# Supplementary material for: Intestine-enriched apolipoprotein b orthologs are required for stem cell progeny differentiation and regeneration in planarians
Source: Nat Commun. 2022 Jul 1;13:3803. doi: 10.1038/s41467-022-31385-2 (PMC9249923; doi:10.1038/s41467-022-31385-2)
Supplement: Supplementary file 4 — Supplementary Data 1 [file 41467_2022_31385_MOESM4_ESM.xlsx]

## Sheet: Legend
Supplementary Data 1. Up- and downregulated transcripts in nkx2.2(RNAi) planarians. (a) RNA-Seq data for all transcripts detected in uninjured control vs. nkx2.2(RNAi) planarians, together with best BLAST hits for human/mouse/zebrafish/fly/C. elegans. (b) RNA-Seq data for 766 significantly downregulated transcripts in nkx2.2(RNAi) relative to control planarians. (c) RNA-Seq data for 719 significa…

## Sheet: S1a. all_transcripts
geneID	length	logFC_nkx_vs_egfp_7dI	logCPM_nkx_vs_egfp_7dI	FDR_nkx_vs_egfp_7dI	uniprot_acc_human	uniprot_id_human	uniprot_desc_human	eval_human	length_human	pct_ident_human	uniprot_acc_mouse	uniprot_id_mouse	uniprot_desc_mouse	eval_mouse	length_mouse	pct_ident_mouse	uniprot_acc_zfish	uniprot_id_zfish	uniprot_desc_zfish	eval_zfish	length_zfish	pct_ident_zfish	uniprot_acc_fly	uniprot_id_fly	uniprot_desc_fly	eval_fly	length_fly	pct_ident_fly	uniprot_acc_worm	uniprot_id_worm	uniprot_desc_worm	eval_worm	length_worm	pct_ident_worm	uniprot_acc_all5best	uniprot_id_all5best	uniprot_desc_all5best	eval_all5best	length_all5best	pct_ident_all5best
dd_Smed_v6_636_0_1	11557	-7.03499	8.42497	0	A8MUN2	APOB	Apolipoprotein B-100	2.95e-22	690	22.319	E9Q414	Apob	Apolipoprotein B-100	2.1e-18	714	22.129	U3JA62	si:dkeyp-106c3.1	Si:dkeyp-106c3.1	7.77e-11	317	22.082	Q7KTG2	Apoltp	Apolipoprotein lipid transfer particle	1.56e-39	752	24.069	NA	NA	NA	NA	NA	NA	Q7KTG2	Apoltp	Apolipoprotein lipid transfer particle	7.05e-39	752	24.069
dd_Smed_v6_5660_0_1	2332	-9.12867	4.84309	5.19998e-308	P19634	SLC9A1	Sodium/hydrogen exchanger 1	5.27e-59	546	31.502	Q61165	Slc9a1	Sodium/hydrogen exchanger 1	1.48e-61	546	31.868	B7ZVJ6	slc9a3.1	Sodium/hydrogen exchanger	2.9e-57	546	34.066	Q8WPH4	Nhe2	Sodium/hydrogen exchanger	1.89e-63	439	38.952	P35449	nhx-9	Probable Na(+)/H(+) antiporter nhx-9	1.09e-55	569	31.81	Q8WPH4	Nhe2	Sodium/hydrogen exchanger	8.56e-63	439	38.952
dd_Smed_v6_3032_0_1	1021	-6.48441	5.87359	5.90852e-286	P46952	HAAO	3-hydroxyanthranilate 3,4-dioxygenase	1.58e-46	267	31.835	Q78JT3	Haao	3-hydroxyanthranilate 3,4-dioxygenase	2.06e-49	275	33.455	NA	NA	NA	NA	NA	NA	NA	NA	NA	NA	NA	NA	NA	NA	NA	NA	NA	NA	Q78JT3	Haao	3-hydroxyanthranilate 3,4-dioxygenase	8.26e-49	275	33.455
dd_Smed_v6_1261_0_1	870	-5.00133	5.55208	1.52194e-262	Q8N4E7	FTMT	Ferritin, mitochondrial	9.44e-30	180	36.111	P09528	Fth1	Ferritin heavy chain	3.54e-30	173	37.572	B7ZVS7	wu:fj24c01	Ferritin	1.59e-35	166	40.361	Q9VYH1	Fer3HCH	Ferritin	1.92e-29	163	38.037	Q9TYS3	ftn-2	Ferritin	5.19e-29	164	37.195	B7ZVS7	wu:fj24c01	Ferritin	7.24e-35	166	40.361
dd_Smed_v6_1240_0_1	1050	-4.74497	5.58525	4.80259e-222	NA	NA	NA	NA	NA	NA	NA	NA	NA	NA	NA	NA	NA	NA	NA	NA	NA	NA	NA	NA	NA	NA	NA	NA	NA	NA	NA	NA	NA	NA	NA	NA	NA	NA	NA	NA
dd_Smed_v6_1754_0_1	604	-4.94009	4.83388	3.07985e-213	NA	NA	NA	NA	NA	NA	NA	NA	NA	NA	NA	NA	NA	NA	NA	NA	NA	NA	NA	NA	NA	NA	NA	NA	NA	NA	NA	NA	NA	NA	NA	NA	NA	NA	NA	NA
dd_Smed_v6_2559_0_1	981	-5.5724	5.42965	1.85343e-212	Q9H2I8	C10orf11	Leucine-rich repeat-containing protein C10orf11	8.34e-14	113	39.823	Q9D9B4	-	Leucine-rich repeat-containing protein C10orf11 homolog	1.58e-15	125	40	Q501Y0	c13h10orf11	C10orf11 homolog (H. sapiens)	1.29e-14	135	35.556	Q8INA6	CG31274	LP05795p	3.6e-16	136	36.029	NA	NA	NA	NA	NA	NA	Q8INA6	CG31274	LP05795p	1.63e-15	136	36.029
dd_Smed_v6_3689_0_1	1386	-4.17403	5.46457	6.34421e-208	NA	NA	NA	NA	NA	NA	NA	NA	NA	NA	NA	NA	NA	NA	NA	NA	NA	NA	NA	NA	NA	NA	NA	NA	NA	NA	NA	NA	NA	NA	NA	NA	NA	NA	NA	NA
dd_Smed_v6_1088_0_1	2665	-4.1214	8.6149	2.24916e-199	Q15582	TGFBI	Transforming growth factor-beta-induced protein ig-h3	1.65e-22	428	23.832	P82198	Tgfbi	Transforming growth factor-beta-induced protein ig-h3	4.93e-21	426	23.709	E7F5I3	postna	Periostin, osteoblast-specific factor a	2.1e-21	620	23.226	O61457	mfas	Midline fasciclin	7.65e-05	221	22.172	NA	NA	NA	NA	NA	NA	Q15582	TGFBI	Transforming growth factor-beta-induced protein ig-h3	7.3e-22	428	23.832
dd_Smed_v6_2716_0_1	1931	-4.37913	6.64548	1.71631e-198	O95096	NKX2-2	Homeobox protein Nkx-2.2	3.57e-32	80	72.5	P42586	Nkx2-2	Homeobox protein Nkx-2.2	3.08e-32	80	72.5	Q90481	nkx2.2a	Homeobox protein Nkx-2.2a	6.13e-33	79	73.418	A8Y527	scro	Scarecrow, isoform F	1.61e-26	68	67.647	Q9NLC2	ceh-24	Homeobox protein ceh-24	1.43e-24	68	67.647	Q90481	nkx2.2a	Homeobox protein Nkx-2.2a	2.79e-32	79	73.418
dd_Smed_v6_1708_0_1	426	-5.25479	4.23355	4.05134e-178	NA	NA	NA	NA	NA	NA	NA	NA	NA	NA	NA	NA	NA	NA	NA	NA	NA	NA	NA	NA	NA	NA	NA	NA	NA	NA	NA	NA	NA	NA	NA	NA	NA	NA	NA	NA
dd_Smed_v6_3794_0_1	1197	-5.38338	4.13423	2.42995e-174	Q8TE04	PANK1	Pantothenate kinase 1	3.47e-07	157	26.752	Q8R2W9	Pank3	Pantothenate kinase 3	1.71e-08	188	26.064	B8A4W8	pank2	Pantothenate kinase 2	2.23e-09	189	26.984	D8FT20	fbl	Fumble, isoform F	3.38e-12	194	28.866	NA	NA	NA	NA	NA	NA	D8FT20	fbl	Fumble, isoform F	1.53e-11	194	28.866
dd_Smed_v6_5937_0_1	1381	-4.99229	4.75007	9.50808e-172	NA	NA	NA	NA	NA	NA	NA	NA	NA	NA	NA	NA	NA	NA	NA	NA	NA	NA	NA	NA	NA	NA	NA	NA	NA	NA	NA	NA	NA	NA	NA	NA	NA	NA	NA	NA
dd_Smed_v6_4120_0_1	1692	-3.40243	5.4217	3.67156e-164	P58166	INHBE	Inhibin beta E chain	2.09e-12	154	28.571	O08717	Inhbe	Inhibin beta E chain	2.24e-12	161	27.329	F1QPH9	LOC100329520	Uncharacterized protein	6.24e-15	193	29.016	Q9VQG9	daw	Dawdle, isoform A	2.33e-06	112	27.679	G5EEL5	dbl-1	DPP/BMP-Like	1.99e-05	113	32.743	F1QPH9	LOC100329520	Uncharacterized protein	2.84e-14	193	29.016
dd_Smed_v6_1171_0_1	1896	-3.33791	6.74796	6.74645e-163	Q8WWT9	SLC13A3	Solute carrier family 13 member 3	2.3e-55	549	28.415	Q91Y63	Slc13a3	Solute carrier family 13 member 3	8.88e-54	548	28.285	G0X6X8	slc13a5a	Sodium-dependent citrate transporter	1.12e-58	556	30.036	Q9VVT2	Indy	Protein I'm not dead yet	4.11e-36	568	23.239	Q93655	nac-1	Sodium-dependent low-affinity dicarboxylate transporter 1	6.51e-47	533	25.704	G0X6X8	slc13a5a	Sodium-dependent citrate transporter	5.08e-58	556	30.036
dd_Smed_v6_215_0_1	921	-4.39067	9.57267	7.5882e-158	C9JIZ6	PSAP	Prosaposin	5.56e-08	175	20	NA	NA	NA	NA	NA	NA	E7FCT1	psap	Prosaposin	1.32e-08	200	22	Q9U9P3	Sap-r	Ecdysone dependent glycoprotein	6.96e-05	188	20.213	NA	NA	NA	NA	NA	NA	E7FCT1	psap	Prosaposin	6e-08	200	22
dd_Smed_v6_1926_0_1	3752	-4.89176	6.95515	7.9133e-157	P56730	PRSS12	Neurotrypsin	5.11e-90	559	34.347	O08762	Prss12	Neurotrypsin	3.27e-90	561	34.225	F1QV56	zgc:92313	Zgc:92313	3.91e-42	262	34.733	Q9U1I3	teq	GRAAL protein	2.08e-98	610	34.754	Q17800	svh-1	HGF/MSP/plasminogen-like protein	3.51e-54	523	31.166	Q9U1I3	teq	GRAAL protein	9.42e-98	610	34.754
dd_Smed_v6_5528_0_1	1753	-4.17068	4.50143	3.17254e-152	Q96NT5	SLC46A1	Proton-coupled folate transporter	2.12e-19	445	23.596	Q6PEM8	Slc46a1	Proton-coupled folate transporter	6.84e-20	429	23.776	NA	NA	NA	NA	NA	NA	Q9I7R2	AC	Uncharacterized protein, isoform C	1.37e-06	167	25.15	NA	NA	NA	NA	NA	NA	Q6PEM8	Slc46a1	Proton-coupled folate transporter	2.75e-19	429	23.776
dd_Smed_v6_6547_0_1	1318	-4.29918	5.10044	1.69374e-149	NA	NA	NA	NA	NA	NA	NA	NA	NA	NA	NA	NA	NA	NA	NA	NA	NA	NA	NA	NA	NA	NA	NA	NA	NA	NA	NA	NA	NA	NA	NA	NA	NA	NA	NA	NA
dd_Smed_v6_1022_0_1	736	-3.62385	5.15882	1.00454e-140	NA	NA	NA	NA	NA	NA	NA	NA	NA	NA	NA	NA	NA	NA	NA	NA	NA	NA	NA	NA	NA	NA	NA	NA	NA	NA	NA	NA	NA	NA	NA	NA	NA	NA	NA	NA
dd_Smed_v6_8766_0_1	1323	-6.62899	3.39133	4.32747e-129	Q8TDX5	ACMSD	2-amino-3-carboxymuconate-6-semialdehyde decarboxylase	1.59e-136	332	54.819	Q8R519	Acmsd	2-amino-3-carboxymuconate-6-semialdehyde decarboxylase	3.88e-141	332	56.024	B0S8J5	acmsd	Aminocarboxymuconate semialdehyde decarboxylase	3.08e-136	333	55.255	NA	NA	NA	NA	NA	NA	Q8T8B9	acsd-1	2-amino-3-carboxymuconate-6-semialdehyde decarboxylase	1.31e-104	387	41.602	Q8R519	Acmsd	2-amino-3-carboxymuconate-6-semialdehyde decarboxylase	1.56e-140	332	56.024
dd_Smed_v6_4119_0_1	1638	-4.70948	4.28269	1.20351e-128	Q9H2V7	SPNS1	Protein spinster homolog 1	1.38e-119	455	43.956	Q8R0G7	Spns1	Protein spinster homolog 1	7.14e-120	453	44.15	Q7ZU13	spns1	Protein spinster homolog 1	2.43e-126	448	44.866	Q9GQQ0	spin	Protein spinster	4.09e-112	498	38.956	O01927	spin-1	SPINster (Drosophila lysosomal permease) homolog	6.71e-108	463	37.581	Q7ZU13	spns1	Protein spinster homolog 1	1.11e-125	448	44.866
dd_Smed_v6_7096_0_1	1569	-5.74563	3.64151	1.2687e-124	Q9Y4K0	LOXL2	Lysyl oxidase homolog 2	2.23e-68	449	32.962	P58022	Loxl2	Lysyl oxidase homolog 2	2e-64	451	32.151	F1QQC3	loxl2a	Lysyl oxidase homolog 2A	3.48e-70	448	33.705	Q9N9Y8	lox2	Lysyl oxidase-like 2	8.47e-99	511	33.072	NA	NA	NA	NA	NA	NA	Q9N9Y8	lox2	Lysyl oxidase-like 2	3.84e-98	511	33.072
dd_Smed_v6_8746_0_1	1444	-5.23093	3.5299	2.10506e-123	Q9UNI1	CELA1	Chymotrypsin-like elastase family member 1	6.09e-24	286	26.224	Q9CQ52	Cela3b	Chymotrypsin-like elastase family member 3B	2.06e-24	297	26.599	Q4QRH5	zgc:112302	Zgc:112302	4.29e-28	285	27.368	A8JNS0	CT29868	Uncharacterized protein, isoform B	2.32e-25	416	26.923	Q17800	svh-1	HGF/MSP/plasminogen-like protein	6.86e-07	256	23.438	Q4QRH5	zgc:112302	Zgc:112302	1.95e-27	285	27.368
dd_Smed_v6_10595_0_1	1833	-5.68424	3.49839	4.00453e-123	Q86VL8	SLC47A2	Multidrug and toxin extrusion protein 2	6e-55	585	27.009	Q8K0H1	Slc47a1	Multidrug and toxin extrusion protein 1	1.54e-56	492	28.049	A1L1P9	slc47a1	Multidrug and toxin extrusion protein 1	1.23e-58	457	30.197	NA	NA	NA	NA	NA	NA	NA	NA	NA	NA	NA	NA	A1L1P9	slc47a1	Multidrug and toxin extrusion protein 1	5.61e-58	457	30.197
dd_Smed_v6_1621_0_1	1602	-4.70386	6.14454	4.64957e-123	Q9H2A2	ALDH8A1	Aldehyde dehydrogenase family 8 member A1	2.68e-176	482	49.585	Q8BH00	Aldh8a1	Aldehyde dehydrogenase family 8 member A1	7.97e-174	484	50.413	Q66I21	aldh8a1	Aldehyde dehydrogenase family 8 member A1	2.66e-167	483	47.826	Q9VLC5	Aldh	Aldehyde dehydrogenase	2.77e-100	481	37.006	Q20780	alh-1	ALdehyde deHydrogenase	1.77e-100	481	36.59	Q9H2A2	ALDH8A1	Aldehyde dehydrogenase family 8 member A1	1.19e-175	482	49.585
dd_Smed_v6_8560_0_1	2253	-3.95327	4.60244	8.51037e-122	Q9UNQ0	ABCG2	ATP-binding cassette sub-family G member 2	5.17e-72	609	29.392	Q7TMS5	Abcg2	ATP-binding cassette sub-family G member 2	3.99e-77	600	31.167	B8JI18	abcg2c	ATP-binding cassette, sub-family G (WHITE), member 2c	2.39e-75	538	31.97	P10090	w	Protein white	1.01e-140	636	36.635	H2L028	wht-7	WHiTe (Drosophila) related ABC transporter	1.46e-115	663	33.032	P10090	w	Protein white	4.6e-140	636	36.635
dd_Smed_v6_7121_0_1	1616	-2.88156	5.36195	1.19043e-121	Q71RS6	SLC24A5	Sodium/potassium/calcium exchanger 5	3.52e-116	462	43.29	Q8C261	Slc24a5	Sodium/potassium/calcium exchanger 5	2.57e-109	459	43.791	B0V3S7	slc24a5	Sodium/potassium/calcium exchanger 5	5.85e-118	460	43.261	A0A021WZA4	zyd	Zydeco, isoform G	1.86e-98	496	37.5	G5EC02	ncx-5	Na/Ca eXchangers	1.31e-45	167	50.898	B0V3S7	slc24a5	Sodium/potassium/calcium exchanger 5	2.66e-117	460	43.261
dd_Smed_v6_3560_0_1	1137	-3.02455	4.96068	3.8908e-120	Q99489	DDO	D-aspartate oxidase	1.1e-66	332	37.349	Q922Z0	Ddo	D-aspartate oxidase	8.08e-62	331	35.952	A2BGT2	dao.2	D-amino-acid oxidase, tandem duplicate 2	9.81e-60	344	32.849	Q9VM80	CG11236	GH12548p	3.37e-74	345	39.42	Q95XG9	daao-1	D-amino-acid oxidase	8.29e-67	337	35.015	Q9VM80	CG11236	GH12548p	1.53e-73	345	39.42
dd_Smed_v6_4081_0_1	2179	-3.06005	4.92099	2.45434e-119	Q9UNQ0	ABCG2	ATP-binding cassette sub-family G member 2	1.41e-76	604	29.139	Q7TMS5	Abcg2	ATP-binding cassette sub-family G member 2	4.38e-74	600	30	Q2Q447	abcg2a	ATP-binding cassette transporter sub-family G member 2a	9.21e-72	584	29.281	P10090	w	Protein white	3.36e-121	633	34.439	Q11180	wht-1	ABC transporter ATP-binding protein/permease wht-1	6.76e-121	594	36.027	P10090	w	Protein white	1.52e-120	633	34.439
dd_Smed_v6_6998_0_1	979	-6.04885	3.17045	1.00321e-117	NA	NA	NA	NA	NA	NA	NA	NA	NA	NA	NA	NA	NA	NA	NA	NA	NA	NA	NA	NA	NA	NA	NA	NA	NA	NA	NA	NA	NA	NA	NA	NA	NA	NA	NA	NA
dd_Smed_v6_13709_0_1	2006	-7.14774	3.02764	1.04016e-116	NA	NA	NA	NA	NA	NA	NA	NA	NA	NA	NA	NA	NA	NA	NA	NA	NA	NA	NA	NA	NA	NA	NA	NA	NA	NA	NA	NA	NA	NA	NA	NA	NA	NA	NA	NA
dd_Smed_v6_9513_0_1	1916	-4.86227	3.48424	2.22541e-113	Q96FL8	SLC47A1	Multidrug and toxin extrusion protein 1	2.95e-58	270	37.407	Q8K0H1	Slc47a1	Multidrug and toxin extrusion protein 1	7.27e-60	277	37.184	A1L1P9	slc47a1	Multidrug and toxin extrusion protein 1	1.02e-58	281	34.875	NA	NA	NA	NA	NA	NA	NA	NA	NA	NA	NA	NA	Q8K0H1	Slc47a1	Multidrug and toxin extrusion protein 1	2.86e-59	277	37.184
dd_Smed_v6_6677_0_1	933	-4.41129	3.80339	3.20972e-113	Q6NZ44	FTH1	Ferritin	4.66e-20	184	28.804	P09528	Fth1	Ferritin heavy chain	6.31e-21	183	30.055	B3DH93	zgc:109934	Ferritin	4.46e-22	182	31.319	Q9VYH1	Fer3HCH	Ferritin	7.34e-18	179	29.609	Q9TYS3	ftn-2	Ferritin	4.93e-13	182	26.374	B3DH93	zgc:109934	Ferritin	2.03e-21	182	31.319
dd_Smed_v6_11730_0_1	1478	-5.68028	3.37073	6.65244e-113	Q9NQ40	SLC52A3	Solute carrier family 52, riboflavin transporter, member 3	2.92e-66	445	31.91	Q9D6X5	Slc52a3	Solute carrier family 52, riboflavin transporter, member 3	1.37e-72	441	34.24	NA	NA	NA	NA	NA	NA	Q9V9S9	CG11576	Uncharacterized protein	2e-62	422	29.858	Q3LFN0	rft-1	RiboFlavin Transporter	1.07e-44	417	31.415	Q9D6X5	Slc52a3	Solute carrier family 52, riboflavin transporter, member 3	5.49e-72	441	34.24
dd_Smed_v6_7241_0_1	2050	-2.86512	5.0213	1.10333e-111	Q96FL8	SLC47A1	Multidrug and toxin extrusion protein 1	8.46e-74	445	31.91	Q8K0H1	Slc47a1	Multidrug and toxin extrusion protein 1	6.92e-79	492	31.911	A1L1P9	slc47a1	Multidrug and toxin extrusion protein 1	1.92e-86	499	30.661	NA	NA	NA	NA	NA	NA	NA	NA	NA	NA	NA	NA	A1L1P9	slc47a1	Multidrug and toxin extrusion protein 1	8.73e-86	499	30.661
dd_Smed_v6_10485_0_1	3045	-3.70435	4.02746	3.2197e-110	O94759	TRPM2	Transient receptor potential cation channel subfamily M member 2	5.69e-16	486	25.309	Q91YD4	Trpm2	Transient receptor potential cation channel subfamily M member 2	1.72e-15	372	23.387	S5TRY1	trpm4a	Transient receptor potential melastatin 4a	3.33e-12	265	29.434	A8DYE2	Trpm	Transient receptor potential cation channel trpm	3.94e-08	285	27.368	Q20766	gtl-2	Gon-Two Like (TRP subfamily)	1.38e-13	356	28.09	O94759	TRPM2	Transient receptor potential cation channel subfamily M member 2	2.52e-15	486	25.309
dd_Smed_v6_9020_0_1	1691	-4.50131	3.84212	2.14793e-108	NA	NA	NA	NA	NA	NA	NA	NA	NA	NA	NA	NA	NA	NA	NA	NA	NA	NA	NA	NA	NA	NA	NA	NA	NA	NA	NA	NA	NA	NA	NA	NA	NA	NA	NA	NA
dd_Smed_v6_1_0_1	416	-3.5079	9.53256	6.04497e-103	NA	NA	NA	NA	NA	NA	NA	NA	NA	NA	NA	NA	NA	NA	NA	NA	NA	NA	NA	NA	NA	NA	NA	NA	NA	NA	NA	NA	NA	NA	NA	NA	NA	NA	NA	NA
dd_Smed_v6_2009_0_1	2817	-2.50022	6.68038	1.03259e-102	Q9ULC5	ACSL5	Long-chain-fatty-acid--CoA ligase 5	1e-150	553	44.304	Q8JZR0	Acsl5	Long-chain-fatty-acid--CoA ligase 5	5.18e-156	550	44.727	F1QDA6	acsl1b	Acyl-CoA synthetase long-chain family member 1b	1.88e-138	570	40	E2QCY2	Dmel\CG3961	CG3961, isoform D	4.02e-152	570	40.526	Q20121	acs-4	Fatty Acid CoA Synthetase family	2.01e-49	590	27.288	Q8JZR0	Acsl5	Long-chain-fatty-acid--CoA ligase 5	2.08e-155	550	44.727
dd_Smed_v6_324_0_1	1663	-3.45343	8.32677	1.54563e-102	NA	NA	NA	NA	NA	NA	NA	NA	NA	NA	NA	NA	NA	NA	NA	NA	NA	NA	NA	NA	NA	NA	NA	NA	NA	NA	NA	NA	NA	NA	NA	NA	NA	NA	NA	NA
dd_Smed_v6_1068_0_1	665	-3.43554	6.01356	3.2684e-100	NA	NA	NA	NA	NA	NA	NA	NA	NA	NA	NA	NA	NA	NA	NA	NA	NA	NA	NA	NA	NA	NA	NA	NA	NA	NA	NA	NA	NA	NA	NA	NA	NA	NA	NA	NA
dd_Smed_v6_7577_0_1	2124	-3.2508	5.72255	4.83078e-97	A0A087WSZ7	PDE4D	Phosphodiesterase	8.45e-172	546	47.985	Q01063	Pde4d	cAMP-specific 3',5'-cyclic phosphodiesterase 4D	5.21e-172	546	48.168	F1QR03	pde4ca	Phosphodiesterase	1.47e-176	625	45.12	P12252	dnc	cAMP-specific 3',5'-cyclic phosphodiesterase	5.17e-168	583	45.626	Q22000	pde-4	Probable 3',5'-cyclic phosphodiesterase pde-4	1.64e-154	578	43.08	F1QR03	pde4ca	Phosphodiesterase	6.71e-176	625	45.12
dd_Smed_v6_1595_0_1	1191	-3.39423	6.58823	7.27348e-97	NA	NA	NA	NA	NA	NA	NA	NA	NA	NA	NA	NA	NA	NA	NA	NA	NA	NA	NA	NA	NA	NA	NA	NA	NA	NA	NA	NA	NA	NA	NA	NA	NA	NA	NA	NA
dd_Smed_v6_479_0_1	555	-2.76954	5.93335	1.27622e-95	NA	NA	NA	NA	NA	NA	NA	NA	NA	NA	NA	NA	NA	NA	NA	NA	NA	NA	NA	NA	NA	NA	NA	NA	NA	NA	NA	NA	NA	NA	NA	NA	NA	NA	NA	NA
dd_Smed_v6_8252_0_1	1602	-3.01813	4.44854	6.14169e-95	P48742	LHX1	LIM/homeobox protein Lhx1	1.97e-39	255	36.471	P63006	Lhx1	LIM/homeobox protein Lhx1	3.3e-39	255	36.471	Q90476	lhx1a	LIM/homeobox protein Lhx1	2.12e-39	252	36.905	Q9V472	Lim1	DLim1	3.37e-36	276	36.594	P20154	lin-11	Protein lin-11	1.93e-34	261	32.95	P48742	LHX1	LIM/homeobox protein Lhx1	8.7e-39	255	36.471
dd_Smed_v6_5125_0_1	1898	-3.4025	4.63813	1.48932e-90	Q86VL8	SLC47A2	Multidrug and toxin extrusion protein 2	2.92e-69	585	28.889	Q8K0H1	Slc47a1	Multidrug and toxin extrusion protein 1	1.79e-64	499	27.455	A1L1P9	slc47a1	Multidrug and toxin extrusion protein 1	3.88e-69	475	31.158	NA	NA	NA	NA	NA	NA	NA	NA	NA	NA	NA	NA	Q86VL8	SLC47A2	Multidrug and toxin extrusion protein 2	1.29e-68	585	28.889
dd_Smed_v6_3982_0_1	4857	-4.07658	5.26036	2.72643e-88	P33527	ABCC1	Multidrug resistance-associated protein 1	0	1571	45.64	O35379	Abcc1	Multidrug resistance-associated protein 1	0	1575	45.397	F1RCV0	abcc2	ATP-binding cassette, sub-family C (CFTR/MRP), member 2	0	1565	43.514	Q7KTB7	MRP	Multidrug-Resistance like protein 1, isoform M	0	1341	49.888	Q20943	mrp-2	Uncharacterized protein	0	1454	44.085	O35379	Abcc1	Multidrug resistance-associated protein 1	0	1575	45.397
dd_Smed_v6_1406_0_1	625	-3.52268	4.20301	7.59331e-88	NA	NA	NA	NA	NA	NA	NA	NA	NA	NA	NA	NA	NA	NA	NA	NA	NA	NA	NA	NA	NA	NA	NA	NA	NA	NA	NA	NA	NA	NA	NA	NA	NA	NA	NA	NA
dd_Smed_v6_12877_0_1	1213	-5.82417	3.07959	1.09668e-87	NA	NA	NA	NA	NA	NA	NA	NA	NA	NA	NA	NA	NA	NA	NA	NA	NA	NA	NA	NA	NA	NA	NA	NA	NA	NA	NA	NA	NA	NA	NA	NA	NA	NA	NA	NA
dd_Smed_v6_6609_0_1	4831	-2.64181	5.37856	1.30697e-86	O15438	ABCC3	Canalicular multispecific organic anion transporter 2	0	903	43.189	O35379	Abcc1	Multidrug resistance-associated protein 1	0	902	43.459	E7F118	abcc6a	ATP-binding cassette, sub-family C (CFTR/MRP), member 6a	0	883	42.582	Q7KTC0	MRP	Multidrug-Resistance like protein 1, isoform I	0	898	43.541	Q9N2N3	mrp-1	Uncharacterized protein	0	888	38.626	O35379	Abcc1	Multidrug resistance-associated protein 1	0	902	43.459
dd_Smed_v6_4971_0_1	1427	-2.23129	5.4602	2.01392e-84	NA	NA	NA	NA	NA	NA	Q8VEH0	Tmem144	Transmembrane protein 144	5.85e-85	331	43.202	NA	NA	NA	NA	NA	NA	NA	NA	NA	NA	NA	NA	NA	NA	NA	NA	NA	NA	Q8VEH0	Tmem144	Transmembrane protein 144	2.35e-84	331	43.202
dd_Smed_v6_1029_1_1	2347	-3.0576	5.71424	3.88688e-81	NA	NA	NA	NA	NA	NA	NA	NA	NA	NA	NA	NA	NA	NA	NA	NA	NA	NA	NA	NA	NA	NA	NA	NA	NA	NA	NA	NA	NA	NA	NA	NA	NA	NA	NA	NA
dd_Smed_v6_14676_0_1	1536	-6.79349	2.1895	8.43625e-76	Q12908	SLC10A2	Ileal sodium/bile acid cotransporter	9.2e-33	284	31.338	P70172	Slc10a2	Ileal sodium/bile acid cotransporter	1.85e-33	279	30.824	Q7T3A9	slc10a2	Slc10a2 protein	1.58e-31	281	31.673	NA	NA	NA	NA	NA	NA	NA	NA	NA	NA	NA	NA	P70172	Slc10a2	Ileal sodium/bile acid cotransporter	7.43e-33	279	30.824
dd_Smed_v6_6666_0_1	1313	-2.05516	5.35122	3.02275e-73	Q9H8M5	CNNM2	Metal transporter CNNM2	2.1e-40	330	32.727	Q3TWN3	Cnnm2	Metal transporter CNNM2	2.18e-40	330	32.727	F1Q7I7	cnnm4b	Cyclin and CBS domain divalent metal cation transport mediator 4b	2.88e-40	328	32.317	A0A0B7P9G0	uex	Unextended, isoform E	2.24e-38	319	34.169	A3QM97	cnnm-1	Metal transporter cnnm-1	1.31e-34	321	27.726	Q3TWN3	Cnnm2	Metal transporter CNNM2	8.76e-40	330	32.727
dd_Smed_v6_8683_0_1	1632	-2.70697	3.98407	1.3827e-69	Q495M3	SLC36A2	Proton-coupled amino acid transporter 2	1.71e-47	415	33.494	Q8BHK3	Slc36a2	Proton-coupled amino acid transporter 2	1.72e-41	439	30.979	E7F5P8	slc36a1	Solute carrier family 36 (protomino acid symporter), member 1	1.49e-46	426	30.751	Q9VLM4	CG13384-RB	SD09843p	5.44e-51	435	27.816	G4SQY7	slc-36.2	SLC (SoLute Carrier) homolog	2.92e-41	380	30.263	Q9VLM4	CG13384-RB	SD09843p	2.47e-50	435	27.816
dd_Smed_v6_2361_0_1	1939	-3.70257	5.90612	2.40042e-69	Q96FL8	SLC47A1	Multidrug and toxin extrusion protein 1	2e-90	447	36.242	Q8K0H1	Slc47a1	Multidrug and toxin extrusion protein 1	1.5e-88	458	34.498	A1L1P9	slc47a1	Multidrug and toxin extrusion protein 1	1.06e-96	519	32.177	NA	NA	NA	NA	NA	NA	NA	NA	NA	NA	NA	NA	A1L1P9	slc47a1	Multidrug and toxin extrusion protein 1	4.83e-96	519	32.177
dd_Smed_v6_36912_0_1	597	4.05736	3.16901	3.39585e-69	NA	NA	NA	NA	NA	NA	NA	NA	NA	NA	NA	NA	NA	NA	NA	NA	NA	NA	NA	NA	NA	NA	NA	NA	NA	NA	NA	NA	NA	NA	NA	NA	NA	NA	NA	NA
dd_Smed_v6_5408_0_1	827	-2.79796	4.111	3.13265e-65	Q8N6F8	METTL27	Methyltransferase-like protein 27	2.21e-13	142	30.282	NA	NA	NA	NA	NA	NA	NA	NA	NA	NA	NA	NA	NA	NA	NA	NA	NA	NA	NA	NA	NA	NA	NA	NA	Q8N6F8	METTL27	Methyltransferase-like protein 27	9.78e-13	142	30.282
dd_Smed_v6_2268_0_1	1347	1.91534	7.64056	5.94376e-65	O60911	CTSV	Cathepsin L2	3.44e-75	281	44.484	P06797	Ctsl	Cathepsin L1	1.38e-75	321	42.056	Q6DHT0	ctsl.1	Cathepsin L.1	3.63e-87	317	44.479	Q95029	Cp1	Cathepsin L	4.03e-85	322	43.789	O45734	cpl-1	CathePsin L family	1.42e-85	334	43.713	Q6DHT0	ctsl.1	Cathepsin L.1	1.65e-86	317	44.479
dd_Smed_v6_777_0_1	848	-1.99412	7.4663	3.09943e-64	NA	NA	NA	NA	NA	NA	NA	NA	NA	NA	NA	NA	NA	NA	NA	NA	NA	NA	NA	NA	NA	NA	NA	NA	NA	NA	NA	NA	NA	NA	NA	NA	NA	NA	NA	NA
dd_Smed_v6_11947_0_1	1561	-3.04741	3.52444	2.26269e-63	P17050	NAGA	Alpha-N-acetylgalactosaminidase	9.63e-101	391	43.99	P51569	Gla	Alpha-galactosidase A	9.7e-102	334	48.503	F1Q5G5	gla	Galactosidase, alpha	5.83e-102	332	49.096	Q9VL27	CG5731	CG5731	2.42e-113	391	43.478	Q21801	gana-1	GAlactosidase/N-Acetylgalactosaminidase	1.94e-100	389	42.674	Q9VL27	CG5731	CG5731	1.1e-112	391	43.478
dd_Smed_v6_14927_0_1	1597	-6.11852	1.86603	8.93217e-62	P33260	CYP2C18	Cytochrome P450 2C18	2.12e-48	450	27.778	P33267	Cyp2f2	Cytochrome P450 2F2	9.51e-54	455	29.231	B8A5Q1	cyp2u1	Cytochrome P450, family 2, subfamily U, polypeptide 1	1.38e-48	512	26.562	Q95078	Cyp18a1	Cytochrome P450 18a1	2.19e-38	455	26.154	Q27465	cyp-23a1	CYtochrome P450 family	1.92e-36	467	26.338	P33267	Cyp2f2	Cytochrome P450 2F2	3.82e-53	455	29.231
dd_Smed_v6_9357_0_1	4926	-2.27183	4.61268	1.07088e-61	P33527	ABCC1	Multidrug resistance-associated protein 1	0	1565	44.537	O35379	Abcc1	Multidrug resistance-associated protein 1	0	1556	44.537	E7F118	abcc6a	ATP-binding cassette, sub-family C (CFTR/MRP), member 6a	0	1545	41.23	Q7KTC2	MRP	Multidrug-Resistance like protein 1, isoform N	0	1581	43.96	Q9U2G5	mrp-7	Uncharacterized protein	0	1553	39.214	O35379	Abcc1	Multidrug resistance-associated protein 1	0	1556	44.537
dd_Smed_v6_10160_0_1	1194	-5.08283	2.17064	4.92561e-60	Q9NY26	SLC39A1	Zinc transporter ZIP1	1.21e-36	274	32.482	Q9QZ03	Slc39a1	Zinc transporter ZIP1	3.55e-36	274	32.847	P59889	slc39a1	Zinc transporter ZIP1	3.5e-33	291	29.553	A1Z6P0	Zip42C.2	Zinc/iron regulated transporter-related protein 42C.2	2.12e-27	294	30.952	O62192	zipt-1	Zrt (ZRT), Irt-(IRT-) like Protein Transporter	4.08e-24	288	27.431	Q9NY26	SLC39A1	Zinc transporter ZIP1	5.34e-36	274	32.482
dd_Smed_v6_13438_0_1	332	-7.36405	1.63567	6.26694e-60	NA	NA	NA	NA	NA	NA	NA	NA	NA	NA	NA	NA	NA	NA	NA	NA	NA	NA	NA	NA	NA	NA	NA	NA	NA	NA	NA	NA	NA	NA	NA	NA	NA	NA	NA	NA
dd_Smed_v6_2336_0_1	1937	-1.81903	6.37339	2.16826e-59	Q96RW7	HMCN1	Hemicentin-1	1.88e-05	309	23.948	Q4VA61	Dscaml1	Down syndrome cell adhesion molecule-like protein 1 homolog	5.46e-05	97	26.804	F1R7R3	hmcn1	Hemicentin 1	2.39e-07	201	26.368	NA	NA	NA	NA	NA	NA	Q9U3P2	syg-2	Synaptogenesis protein syg-2	1.37e-08	191	26.702	Q9U3P2	syg-2	Synaptogenesis protein syg-2	1.61e-07	191	26.702
dd_Smed_v6_10910_0_1	1832	-4.12906	2.87309	1.61797e-56	NA	NA	NA	NA	NA	NA	NA	NA	NA	NA	NA	NA	NA	NA	NA	NA	NA	NA	NA	NA	NA	NA	NA	NA	NA	NA	NA	NA	NA	NA	NA	NA	NA	NA	NA	NA
dd_Smed_v6_13139_0_1	1126	2.18183	4.80545	2.6261e-54	P25774	CTSS	Cathepsin S	8.75e-72	316	41.456	P55097	Ctsk	Cathepsin K	3.28e-76	330	40.303	Q6DHT0	ctsl.1	Cathepsin L.1	3.37e-81	327	41.59	Q95029	Cp1	Cathepsin L	1.71e-83	320	42.812	O45734	cpl-1	CathePsin L family	8.58e-84	314	43.631	Q95029	Cp1	Cathepsin L	7.77e-83	320	42.812
dd_Smed_v6_7587_0_1	926	-4.12963	2.395	5.73909e-54	Q8N4T8	CBR4	Carbonyl reductase family member 4	4.74e-19	236	25.847	Q3U0B3	Dhrs11	Dehydrogenase/reductase SDR family member 11	1.59e-68	258	43.798	F1QDB3	zgc:92630	Zgc:92630	1.73e-71	260	41.538	Q9VZ19	antdh	Antdh	1.77e-51	262	32.061	Q21929	dhs-21	L-xylulose reductase	2.13e-15	241	28.631	F1QDB3	zgc:92630	Zgc:92630	7.86e-71	260	41.538
dd_Smed_v6_8366_0_1	997	1.9107	5.08383	9.96845e-53	NA	NA	NA	NA	NA	NA	NA	NA	NA	NA	NA	NA	NA	NA	NA	NA	NA	NA	NA	NA	NA	NA	NA	NA	NA	NA	NA	NA	NA	NA	NA	NA	NA	NA	NA	NA
dd_Smed_v6_11807_0_1	1883	-3.61566	2.59595	1.1762e-52	Q695T7	SLC6A19	Sodium-dependent neutral amino acid transporter B(0)AT1	6.05e-12	132	31.818	Q9D687	Slc6a19	Sodium-dependent neutral amino acid transporter B(0)AT1	7.45e-12	140	31.429	Q1WGB5	slc6a4a	Transporter	2.81e-14	427	24.122	P51905	SerT	Sodium-dependent serotonin transporter	1.44e-18	518	23.166	P90890	snf-2	Transporter	2.18e-12	104	33.654	P51905	SerT	Sodium-dependent serotonin transporter	6.52e-18	518	23.166
dd_Smed_v6_11906_0_1	1200	-3.21022	3.02194	1.46742e-52	P23946	CMA1	Chymase	4.62e-20	172	32.558	Q9D960	Ctrl	Putative uncharacterized protein	3e-19	201	30.846	Q66HW9	ctrl	Chymotrypsin-like	1.39e-20	175	34.286	Q9VR15	CG3355	CG3355, isoform A	7.49e-17	189	29.101	Q17800	svh-1	HGF/MSP/plasminogen-like protein	2.87e-07	68	39.706	Q66HW9	ctrl	Chymotrypsin-like	6.34e-20	175	34.286
dd_Smed_v6_8335_0_1	2667	-3.5797	4.39998	1.26352e-50	Q96FL8	SLC47A1	Multidrug and toxin extrusion protein 1	4.96e-50	422	29.621	Q8K0H1	Slc47a1	Multidrug and toxin extrusion protein 1	4.46e-47	318	32.39	U3Q0C3	mate4	Multidrug and toxin extrusion protein	1.51e-47	412	29.126	NA	NA	NA	NA	NA	NA	NA	NA	NA	NA	NA	NA	Q96FL8	SLC47A1	Multidrug and toxin extrusion protein 1	2.19e-49	422	29.621
dd_Smed_v6_18502_0_1	1047	3.32876	2.94776	2.66317e-50	NA	NA	NA	NA	NA	NA	NA	NA	NA	NA	NA	NA	NA	NA	NA	NA	NA	NA	NA	NA	NA	NA	NA	NA	NA	NA	NA	NA	NA	NA	NA	NA	NA	NA	NA	NA
dd_Smed_v6_1565_0_1	1507	-2.14412	7.10952	9.90342e-50	P07098	LIPF	Gastric triacylglycerol lipase	7.16e-110	377	44.828	Q8BM14	Lipk	Lipase member K	1.69e-104	374	43.583	Q7ZTR9	lipf	Lipase	1.26e-110	374	45.187	Q4V6L4	CG8093	Lipase	1.16e-79	370	37.568	Q93789	lipl-1	Lipase	5.23e-99	383	43.603	Q7ZTR9	lipf	Lipase	5.74e-110	374	45.187
dd_Smed_v6_5606_0_1	816	-3.42481	3.05536	2.24253e-49	NA	NA	NA	NA	NA	NA	NA	NA	NA	NA	NA	NA	NA	NA	NA	NA	NA	NA	NA	NA	NA	NA	NA	NA	NA	NA	NA	NA	NA	NA	NA	NA	NA	NA	NA	NA
dd_Smed_v6_8424_0_1	1761	-3.51261	2.39438	3.81135e-48	NA	NA	NA	NA	NA	NA	NA	NA	NA	NA	NA	NA	NA	NA	NA	NA	NA	NA	NA	NA	NA	NA	NA	NA	NA	NA	NA	NA	NA	NA	NA	NA	NA	NA	NA	NA
dd_Smed_v6_8866_0_1	872	-3.02566	3.29276	2.15144e-47	NA	NA	NA	NA	NA	NA	NA	NA	NA	NA	NA	NA	NA	NA	NA	NA	NA	NA	NA	NA	NA	NA	NA	NA	NA	NA	NA	NA	NA	NA	NA	NA	NA	NA	NA	NA
dd_Smed_v6_396_0_1	880	-1.73026	8.58114	1.9479e-45	C9JIZ6	PSAP	Prosaposin	1.37e-11	177	21.469	Q61207	Psap	Prosaposin	2.83e-09	201	20.398	E7FCT1	psap	Prosaposin	2.57e-05	219	20.091	Q8IMH4	Sap-r	Saposin-related, isoform B	1.23e-06	194	21.134	NA	NA	NA	NA	NA	NA	C9JIZ6	PSAP	Prosaposin	6.04e-11	177	21.469
dd_Smed_v6_3616_0_1	2397	-1.56237	6.48622	1.05771e-44	Q8IZK6	MCOLN2	Mucolipin-2	1.65e-60	486	31.481	Q8R4F0	Mcoln3	Mucolipin-3	1.5e-63	469	32.623	K9JZ38	mcoln1a	Mucolipin 1.1	2.29e-67	467	34.261	Q9VW35	Trpml	SD02261p	4.56e-71	467	34.69	D7UU24	cup-5	Uncharacterized protein	2.17e-52	486	30.658	Q9VW35	Trpml	SD02261p	2.07e-70	467	34.69
dd_Smed_v6_19627_0_1	2074	3.36329	3.38927	2.51462e-44	Q9H6R3	ACSS3	Acyl-CoA synthetase short-chain family member 3, mitochondrial	4.33e-124	474	34.81	Q14DH7	Acss3	Acyl-CoA synthetase short-chain family member 3, mitochondrial	1.72e-124	474	35.232	F1QYS7	acss1	Acetyl-coenzyme A synthetase	2.98e-84	442	31.448	Q9VP61	AcCoAS	Acetyl-coenzyme A synthetase	2.18e-68	477	28.092	O45873	mec-18	Uncharacterized protein	1.92e-16	377	24.934	Q14DH7	Acss3	Acyl-CoA synthetase short-chain family member 3, mitochondrial	6.82e-124	474	35.232
dd_Smed_v6_20353_0_1	1577	-7.18296	0.972062	1.99726e-43	Q9H598	SLC32A1	Vesicular inhibitory amino acid transporter	3.64e-41	406	30.296	O35633	Slc32a1	Vesicular inhibitory amino acid transporter	1.47e-41	429	29.371	A1L1T3	slc32a1	Solute carrier family 32 (GABA vesicular transporter), member 1	3.57e-43	420	30.476	A1Z9M6	VGAT	Vesicular GABA transporter	6.6e-39	405	27.16	P34579	unc-47	Vesicular GABA transporter	3.9e-44	424	28.774	P34579	unc-47	Vesicular GABA transporter	4.6e-43	424	28.774
dd_Smed_v6_994_0_1	1392	-1.71692	7.94033	2.03608e-43	Q9BZ23	PANK2	Pantothenate kinase 2, mitochondrial	2.14e-08	162	27.778	Q8R2W9	Pank3	Pantothenate kinase 3	2.39e-10	167	29.341	F1QB40	pank1a	Pantothenate kinase 1a	1.18e-09	166	29.518	D8FT20	fbl	Fumble, isoform F	5.95e-10	162	28.395	NA	NA	NA	NA	NA	NA	Q8R2W9	Pank3	Pantothenate kinase 3	9.59e-10	167	29.341
dd_Smed_v6_102_0_1	893	1.62067	6.88465	2.14199e-42	NA	NA	NA	NA	NA	NA	NA	NA	NA	NA	NA	NA	NA	NA	NA	NA	NA	NA	NA	NA	NA	NA	NA	NA	NA	NA	NA	NA	NA	NA	NA	NA	NA	NA	NA	NA
dd_Smed_v6_14059_0_1	1238	-6.0304	1.45531	3.91971e-42	E7EUU4	EIF4G1	Eukaryotic translation initiation factor 4 gamma 1	6.32e-12	246	20.732	Q80XI3	Eif4g3	Eukaryotic translation initiation factor 4 gamma 3	3.24e-12	246	21.951	A1L1W1	eif4g1a	Zgc:158450	3.93e-12	241	23.651	A1Z968	NAT1	NAT1, isoform D	3.7e-14	254	24.409	NA	NA	NA	NA	NA	NA	A1Z968	NAT1	NAT1, isoform D	1.68e-13	254	24.409
dd_Smed_v6_2719_0_1	614	-1.92707	4.77015	8.4652e-41	NA	NA	NA	NA	NA	NA	NA	NA	NA	NA	NA	NA	NA	NA	NA	NA	NA	NA	NA	NA	NA	NA	NA	NA	NA	NA	NA	NA	NA	NA	NA	NA	NA	NA	NA	NA
dd_Smed_v6_48_0_1	1258	-2.24314	12.0549	1.68622e-40	P07711	CTSL	Cathepsin L1	7.28e-113	317	53.312	P06797	Ctsl	Cathepsin L1	1.81e-111	308	54.545	Q6DHT0	ctsl.1	Cathepsin L.1	3.91e-129	310	58.387	Q95029	Cp1	Cathepsin L	5.37e-110	321	51.09	O45734	cpl-1	CathePsin L family	1.12e-106	312	49.359	Q6DHT0	ctsl.1	Cathepsin L.1	1.78e-128	310	58.387
dd_Smed_v6_10364_0_1	900	-6.98388	0.782123	2.52137e-39	Q8N4T8	CBR4	Carbonyl reductase family member 4	3.11e-21	232	25.431	Q3U0B3	Dhrs11	Dehydrogenase/reductase SDR family member 11	1.91e-73	254	44.488	F1R5X7	dhrs11b	Dehydrogenase/reductase (SDR family) member 11b	2.51e-85	253	48.221	Q9VZ19	antdh	Antdh	1.62e-49	256	32.031	Q21929	dhs-21	L-xylulose reductase	1.9e-21	243	30.453	F1R5X7	dhrs11b	Dehydrogenase/reductase (SDR family) member 11b	1.14e-84	253	48.221
dd_Smed_v6_5786_0_1	1058	1.55956	6.13353	2.53725e-39	Q8IVN8	SBSPON	Somatomedin-B and thrombospondin type-1 domain-containing protein	3.76e-15	299	23.411	Q3UPR9	Sbspon	Somatomedin-B and thrombospondin type-1 domain-containing protein	7.66e-15	299	22.074	A7MBS7	thsd7aa	Si:dkey-12h3.1 protein	1.28e-08	87	31.034	Q7JY80	mspo	M-spondin, isoform A	4.25e-05	48	41.667	Q19305	spon-1	SPONdin (Extracellular matrix glycoprotein) family	4.02e-05	61	34.426	Q8IVN8	SBSPON	Somatomedin-B and thrombospondin type-1 domain-containing protein	1.66e-14	299	23.411
dd_Smed_v6_7730_0_1	1325	1.44177	5.52793	4.69371e-39	Q8NCC3	PLA2G15	Group XV phospholipase A2	6.36e-69	380	33.947	Q8VEB4	Pla2g15	Group XV phospholipase A2	6.73e-65	376	34.043	NA	NA	NA	NA	NA	NA	NA	NA	NA	NA	NA	NA	NA	NA	NA	NA	NA	NA	Q8NCC3	PLA2G15	Group XV phospholipase A2	2.81e-68	380	33.947
dd_Smed_v6_3578_0_1	1776	-2.21999	5.01341	6.61019e-39	Q8N697	SLC15A4	Solute carrier family 15 member 4	1.15e-66	457	33.26	Q8BPX9	Slc15a3	Solute carrier family 15 member 3	2.94e-54	476	32.143	B0S6T2	slc15a2	Solute carrier family 15 (oligopeptide transporter), member 2	5.58e-32	387	28.941	P91679	yin	Peptide transporter family 1	7.59e-26	334	28.443	O01840	pept-3	Peptide transporter 3	2.29e-28	440	26.136	Q8N697	SLC15A4	Solute carrier family 15 member 4	5.07e-66	457	33.26
dd_Smed_v6_10591_0_1	1551	-2.80316	3.23968	7.09593e-39	Q9Y4K0	LOXL2	Lysyl oxidase homolog 2	3.12e-69	446	31.839	P58022	Loxl2	Lysyl oxidase homolog 2	6.4e-71	447	33.557	F1QQC3	loxl2a	Lysyl oxidase homolog 2A	8.43e-74	446	34.305	Q9N9Y8	lox2	Lysyl oxidase-like 2	1.08e-96	469	36.034	NA	NA	NA	NA	NA	NA	Q9N9Y8	lox2	Lysyl oxidase-like 2	4.92e-96	469	36.034
dd_Smed_v6_3541_0_1	465	-4.2445	1.55515	1.68161e-38	NA	NA	NA	NA	NA	NA	NA	NA	NA	NA	NA	NA	NA	NA	NA	NA	NA	NA	NA	NA	NA	NA	NA	NA	NA	NA	NA	NA	NA	NA	NA	NA	NA	NA	NA	NA
dd_Smed_v6_13811_0_1	630	-5.05782	1.11965	3.11434e-38	Q9Y4K3	TRAF6	TNF receptor-associated factor 6	6.85e-11	167	28.144	P70196	Traf6	TNF receptor-associated factor 6	6.58e-11	167	28.144	Q6IWL4	traf6	TNF receptor-associated factor 6	8.17e-10	151	29.139	Q9XYQ9	Traf6	TNF-receptor-associated factor 2	4.22e-05	64	34.375	G5EG80	trf-1	TNF Receptor Associated Factor (TRAF) homolog	9.61e-08	81	34.568	P70196	Traf6	TNF receptor-associated factor 6	2.64e-10	167	28.144
dd_Smed_v6_3673_0_1	1625	-1.42064	6.00476	3.12882e-38	Q6ZNB7	AGMO	Alkylglycerol monooxygenase	1.48e-108	371	47.439	Q8BS35	Agmo	Alkylglycerol monooxygenase	1.15e-110	375	47.467	Q6NYE4	agmo	Alkylglycerol monooxygenase	7.69e-101	386	44.56	NA	NA	NA	NA	NA	NA	O17554	agmo-1	Alkylglycerol monooxygenase	1.11e-61	400	33.25	Q8BS35	Agmo	Alkylglycerol monooxygenase	4.63e-110	375	47.467
dd_Smed_v6_4198_0_1	1728	-1.42656	5.75348	4.58565e-38	Q96BR1	SGK3	Serine/threonine-protein kinase Sgk3	2.17e-180	465	54.839	Q9ERE3	Sgk3	Serine/threonine-protein kinase Sgk3	0	465	55.054	F1R730	sgk3	Serum/glucocorticoid-regulated kinase family, member 3	0	471	54.989	Q8INB9	Akt1	RAC serine/threonine-protein kinase	9.46e-100	377	43.501	Q2PJ68	sgk-1	Serine/threonine-protein kinase sgk-1	3.41e-142	478	44.979	F1R730	sgk3	Serum/glucocorticoid-regulated kinase family, member 3	0	471	54.989
dd_Smed_v6_10374_0_1	3407	-2.50593	3.92883	4.62264e-37	A3KN83	SBNO1	Protein strawberry notch homolog 1	3.66e-143	448	51.116	Q689Z5	Sbno1	Protein strawberry notch homolog 1	2.67e-143	448	51.339	D6RUV4	sbno2a	Strawberry notch homologue 2a	0	1032	41.957	A8JUV0	sno	Protein strawberry notch	8.06e-145	463	50.972	O01737	let-765	Notch signaling pathway homolog-1	7.91e-150	563	44.227	D6RUV4	sbno2a	Strawberry notch homologue 2a	0	1032	41.957
dd_Smed_v6_2615_1_1	939	-2.08435	3.97065	6.28968e-37	NA	NA	NA	NA	NA	NA	NA	NA	NA	NA	NA	NA	NA	NA	NA	NA	NA	NA	NA	NA	NA	NA	NA	NA	NA	NA	NA	NA	NA	NA	NA	NA	NA	NA	NA	NA
dd_Smed_v6_1287_0_1	379	-2.04022	3.75975	1.64686e-35	NA	NA	NA	NA	NA	NA	NA	NA	NA	NA	NA	NA	NA	NA	NA	NA	NA	NA	NA	NA	NA	NA	NA	NA	NA	NA	NA	NA	NA	NA	NA	NA	NA	NA	NA	NA
dd_Smed_v6_6714_0_1	813	-1.72922	4.5504	3.92601e-35	NA	NA	NA	NA	NA	NA	NA	NA	NA	NA	NA	NA	NA	NA	NA	NA	NA	NA	NA	NA	NA	NA	NA	NA	NA	NA	NA	NA	NA	NA	NA	NA	NA	NA	NA	NA
dd_Smed_v6_3499_0_1	2258	-1.34934	5.90736	4.51161e-35	Q9NPD5	SLCO1B3	Solute carrier organic anion transporter family member 1B3	1.87e-48	631	26.624	Q99J94	Slco1a6	Solute carrier organic anion transporter family member 1A6	2.29e-47	634	26.656	E7F5H8	LOC570448	Solute carrier organic anion transporter family member	1.08e-45	670	26.119	Q7KTG4	Oatp30B	Organic anion transporting polypeptide 30B, isoform D	6.78e-40	692	23.699	X5LPS1	CELE_F53B1.8	Solute carrier organic anion transporter family member	4.71e-36	629	22.576	Q9NPD5	SLCO1B3	Solute carrier organic anion transporter family member 1B3	8.28e-48	631	26.624
dd_Smed_v6_2257_0_1	2300	-1.39265	6.2697	7.57204e-35	Q86SK3	CYP3A43/CYP3A4	Cytochrome P450	2.67e-99	503	38.767	Q9JMA7	Cyp3a41a	Cytochrome P450 3A41	1.93e-103	457	39.825	Q6GQP0	cyp3a65	Cyp3a65 protein	6.44e-94	472	36.653	Q9W130	Cyp9c1	Cytochrome P450 9c1	5.26e-74	470	33.191	Q27476	cyp-25a2	CYtochrome P450 family	2.29e-55	438	30.365	Q9JMA7	Cyp3a41a	Cytochrome P450 3A41	7.74e-103	457	39.825
dd_Smed_v6_7541_0_1	1244	-1.69712	4.6061	1.06456e-34	P98073	TMPRSS15	Enteropeptidase	6.18e-22	174	32.184	Q9DBI0	Tmprss6	Transmembrane protease serine 6	7.19e-21	174	31.609	F1R1X9	zgc:92590	Zgc:92590	1.95e-21	174	34.483	Q9W2C8	CG4386	CG4386	2.96e-22	183	31.148	Q17800	svh-1	HGF/MSP/plasminogen-like protein	4.19e-14	180	31.111	Q9W2C8	CG4386	CG4386	1.34e-21	183	31.148
dd_Smed_v6_7343_0_1	7007	-1.74907	5.28984	1.66251e-34	Q17RV3	LRRK2	Leucine-rich repeat kinase 2	6.27e-163	1500	30.133	Q5S006	Lrrk2	Leucine-rich repeat serine/threonine-protein kinase 2	1.03e-163	1494	29.786	F1QJL6	lrrk2	Leucine-rich repeat kinase 2	2.58e-143	1333	29.557	A0A0B4KH16	Lrrk	Leucine-rich repeat kinase, isoform C	3.19e-31	386	25.907	Q9TZM3	lrk-1	Leucine-rich repeat serine/threonine-protein kinase 1	1.26e-54	1131	23.784	Q5S006	Lrrk2	Leucine-rich repeat serine/threonine-protein kinase 2	4.16e-163	1494	29.786
dd_Smed_v6_6663_0_1	2187	-1.88128	4.08813	8.75496e-34	P13866	SLC5A1	Sodium/glucose cotransporter 1	1.72e-173	658	49.544	Q8C3K6	Slc5a1	Sodium/glucose cotransporter 1	3.78e-179	662	49.245	A8WHP3	slc5a9	Sodium/glucose cotransporter 4	0	661	50.832	Q95SK1	salt	GH19680p	1.04e-07	487	22.382	NA	NA	NA	NA	NA	NA	A8WHP3	slc5a9	Sodium/glucose cotransporter 4	0	661	50.832
dd_Smed_v6_3362_0_1	834	-2.60521	4.20426	3.10036e-33	P63000	RAC1	Ras-related C3 botulinum toxin substrate 1	4.66e-89	193	64.249	P63001	Rac1	Ras-related C3 botulinum toxin substrate 1	5.12e-89	193	64.249	Q7ZSZ9	rac1a	Rac1	4.4e-87	193	63.731	P40792	Rac1	Ras-related protein Rac1	9.79e-87	193	62.694	Q03206	ced-10	Ras-related protein ced-10	4.49e-83	193	59.585	P63001	Rac1	Ras-related C3 botulinum toxin substrate 1	2.06e-88	193	64.249
dd_Smed_v6_3632_0_1	1042	2.17225	6.30491	5.15161e-33	P22105	TNXB	Tenascin-X	0.000893	122	26.23	O54796	Tnx	Tenascin-X	0.000112	205	25.366	NA	NA	NA	NA	NA	NA	NA	NA	NA	NA	NA	NA	NA	NA	NA	NA	NA	NA	O54796	Tnx	Tenascin-X	0.000451	205	25.366
dd_Smed_v6_8373_0_1	1437	-2.80058	2.35689	3.45108e-32	Q9UPI3	FLVCR2	Feline leukemia virus subgroup C receptor-related protein 2	1.37e-25	383	25.587	Q8CE47	Mfsd7	Major facilitator superfamily domain-containing protein 7	1.83e-60	424	30.896	A0A0R4IYQ7	flvcr1	Feline leukemia virus subgroup C cellular receptor 1	8e-22	373	27.078	NA	NA	NA	NA	NA	NA	Q17675	C05G5.1	Uncharacterized protein	2.25e-53	440	28.182	Q8CE47	Mfsd7	Major facilitator superfamily domain-containing protein 7	7.36e-60	424	30.896
dd_Smed_v6_18975_0_1	2034	-3.16656	1.76349	1.61877e-31	O15374	SLC16A4	Monocarboxylate transporter 5	4.43e-26	530	22.453	Q8R0M8	Slc16a4	Monocarboxylate transporter 5	1.34e-31	534	23.596	F1QW16	slc16a4	Solute carrier family 16, member 4	2.72e-34	529	24.386	Q7K1L4	CG8468	CG8468, isoform A	5.51e-22	186	30.645	O17328	mct-6	MonoCarboxylate Transporter family	3.2e-33	581	22.547	F1QW16	slc16a4	Solute carrier family 16, member 4	1.24e-33	529	24.386
dd_Smed_v6_44_0_1	791	-2.51751	9.9813	1.78865e-31	NA	NA	NA	NA	NA	NA	NA	NA	NA	NA	NA	NA	NA	NA	NA	NA	NA	NA	A0A0B4LGA9	CG44251	Uncharacterized protein, isoform B	7.71e-05	117	26.496	NA	NA	NA	NA	NA	NA	A0A0B4LGA9	CG44251	Uncharacterized protein, isoform B	0.00035	117	26.496
dd_Smed_v6_1471_0_1	1146	-1.76875	6.13809	5.5046e-31	NA	NA	NA	NA	NA	NA	NA	NA	NA	NA	NA	NA	NA	NA	NA	NA	NA	NA	NA	NA	NA	NA	NA	NA	NA	NA	NA	NA	NA	NA	NA	NA	NA	NA	NA	NA
dd_Smed_v6_1505_0_1	2309	-1.37322	9.01969	1.54424e-30	Q15582	TGFBI	Transforming growth factor-beta-induced protein ig-h3	6.31e-26	590	23.559	Q62009	Postn	Periostin	1.88e-25	470	26.596	A0JMK0	postnb	Periostin, osteoblast specific factor	5.61e-26	401	28.928	O61457	mfas	Midline fasciclin	1.46e-06	550	18.727	NA	NA	NA	NA	NA	NA	A0JMK0	postnb	Periostin, osteoblast specific factor	2.55e-25	401	28.928
dd_Smed_v6_2626_0_1	685	1.31323	5.19075	1.58696e-30	NA	NA	NA	NA	NA	NA	NA	NA	NA	NA	NA	NA	NA	NA	NA	NA	NA	NA	NA	NA	NA	NA	NA	NA	NA	NA	NA	NA	NA	NA	NA	NA	NA	NA	NA	NA
dd_Smed_v6_3066_0_1	1007	-1.59244	5.80533	1.94028e-29	Q96HV5	TMEM41A	Transmembrane protein 41A	2.4e-66	246	46.341	Q9D8U2	Tmem41a	Transmembrane protein 41A	1.34e-65	205	53.171	Q502G2	tmem41aa	Transmembrane protein 41A-A	7.37e-69	234	50	Q9VX39	stas	Transmembrane protein 41 homolog	2.53e-49	243	37.86	NA	NA	NA	NA	NA	NA	Q502G2	tmem41aa	Transmembrane protein 41A-A	3.35e-68	234	50
dd_Smed_v6_2690_0_1	1619	-2.33701	6.17775	4.62437e-29	Q6P1J6	PLB1	Phospholipase B1, membrane-associated	1.78e-63	329	39.818	Q3TTY0	Plb1	Phospholipase B1, membrane-associated	1.62e-66	344	38.953	NA	NA	NA	NA	NA	NA	Q9VW80	Dmel\CG7365	CG7365, isoform A	1.51e-49	324	33.025	NA	NA	NA	NA	NA	NA	Q3TTY0	Plb1	Phospholipase B1, membrane-associated	6.52e-66	344	38.953
dd_Smed_v6_7447_0_1	1864	-1.65258	4.29291	3.81241e-28	P30531	SLC6A1	Sodium- and chloride-dependent GABA transporter 1	1.24e-17	365	23.014	O88576	Slc6a18	Sodium-dependent neutral amino acid transporter B(0)AT3	1.84e-19	311	28.939	F1QE60	slc6a18	Transporter	3.49e-23	311	27.653	P51905	SerT	Sodium-dependent serotonin transporter	6.37e-23	522	24.713	Q03614	dat-1	Sodium-dependent dopamine transporter	9.11e-15	423	23.641	P51905	SerT	Sodium-dependent serotonin transporter	2.89e-22	522	24.713
dd_Smed_v6_100_0_1	733	-1.64212	10.4959	1.70169e-27	NA	NA	NA	NA	NA	NA	NA	NA	NA	NA	NA	NA	NA	NA	NA	NA	NA	NA	NA	NA	NA	NA	NA	NA	NA	NA	NA	NA	NA	NA	NA	NA	NA	NA	NA	NA
dd_Smed_v6_1308_0_1	3177	-1.50078	6.76663	1.70614e-27	Q12933	TRAF2	TNF receptor-associated factor 2	2.06e-10	296	23.311	P70191	Traf5	TNF receptor-associated factor 5	5.83e-12	322	23.292	Q6DEG0	traf3	TNF receptor-associated factor 3	1.72e-08	458	20.524	Q9XYQ9	Traf6	TNF-receptor-associated factor 2	8.35e-07	344	18.605	NA	NA	NA	NA	NA	NA	P70191	Traf5	TNF receptor-associated factor 5	2.34e-11	322	23.292
dd_Smed_v6_1333_0_1	825	-1.62186	5.97228	4.60325e-27	NA	NA	NA	NA	NA	NA	NA	NA	NA	NA	NA	NA	NA	NA	NA	NA	NA	NA	Q9W2M4	CG10527	Uncharacterized protein	9.27e-13	132	31.061	NA	NA	NA	NA	NA	NA	Q9W2M4	CG10527	Uncharacterized protein	4.2e-12	132	31.061
dd_Smed_v6_1447_0_1	3240	-1.19952	7.17043	3.03925e-26	Q9H5I5	PIEZO2	Piezo-type mechanosensitive ion channel component 2	5.13e-72	417	34.772	Q8CD54	Piezo2	Piezo-type mechanosensitive ion channel component 2	1.89e-70	418	34.928	E7FD74	piezo1	Piezo-type mechanosensitive ion channel component	5.57e-60	424	33.255	M9MSG8	Piezo	Piezo-type mechanosensitive ion channel component	2.03e-64	441	31.519	A0A061ACU2	pezo-1	Piezo-type mechanosensitive ion channel component	1.74e-34	466	27.253	Q9H5I5	PIEZO2	Piezo-type mechanosensitive ion channel component 2	2.27e-71	417	34.772
dd_Smed_v6_5702_0_1	1386	-1.39449	5.94007	7.76294e-26	Q9NY26	SLC39A1	Zinc transporter ZIP1	6.34e-43	319	30.408	Q9QZ03	Slc39a1	Zinc transporter ZIP1	5.33e-43	319	31.034	P59889	slc39a1	Zinc transporter ZIP1	6.38e-32	295	29.153	Q8SZF0	Zip89B	RE02747p	9.2e-25	347	27.378	O62192	zipt-1	Zrt (ZRT), Irt-(IRT-) like Protein Transporter	7.66e-32	355	26.479	Q9QZ03	Slc39a1	Zinc transporter ZIP1	2.14e-42	319	31.034
dd_Smed_v6_9846_0_1	991	-1.84181	3.74438	1.04513e-25	Q6J4K2	SLC8B1	Sodium/potassium/calcium exchanger 6, mitochondrial	5.35e-22	231	35.498	Q925Q3	Slc8b1	Sodium/potassium/calcium exchanger 6, mitochondrial	2.61e-17	168	38.095	F1QF65	LOC571043	Uncharacterized protein	0.000285	48	39.583	NA	NA	NA	NA	NA	NA	G5EC02	ncx-5	Na/Ca eXchangers	6.23e-05	43	44.186	Q6J4K2	SLC8B1	Sodium/potassium/calcium exchanger 6, mitochondrial	2.37e-21	231	35.498
dd_Smed_v6_18375_0_1	1548	-4.90816	2.00301	2.95958e-25	NA	NA	NA	NA	NA	NA	NA	NA	NA	NA	NA	NA	A0A0G2KYX9	-	Uncharacterized protein	1.76e-14	127	33.858	NA	NA	NA	NA	NA	NA	NA	NA	NA	NA	NA	NA	A0A0G2KYX9	-	Uncharacterized protein	8e-14	127	33.858
dd_Smed_v6_2351_0_1	2759	-1.19332	6.77509	1.42985e-23	P20813	CYP2B6	Cytochrome P450 2B6	1.02e-73	429	34.732	O55071	Cyp2b19	Cytochrome P450 2B19	3.74e-77	485	32.784	Q5TZ86	cyp2p8	Cytochrome P450, family 2, subfamily J, polypeptide 23	1.55e-75	473	35.095	Q95078	Cyp18a1	Cytochrome P450 18a1	6.32e-66	488	30.943	O44704	cyp-33c1	CYtochrome P450 family	7.26e-65	486	30.658	O55071	Cyp2b19	Cytochrome P450 2B19	1.5e-76	485	32.784
dd_Smed_v6_10262_0_1	1151	1.42426	4.17589	2.94115e-23	Q96MV1	TMEM56	Transmembrane protein 56	2.34e-20	215	26.047	Q8CGF5	Tmem56	Transmembrane protein 56	1.17e-21	226	27.434	Q5XIY2	tmem56b	Transmembrane protein 56-B	2.34e-30	250	30.8	NA	NA	NA	NA	NA	NA	NA	NA	NA	NA	NA	NA	Q5XIY2	tmem56b	Transmembrane protein 56-B	1.06e-29	250	30.8
dd_Smed_v6_985_0_1	590	-1.50092	6.03094	3.96236e-23	NA	NA	NA	NA	NA	NA	NA	NA	NA	NA	NA	NA	NA	NA	NA	NA	NA	NA	NA	NA	NA	NA	NA	NA	NA	NA	NA	NA	NA	NA	NA	NA	NA	NA	NA	NA
dd_Smed_v6_11957_0_1	1166	-2.79667	1.91685	4.41256e-23	Q6UXB8	PI16	Peptidase inhibitor 16	8.96e-07	110	30	Q9ET66	Pi16	Peptidase inhibitor 16	3.07e-08	128	32.031	NA	NA	NA	NA	NA	NA	NA	NA	NA	NA	NA	NA	NA	NA	NA	NA	NA	NA	Q9ET66	Pi16	Peptidase inhibitor 16	1.23e-07	128	32.031
dd_Smed_v6_10928_0_1	397	2.4925	2.68308	4.50126e-23	NA	NA	NA	NA	NA	NA	NA	NA	NA	NA	NA	NA	NA	NA	NA	NA	NA	NA	NA	NA	NA	NA	NA	NA	NA	NA	NA	NA	NA	NA	NA	NA	NA	NA	NA	NA
dd_Smed_v6_10051_0_1	2128	-1.86021	3.47225	4.79164e-23	Q9BX79	STRA6	Stimulated by retinoic acid gene 6 protein homolog	2.01e-09	185	24.324	Q9DBN1	Stra6l	Stimulated by retinoic acid gene 6 protein-like	9.41e-15	273	27.839	F1QCP7	stra6l	STRA6-like	8.11e-20	586	24.744	NA	NA	NA	NA	NA	NA	NA	NA	NA	NA	NA	NA	F1QCP7	stra6l	STRA6-like	3.69e-19	586	24.744
dd_Smed_v6_4598_0_1	1250	-1.14505	6.17328	8.01743e-22	NA	NA	NA	NA	NA	NA	NA	NA	NA	NA	NA	NA	NA	NA	NA	NA	NA	NA	D8FT20	fbl	Fumble, isoform F	0.001	163	23.313	NA	NA	NA	NA	NA	NA	NA	NA	NA	NA	NA	NA
dd_Smed_v6_5553_0_1	3275	-1.19502	5.17353	1.20388e-21	NA	NA	NA	NA	NA	NA	NA	NA	NA	NA	NA	NA	NA	NA	NA	NA	NA	NA	NA	NA	NA	NA	NA	NA	NA	NA	NA	NA	NA	NA	NA	NA	NA	NA	NA	NA
dd_Smed_v6_583_0_1	1545	-1.39983	8.63615	1.8567e-21	NA	NA	NA	NA	NA	NA	NA	NA	NA	NA	NA	NA	NA	NA	NA	NA	NA	NA	NA	NA	NA	NA	NA	NA	NA	NA	NA	NA	NA	NA	NA	NA	NA	NA	NA	NA
dd_Smed_v6_7676_0_1	1673	-1.50699	4.14874	2.16566e-21	Q9Y6A2	CYP46A1	Cholesterol 24-hydroxylase	1.96e-69	470	31.489	Q9WVK8	Cyp46a1	Cholesterol 24-hydroxylase	5.36e-68	470	31.489	A0JMN1	cyp4v7	Cytochrome P450, family 4, subfamily V, polypeptide 7	1.64e-31	435	25.747	Q9V3S0	Cyp4g1	Cytochrome P450 4g1	3.2e-26	530	24.528	Q9N574	cyp-31a3	CYtochrome P450 family	1.38e-33	396	27.525	Q9Y6A2	CYP46A1	Cholesterol 24-hydroxylase	8.65e-69	470	31.489
dd_Smed_v6_19217_0_1	1485	-4.44234	0.305354	2.50852e-21	O00463	TRAF5	TNF receptor-associated factor 5	4.82e-10	326	21.166	P39429	Traf2	TNF receptor-associated factor 2	4.65e-06	49	42.857	Q6DEG0	traf3	TNF receptor-associated factor 3	0.000629	50	38	Q9W3I9	Traf6	GH01161p	0.000684	132	25	NA	NA	NA	NA	NA	NA	O00463	TRAF5	TNF receptor-associated factor 5	2.13e-09	326	21.166
dd_Smed_v6_1860_0_1	1669	-1.07228	7.29384	4.26266e-21	NA	NA	NA	NA	NA	NA	NA	NA	NA	NA	NA	NA	NA	NA	NA	NA	NA	NA	NA	NA	NA	NA	NA	NA	NA	NA	NA	NA	NA	NA	NA	NA	NA	NA	NA	NA
dd_Smed_v6_9490_0_1	2132	1.14812	4.87624	6.79126e-21	Q7L591	DOK3	Docking protein 3	1.99e-15	90	35.556	Q9QZK7	Dok3	Docking protein 3	4.79e-13	93	31.183	A0A0R4IQ50	dok1b	Docking protein 1b	5.46e-13	113	30.973	Q9W3R6	Dok	Downstream of kinase	1.72e-09	174	27.011	NA	NA	NA	NA	NA	NA	Q7L591	DOK3	Docking protein 3	8.8e-15	90	35.556
dd_Smed_v6_266_0_1	3179	1.30625	9.98056	7.6768e-21	Q14642	INPP5A	Type I inositol 1,4,5-trisphosphate 5-phosphatase	6.64e-68	296	43.919	Q8BNK3	Inpp5a	Putative uncharacterized protein	8.62e-70	296	44.595	F1QTR0	inpp5l	Inositol polyphosphate-5-phosphatase L	3.07e-53	261	40.613	Q8T8Q6	5PtaseI	SD05875p	1.17e-56	352	38.352	Q17848	ipp-5	Probable type I inositol 1,4,5-trisphosphate 5-phosphatase	2.42e-41	253	40.316	Q8BNK3	Inpp5a	Putative uncharacterized protein	3.46e-69	296	44.595
dd_Smed_v6_16838_0_1	443	-3.96399	0.339993	8.3006e-21	Q86VL8	SLC47A2	Multidrug and toxin extrusion protein 2	7.43e-17	146	31.507	Q8K0H1	Slc47a1	Multidrug and toxin extrusion protein 1	4.44e-18	146	30.822	U3Q0C3	mate4	Multidrug and toxin extrusion protein	6.05e-19	146	34.932	NA	NA	NA	NA	NA	NA	NA	NA	NA	NA	NA	NA	U3Q0C3	mate4	Multidrug and toxin extrusion protein	2.75e-18	146	34.932
dd_Smed_v6_14400_0_1	1863	-2.03304	2.51883	1.38495e-20	Q9P2F6	ARHGAP20	Rho GTPase-activating protein 20	3.77e-07	131	31.298	Q6IFT4	Arhgap20	Rho GTPase-activating protein 20	9.94e-08	135	31.111	NA	NA	NA	NA	NA	NA	NA	NA	NA	NA	NA	NA	NA	NA	NA	NA	NA	NA	Q6IFT4	Arhgap20	Rho GTPase-activating protein 20	3.99e-07	135	31.111
dd_Smed_v6_9198_0_1	1662	1.072	5.48907	5.4027e-20	Q8WU67	ABHD3	Phospholipase ABHD3	2.07e-104	378	40.212	Q91ZH7	Abhd3	Phospholipase ABHD3	1.26e-103	381	39.37	F1REU1	abhd3	Abhydrolase domain-containing 3	6.16e-107	374	41.711	Q95S61	Hydr1	GM08242p	5.07e-90	396	38.889	Q18610	abhd-3.2	Protein abhd-3.2	1.97e-67	380	34.211	F1REU1	abhd3	Abhydrolase domain-containing 3	2.8e-106	374	41.711
dd_Smed_v6_10877_0_1	793	2.61314	2.10498	9.13444e-20	NA	NA	NA	NA	NA	NA	NA	NA	NA	NA	NA	NA	NA	NA	NA	NA	NA	NA	NA	NA	NA	NA	NA	NA	NA	NA	NA	NA	NA	NA	NA	NA	NA	NA	NA	NA
dd_Smed_v6_15049_0_1	318	-6.44866	-0.467586	1.152e-19	Q9Y4K3	TRAF6	TNF receptor-associated factor 6	0.000549	85	35.294	NA	NA	NA	NA	NA	NA	Q6IWL4	traf6	TNF receptor-associated factor 6	0.000531	85	30.588	NA	NA	NA	NA	NA	NA	NA	NA	NA	NA	NA	NA	NA	NA	NA	NA	NA	NA
dd_Smed_v6_6531_0_1	574	1.51305	3.53441	1.24404e-19	C9JIZ6	PSAP	Prosaposin	1.26e-05	74	32.432	Q8C1C1	Psapl1	Proactivator polypeptide-like 1	0.000226	80	27.5	B8JK19	sftpbb	Surfactant protein Bb	3.26e-05	79	29.114	Q86PA4	Sap-r	LD25144p	6.85e-09	79	36.709	NA	NA	NA	NA	NA	NA	Q86PA4	Sap-r	LD25144p	3.11e-08	79	36.709
dd_Smed_v6_22397_0_1	924	-4.71797	-0.214966	2.96634e-19	NA	NA	NA	NA	NA	NA	NA	NA	NA	NA	NA	NA	NA	NA	NA	NA	NA	NA	NA	NA	NA	NA	NA	NA	NA	NA	NA	NA	NA	NA	NA	NA	NA	NA	NA	NA
dd_Smed_v6_16097_0_1	831	4.21523	0.465664	3.03381e-19	O00584	RNASET2	Ribonuclease T2	6.02e-21	187	30.481	C0HKG6	Rnaset2b	Ribonuclease T2-B	6.09e-20	189	30.688	B8XY56	rnaset2	Ribonuclease T2	1.86e-30	208	35.577	Q95TA4	RNaseX25	GH08338p	8.17e-23	191	31.414	NA	NA	NA	NA	NA	NA	B8XY56	rnaset2	Ribonuclease T2	8.45e-30	208	35.577
dd_Smed_v6_10609_0_1	1991	1.69061	3.48385	3.25161e-19	Q96KR4	LMLN	Leishmanolysin-like peptidase	3.55e-65	582	28.522	Q8BMN4	Lmln	Leishmanolysin-like peptidase	7.84e-83	581	31.325	F1Q5N1	lmln	Leishmanolysin-like (metallopeptidase M8 family)	6.32e-91	606	31.353	Q9VH19	Invadolysin	Leishmanolysin-like peptidase	1.67e-78	555	30.811	NA	NA	NA	NA	NA	NA	F1Q5N1	lmln	Leishmanolysin-like (metallopeptidase M8 family)	2.87e-90	606	31.353
dd_Smed_v6_4138_0_1	1208	1.02494	5.98699	3.90126e-19	Q9BT23	LIMD2	LIM domain-containing protein 2	4.54e-15	84	38.095	Q4U4S6	Xirp2	Xin actin-binding repeat-containing protein 2	3.41e-18	102	38.235	F1QH17	mical3a	Protein-methionine sulfoxide oxidase mical3a	1.39e-11	66	34.848	Q8I7C3	Lasp	LIM and SH3 domain protein Lasp	1.22e-06	53	32.075	P20271	ceh-14	Homeobox protein ceh-14	5.32e-09	80	37.5	Q4U4S6	Xirp2	Xin actin-binding repeat-containing protein 2	1.37e-17	102	38.235
dd_Smed_v6_4397_0_1	625	1.48092	3.92845	4.56161e-19	NA	NA	NA	NA	NA	NA	NA	NA	NA	NA	NA	NA	NA	NA	NA	NA	NA	NA	NA	NA	NA	NA	NA	NA	NA	NA	NA	NA	NA	NA	NA	NA	NA	NA	NA	NA
dd_Smed_v6_1455_0_1	1144	1.08696	6.1072	5.57226e-19	Q9UL40	ZNF346	Zinc finger protein 346	3e-05	152	24.342	O88532	Zfr	Zinc finger RNA-binding protein	9.63e-05	114	28.947	E7F1M0	zmat4b	Zinc finger, matrin-type 4b	0.000127	224	22.321	Q9VUY6	Zn72D	GH12756p	1.7e-05	271	22.878	NA	NA	NA	NA	NA	NA	Q9VUY6	Zn72D	GH12756p	7.69e-05	271	22.878
dd_Smed_v6_11031_0_1	463	-4.25591	0.715899	5.78265e-19	NA	NA	NA	NA	NA	NA	NA	NA	NA	NA	NA	NA	NA	NA	NA	NA	NA	NA	NA	NA	NA	NA	NA	NA	NA	NA	NA	NA	NA	NA	NA	NA	NA	NA	NA	NA
dd_Smed_v6_4634_0_1	1518	-1.18501	5.43962	6.08064e-19	Q6ZSM3	SLC16A12	Monocarboxylate transporter 12	0.000469	376	24.468	NA	NA	NA	NA	NA	NA	NA	NA	NA	NA	NA	NA	NA	NA	NA	NA	NA	NA	Q9GRY3	CELE_Y59A8B.21	Uncharacterized protein	1.22e-22	415	25.783	Q9GRY3	CELE_Y59A8B.21	Uncharacterized protein	1.44e-21	415	25.783
dd_Smed_v6_20369_0_1	1208	-4.96534	0.0145479	6.18854e-19	NA	NA	NA	NA	NA	NA	NA	NA	NA	NA	NA	NA	NA	NA	NA	NA	NA	NA	NA	NA	NA	NA	NA	NA	NA	NA	NA	NA	NA	NA	NA	NA	NA	NA	NA	NA
dd_Smed_v6_63479_0_1	1333	2.51743	1.751	1.10462e-18	NA	NA	NA	NA	NA	NA	NA	NA	NA	NA	NA	NA	NA	NA	NA	NA	NA	NA	NA	NA	NA	NA	NA	NA	NA	NA	NA	NA	NA	NA	NA	NA	NA	NA	NA	NA
dd_Smed_v6_413_0_1	1586	-1.10332	8.96758	1.23936e-18	Q6ZWT7	MBOAT2	Lysophospholipid acyltransferase 2	1.31e-76	443	33.86	Q8R3I2	Mboat2	Lysophospholipid acyltransferase 2	1.43e-77	447	32.438	A0A0R4IJL5	mboat2b	Membrane-bound O-acyltransferase domain-containing 2b	8.84e-81	468	32.906	Q6NN55	oys	Oysgedart, isoform A	5.23e-88	461	33.189	O01925	mboa-6	Lysophospholipid acyltransferase 5	2.09e-16	256	23.047	Q6NN55	oys	Oysgedart, isoform A	2.37e-87	461	33.189
dd_Smed_v6_8101_0_1	2022	-1.19162	4.71298	1.31e-18	P15311	EZR	Ezrin	1.39e-172	590	46.102	P26041	Msn	Moesin	3e-168	591	46.024	Q5TZG5	ezrb	Ezrin	4.05e-168	599	46.411	P46150	Moe	Moesin/ezrin/radixin homolog 1	6.11e-179	583	46.655	G5EES2	erm-1	ERM-1A	1.28e-167	585	45.812	P46150	Moe	Moesin/ezrin/radixin homolog 1	2.77e-178	583	46.655
dd_Smed_v6_3795_0_1	1789	1.02405	7.01065	2.8905e-18	NA	NA	NA	NA	NA	NA	NA	NA	NA	NA	NA	NA	NA	NA	NA	NA	NA	NA	NA	NA	NA	NA	NA	NA	NA	NA	NA	NA	NA	NA	NA	NA	NA	NA	NA	NA
dd_Smed_v6_1009_1_1	1216	-1.77403	3.61993	2.89726e-18	Q6J4K2	SLC8B1	Sodium/potassium/calcium exchanger 6, mitochondrial	2.76e-44	254	37.402	Q925Q3	Slc8b1	Sodium/potassium/calcium exchanger 6, mitochondrial	3.8e-47	319	31.348	F1RAZ0	slc24a4a	Solute carrier family 24 (sodium/potassium/calcium exchanger), member 4a	2.76e-10	154	27.922	Q9U6A0	Nckx30C	Sodium/potassium/calcium exchanger Nckx30C	9.32e-10	100	35	G5EC02	ncx-5	Na/Ca eXchangers	5.17e-11	95	37.895	Q925Q3	Slc8b1	Sodium/potassium/calcium exchanger 6, mitochondrial	1.53e-46	319	31.348
dd_Smed_v6_1531_0_1	738	1.02038	6.82876	3.14381e-18	NA	NA	NA	NA	NA	NA	NA	NA	NA	NA	NA	NA	NA	NA	NA	NA	NA	NA	NA	NA	NA	NA	NA	NA	NA	NA	NA	NA	NA	NA	NA	NA	NA	NA	NA	NA
dd_Smed_v6_2603_0_1	880	-1.26551	4.5474	4.16655e-18	Q9H0U4	RAB1B	Ras-related protein Rab-1B	1.73e-28	197	31.98	Q9D1G1	Rab1b	Ras-related protein Rab-1B	3.75e-29	197	32.487	B8JLC8	rab1aa	RAB1A, member RAS oncogene family a	7.7e-29	172	36.047	O18339	Rab19	RE48347p	2.74e-29	125	48	Q9XWZ3	rab-30	RAB family	4.58e-29	165	38.788	O18339	Rab19	RE48347p	1.24e-28	125	48
dd_Smed_v6_19417_0_1	1119	1.82929	3.25326	5.34023e-18	Q13077	TRAF1	TNF receptor-associated factor 1	4.74e-22	279	24.373	P39429	Traf2	TNF receptor-associated factor 2	8.86e-26	291	27.491	Q6DEG0	traf3	TNF receptor-associated factor 3	1.4e-15	369	20.867	Q9UAC5	Traf4	TRAF1	2.77e-10	118	27.966	G5EG80	trf-1	TNF Receptor Associated Factor (TRAF) homolog	1.03e-11	101	30.693	P39429	Traf2	TNF receptor-associated factor 2	3.56e-25	291	27.491
dd_Smed_v6_7100_0_1	1881	-1.01318	5.51389	5.89195e-18	Q8NE00	TMEM104	Transmembrane protein 104	9.35e-101	527	39.848	Q3TB48	Tmem104	Transmembrane protein 104	6.43e-93	518	38.996	NA	NA	NA	NA	NA	NA	Q9VPF8	CG5262	Transmembrane protein 104 homolog	2.47e-103	543	37.569	NA	NA	NA	NA	NA	NA	Q9VPF8	CG5262	Transmembrane protein 104 homolog	1.12e-102	543	37.569
dd_Smed_v6_13011_0_1	1383	1.39752	4.20791	9.42505e-18	P05186	ALPL	Alkaline phosphatase, tissue-nonspecific isozyme	3.12e-93	437	39.817	P09242	Alpl	Alkaline phosphatase, tissue-nonspecific isozyme	1.8e-94	437	40.046	E7F9U9	alpl	Alkaline phosphatase	3.13e-96	443	39.729	Q9VP35	Alp1	Alkaline phosphatase 1, isoform A	7.02e-95	414	41.063	NA	NA	NA	NA	NA	NA	E7F9U9	alpl	Alkaline phosphatase	1.42e-95	443	39.729
dd_Smed_v6_14195_0_1	1943	-2.40659	1.92585	1.77931e-17	NA	NA	NA	NA	NA	NA	NA	NA	NA	NA	NA	NA	NA	NA	NA	NA	NA	NA	NA	NA	NA	NA	NA	NA	NA	NA	NA	NA	NA	NA	NA	NA	NA	NA	NA	NA
dd_Smed_v6_20_0_1	854	-1.37614	11.8089	1.94574e-17	O60760	HPGDS	Hematopoietic prostaglandin D synthase	6.94e-31	204	31.373	Q9JHF7	Hpgds	Hematopoietic prostaglandin D synthase	3.54e-30	201	32.338	F1Q814	gsta3	Uncharacterized protein	1.03e-14	182	27.473	P41043	GstS1	Glutathione S-transferase S1	6.73e-25	201	30.348	O16116	gst-3	Glutathione S-transferase 3	6.13e-29	209	33.493	O60760	HPGDS	Hematopoietic prostaglandin D synthase	3.07e-30	204	31.373
dd_Smed_v6_17320_0_1	1579	-3.03688	1.04044	2.21174e-17	NA	NA	NA	NA	NA	NA	NA	NA	NA	NA	NA	NA	NA	NA	NA	NA	NA	NA	NA	NA	NA	NA	NA	NA	NA	NA	NA	NA	NA	NA	NA	NA	NA	NA	NA	NA
dd_Smed_v6_9866_0_1	665	-2.68825	1.68731	3.33766e-17	Q9BVM4	GGACT	Gamma-glutamylaminecyclotransferase	2.46e-20	139	35.252	Q923B0	Ggact	Gamma-glutamylaminecyclotransferase	1.94e-23	136	39.706	A3KNL6	ggact.3	Gamma-glutamylaminecyclotransferase C	6.13e-24	151	39.735	Q9W0Y2	CG2811	Putative gamma-glutamylcyclotransferase CG2811	1.6e-26	161	36.025	NA	NA	NA	NA	NA	NA	Q9W0Y2	CG2811	Putative gamma-glutamylcyclotransferase CG2811	7.26e-26	161	36.025
dd_Smed_v6_12786_0_1	2368	-1.37479	4.05068	4.05142e-17	NA	NA	NA	NA	NA	NA	NA	NA	NA	NA	NA	NA	NA	NA	NA	NA	NA	NA	NA	NA	NA	NA	NA	NA	NA	NA	NA	NA	NA	NA	NA	NA	NA	NA	NA	NA
dd_Smed_v6_9275_0_1	1953	-1.22103	4.05923	5.75296e-17	A0A0C4DFN1	MFN1	Mitofusin-1	1.44e-32	362	28.729	Q811U4	Mfn1	Mitofusin-1	3.99e-33	363	28.375	A8WIN6	mfn2	Mitofusin 2	3.7e-32	275	29.455	Q7YU24	Marf	Transmembrane GTPase Marf	1.68e-34	234	32.051	Q23424	fzo-1	Transmembrane GTPase fzo-1	8.7e-27	282	28.369	Q7YU24	Marf	Transmembrane GTPase Marf	7.6e-34	234	32.051
dd_Smed_v6_31926_0_1	380	3.9788	0.145739	7.15538e-17	NA	NA	NA	NA	NA	NA	NA	NA	NA	NA	NA	NA	NA	NA	NA	NA	NA	NA	NA	NA	NA	NA	NA	NA	NA	NA	NA	NA	NA	NA	NA	NA	NA	NA	NA	NA
dd_Smed_v6_2394_0_1	1771	-2.25663	4.14713	9.80188e-17	P51589	CYP2J2	Cytochrome P450 2J2	1.15e-36	432	27.083	O54750	Cyp2j6	Cytochrome P450 2J6	1.14e-36	420	27.619	Q5TZ86	cyp2p8	Cytochrome P450, family 2, subfamily J, polypeptide 23	8.05e-36	432	25.231	Q95078	Cyp18a1	Cytochrome P450 18a1	2.01e-30	432	26.157	O16482	cyp-33c9	CYtochrome P450 family	3.3e-23	441	23.356	O54750	Cyp2j6	Cytochrome P450 2J6	4.6e-36	420	27.619
dd_Smed_v6_5993_0_1	848	-1.1148	4.46775	1.15431e-16	NA	NA	NA	NA	NA	NA	NA	NA	NA	NA	NA	NA	NA	NA	NA	NA	NA	NA	NA	NA	NA	NA	NA	NA	NA	NA	NA	NA	NA	NA	NA	NA	NA	NA	NA	NA
dd_Smed_v6_10413_0_1	563	-4.4299	-0.231056	1.56631e-16	NA	NA	NA	NA	NA	NA	NA	NA	NA	NA	NA	NA	NA	NA	NA	NA	NA	NA	NA	NA	NA	NA	NA	NA	NA	NA	NA	NA	NA	NA	NA	NA	NA	NA	NA	NA
dd_Smed_v6_5348_0_1	1012	-1.43831	3.46678	1.99129e-16	E9PCG9	BDH1	D-beta-hydroxybutyrate dehydrogenase, mitochondrial	2.99e-05	57	31.579	G5E8H9	Rdh19	MCG134493	7.06e-07	249	23.293	Q4V8Y1	rdh5	Retinol dehydrogenase 5 (11-cis/9-cis)	0.000255	75	36	Q7K3N4	CG8888	CG8888	0.00059	51	31.373	NA	NA	NA	NA	NA	NA	G5E8H9	Rdh19	MCG134493	2.84e-06	249	23.293
dd_Smed_v6_2511_0_1	1022	-1.08072	5.05553	2.11056e-16	NA	NA	NA	NA	NA	NA	NA	NA	NA	NA	NA	NA	NA	NA	NA	NA	NA	NA	Q9VK03	CG43778	Uncharacterized protein, isoform D	4.2e-10	212	28.302	NA	NA	NA	NA	NA	NA	Q9VK03	CG43778	Uncharacterized protein, isoform D	1.9e-09	212	28.302
dd_Smed_v6_6887_0_1	2120	1.15964	5.49379	2.11056e-16	Q9Y4C0	NRXN3	Neurexin-3	3.41e-05	85	29.412	Q8VHS2	Crb1	Protein crumbs homolog 1	6.37e-06	301	21.927	E9QCJ3	nrxn2a	Neurexin 2a	1.53e-05	126	26.19	M9PE65	axo	Axotactin, isoform C	7.5e-06	252	24.603	A7UQ09	nrx-1	NeuReXin related	1.34e-05	185	24.865	Q8VHS2	Crb1	Protein crumbs homolog 1	2.56e-05	301	21.927
dd_Smed_v6_2567_0_1	1733	0.990123	6.34221	3.19813e-16	P35610	SOAT1	Sterol O-acyltransferase 1	5.75e-90	463	35.205	Q61263	Soat1	Sterol O-acyltransferase 1	4.46e-88	463	34.557	B0UYE4	soat1	O-acyltransferase	9.07e-83	468	33.547	Q8MYW9	CG8112	O-acyltransferase	2.04e-53	494	29.352	Q17498	mboa-1	O-acyltransferase	3.49e-58	478	27.406	P35610	SOAT1	Sterol O-acyltransferase 1	2.54e-89	463	35.205
dd_Smed_v6_5800_0_1	2390	-1.14153	4.35276	3.20769e-16	Q04671	OCA2	P protein	1.28e-154	657	45.814	Q62052	Oca2	P protein	6.13e-155	561	49.911	E7EXF7	oca2	Oculocutaneous albinism II	1.98e-149	651	45.161	NA	NA	NA	NA	NA	NA	NA	NA	NA	NA	NA	NA	Q62052	Oca2	P protein	2.46e-154	561	49.911
dd_Smed_v6_22175_0_1	1600	-2.64196	1.38882	3.50038e-16	O76090	BEST1	Bestrophin-1	1.18e-48	320	34.375	O88870	Best1	Bestrophin-1	4.76e-47	320	35	NA	NA	NA	NA	NA	NA	A0A0B4K651	Best1	Bestrophin 1, isoform C	5.04e-57	321	33.956	Q17529	best-2	Bestrophin homolog 2	1.82e-36	348	26.724	A0A0B4K651	Best1	Bestrophin 1, isoform C	2.1e-56	321	33.956
dd_Smed_v6_6578_0_1	3318	0.936432	6.82825	4.2655e-16	Q16832	DDR2	Discoidin domain-containing receptor 2	1.71e-34	467	26.124	Q03146	Ddr1	Epithelial discoidin domain-containing receptor 1	5.8e-34	412	25.243	Q8JID1	igf1rb	Tyrosine-protein kinase receptor	1.54e-24	322	26.087	Q59DZ7	Ddr	Discoidin domain receptor, isoform F	2.91e-37	297	32.66	Q18163	ddr-1	Discoidin domain-containing receptor A	2.13e-31	358	29.05	Q59DZ7	Ddr	Discoidin domain receptor, isoform F	1.32e-36	297	32.66
dd_Smed_v6_13810_0_1	552	-2.70628	1.17007	4.6716e-16	NA	NA	NA	NA	NA	NA	NA	NA	NA	NA	NA	NA	NA	NA	NA	NA	NA	NA	NA	NA	NA	NA	NA	NA	NA	NA	NA	NA	NA	NA	NA	NA	NA	NA	NA	NA
dd_Smed_v6_7313_0_1	1394	-1.45488	3.28049	9.06399e-16	NA	NA	NA	NA	NA	NA	NA	NA	NA	NA	NA	NA	NA	NA	NA	NA	NA	NA	NA	NA	NA	NA	NA	NA	NA	NA	NA	NA	NA	NA	NA	NA	NA	NA	NA	NA
dd_Smed_v6_4090_0_1	1033	-1.0891	5.08503	1.0853e-15	O60235	TMPRSS11D	Transmembrane protease serine 11D	5.41e-37	239	35.983	Q9D9M0	Prss52	Serine protease 52	5.1e-37	257	36.965	A5PMY0	st14a	Suppressor of tumorigenicity 14 protein homolog	3.27e-33	245	34.286	Q8IQ10	CG31954	IP09792p	3.22e-34	240	33.75	Q17800	svh-1	HGF/MSP/plasminogen-like protein	4.17e-27	252	30.556	Q9D9M0	Prss52	Serine protease 52	2.05e-36	257	36.965
dd_Smed_v6_3058_0_1	1362	0.94613	5.90856	1.50619e-15	Q8NCC3	PLA2G15	Group XV phospholipase A2	5.79e-62	376	32.979	Q8VEB4	Pla2g15	Group XV phospholipase A2	1.13e-57	378	32.275	NA	NA	NA	NA	NA	NA	NA	NA	NA	NA	NA	NA	NA	NA	NA	NA	NA	NA	Q8NCC3	PLA2G15	Group XV phospholipase A2	2.56e-61	376	32.979
dd_Smed_v6_1163_0_1	1507	-1.00912	7.0953	1.51048e-15	Q9Y4K3	TRAF6	TNF receptor-associated factor 6	7.42e-05	97	26.804	P70196	Traf6	TNF receptor-associated factor 6	0.000749	97	25.773	NA	NA	NA	NA	NA	NA	NA	NA	NA	NA	NA	NA	NA	NA	NA	NA	NA	NA	Q9Y4K3	TRAF6	TNF receptor-associated factor 6	0.000328	97	26.804
dd_Smed_v6_1705_0_1	1118	1.18438	7.27074	2.03628e-15	NA	NA	NA	NA	NA	NA	NA	NA	NA	NA	NA	NA	NA	NA	NA	NA	NA	NA	NA	NA	NA	NA	NA	NA	NA	NA	NA	NA	NA	NA	NA	NA	NA	NA	NA	NA
dd_Smed_v6_6221_0_1	3838	-0.975785	6.28514	3.22089e-15	NA	NA	NA	NA	NA	NA	NA	NA	NA	NA	NA	NA	NA	NA	NA	NA	NA	NA	NA	NA	NA	NA	NA	NA	NA	NA	NA	NA	NA	NA	NA	NA	NA	NA	NA	NA
dd_Smed_v6_6606_1_1	1937	-1.11918	5.07652	3.854e-15	P27338	MAOB	Amine oxidase [flavin-containing] B	1.31e-60	458	30.349	Q8BW75	Maob	Amine oxidase [flavin-containing] B	1.76e-60	466	30.258	Q6NSN2	mao	Amine oxidase [flavin-containing]	8.54e-61	467	29.764	Q9VW97	Su(var)3-3	Possible lysine-specific histone demethylase 1	5.55e-05	45	51.111	NA	NA	NA	NA	NA	NA	Q6NSN2	mao	Amine oxidase [flavin-containing]	3.88e-60	467	29.764
dd_Smed_v6_19947_0_1	468	2.71339	0.763869	3.90129e-15	NA	NA	NA	NA	NA	NA	NA	NA	NA	NA	NA	NA	NA	NA	NA	NA	NA	NA	NA	NA	NA	NA	NA	NA	NA	NA	NA	NA	NA	NA	NA	NA	NA	NA	NA	NA
dd_Smed_v6_2083_0_1	2175	-0.942767	7.43587	4.22486e-15	Q16696	CYP2A13	Cytochrome P450 2A13	4.53e-73	441	34.921	O54750	Cyp2j6	Cytochrome P450 2J6	9.32e-75	470	33.191	F1QP46	cyp2k21	Cytochrome P450, family 2, subfamily k, polypeptide 21	1.75e-72	452	34.735	Q95078	Cyp18a1	Cytochrome P450 18a1	6.35e-61	446	30.493	O16482	cyp-33c9	CYtochrome P450 family	3.66e-66	443	31.151	O54750	Cyp2j6	Cytochrome P450 2J6	3.75e-74	470	33.191
dd_Smed_v6_6687_0_1	1066	-1.22943	4.10183	5.12139e-15	NA	NA	NA	NA	NA	NA	NA	NA	NA	NA	NA	NA	NA	NA	NA	NA	NA	NA	NA	NA	NA	NA	NA	NA	NA	NA	NA	NA	NA	NA	NA	NA	NA	NA	NA	NA
dd_Smed_v6_1296_0_1	718	1.05601	6.67105	1.22069e-14	NA	NA	NA	NA	NA	NA	NA	NA	NA	NA	NA	NA	NA	NA	NA	NA	NA	NA	NA	NA	NA	NA	NA	NA	NA	NA	NA	NA	NA	NA	NA	NA	NA	NA	NA	NA
dd_Smed_v6_907_0_1	2671	0.915561	8.70488	1.27265e-14	P31153	MAT2A	S-adenosylmethionine synthase isoform type-2	0	395	72.658	Q3THS6	Mat2a	S-adenosylmethionine synthase isoform type-2	0	395	72.658	F1QYU7	mat2aa	S-adenosylmethionine synthase	0	395	71.392	P40320	Sam-S	S-adenosylmethionine synthase	7.25e-178	390	68.462	P50305	sams-3	Probable S-adenosylmethionine synthase 3	0	382	68.063	Q3THS6	Mat2a	S-adenosylmethionine synthase isoform type-2	0	395	72.658
dd_Smed_v6_3324_0_1	1778	-0.963395	5.84988	1.44274e-14	Q9HBP0	-	Putative uncharacterized protein	2.91e-13	104	30.769	Q04998	Inhba	Inhibin beta A chain	3.49e-13	104	30.769	B0S4U4	inhbab	Inhibin, beta Ab	1.5e-13	114	28.947	O61643	Actbeta	Inhibin beta chain	2.58e-11	90	33.333	P92172	daf-7	Dauer larva development regulatory growth factor daf-7	6.7e-10	136	25	B0S4U4	inhbab	Inhibin, beta Ab	6.81e-13	114	28.947
dd_Smed_v6_9863_0_1	1855	-1.0234	4.76297	1.50929e-14	Q86SK3	CYP3A43/CYP3A4	Cytochrome P450	7.17e-78	543	31.492	Q64459	Cyp3a11	Cytochrome P450 3A11	9.87e-75	541	30.314	Q5VI44	cyp3a65	Cytochrome P450 3A65	7.86e-61	535	27.477	P33270	Cyp6a2	Cytochrome P450 6a2	9e-56	542	29.889	O17807	cyp-13a12	CYtochrome P450 family	2.18e-68	558	29.749	Q86SK3	CYP3A43/CYP3A4	Cytochrome P450	3.17e-77	543	31.492
dd_Smed_v6_1616_0_1	692	1.66358	3.74898	1.64141e-14	NA	NA	NA	NA	NA	NA	NA	NA	NA	NA	NA	NA	NA	NA	NA	NA	NA	NA	NA	NA	NA	NA	NA	NA	NA	NA	NA	NA	NA	NA	NA	NA	NA	NA	NA	NA
dd_Smed_v6_11660_0_1	1297	-1.50848	3.1405	1.69687e-14	P54253	ATXN1	Ataxin-1	5.39e-15	117	39.316	P54254	Atxn1	Ataxin-1	1.9e-15	158	34.81	Q1L966	atxn1a	Ataxin 1a	1.5e-15	117	41.026	Q9W3V7	Atx-1	Ataxin 1	3e-09	125	27.2	NA	NA	NA	NA	NA	NA	Q1L966	atxn1a	Ataxin 1a	6.83e-15	117	41.026
dd_Smed_v6_267_0_1	1208	-1.42461	10.7496	3.42879e-14	O60911	CTSV	Cathepsin L2	1.28e-118	338	52.071	P06797	Ctsl	Cathepsin L1	1.81e-111	319	52.978	A5WVL6	ctsla	Cathepsin La	1.36e-122	336	53.571	Q95029	Cp1	Cathepsin L	8.59e-115	316	53.165	O45734	cpl-1	CathePsin L family	4.54e-105	312	49.038	A5WVL6	ctsla	Cathepsin La	6.19e-122	336	53.571
dd_Smed_v6_7852_0_1	978	-1.50986	2.86282	3.88536e-14	Q9UBY8	CLN8	Protein CLN8	8.96e-50	257	35.019	Q9QUK3	Cln8	Protein CLN8	1.28e-46	251	35.458	A8WG54	cln8	Zgc:172202 protein	1.97e-45	240	37.917	NA	NA	NA	NA	NA	NA	NA	NA	NA	NA	NA	NA	Q9UBY8	CLN8	Protein CLN8	3.96e-49	257	35.019
dd_Smed_v6_13188_0_1	2512	1.22196	3.7075	4.26751e-14	P23352	ANOS1	Anosmin-1	3.34e-22	567	22.222	NA	NA	NA	NA	NA	NA	Q6P938	anos1a	Kallmann syndrome 1a sequence	6.37e-21	590	21.186	Q9VCC7	Kal1	FI03681p	4.29e-06	269	22.677	G5EDX1	kal-1	KALlmann syndrome homolog	2.55e-24	546	22.711	G5EDX1	kal-1	KALlmann syndrome homolog	3.01e-23	546	22.711
dd_Smed_v6_1659_0_1	1182	-1.0511	5.47068	6.48976e-14	NA	NA	NA	NA	NA	NA	NA	NA	NA	NA	NA	NA	NA	NA	NA	NA	NA	NA	NA	NA	NA	NA	NA	NA	NA	NA	NA	NA	NA	NA	NA	NA	NA	NA	NA	NA
dd_Smed_v6_1144_0_1	1865	-1.05122	8.1757	6.93057e-14	P22105	TNXB	Tenascin-X	7.68e-06	392	23.214	O35452	Tnxb	Tenascin X	2.28e-06	490	21.837	NA	NA	NA	NA	NA	NA	NA	NA	NA	NA	NA	NA	NA	NA	NA	NA	NA	NA	O35452	Tnxb	Tenascin X	9.15e-06	490	21.837
dd_Smed_v6_12641_0_1	382	-2.76109	1.38143	7.76589e-14	Q9H336	CRISPLD1	Cysteine-rich secretory protein LCCL domain-containing 1	9.26e-09	88	34.091	Q8BZQ2	Crispld2	Cysteine-rich secretory protein LCCL domain-containing 2	4.6e-09	88	32.955	E7F9U0	crispld1b	Cysteine-rich secretory protein LCCL domain-containing 1b	1.3e-07	85	29.412	NA	NA	NA	NA	NA	NA	NA	NA	NA	NA	NA	NA	Q8BZQ2	Crispld2	Cysteine-rich secretory protein LCCL domain-containing 2	1.85e-08	88	32.955
dd_Smed_v6_11636_0_1	594	-2.89558	0.430262	1.27606e-13	NA	NA	NA	NA	NA	NA	NA	NA	NA	NA	NA	NA	NA	NA	NA	NA	NA	NA	NA	NA	NA	NA	NA	NA	NA	NA	NA	NA	NA	NA	NA	NA	NA	NA	NA	NA
dd_Smed_v6_7988_0_1	3355	0.899366	6.49142	1.43295e-13	Q16832	DDR2	Discoidin domain-containing receptor 2	1.84e-28	304	26.645	Q62371	Ddr2	Discoidin domain-containing receptor 2	1.9e-28	315	26.349	E7FCE4	ror2	Receptor tyrosine kinase-like orphan receptor 2	8.74e-22	274	28.102	E1JHA2	Ddr	Discoidin domain receptor, isoform D	2.46e-27	307	26.384	Q95ZV7	ddr-2	Discoidin domain-containing receptor tyrosine kinase B	4.3e-30	321	31.464	Q95ZV7	ddr-2	Discoidin domain-containing receptor tyrosine kinase B	5.07e-29	321	31.464
dd_Smed_v6_9789_0_1	1106	0.878485	5.29929	1.59131e-13	Q9Y2C3	B3GALT5	Beta-1,3-galactosyltransferase 5	8.05e-38	197	36.548	O54904	B3galt1	Beta-1,3-galactosyltransferase 1	2.98e-36	236	30.932	NA	NA	NA	NA	NA	NA	Q9VZA6	BcDNA:GM04393	Hexosyltransferase	1.51e-29	221	31.674	Q8MQG4	B0024.15	Hexosyltransferase	7.81e-25	231	29.437	Q9Y2C3	B3GALT5	Beta-1,3-galactosyltransferase 5	3.56e-37	197	36.548
dd_Smed_v6_10313_0_1	458	-2.16309	2.50192	1.75393e-13	Q9H8M5	CNNM2	Metal transporter CNNM2	5.56e-05	60	36.667	Q69ZF7	Cnnm4	Metal transporter CNNM4	3.68e-05	60	41.667	F1Q7I7	cnnm4b	Cyclin and CBS domain divalent metal cation transport mediator 4b	0.000132	60	36.667	A0A0B7P9G0	uex	Unextended, isoform E	2.11e-05	60	36.667	NA	NA	NA	NA	NA	NA	A0A0B7P9G0	uex	Unextended, isoform E	9.56e-05	60	36.667
dd_Smed_v6_34439_0_1	501	3.41781	-0.215571	1.83625e-13	P01040	CSTA	Cystatin-A	1.52e-07	76	32.895	P56567	Csta	Cystatin-A	9.62e-07	91	26.374	NA	NA	NA	NA	NA	NA	NA	NA	NA	NA	NA	NA	NA	NA	NA	NA	NA	NA	P01040	CSTA	Cystatin-A	6.73e-07	76	32.895
dd_Smed_v6_4287_0_1	1091	-1.00253	4.73426	1.95905e-13	NA	NA	NA	NA	NA	NA	NA	NA	NA	NA	NA	NA	NA	NA	NA	NA	NA	NA	NA	NA	NA	NA	NA	NA	NA	NA	NA	NA	NA	NA	NA	NA	NA	NA	NA	NA
dd_Smed_v6_3422_0_1	1330	0.970806	7.00822	5.23874e-13	P07711	CTSL	Cathepsin L1	2.81e-95	324	47.84	P06797	Ctsl	Cathepsin L1	3.32e-96	326	48.773	A5WVL6	ctsla	Cathepsin La	4.97e-102	299	52.843	Q95029	Cp1	Cathepsin L	1.74e-105	328	51.524	O45734	cpl-1	CathePsin L family	2.53e-104	298	53.691	Q95029	Cp1	Cathepsin L	7.9e-105	328	51.524
dd_Smed_v6_758_1_1	2605	0.909015	9.32847	6.49802e-13	V9HWP2	HEL-S-125m	Epididymis luminal protein 35	0	727	62.999	P08113	Hsp90b1	Endoplasmin	0	728	63.187	Q7T3L3	hsp90b1	Chaperone protein GP96	0	720	65	Q9VAY2	Gp93	Glycoprotein 93	0	722	59.972	Q18688	daf-21	Heat shock protein 90	0	678	47.493	Q7T3L3	hsp90b1	Chaperone protein GP96	0	720	65
dd_Smed_v6_18934_0_1	3366	-2.58934	1.39596	8.69497e-13	Q9NZQ8	TRPM5	Transient receptor potential cation channel subfamily M member 5	1.03e-35	591	26.904	Q8CIR4	Trpm6	Transient receptor potential cation channel subfamily M member 6	1.47e-36	518	25.483	S5TRY1	trpm4a	Transient receptor potential melastatin 4a	4.02e-35	538	26.952	A8DYE2	Trpm	Transient receptor potential cation channel trpm	1.85e-26	550	24.727	Q20766	gtl-2	Gon-Two Like (TRP subfamily)	9.5e-24	602	23.588	Q8CIR4	Trpm6	Transient receptor potential cation channel subfamily M member 6	5.92e-36	518	25.483
dd_Smed_v6_4435_0_1	949	0.964637	4.8041	9.97962e-13	A0A024RD25	PIM1	Pim-1 oncogene, isoform CRA_a	6.06e-54	273	38.462	P06803	Pim1	Serine/threonine-protein kinase pim-1	3.99e-51	275	36.364	Q9YHZ5	pim2	Serine/threonine-protein kinase pim-2	6.86e-56	271	38.007	Q95SH0	Pask	GH26463p	7.39e-27	271	30.996	Q20443	prk-2	Serine/threonine-protein kinase prk-2	2.93e-51	265	38.113	Q9YHZ5	pim2	Serine/threonine-protein kinase pim-2	3.12e-55	271	38.007
dd_Smed_v6_5150_0_1	580	-1.25967	3.47319	1.10314e-12	Q9BV40	VAMP8	Vesicle-associated membrane protein 8	1.29e-13	73	41.096	O70404	Vamp8	Vesicle-associated membrane protein 8	8.91e-13	74	43.243	Q7ZUC1	vamp8	Vesicle-associated membrane protein 8 (Endobrevin)	5.1e-11	78	33.333	M9PDW0	nSyb	Neuronal synaptobrevin, isoform K	3.51e-07	65	30.769	Q94057	snb-6	SyNaptoBrevin related	4.87e-08	69	34.783	Q9BV40	VAMP8	Vesicle-associated membrane protein 8	5.72e-13	73	41.096
dd_Smed_v6_1570_0_1	1803	-0.822286	7.2623	1.28662e-12	NA	NA	NA	NA	NA	NA	NA	NA	NA	NA	NA	NA	NA	NA	NA	NA	NA	NA	NA	NA	NA	NA	NA	NA	NA	NA	NA	NA	NA	NA	NA	NA	NA	NA	NA	NA
dd_Smed_v6_14614_0_1	1428	-2.02611	2.1547	1.29343e-12	Q9Y4K3	TRAF6	TNF receptor-associated factor 6	6.01e-10	117	30.769	P70196	Traf6	TNF receptor-associated factor 6	1.42e-09	117	30.769	Q6IWL4	traf6	TNF receptor-associated factor 6	1.64e-07	114	28.07	Q9W3I9	Traf6	GH01161p	1.96e-05	141	24.113	NA	NA	NA	NA	NA	NA	Q9Y4K3	TRAF6	TNF receptor-associated factor 6	2.66e-09	117	30.769
dd_Smed_v6_6496_0_1	1479	-0.949381	5.4057	1.4179e-12	P41212	ETV6	Transcription factor ETV6	8.15e-09	93	35.484	P97360	Etv6	Transcription factor ETV6	6.31e-09	93	35.484	F1QN70	etv7	Ets variant 7	3.07e-10	105	37.143	Q8MRW5	Ets96B	ETV5-related protein Ets96B	2.88e-09	151	31.788	O01521	CELE_F19F10.1	Uncharacterized protein	5.81e-11	98	34.694	O01521	CELE_F19F10.1	Uncharacterized protein	6.85e-10	98	34.694
dd_Smed_v6_3638_0_1	1642	0.887436	5.7954	1.43533e-12	Q9Y2Y9	KLF13	Krueppel-like factor 13	2.01e-34	88	60.227	Q8K1S5	Klf11	Krueppel-like factor 11	3.46e-34	93	56.989	F1R5X2	klf11b	Kruppel-like factor 11b	2.59e-36	172	43.605	Q8IPV7	cbt	Cabut, isoform B	2.47e-41	214	41.589	P91329	klf-3	Kruppel-Like Factor (Zinc finger protein)	8.06e-31	91	57.143	Q8IPV7	cbt	Cabut, isoform B	1.12e-40	214	41.589
dd_Smed_v6_597_0_1	526	-1.09814	6.05343	1.48695e-12	NA	NA	NA	NA	NA	NA	NA	NA	NA	NA	NA	NA	NA	NA	NA	NA	NA	NA	NA	NA	NA	NA	NA	NA	NA	NA	NA	NA	NA	NA	NA	NA	NA	NA	NA	NA
dd_Smed_v6_1347_0_1	542	-1.219	4.00269	1.95453e-12	NA	NA	NA	NA	NA	NA	NA	NA	NA	NA	NA	NA	NA	NA	NA	NA	NA	NA	NA	NA	NA	NA	NA	NA	NA	NA	NA	NA	NA	NA	NA	NA	NA	NA	NA	NA
dd_Smed_v6_5510_0_1	1374	0.890885	5.83964	2.18713e-12	Q13114	TRAF3	TNF receptor-associated factor 3	1.44e-06	267	23.221	Q60803	Traf3	TNF receptor-associated factor 3	9.86e-07	267	23.221	NA	NA	NA	NA	NA	NA	NA	NA	NA	NA	NA	NA	NA	NA	NA	NA	NA	NA	Q60803	Traf3	TNF receptor-associated factor 3	3.96e-06	267	23.221
dd_Smed_v6_511_0_1	1490	0.889029	9.20865	3.29962e-12	P11021	HSPA5	78 kDa glucose-regulated protein	0	415	78.795	P20029	Hspa5	78 kDa glucose-regulated protein	0	415	78.554	Q6P3L3	hspa5	Immunoglobulin binding protein	0	415	79.036	P29844	Hsc70-3	Heat shock 70 kDa protein cognate 3	0	415	77.59	P27420	hsp-3	Heat shock 70 kDa protein C	0	415	79.036	Q6P3L3	hspa5	Immunoglobulin binding protein	0	415	79.036
dd_Smed_v6_6023_0_1	597	-1.83963	2.82461	3.47399e-12	Q8NDC4	MORN4	MORN repeat-containing protein 4	3.2e-13	118	35.593	Q6PGF2	Morn4	MORN repeat-containing protein 4	2.27e-13	133	33.083	Q566N4	morn4	MORN repeat-containing 4	2.83e-13	118	35.593	Q9VN91	rtp	GH04877p	4.52e-07	110	30.909	NA	NA	NA	NA	NA	NA	Q6PGF2	Morn4	MORN repeat-containing protein 4	9.13e-13	133	33.083
dd_Smed_v6_15545_0_1	1806	-2.20103	2.59915	3.62228e-12	NA	NA	NA	NA	NA	NA	P15919	Rag1	V(D)J recombination-activating protein 1	0.000105	102	27.451	F1R1J1	lnx2a	Ligand of numb-protein X 2a	0.000116	82	29.268	NA	NA	NA	NA	NA	NA	NA	NA	NA	NA	NA	NA	P15919	Rag1	V(D)J recombination-activating protein 1	0.000422	102	27.451
dd_Smed_v6_3821_0_1	1643	-0.794681	6.71273	3.62588e-12	Q9NR83	SLC2A4RG	SLC2A4 regulator	1.67e-08	29	65.517	Q9ERQ3	Znf704	Zinc finger protein 704	5.61e-08	28	64.286	F1QZA2	si:rp71-79p20.2	Si:rp71-79p20.2	1.02e-08	48	47.917	A0A0B4KFN3	Glut4EF	Glut4EF, isoform G	7.63e-10	40	62.5	NA	NA	NA	NA	NA	NA	A0A0B4KFN3	Glut4EF	Glut4EF, isoform G	3.46e-09	40	62.5
dd_Smed_v6_24743_0_1	611	3.19669	-0.127476	4.48705e-12	NA	NA	NA	NA	NA	NA	NA	NA	NA	NA	NA	NA	NA	NA	NA	NA	NA	NA	NA	NA	NA	NA	NA	NA	NA	NA	NA	NA	NA	NA	NA	NA	NA	NA	NA	NA
dd_Smed_v6_75_0_1	651	-1.03261	9.92213	5.25831e-12	NA	NA	NA	NA	NA	NA	NA	NA	NA	NA	NA	NA	NA	NA	NA	NA	NA	NA	Q8SZ28	CG3884	RE21371p	3.15e-08	139	30.216	NA	NA	NA	NA	NA	NA	Q8SZ28	CG3884	RE21371p	1.43e-07	139	30.216
dd_Smed_v6_388_0_1	2562	0.811456	9.56268	7.84012e-12	O00429	DNM1L	Dynamin-1-like protein	1.34e-136	755	36.291	Q8K1M6	Dnm1l	Dynamin-1-like protein	8.47e-136	762	35.958	Q7SXN5	dnm1l	Dynamin-1-like protein	1.35e-136	747	36.011	Q9VQE0	Drp1	Dynamin related protein 1, isoform A	2.76e-126	752	34.707	G5EDY8	drp-1	Dynamin-Related Protein	5.67e-118	505	43.366	O00429	DNM1L	Dynamin-1-like protein	5.91e-136	755	36.291
dd_Smed_v6_6018_0_1	1153	-0.996954	5.84414	7.90384e-12	NA	NA	NA	NA	NA	NA	NA	NA	NA	NA	NA	NA	NA	NA	NA	NA	NA	NA	NA	NA	NA	NA	NA	NA	NA	NA	NA	NA	NA	NA	NA	NA	NA	NA	NA	NA
dd_Smed_v6_6156_0_1	7422	-0.942781	5.83014	8.70506e-12	Q14185	DOCK1	Dedicator of cytokinesis protein 1	1.01e-58	1650	22.121	Q8CIQ7	Dock3	Dedicator of cytokinesis protein 3	3.44e-50	644	25	A8E1V6	dock1	Dedicator of cytokinesis 1	1.04e-40	656	23.323	B7Z0R2	spg	Sponge, isoform D	8.51e-47	662	24.622	G5EEN3	ced-5	CED-5	2.4e-10	365	21.37	Q14185	DOCK1	Dedicator of cytokinesis protein 1	4.47e-58	1650	22.121
dd_Smed_v6_29848_0_1	905	-3.27522	-0.35135	8.98879e-12	P06280	GLA	Alpha-galactosidase A	3.92e-72	245	47.755	P51569	Gla	Alpha-galactosidase A	2.07e-69	240	46.667	F1Q5G5	gla	Galactosidase, alpha	8.77e-71	250	46.8	Q9VL27	CG5731	CG5731	3.99e-76	234	47.436	Q21801	gana-1	GAlactosidase/N-Acetylgalactosaminidase	3.22e-67	238	47.479	Q9VL27	CG5731	CG5731	1.81e-75	234	47.436
dd_Smed_v6_7205_0_1	690	-2.11642	1.86092	1.49096e-11	O75838	CIB2	Calcium and integrin-binding family member 2	3.42e-33	193	36.788	Q9Z0F4	Cib1	Calcium and integrin-binding protein 1	3.11e-33	197	35.533	Q6PC72	cib2	Calcium and integrin binding family member 2	1.25e-29	191	35.079	Q9W2Q5	Cib2	CIB2 ortholog	4.02e-32	193	35.751	P36608	ncs-1	Neuronal calcium sensor 1	4.07e-10	182	24.176	Q9Z0F4	Cib1	Calcium and integrin-binding protein 1	1.25e-32	197	35.533
dd_Smed_v6_5187_0_1	6351	-1.02678	5.54641	1.77092e-11	Q5H8C1	FREM1	FRAS1-related extracellular matrix protein 1	8.25e-90	1907	22.758	Q684R7	Frem1	FRAS1-related extracellular matrix protein 1	1.33e-84	1933	22.193	F1R4B2	frem1a	Fras1-related extracellular matrix 1a	2.68e-85	2005	21.895	Q9VJ82	kon	Kon-tiki, isoform B	7.03e-07	387	23.256	Q9XUL7	clec-50	C-type LECtin	0.000344	142	24.648	Q5H8C1	FREM1	FRAS1-related extracellular matrix protein 1	3.65e-89	1907	22.758
dd_Smed_v6_1062_0_1	2873	-0.839781	8.49108	1.81297e-11	P10253	GAA	Lysosomal alpha-glucosidase	0	847	42.503	P70699	Gaa	Lysosomal alpha-glucosidase	0	865	42.312	B3DIZ3	zgc:171967	Zgc:171967	1.05e-78	842	28.741	Q7KMM4	GCS2alpha	BcDNA.GH04962	8.3e-82	632	30.38	Q19004	aagr-1	Acid Alpha Glucosidase Relate	3.65e-154	851	36.428	P70699	Gaa	Lysosomal alpha-glucosidase	0	865	42.312
dd_Smed_v6_10356_0_1	1706	-1.54634	3.51923	2.31977e-11	NA	NA	NA	NA	NA	NA	NA	NA	NA	NA	NA	NA	NA	NA	NA	NA	NA	NA	NA	NA	NA	NA	NA	NA	NA	NA	NA	NA	NA	NA	NA	NA	NA	NA	NA	NA
dd_Smed_v6_18176_0_1	2182	1.31187	2.82648	2.73405e-11	Q6ZPD9	DPY19L3	Probable C-mannosyltransferase DPY19L3	4.06e-101	722	33.241	Q71B07	Dpy19l3	Probable C-mannosyltransferase DPY19L3	2.71e-103	725	32.69	E7FFI3	dpy19l3	Dpy-19-like 3 (C. elegans)	3.37e-102	722	32.41	Q9VWR8	CG6659	C-mannosyltransferase dpy-19 homolog	7.46e-10	150	27.333	P34413	dpy-19	C-mannosyltransferase dpy-19	1.72e-47	674	26.409	Q71B07	Dpy19l3	Probable C-mannosyltransferase DPY19L3	1.09e-102	725	32.69
dd_Smed_v6_1726_0_1	2436	0.900235	8.3706	4.06751e-11	Q9NR71	ASAH2	Neutral ceramidase	0	657	48.554	Q9JHE3	Asah2	Neutral ceramidase	0	657	47.793	Q5W7F1	asah2	Neutral ceramidase	0	659	45.675	Q9VA70	CDase	Neutral ceramidase	0	696	46.839	NA	NA	NA	NA	NA	NA	Q9VA70	CDase	Neutral ceramidase	0	696	46.839
dd_Smed_v6_2609_0_1	1466	0.829772	6.06421	4.24705e-11	NA	NA	NA	NA	NA	NA	NA	NA	NA	NA	NA	NA	NA	NA	NA	NA	NA	NA	NA	NA	NA	NA	NA	NA	NA	NA	NA	NA	NA	NA	NA	NA	NA	NA	NA	NA
dd_Smed_v6_12402_0_1	4314	1.23806	3.19499	4.46039e-11	Q9BTX7	TTPAL	Alpha-tocopherol transfer protein-like	1.41e-19	214	30.374	Q9D3D0	Ttpal	Alpha-tocopherol transfer protein-like	9.31e-20	214	30.841	Q5SPP0	clvs2	Clavesin-2	5.43e-16	239	25.941	Q9VTY1	BEST:LD32330	LD40136p	1.18e-14	223	23.767	NA	NA	NA	NA	NA	NA	Q9D3D0	Ttpal	Alpha-tocopherol transfer protein-like	3.74e-19	214	30.841
dd_Smed_v6_11511_0_1	716	-2.62457	0.446761	4.81961e-11	NA	NA	NA	NA	NA	NA	NA	NA	NA	NA	NA	NA	NA	NA	NA	NA	NA	NA	NA	NA	NA	NA	NA	NA	NA	NA	NA	NA	NA	NA	NA	NA	NA	NA	NA	NA
dd_Smed_v6_6577_0_1	6702	-0.870024	4.97796	7.05495e-11	Q03001	DST	Dystonin	1.22e-67	681	28.047	Q91ZU6	Dst	Dystonin	2.06e-71	687	28.093	E9QFS3	macf1a	Microtubule-actin crosslinking factor 1a	4.13e-61	679	26.068	B7YZG2	shot	Short stop, isoform K	1.3e-66	1130	22.92	G5EFM4	vab-10	VAB-10B protein	7.83e-41	1509	19.682	Q91ZU6	Dst	Dystonin	8.29e-71	687	28.093
dd_Smed_v6_25487_0_1	1114	1.97198	1.50323	9.28196e-11	NA	NA	NA	NA	NA	NA	NA	NA	NA	NA	NA	NA	NA	NA	NA	NA	NA	NA	NA	NA	NA	NA	NA	NA	NA	NA	NA	NA	NA	NA	NA	NA	NA	NA	NA	NA
dd_Smed_v6_18579_0_1	3256	-2.47364	0.751921	1.07174e-10	P98160	HSPG2	Basement membrane-specific heparan sulfate proteoglycan core protein	0.000759	82	35.366	NA	NA	NA	NA	NA	NA	NA	NA	NA	NA	NA	NA	NA	NA	NA	NA	NA	NA	NA	NA	NA	NA	NA	NA	NA	NA	NA	NA	NA	NA
dd_Smed_v6_1188_0_1	454	1.19727	3.30246	1.41167e-10	NA	NA	NA	NA	NA	NA	NA	NA	NA	NA	NA	NA	NA	NA	NA	NA	NA	NA	NA	NA	NA	NA	NA	NA	NA	NA	NA	NA	NA	NA	NA	NA	NA	NA	NA	NA
dd_Smed_v6_3281_0_1	2780	0.828282	6.79918	1.48141e-10	Q9Y4X5	ARIH1	E3 ubiquitin-protein ligase ARIH1	1.18e-13	181	28.177	Q9Z1K5	Arih1	E3 ubiquitin-protein ligase ARIH1	1.18e-13	181	28.177	Q1LUI6	rnf217	Ring finger protein 217	5e-15	188	27.66	Q94981	ari-1	Potential E3 ubiquitin-protein ligase ariadne-1	5.17e-12	331	24.169	Q9NA31	tag-349	Uncharacterized protein	2.64e-11	189	29.63	Q1LUI6	rnf217	Ring finger protein 217	2.27e-14	188	27.66
dd_Smed_v6_5726_0_1	1302	-0.835782	5.02184	1.61477e-10	P14920	DAO	D-amino-acid oxidase	4.52e-56	334	32.934	P18894	Dao	D-amino-acid oxidase	4.45e-60	332	37.048	A2BGT2	dao.2	D-amino-acid oxidase, tandem duplicate 2	7.35e-56	335	34.925	Q9VM80	CG11236	GH12548p	1.08e-52	335	33.433	Q95XG9	daao-1	D-amino-acid oxidase	4.58e-53	322	35.714	P18894	Dao	D-amino-acid oxidase	1.79e-59	332	37.048
dd_Smed_v6_12511_1_1	433	-2.65993	0.435316	1.75093e-10	NA	NA	NA	NA	NA	NA	NA	NA	NA	NA	NA	NA	NA	NA	NA	NA	NA	NA	NA	NA	NA	NA	NA	NA	NA	NA	NA	NA	NA	NA	NA	NA	NA	NA	NA	NA
dd_Smed_v6_452_0_1	1539	-0.784556	9.85873	1.99144e-10	Q71U36	TUBA1A	Tubulin alpha-1A chain	0	440	80.682	P68369	Tuba1a	Tubulin alpha-1A chain	0	440	80.682	Q6NWK7	tuba1a	Tubulin alpha chain	0	440	80.682	P06603	alphaTub84B	Tubulin alpha-1 chain	0	440	80.682	P91910	mec-12	Tubulin alpha-3 chain	0	450	77.778	P06603	alphaTub84B	Tubulin alpha-1 chain	0	440	80.682
dd_Smed_v6_15197_0_1	1678	-2.01336	1.25507	2.30425e-10	Q8WUM9	SLC20A1	Sodium-dependent phosphate transporter 1	8.71e-68	175	62.857	Q61609	Slc20a1	Sodium-dependent phosphate transporter 1	1.14e-64	175	60	Q6PFM1	slc20a1b	Sodium-dependent phosphate transporter 1-B	4.25e-70	230	53.043	Q9VTG0	NaPi-III	Phosphate transporter	3.91e-61	258	46.124	Q18697	pitr-1	Phosphate transporter	2.22e-109	535	39.626	Q18697	pitr-1	Phosphate transporter	2.62e-108	535	39.626
dd_Smed_v6_14370_0_1	642	1.70996	1.8788	2.30946e-10	NA	NA	NA	NA	NA	NA	NA	NA	NA	NA	NA	NA	NA	NA	NA	NA	NA	NA	NA	NA	NA	NA	NA	NA	NA	NA	NA	NA	NA	NA	NA	NA	NA	NA	NA	NA
dd_Smed_v6_8031_0_1	1792	-0.808065	4.81918	2.4464e-10	Q9NXN4	GDAP2	Ganglioside-induced differentiation-associated protein 2	2.83e-76	504	30.357	Q9DBL2	Gdap2	Ganglioside-induced differentiation-associated protein 2	8.26e-71	504	29.563	Q66HX8	gdap2	Ganglioside-induced differentiation-associated protein 2	3.16e-71	457	30.197	Q7JUR6	CG18812	Protein GDAP2 homolog	1.93e-67	499	29.459	Q23130	rga-1	Rho GTPase Activating protein	4.66e-07	135	26.667	Q9NXN4	GDAP2	Ganglioside-induced differentiation-associated protein 2	1.25e-75	504	30.357
dd_Smed_v6_14478_0_1	2439	-1.44516	2.2812	2.71876e-10	Q06AH7	TF	Transferrin	9.56e-78	752	29.388	Q921I1	Tf	Serotransferrin	2.41e-76	734	29.155	B8JL43	tfa	Serotransferrin	1.71e-46	747	25.167	Q9VTZ5	Tsf2	LD22449p	2.78e-93	784	28.699	NA	NA	NA	NA	NA	NA	Q9VTZ5	Tsf2	LD22449p	1.26e-92	784	28.699
dd_Smed_v6_7144_0_1	1230	-0.87627	4.14162	2.84987e-10	Q96EM0	L3HYPDH	Trans-3-hydroxy-L-proline dehydratase	1.94e-68	347	35.159	Q9CXA2	L3hypdh	Trans-L-3-hydroxyproline dehydratase	9.76e-70	347	35.735	NA	NA	NA	NA	NA	NA	NA	NA	NA	NA	NA	NA	NA	NA	NA	NA	NA	NA	Q9CXA2	L3hypdh	Trans-L-3-hydroxyproline dehydratase	3.92e-69	347	35.735
dd_Smed_v6_5949_0_1	1581	0.904905	5.93308	3.55138e-10	NA	NA	NA	NA	NA	NA	NA	NA	NA	NA	NA	NA	NA	NA	NA	NA	NA	NA	NA	NA	NA	NA	NA	NA	NA	NA	NA	NA	NA	NA	NA	NA	NA	NA	NA	NA
dd_Smed_v6_9762_0_1	1639	-1.02836	3.78387	4.09764e-10	Q9NVC3	SLC38A7	Putative sodium-coupled neutral amino acid transporter 7	7.19e-63	410	32.439	Q8BWH0	Slc38a7	Putative sodium-coupled neutral amino acid transporter 7	6.81e-64	411	32.603	Q6DEL1	slc38a7	Putative sodium-coupled neutral amino acid transporter 7	5.97e-67	423	32.388	A0A0B4K7V2	CG13743	Uncharacterized protein, isoform B	6.05e-17	400	24	Q8WTK1	CELE_Y51F10.4	Uncharacterized protein	7.61e-09	381	19.423	Q6DEL1	slc38a7	Putative sodium-coupled neutral amino acid transporter 7	2.71e-66	423	32.388
dd_Smed_v6_13694_0_1	897	-1.97704	1.14814	4.14948e-10	NA	NA	NA	NA	NA	NA	NA	NA	NA	NA	NA	NA	NA	NA	NA	NA	NA	NA	NA	NA	NA	NA	NA	NA	NA	NA	NA	NA	NA	NA	NA	NA	NA	NA	NA	NA
dd_Smed_v6_14173_0_1	1878	0.826567	4.6508	6.34067e-10	Q8N695	SLC5A8	Sodium-coupled monocarboxylate transporter 1	3.89e-126	515	41.942	Q8BYF6	Slc5a8	Sodium-coupled monocarboxylate transporter 1	7.84e-127	514	43.191	Q3ZMH1	slc5a8	Sodium-coupled monocarboxylate transporter 1	4.44e-120	558	37.814	Q9VLR8	SLC5A11	GH19970p	5.21e-87	525	35.429	O02228	cho-1	High-affinity choline transporter 1	2.35e-05	189	23.28	Q8BYF6	Slc5a8	Sodium-coupled monocarboxylate transporter 1	3.15e-126	514	43.191
dd_Smed_v6_17590_0_1	1429	-1.75934	1.64447	6.48589e-10	NA	NA	NA	NA	NA	NA	NA	NA	NA	NA	NA	NA	NA	NA	NA	NA	NA	NA	Q7JVS8	CG13229-RA	AT19640p	1.57e-18	364	27.747	G5EFX1	egl-6	G protein-coupled receptor EGL-6 isoform b	1.15e-09	363	25.069	Q7JVS8	CG13229-RA	AT19640p	7.1e-18	364	27.747
dd_Smed_v6_6545_0_1	1567	0.795087	5.96421	1.62092e-09	Q96AX9	MIB2	E3 ubiquitin-protein ligase MIB2	5.21e-20	307	24.43	Q80SY4	Mib1	E3 ubiquitin-protein ligase MIB1	1.25e-19	313	27.476	B3DJW1	mib2	Mib2 protein	2.62e-22	266	28.571	Q9VUX2	mib1	E3 ubiquitin-protein ligase mind-bomb	1.07e-20	171	32.164	NA	NA	NA	NA	NA	NA	B3DJW1	mib2	Mib2 protein	1.19e-21	266	28.571
dd_Smed_v6_869_0_1	1531	0.761123	8.91104	2.26818e-09	P19971	TYMP	Thymidine phosphorylase	1.25e-105	417	41.966	Q99N42	Tymp	Thymidine phosphorylase	2.81e-101	414	41.063	A0A0G2L3Z2	tymp	Thymidine phosphorylase	3.55e-100	428	40.187	NA	NA	NA	NA	NA	NA	NA	NA	NA	NA	NA	NA	P19971	TYMP	Thymidine phosphorylase	5.52e-105	417	41.966
dd_Smed_v6_11093_0_1	1194	-0.850304	4.06173	2.61991e-09	NA	NA	NA	NA	NA	NA	NA	NA	NA	NA	NA	NA	NA	NA	NA	NA	NA	NA	NA	NA	NA	NA	NA	NA	NA	NA	NA	NA	NA	NA	NA	NA	NA	NA	NA	NA
dd_Smed_v6_3084_0_1	1488	0.733742	5.81338	3.9009e-09	Q01415	GALK2	N-acetylgalactosamine kinase	4.94e-110	431	46.172	Q68FH4	Galk2	N-acetylgalactosamine kinase	4e-113	427	47.073	NA	NA	NA	NA	NA	NA	Q95U34	Galk	GH11113p	1.47e-92	472	37.924	NA	NA	NA	NA	NA	NA	Q68FH4	Galk2	N-acetylgalactosamine kinase	1.61e-112	427	47.073
dd_Smed_v6_33575_0_1	1069	-2.33858	0.124644	4.19823e-09	P78367	NKX3-2	Homeobox protein Nkx-3.2	1.18e-23	61	73.77	P97503	Nkx3-2	Homeobox protein Nkx-3.2	6.03e-24	61	73.77	Q803Z6	nkx3.2	Bagpipe homeobox transcription factor Bapx1	7.66e-25	77	63.636	P22809	bap	Homeobox protein bagpipe	6.98e-24	97	52.577	Q18533	mls-2	Mesodermal Lineage Specification	2.11e-17	139	35.971	Q803Z6	nkx3.2	Bagpipe homeobox transcription factor Bapx1	3.49e-24	77	63.636
dd_Smed_v6_7406_0_1	823	0.999901	3.86341	5.61342e-09	NA	NA	NA	NA	NA	NA	NA	NA	NA	NA	NA	NA	NA	NA	NA	NA	NA	NA	NA	NA	NA	NA	NA	NA	NA	NA	NA	NA	NA	NA	NA	NA	NA	NA	NA	NA
dd_Smed_v6_9146_0_1	961	-1.64012	1.5392	6.58477e-09	P98170	XIAP	E3 ubiquitin-protein ligase XIAP	3.91e-05	83	28.916	Q60989	Xiap	E3 ubiquitin-protein ligase XIAP	5.41e-05	83	28.916	Q6TEM9	mylipa	E3 ubiquitin-protein ligase MYLIP-A	0.000241	61	31.148	NA	NA	NA	NA	NA	NA	NA	NA	NA	NA	NA	NA	P98170	XIAP	E3 ubiquitin-protein ligase XIAP	0.000173	83	28.916
dd_Smed_v6_9160_0_1	1115	0.910324	4.29377	6.64792e-09	Q8WZ79	DNASE2B	Deoxyribonuclease-2-beta	9.84e-52	337	35.312	Q9QY48	Dnase2b	Deoxyribonuclease-2-beta	1.31e-57	335	36.119	F1QKH7	dnase2b	Deoxyribonuclease II beta	5.41e-44	335	31.343	Q9VED8	DNaseII	Deoxyribonuclease II	3.91e-55	360	30.833	P34387	crn-7	Cell-death-related nuclease 7	9.5e-64	352	32.67	P34387	crn-7	Cell-death-related nuclease 7	1.12e-62	352	32.67
dd_Smed_v6_12737_0_1	1564	-1.86685	1.09249	7.52043e-09	NA	NA	NA	NA	NA	NA	NA	NA	NA	NA	NA	NA	NA	NA	NA	NA	NA	NA	Q9VG39	kar	Karmoisin, isoform A	4.87e-05	108	32.407	Q9GRY3	CELE_Y59A8B.21	Uncharacterized protein	1.11e-25	213	36.15	Q9GRY3	CELE_Y59A8B.21	Uncharacterized protein	1.31e-24	213	36.15
dd_Smed_v6_2599_0_1	1580	-0.672415	6.13983	1.04187e-08	O00463	TRAF5	TNF receptor-associated factor 5	1.24e-10	287	25.087	P39429	Traf2	TNF receptor-associated factor 2	3.8e-11	146	27.397	Q6DEG0	traf3	TNF receptor-associated factor 3	4.18e-08	144	20.139	Q9XYQ9	Traf6	TNF-receptor-associated factor 2	2.96e-05	108	25.926	G5EG80	trf-1	TNF Receptor Associated Factor (TRAF) homolog	9.41e-07	86	36.047	P39429	Traf2	TNF receptor-associated factor 2	1.53e-10	146	27.397
dd_Smed_v6_991_0_1	618	0.89917	3.71618	1.1971e-08	NA	NA	NA	NA	NA	NA	NA	NA	NA	NA	NA	NA	NA	NA	NA	NA	NA	NA	NA	NA	NA	NA	NA	NA	NA	NA	NA	NA	NA	NA	NA	NA	NA	NA	NA	NA
dd_Smed_v6_5462_0_1	1195	0.780673	4.95964	1.37451e-08	NA	NA	NA	NA	NA	NA	NA	NA	NA	NA	NA	NA	NA	NA	NA	NA	NA	NA	NA	NA	NA	NA	NA	NA	NA	NA	NA	NA	NA	NA	NA	NA	NA	NA	NA	NA
dd_Smed_v6_4869_0_1	1431	-0.742118	4.8338	1.49839e-08	Q96K76	USP47	Ubiquitin carboxyl-terminal hydrolase 47	4.63e-11	380	24.211	Q8BY87	Usp47	Ubiquitin carboxyl-terminal hydrolase 47	3.19e-12	403	24.566	E7F6P1	-	Uncharacterized protein	6.3e-08	66	39.394	Q8MSP3	Usp20-33	AT06247p	3.17e-08	69	39.13	Q9GRV2	usp-3	Ubiquitinyl hydrolase 1	2.23e-07	235	23.404	Q8BY87	Usp47	Ubiquitin carboxyl-terminal hydrolase 47	1.28e-11	403	24.566
dd_Smed_v6_6819_0_1	1222	0.681931	5.28998	1.59718e-08	Q9UNA3	A4GNT	Alpha-1,4-N-acetylglucosaminyltransferase	0.000334	166	23.494	NA	NA	NA	NA	NA	NA	NA	NA	NA	NA	NA	NA	NA	NA	NA	NA	NA	NA	NA	NA	NA	NA	NA	NA	NA	NA	NA	NA	NA	NA
dd_Smed_v6_3983_0_1	1068	0.924369	3.81401	1.64974e-08	Q9UJ68	MSRA	Mitochondrial peptide methionine sulfoxide reductase	8.05e-79	231	51.948	Q9D6Y7	Msra	Mitochondrial peptide methionine sulfoxide reductase	8.23e-81	230	52.174	NA	NA	NA	NA	NA	NA	P08761	Eip71CD	Peptide methionine sulfoxide reductase	4.31e-23	170	37.059	O02089	msra-1	Methionine Sulfoxide Reductase A	2.09e-21	146	33.562	Q9D6Y7	Msra	Mitochondrial peptide methionine sulfoxide reductase	3.31e-80	230	52.174
dd_Smed_v6_320_0_1	2515	0.695933	10.811	1.68932e-08	P11142	HSPA8	Heat shock cognate 71 kDa protein	0	609	88.013	P63017	Hspa8	Heat shock cognate 71 kDa protein	0	609	87.849	Q90473	hspa8	Heat shock cognate 71 kDa protein	0	609	86.7	P11147	Hsc70-4	Heat shock 70 kDa protein cognate 4	0	606	83.663	P09446	hsp-1	Heat shock 70 kDa protein A	0	608	84.868	P11142	HSPA8	Heat shock cognate 71 kDa protein	0	609	88.013
dd_Smed_v6_7496_0_1	1173	0.842708	4.81034	1.91546e-08	A6NH44	FANK1	Fibronectin type 3 and ankyrin repeat domains protein 1	4.64e-57	325	31.692	Q9DAM9	Fank1	Fibronectin type 3 and ankyrin repeat domains 1 protein	2.53e-56	325	31.692	F6NQ86	fank1	Fibronectin type III and ankyrin repeat domains 1	2.5e-50	321	32.71	Q9VCA8	mask	Ankyrin repeat and KH domain-containing protein mask	1.49e-23	201	35.323	Q21920	R11A8.7	Ankyrin repeat and KH domain-containing protein R11A8.7	6.27e-23	205	34.146	A6NH44	FANK1	Fibronectin type 3 and ankyrin repeat domains protein 1	2.05e-56	325	31.692
dd_Smed_v6_3165_0_1	1382	-0.677092	5.26362	1.99494e-08	Q8TB40	ABHD4	Protein ABHD4	7.47e-81	366	39.071	Q9DBL9	Abhd5	1-acylglycerol-3-phosphate O-acyltransferase ABHD5	8.36e-73	346	39.595	NA	NA	NA	NA	NA	NA	Q5U191	CG1882	CG1882, isoform A	3.66e-71	363	37.19	O02218	lid-1	Abhydrolase domain-containing protein lid-1	1.59e-52	265	34.717	Q8TB40	ABHD4	Protein ABHD4	3.3e-80	366	39.071
dd_Smed_v6_797_0_1	1514	-0.747114	5.12617	2.05014e-08	NA	NA	NA	NA	NA	NA	NA	NA	NA	NA	NA	NA	NA	NA	NA	NA	NA	NA	NA	NA	NA	NA	NA	NA	NA	NA	NA	NA	NA	NA	NA	NA	NA	NA	NA	NA
dd_Smed_v6_5902_0_1	1657	-0.711519	5.71787	2.36984e-08	Q86SK3	CYP3A43/CYP3A4	Cytochrome P450	1.4e-101	508	37.205	Q64464	Cyp3a13	Cytochrome P450 3A13	3.09e-98	522	34.674	Q5VI44	cyp3a65	Cytochrome P450 3A65	1.86e-82	492	31.707	Q9V4U7	Cyp6a14	Probable cytochrome P450 6a14	1.65e-71	517	31.141	Q27516	cyp-13A8	Putative cytochrome P450 CYP13A8	1.08e-61	502	30.478	Q86SK3	CYP3A43/CYP3A4	Cytochrome P450	6.19e-101	508	37.205
dd_Smed_v6_2087_0_1	1863	-0.708478	6.53014	2.68989e-08	Q9UG56	PISD	Phosphatidylserine decarboxylase proenzyme, mitochondrial	5.84e-68	314	39.172	Q8BSF4	Pisd	Phosphatidylserine decarboxylase proenzyme, mitochondrial	2.91e-68	321	39.564	NA	NA	NA	NA	NA	NA	NA	NA	NA	NA	NA	NA	NA	NA	NA	NA	NA	NA	Q8BSF4	Pisd	Phosphatidylserine decarboxylase proenzyme, mitochondrial	1.17e-67	321	39.564
dd_Smed_v6_15296_0_1	2191	-1.76579	2.33582	2.70132e-08	Q70E73	RAPH1	Ras-associated and pleckstrin homology domains-containing protein 1	2.25e-20	285	28.07	F2Z4B7	Raph1	Ras association (RalGDS/AF-6) and pleckstrin homology domains 1	5.5e-20	270	27.407	Q68EG5	grb10a	Grb10 protein	9.97e-11	248	25	Q8IQW0	pico	Pico, isoform B	4.73e-10	242	21.901	P34400	mig-10	Abnormal cell migration protein 10	0.000117	285	22.456	Q70E73	RAPH1	Ras-associated and pleckstrin homology domains-containing protein 1	9.95e-20	285	28.07
dd_Smed_v6_270_0_1	941	0.728067	9.29429	2.70132e-08	NA	NA	NA	NA	NA	NA	NA	NA	NA	NA	NA	NA	NA	NA	NA	NA	NA	NA	NA	NA	NA	NA	NA	NA	NA	NA	NA	NA	NA	NA	NA	NA	NA	NA	NA	NA
dd_Smed_v6_5196_0_1	847	0.848102	5.13666	3.07474e-08	Q86YT6	MIB1	E3 ubiquitin-protein ligase MIB1	1.85e-37	248	33.871	Q80SY4	Mib1	E3 ubiquitin-protein ligase MIB1	3.75e-38	248	34.274	Q804S5	mib1	E3 ubiquitin-protein ligase mib1	2.5e-38	247	34.818	Q9VUX2	mib1	E3 ubiquitin-protein ligase mind-bomb	6.84e-39	222	38.288	Q8MQG0	unc-44	Uncharacterized protein	3.53e-16	148	31.081	Q9VUX2	mib1	E3 ubiquitin-protein ligase mind-bomb	3.1e-38	222	38.288
dd_Smed_v6_2104_0_1	809	-1.08285	4.84138	4.25643e-08	Q13490	BIRC2	Baculoviral IAP repeat-containing protein 2	0.000157	29	51.724	Q62210	Birc2	Baculoviral IAP repeat-containing protein 2	0.00035	29	48.276	Q804S5	mib1	E3 ubiquitin-protein ligase mib1	0.000626	53	33.962	Q24307	Diap2	Death-associated inhibitor of apoptosis 2	0.0001	51	35.294	NA	NA	NA	NA	NA	NA	Q24307	Diap2	Death-associated inhibitor of apoptosis 2	0.000454	51	35.294
dd_Smed_v6_12462_0_1	1607	0.861217	3.81727	5.29863e-08	NA	NA	NA	NA	NA	NA	NA	NA	NA	NA	NA	NA	NA	NA	NA	NA	NA	NA	NA	NA	NA	NA	NA	NA	NA	NA	NA	NA	NA	NA	NA	NA	NA	NA	NA	NA
dd_Smed_v6_4970_0_1	1103	0.651871	5.73949	5.38904e-08	P13686	ACP5	Tartrate-resistant acid phosphatase type 5	2.72e-82	314	40.127	Q05117	Acp5	Tartrate-resistant acid phosphatase type 5	7.07e-83	314	40.764	F8QXP2	acp5b	Acp5b	4.96e-75	317	39.117	NA	NA	NA	NA	NA	NA	NA	NA	NA	NA	NA	NA	Q05117	Acp5	Tartrate-resistant acid phosphatase type 5	2.84e-82	314	40.764
dd_Smed_v6_8559_0_1	532	1.23107	2.87335	5.38904e-08	NA	NA	NA	NA	NA	NA	NA	NA	NA	NA	NA	NA	NA	NA	NA	NA	NA	NA	NA	NA	NA	NA	NA	NA	NA	NA	NA	NA	NA	NA	NA	NA	NA	NA	NA	NA
dd_Smed_v6_8621_0_1	719	1.07138	3.46985	5.38904e-08	P60953	CDC42	Cell division control protein 42 homolog	3.37e-53	174	50	P60766	Cdc42	Cell division control protein 42 homolog	3.7e-53	174	50	Q52WY2	cdc42	Cell division cycle 42	1.22e-53	174	48.851	P40793	Cdc42	Cdc42 homolog	3.53e-51	173	49.133	Q05062	cdc-42	Cell division control protein 42 homolog	9.71e-53	171	50.877	Q52WY2	cdc42	Cell division cycle 42	5.54e-53	174	48.851
dd_Smed_v6_13823_0_1	3508	0.793293	4.64733	5.51987e-08	O00548	DLL1	Delta-like protein 1	1.29e-85	525	32.952	Q61483	Dll1	Delta-like protein 1	8.02e-85	523	32.696	Q9IAT6	dlc	Delta-like protein C	1e-90	516	35.271	P10041	Dl	Neurogenic locus protein delta	1.5e-80	592	32.77	Q20531	clec-78	C-type LECtin	2.23e-42	400	31	Q9IAT6	dlc	Delta-like protein C	4.56e-90	516	35.271
dd_Smed_v6_175_0_1	1254	0.690593	10.1842	5.74018e-08	O60911	CTSV	Cathepsin L2	2.31e-124	335	54.925	P06797	Ctsl	Cathepsin L1	1.59e-120	317	57.098	A5WVL6	ctsla	Cathepsin La	4.06e-127	344	52.616	Q95029	Cp1	Cathepsin L	1.87e-111	320	50.313	O45734	cpl-1	CathePsin L family	1.91e-103	324	48.457	A5WVL6	ctsla	Cathepsin La	1.85e-126	344	52.616
dd_Smed_v6_3376_0_1	1685	-0.679616	6.72862	5.74018e-08	Q8IZM6	BPGAP1	BCH domain-containing Cdc42GAP-like protein	7.31e-81	346	41.04	Q9CXP4	Arhgap8	Rho GTPase-activating protein 8	2.67e-80	346	39.595	F1R2J2	arhgap1	Rho GTPase-activating protein 1	4.45e-77	355	39.437	Q9VTU3	RhoGAP68F	Rho GTPase-activating protein 68F	4.53e-59	338	36.686	Q23130	rga-1	Rho GTPase Activating protein	1.24e-64	352	36.932	Q8IZM6	BPGAP1	BCH domain-containing Cdc42GAP-like protein	3.23e-80	346	41.04
dd_Smed_v6_4997_0_1	1610	-0.679446	6.21863	5.91904e-08	Q8TCQ1	2021-03-01	E3 ubiquitin-protein ligase MARCH1	1.03e-61	171	61.404	Q6NZQ8	2021-03-01	E3 ubiquitin-protein ligase MARCH1	1.56e-61	171	61.404	B8A530	2021-03-08	Membrane-associated ring finger (C3HC4) 8	1.36e-63	166	62.651	Q9VSX7	Dmel\CG4080	CG4080, isoform A	1.47e-48	201	43.781	B2D6L6	2021-03-01	MARCH (Membrane-Associated Ring finger (C3HC4)) homolog	6.86e-12	79	35.443	B8A530	2021-03-08	Membrane-associated ring finger (C3HC4) 8	6.17e-63	166	62.651
dd_Smed_v6_412_0_1	341	0.998257	7.08292	6.31412e-08	P10646	TFPI	Tissue factor pathway inhibitor	4.39e-12	53	50.943	O54819	Tfpi	Tissue factor pathway inhibitor	1.32e-13	51	52.941	A0A0R4ISD8	podxl2	Podocalyxin-like 2	5.95e-13	51	50.98	Q9VQU0	CG10031	Uncharacterized protein	5.19e-14	53	47.17	O76840	mig-6	Papilin	4.58e-13	57	49.123	Q9VQU0	CG10031	Uncharacterized protein	2.35e-13	53	47.17
dd_Smed_v6_3711_0_1	1320	-0.707747	6.19231	6.81156e-08	P22694	PRKACB	cAMP-dependent protein kinase catalytic subunit beta	3.31e-88	320	45.312	P68181	Prkacb	cAMP-dependent protein kinase catalytic subunit beta	1.2e-89	320	45.938	A0A0R4IB41	prkacbb	Protein kinase, cAMP-dependent, catalytic, beta b	6.5e-88	320	45.625	P12370	Pka-C1	cAMP-dependent protein kinase catalytic subunit	3.25e-84	340	44.118	P21137	kin-1	cAMP-dependent protein kinase catalytic subunit	2.54e-82	305	46.557	P68181	Prkacb	cAMP-dependent protein kinase catalytic subunit beta	4.84e-89	320	45.938
dd_Smed_v6_5333_0_1	1984	0.65243	6.40413	7.27781e-08	Q10472	GALNT1	Polypeptide N-acetylgalactosaminyltransferase 1	2.55e-159	503	48.907	O08912	Galnt1	Polypeptide N-acetylgalactosaminyltransferase 1	1.36e-159	503	48.708	NA	NA	NA	NA	NA	NA	Q8MRC9	pgant9	Putative polypeptide N-acetylgalactosaminyltransferase 9	0	498	58.835	Q95ZJ1	gly-5	Polypeptide N-acetylgalactosaminyltransferase 5	0	497	60.161	Q95ZJ1	gly-5	Polypeptide N-acetylgalactosaminyltransferase 5	0	497	60.161
dd_Smed_v6_11376_0_1	1821	-1.04825	3.0013	7.38055e-08	Q96FL8	SLC47A1	Multidrug and toxin extrusion protein 1	6.11e-78	444	36.036	Q3V050	Slc47a2	Multidrug and toxin extrusion protein 2	2.73e-84	549	34.062	U3Q0C3	mate4	Multidrug and toxin extrusion protein	2.08e-72	542	30.996	NA	NA	NA	NA	NA	NA	NA	NA	NA	NA	NA	NA	Q3V050	Slc47a2	Multidrug and toxin extrusion protein 2	1.1e-83	549	34.062
dd_Smed_v6_4845_0_1	2742	0.68236	7.0947	7.5068e-08	NA	NA	NA	NA	NA	NA	NA	NA	NA	NA	NA	NA	NA	NA	NA	NA	NA	NA	NA	NA	NA	NA	NA	NA	NA	NA	NA	NA	NA	NA	NA	NA	NA	NA	NA	NA
dd_Smed_v6_10855_0_1	1569	-1.46004	2.99023	9.0103e-08	NA	NA	NA	NA	NA	NA	NA	NA	NA	NA	NA	NA	NA	NA	NA	NA	NA	NA	NA	NA	NA	NA	NA	NA	NA	NA	NA	NA	NA	NA	NA	NA	NA	NA	NA	NA
dd_Smed_v6_10529_0_1	968	-1.18703	3.19114	9.27054e-08	Q9GZR5	ELOVL4	Elongation of very long chain fatty acids protein 4	1.9e-64	243	41.975	Q9EQC4	Elovl4	Elongation of very long chain fatty acids protein 4	3.62e-63	257	39.689	B8JJK4	elovl8b	Elongation of very long chain fatty acids protein	1.99e-66	238	45.798	Q8IPL8	CG9798	Elongation of very long chain fatty acids protein	3.4e-70	254	45.276	Q03574	elo-4	Putative fatty acid elongation protein 4	1.53e-18	186	36.022	Q8IPL8	CG9798	Elongation of very long chain fatty acids protein	1.54e-69	254	45.276
dd_Smed_v6_653_0_1	1547	0.662895	8.72899	9.97536e-08	Q16828	DUSP6	Dual specificity protein phosphatase 6	3.86e-32	143	46.154	Q9DBB1	Dusp6	Dual specificity protein phosphatase 6	3.93e-32	143	46.154	Q7T2L8	dusp6	Dual specificity protein phosphatase	4.17e-32	315	31.111	A0A0B4LHX7	puc	Puckered, isoform B	2.13e-28	142	43.662	O44128	lip-1	Lateral-signal-Induced Phosphatase	3.37e-30	139	42.446	Q9DBB1	Dusp6	Dual specificity protein phosphatase 6	1.58e-31	143	46.154
dd_Smed_v6_1218_0_1	1054	0.682509	8.16444	1.00567e-07	Q14847	LASP1	LIM and SH3 domain protein 1	6.51e-59	261	40.613	Q61792	Lasp1	LIM and SH3 domain protein 1	9.44e-60	263	41.445	Q5BLC0	nebl	Zgc:113144	1.64e-53	279	39.068	Q8I7C3	Lasp	LIM and SH3 domain protein Lasp	2.29e-35	104	53.846	P34416	F42H10.3	LIM and SH3 domain protein F42H10.3	7.88e-33	160	39.375	Q61792	Lasp1	LIM and SH3 domain protein 1	3.79e-59	263	41.445
dd_Smed_v6_17208_0_1	1742	-1.63376	1.34904	1.01805e-07	Q71RS6	SLC24A5	Sodium/potassium/calcium exchanger 5	1.57e-105	461	40.781	Q8C261	Slc24a5	Sodium/potassium/calcium exchanger 5	1.73e-100	462	39.61	Q49SH1	slc24a5	Sodium/potassium/calcium exchanger 5	3.43e-106	479	40.71	A8Y5A2	CG12061	Uncharacterized protein, isoform D	1.32e-72	460	34.565	G5EC02	ncx-5	Na/Ca eXchangers	1.91e-41	171	45.029	Q49SH1	slc24a5	Sodium/potassium/calcium exchanger 5	1.56e-105	479	40.71
dd_Smed_v6_726_0_1	793	0.786585	4.64978	1.13771e-07	NA	NA	NA	NA	NA	NA	NA	NA	NA	NA	NA	NA	NA	NA	NA	NA	NA	NA	NA	NA	NA	NA	NA	NA	NA	NA	NA	NA	NA	NA	NA	NA	NA	NA	NA	NA
dd_Smed_v6_15923_0_1	3032	-0.948724	3.33986	1.14121e-07	P51787	KCNQ1	Potassium voltage-gated channel subfamily KQT member 1	2.72e-152	323	74.613	P97414	Kcnq1	Potassium voltage-gated channel subfamily KQT member 1	1.44e-152	324	73.765	B0R0K2	kcnq1	Potassium voltage-gated channel, KQT-like subfamily, member 1	2.37e-154	325	72.923	B7YZR4	KCNQ	KCNQ potassium channel, isoform C	7.77e-112	300	60	G5EE44	kqt-3	KQT-3 potassium channel	8.66e-140	300	71	B0R0K2	kcnq1	Potassium voltage-gated channel, KQT-like subfamily, member 1	1.08e-153	325	72.923
dd_Smed_v6_1984_0_1	603	1.05176	4.57009	1.16902e-07	NA	NA	NA	NA	NA	NA	NA	NA	NA	NA	NA	NA	NA	NA	NA	NA	NA	NA	Q9W2M4	CG10527	Uncharacterized protein	5.28e-19	141	34.043	NA	NA	NA	NA	NA	NA	Q9W2M4	CG10527	Uncharacterized protein	2.39e-18	141	34.043
dd_Smed_v6_4367_0_1	1749	0.689944	7.08554	1.16991e-07	X5D8S1	ABAT	4-aminobutyrate aminotransferase isoform A	6.67e-166	453	51.656	P61922	Abat	4-aminobutyrate aminotransferase, mitochondrial	8.61e-168	453	52.318	Q7SY54	etnppl	Ethanolamine-phosphate phospho-lyase	2.81e-11	243	24.691	Q9VW68	Gabat	Gamma-aminobutyric acid transaminase, isoform A	4.35e-168	458	51.747	Q21217	gta-1	Probable 4-aminobutyrate aminotransferase, mitochondrial	7.82e-152	467	47.109	Q9VW68	Gabat	Gamma-aminobutyric acid transaminase, isoform A	1.97e-167	458	51.747
dd_Smed_v6_9112_0_1	245	-2.05182	0.516416	1.17058e-07	NA	NA	NA	NA	NA	NA	NA	NA	NA	NA	NA	NA	NA	NA	NA	NA	NA	NA	NA	NA	NA	NA	NA	NA	NA	NA	NA	NA	NA	NA	NA	NA	NA	NA	NA	NA
dd_Smed_v6_14632_0_1	1865	-1.16759	2.47484	1.28491e-07	Q96FL8	SLC47A1	Multidrug and toxin extrusion protein 1	2.33e-91	484	33.884	Q8K0H1	Slc47a1	Multidrug and toxin extrusion protein 1	2.6e-89	479	32.777	X1WEU3	si:dkey-175a17.3	Multidrug and toxin extrusion protein	1.3e-88	448	34.598	NA	NA	NA	NA	NA	NA	NA	NA	NA	NA	NA	NA	Q96FL8	SLC47A1	Multidrug and toxin extrusion protein 1	1.03e-90	484	33.884
dd_Smed_v6_4188_0_1	1218	0.764238	6.28452	1.33422e-07	P13861	PRKAR2A	cAMP-dependent protein kinase type II-alpha regulatory subunit	8.49e-107	395	43.038	P12367	Prkar2a	cAMP-dependent protein kinase type II-alpha regulatory subunit	7.43e-106	397	42.821	A9C3T0	prkar2aa	Protein kinase, cAMP-dependent, regulatory, type II, alpha A	5.8e-104	392	42.092	P81900	Pka-R2	cAMP-dependent protein kinase type II regulatory subunit	2.08e-116	371	48.248	P30625	kin-2	cAMP-dependent protein kinase regulatory subunit	1.57e-69	348	37.069	P81900	Pka-R2	cAMP-dependent protein kinase type II regulatory subunit	9.43e-116	371	48.248
dd_Smed_v6_1580_0_1	1560	0.671842	7.50361	1.35277e-07	P31153	MAT2A	S-adenosylmethionine synthase isoform type-2	0	380	76.316	Q3THS6	Mat2a	S-adenosylmethionine synthase isoform type-2	0	380	76.316	F1QYU7	mat2aa	S-adenosylmethionine synthase	0	380	75.789	P40320	Sam-S	S-adenosylmethionine synthase	0	393	70.483	P50305	sams-3	Probable S-adenosylmethionine synthase 3	0	382	70.942	P31153	MAT2A	S-adenosylmethionine synthase isoform type-2	0	380	76.316
dd_Smed_v6_7165_0_1	1063	-0.877371	3.689	1.39212e-07	NA	NA	NA	NA	NA	NA	NA	NA	NA	NA	NA	NA	NA	NA	NA	NA	NA	NA	NA	NA	NA	NA	NA	NA	NA	NA	NA	NA	NA	NA	NA	NA	NA	NA	NA	NA
dd_Smed_v6_7790_0_1	1036	-0.843532	4.06232	1.45368e-07	NA	NA	NA	NA	NA	NA	NA	NA	NA	NA	NA	NA	NA	NA	NA	NA	NA	NA	NA	NA	NA	NA	NA	NA	NA	NA	NA	NA	NA	NA	NA	NA	NA	NA	NA	NA
dd_Smed_v6_9273_0_1	1670	1.26991	2.60419	1.57148e-07	Q05215	EGR4	Early growth response protein 4	8.3e-32	85	63.529	P08046	Egr1	Early growth response protein 1	1.43e-31	180	39.444	P26632	egr1	Early growth response protein 1	1.15e-31	88	56.818	Q7JP26	sr	Stripe a protein	4.44e-31	88	56.818	Q18250	egrh-1	EGR (Early Growth factor Response factor) Homolog	2e-29	90	54.444	Q05215	EGR4	Early growth response protein 4	3.67e-31	85	63.529
dd_Smed_v6_2324_0_1	3261	0.71429	7.2538	1.64303e-07	Q9Y4L1	HYOU1	Hypoxia up-regulated protein 1	0	899	39.488	Q9JKR6	Hyou1	Hypoxia up-regulated protein 1	3.22e-162	584	47.945	B0UXS6	mcm5	Heat shock cognate 70-kd protein, tandem duplicate 1	3.92e-51	391	31.202	O46067	EG:25E8.1	CG2918, isoform A	0	849	40.165	Q22515	CELE_T14G8.3	Uncharacterized protein	2e-119	857	35.006	O46067	EG:25E8.1	CG2918, isoform A	0	849	40.165
dd_Smed_v6_3405_0_1	1007	-0.641025	5.92542	1.6522e-07	NA	NA	NA	NA	NA	NA	NA	NA	NA	NA	NA	NA	NA	NA	NA	NA	NA	NA	NA	NA	NA	NA	NA	NA	NA	NA	NA	NA	NA	NA	NA	NA	NA	NA	NA	NA
dd_Smed_v6_8709_0_1	2110	-0.670912	5.20279	1.71794e-07	Q99501	GAS2L1	GAS2-like protein 1	2.39e-26	72	68.056	Q5SSG4	Gas2l2	GAS2-like protein 2	8.74e-27	181	35.359	A4IG86	gas2l3	Si:ch211-203h15.1 protein	2.19e-15	151	32.45	Q9W3Y4	pigs	GAS2-like protein pickled eggs	3.35e-27	182	37.912	G5EFM4	vab-10	VAB-10B protein	6.94e-15	68	51.471	Q9W3Y4	pigs	GAS2-like protein pickled eggs	1.52e-26	182	37.912
dd_Smed_v6_3254_1_1	604	-0.909665	4.37537	1.756e-07	NA	NA	NA	NA	NA	NA	NA	NA	NA	NA	NA	NA	NA	NA	NA	NA	NA	NA	NA	NA	NA	NA	NA	NA	NA	NA	NA	NA	NA	NA	NA	NA	NA	NA	NA	NA
dd_Smed_v6_4477_0_1	888	0.755119	4.69647	1.7658e-07	Q9BQQ7	RTP3	Receptor-transporting protein 3	2.75e-06	113	29.204	Q9ER80	Rtp4	Receptor-transporting protein 4	2.82e-06	107	30.841	NA	NA	NA	NA	NA	NA	NA	NA	NA	NA	NA	NA	NA	NA	NA	NA	NA	NA	Q9ER80	Rtp4	Receptor-transporting protein 4	1.13e-05	107	30.841
dd_Smed_v6_1159_0_1	1972	0.648766	7.96431	1.79615e-07	Q4U2R8	SLC22A6	Solute carrier family 22 member 6	9.98e-29	470	22.979	Q8VC69	Slc22a6	Solute carrier family 22 member 6	4.42e-32	423	25.768	A4IG77	slc22a7a	Solute carrier family 22 (organic anion transporter), member 7a	2.95e-31	530	24.906	Q9VCA2	Orct	Organic cation transporter protein	3.12e-33	523	24.283	Q3Y414	CELE_K05F1.6	Uncharacterized protein	2.82e-22	575	23.652	Q9VCA2	Orct	Organic cation transporter protein	1.41e-32	523	24.283
dd_Smed_v6_2061_0_1	682	0.779785	4.71749	2.04431e-07	NA	NA	NA	NA	NA	NA	NA	NA	NA	NA	NA	NA	NA	NA	NA	NA	NA	NA	Q8SZ28	CG3884	RE21371p	2.26e-22	117	41.026	NA	NA	NA	NA	NA	NA	Q8SZ28	CG3884	RE21371p	1.03e-21	117	41.026
dd_Smed_v6_1874_0_1	2032	-0.696986	7.55033	2.0494e-07	Q9NRA2	SLC17A5	Sialin	1.78e-111	467	46.039	Q8BFU8	Slc17a8	Vesicular glutamate transporter 3	1.19e-103	487	40.657	F1R043	slc17a5	Solute carrier family 17 (acidic sugar transporter), member 5	3.09e-114	465	45.376	Q9VYG7	MFS10	FI19708p1	1.34e-109	487	41.478	Q03567	C38C10.2	Uncharacterized transporter slc-17.2	7.67e-81	470	37.872	F1R043	slc17a5	Solute carrier family 17 (acidic sugar transporter), member 5	1.41e-113	465	45.376
dd_Smed_v6_1249_0_1	2867	0.709806	9.16822	2.82767e-07	P55786	NPEPPS	Puromycin-sensitive aminopeptidase	0	872	47.018	Q11011	Npepps	Puromycin-sensitive aminopeptidase	0	872	46.56	F1QRM9	npepps	Aminopeptidase	0	872	47.706	Q8IRH1	Psa	Aminopeptidase	0	878	43.052	Q4TT88	pam-1	Aminopeptidase	0	869	38.205	F1QRM9	npepps	Aminopeptidase	0	872	47.706
dd_Smed_v6_4418_0_1	2564	-0.626349	6.10821	2.92242e-07	Q9P1W3	TMEM63C	Calcium permeable stress-gated cation channel 1	2.15e-85	628	32.484	Q8CBX0	Tmem63c	Calcium permeable stress-gated cation channel 1	2.33e-84	624	32.853	NA	NA	NA	NA	NA	NA	Q6NP91	CG11210	RE44586p	6.39e-68	612	28.922	NA	NA	NA	NA	NA	NA	Q9P1W3	TMEM63C	Calcium permeable stress-gated cation channel 1	9.5e-85	628	32.484
dd_Smed_v6_1492_0_1	2905	0.708764	7.93745	2.93288e-07	O43707	ACTN4	Alpha-actinin-4	0	865	55.491	Q3ULT2	Actn4	Actinin alpha 4	0	865	55.26	Q8AX99	actn3b	Actinin alpha 3b	0	864	54.63	P18091	Actn	Alpha-actinin, sarcomeric	0	902	51.885	Q9XVU8	atn-1	AcTiniN	0	879	49.602	O43707	ACTN4	Alpha-actinin-4	0	865	55.491
dd_Smed_v6_16634_0_1	2353	-1.27701	2.62241	3.00801e-07	NA	NA	NA	NA	NA	NA	NA	NA	NA	NA	NA	NA	NA	NA	NA	NA	NA	NA	NA	NA	NA	NA	NA	NA	NA	NA	NA	NA	NA	NA	NA	NA	NA	NA	NA	NA
dd_Smed_v6_9107_0_1	1006	0.757641	4.31561	3.00801e-07	O95045	UPP2	Uridine phosphorylase 2	4.04e-56	299	35.786	Q8CGR7	Upp2	Uridine phosphorylase 2	1.89e-59	296	37.162	NA	NA	NA	NA	NA	NA	Q8IMQ8	CG6330-RB	CG6330, isoform B	7.7e-56	276	38.043	Q23588	upp-1	Uridine and thymidine phosphorylase	4.84e-43	293	34.812	Q8CGR7	Upp2	Uridine phosphorylase 2	7.59e-59	296	37.162
dd_Smed_v6_608_0_1	1175	-0.69874	9.27222	3.49939e-07	NA	NA	NA	NA	NA	NA	NA	NA	NA	NA	NA	NA	NA	NA	NA	NA	NA	NA	NA	NA	NA	NA	NA	NA	NA	NA	NA	NA	NA	NA	NA	NA	NA	NA	NA	NA
dd_Smed_v6_2441_0_1	1241	0.725621	5.28999	3.5596e-07	Q9Y4C4	MFHAS1	Malignant fibrous histiocytoma-amplified sequence 1	2.92e-22	216	36.111	Q3UGP9	Lrrc58	Leucine-rich repeat-containing protein 58	6.53e-60	277	44.404	E7FF15	lrrc58b	Leucine-rich repeat-containing 58b	1.57e-63	306	42.157	Q7KRY7	scrib	Protein lap4	1.04e-19	213	35.681	Q9N4Z5	CELE_Y42G9A.3	Uncharacterized protein	2.15e-71	274	51.46	Q9N4Z5	CELE_Y42G9A.3	Uncharacterized protein	2.54e-70	274	51.46
dd_Smed_v6_7139_0_1	2392	0.686177	5.82358	3.79357e-07	Q13976	PRKG1	cGMP-dependent protein kinase 1	0	675	61.481	P0C605	Prkg1	cGMP-dependent protein kinase 1	0	675	61.333	F1R125	prkg1b	Protein kinase, cGMP-dependent, type Ib	0	495	63.838	Q03043	for	cGMP-dependent protein kinase, isozyme 2 forms cD4/T1/T3A/T3B	0	681	58.443	O76360	egl-4	cGMP-dependent protein kinase egl-4	0	637	51.962	P0C605	Prkg1	cGMP-dependent protein kinase 1	0	675	61.333
dd_Smed_v6_10257_0_1	3307	-0.752949	4.02055	3.96618e-07	A6NFQ2	TCAF2	TRPM8 channel-associated factor 2	3.35e-29	381	24.934	Q6QR59	Tcaf3	TRPM8 channel-associated factor 3	1.54e-32	382	27.225	Q7SXB3	pik3ip1	Phosphoinositide-3-kinase-interacting protein 1	1.81e-08	79	37.975	Q24488	Ror	Tyrosine-protein kinase transmembrane receptor Ror	1.15e-05	78	34.615	G5EGK5	cam-1	Tyrosine-protein kinase receptor cam-1	2.04e-09	126	30.159	Q6QR59	Tcaf3	TRPM8 channel-associated factor 3	6.18e-32	382	27.225
dd_Smed_v6_10927_0_1	1507	0.676639	4.55051	4.18928e-07	Q9Y5Z6	B3GALT1	Beta-1,3-galactosyltransferase 1	6.47e-11	213	23.474	O54904	B3galt1	Beta-1,3-galactosyltransferase 1	7.12e-11	213	23.474	NA	NA	NA	NA	NA	NA	Q9VZA6	BcDNA:GM04393	Hexosyltransferase	4.51e-11	273	25.641	Q8MQG4	B0024.15	Hexosyltransferase	2.25e-10	245	24.49	Q9VZA6	BcDNA:GM04393	Hexosyltransferase	2.04e-10	273	25.641
dd_Smed_v6_1388_0_1	722	-0.712718	5.11777	4.28897e-07	NA	NA	NA	NA	NA	NA	NA	NA	NA	NA	NA	NA	NA	NA	NA	NA	NA	NA	NA	NA	NA	NA	NA	NA	NA	NA	NA	NA	NA	NA	NA	NA	NA	NA	NA	NA
dd_Smed_v6_2510_0_1	789	-0.768425	4.52244	4.28897e-07	P59780	AP3S2	AP-3 complex subunit sigma-2	1.46e-85	183	68.306	Q8BSZ2	Ap3s2	AP-3 complex subunit sigma-2	1.61e-85	183	68.306	Q6NSP1	ap1s1	Adaptor-related protein complex 1, sigma 1 subunit	4.15e-26	120	43.333	Q9W1E8	or	Adaptor protein complex AP-3 small chain sigma3	1.09e-89	182	72.527	O16369	aps-1	AdaPtin, Small chain (Clathrin associated complex)	7.74e-28	152	38.816	Q9W1E8	or	Adaptor protein complex AP-3 small chain sigma3	4.96e-89	182	72.527
dd_Smed_v6_4836_0_1	1264	-0.658023	4.75199	4.49237e-07	Q96QE2	SLC2A13	Proton myo-inositol cotransporter	9.02e-54	396	30.051	Q3UHK1	Slc2a13	Proton myo-inositol cotransporter	1.36e-45	388	30.67	X1WEW2	slc2a13b	Solute carrier family 2 (facilitated glucose transporter), member 13b	2.9e-52	387	31.008	Q8IRI6	Glut1	Glucose transporter type 1	2.53e-24	366	27.596	Q21455	hmit-1.3	H(+) MyoInositol coTransporter	7.28e-43	400	29.25	Q96QE2	SLC2A13	Proton myo-inositol cotransporter	3.99e-53	396	30.051
dd_Smed_v6_2258_0_1	685	0.685158	4.96385	4.49535e-07	NA	NA	NA	NA	NA	NA	NA	NA	NA	NA	NA	NA	NA	NA	NA	NA	NA	NA	NA	NA	NA	NA	NA	NA	NA	NA	NA	NA	NA	NA	NA	NA	NA	NA	NA	NA
dd_Smed_v6_9499_0_1	1657	-0.768779	3.96105	4.56454e-07	Q9NRA2	SLC17A5	Sialin	5.01e-80	463	35.637	Q8BN82	Slc17a5	Sialin	2.77e-76	463	35.205	E7F467	si:ch1073-513e17.1	Si:ch1073-513e17.1	2.47e-72	470	35.957	Q9VKC9	dmGlut	Dietary and metabolic glutamate transporter	2.05e-69	427	32.319	Q03567	C38C10.2	Uncharacterized transporter slc-17.2	4.11e-57	480	29.792	Q9NRA2	SLC17A5	Sialin	2.22e-79	463	35.637
dd_Smed_v6_4351_0_1	1438	0.64814	5.04828	4.80671e-07	NA	NA	NA	NA	NA	NA	NA	NA	NA	NA	NA	NA	NA	NA	NA	NA	NA	NA	NA	NA	NA	NA	NA	NA	NA	NA	NA	NA	NA	NA	NA	NA	NA	NA	NA	NA
dd_Smed_v6_4591_0_1	2193	-0.615269	6.39824	5.22154e-07	P19440	GGT1	Gamma-glutamyltranspeptidase 1	2.45e-125	546	39.011	Q60928	Ggt1	Gamma-glutamyltranspeptidase 1	1.74e-123	552	38.406	NA	NA	NA	NA	NA	NA	A8JV25	CG4829	CG4829, isoform D	3.01e-109	557	38.241	NA	NA	NA	NA	NA	NA	P19440	GGT1	Gamma-glutamyltranspeptidase 1	1.09e-124	546	39.011
dd_Smed_v6_3131_0_1	1729	0.593792	6.68076	5.29747e-07	Q6ZWT7	MBOAT2	Lysophospholipid acyltransferase 2	1.04e-83	445	36.854	Q8R3I2	Mboat2	Lysophospholipid acyltransferase 2	2.66e-82	461	35.575	A0A0R4IJL5	mboat2b	Membrane-bound O-acyltransferase domain-containing 2b	2.29e-85	461	34.707	Q6NN55	oys	Oysgedart, isoform A	3.47e-92	483	34.576	O01925	mboa-6	Lysophospholipid acyltransferase 5	9.65e-28	335	28.06	Q6NN55	oys	Oysgedart, isoform A	1.57e-91	483	34.576
dd_Smed_v6_13672_0_1	532	-1.5927	1.00642	5.33264e-07	NA	NA	NA	NA	NA	NA	NA	NA	NA	NA	NA	NA	NA	NA	NA	NA	NA	NA	NA	NA	NA	NA	NA	NA	NA	NA	NA	NA	NA	NA	NA	NA	NA	NA	NA	NA
dd_Smed_v6_13527_0_1	7484	0.982448	3.72161	5.35619e-07	NA	NA	NA	NA	NA	NA	NA	NA	NA	NA	NA	NA	NA	NA	NA	NA	NA	NA	NA	NA	NA	NA	NA	NA	NA	NA	NA	NA	NA	NA	NA	NA	NA	NA	NA	NA
dd_Smed_v6_12870_0_1	340	-2.14811	-0.027916	6.07854e-07	NA	NA	NA	NA	NA	NA	NA	NA	NA	NA	NA	NA	NA	NA	NA	NA	NA	NA	NA	NA	NA	NA	NA	NA	NA	NA	NA	NA	NA	NA	NA	NA	NA	NA	NA	NA
dd_Smed_v6_35289_0_1	770	1.82664	1.12517	6.07854e-07	O95749	GGPS1	Geranylgeranyl pyrophosphate synthase	5.2e-75	233	47.21	Q9WTN0	Ggps1	Geranylgeranyl pyrophosphate synthase	3.79e-74	235	46.809	Q567H1	pdss1	Prenyl (Decaprenyl) diphosphate synthase, subunit 1	5.79e-05	190	21.053	O61539	qm	Geranylgeranyl pyrophosphate synthase	7.28e-75	233	47.21	P91093	coq-1	COenzyme Q (Ubiquinone) biosynthesis	4.43e-06	184	21.739	O95749	GGPS1	Geranylgeranyl pyrophosphate synthase	2.3e-74	233	47.21
dd_Smed_v6_422_0_1	606	0.742052	8.00422	6.08317e-07	Q5U5U6	UBB	Epididymis secretory protein Li 50	1.2e-11	147	27.891	P0CG49	Ubb	Polyubiquitin-B	2.33e-11	147	27.891	Q6TLG3	ubb	Ubiquitin C	1.3e-11	147	27.891	Q8MT02	Ubi-p5E	GH17513p	2.08e-11	147	27.891	P49632	ubq-2	Ubiquitin-60S ribosomal protein L40	0.001	74	28.378	Q5U5U6	UBB	Epididymis secretory protein Li 50	5.3e-11	147	27.891
dd_Smed_v6_8509_0_1	945	-1.31579	2.14212	6.79101e-07	NA	NA	NA	NA	NA	NA	NA	NA	NA	NA	NA	NA	NA	NA	NA	NA	NA	NA	NA	NA	NA	NA	NA	NA	NA	NA	NA	NA	NA	NA	NA	NA	NA	NA	NA	NA
dd_Smed_v6_1202_0_1	523	1.58003	4.33463	7.01396e-07	NA	NA	NA	NA	NA	NA	NA	NA	NA	NA	NA	NA	NA	NA	NA	NA	NA	NA	NA	NA	NA	NA	NA	NA	NA	NA	NA	NA	NA	NA	NA	NA	NA	NA	NA	NA
dd_Smed_v6_16938_0_1	624	1.71389	1.11159	7.03082e-07	NA	NA	NA	NA	NA	NA	Q62028	Pla2r1	Secretory phospholipase A2 receptor	0.000198	116	25.862	NA	NA	NA	NA	NA	NA	Q6NMY2	BEST:GH10831	CG8343	0.000118	158	22.785	P91429	clec-53	C-type LECtin	0.0007	131	23.664	Q6NMY2	BEST:GH10831	CG8343	0.000536	158	22.785
dd_Smed_v6_2494_0_1	1578	-0.587825	6.06988	9.00808e-07	Q86YS6	RAB43	Ras-related protein Rab-43	8.58e-86	201	62.189	Q8CG50	Rab43	Ras-related protein Rab-43	4.45e-84	206	60.194	Q0P3V5	rab43	RAB43, member RAS oncogene family	5.53e-84	207	57.971	O18339	Rab19	RE48347p	6.57e-78	212	56.132	Q9U1W9	rab-19	RAB family	2.48e-78	210	55.238	Q86YS6	RAB43	Ras-related protein Rab-43	3.8e-85	201	62.189
dd_Smed_v6_10744_0_1	1430	0.686484	4.68015	9.45232e-07	Q8IYS1	PM20D2	Peptidase M20 domain-containing protein 2	6.31e-91	387	40.568	A3KG59	Pm20d2	Peptidase M20 domain-containing protein 2	2.38e-87	394	41.371	NA	NA	NA	NA	NA	NA	NA	NA	NA	NA	NA	NA	NA	NA	NA	NA	NA	NA	Q8IYS1	PM20D2	Peptidase M20 domain-containing protein 2	2.79e-90	387	40.568
dd_Smed_v6_9182_0_1	995	-0.873912	3.63293	1.02517e-06	Q9UGB7	MIOX	Inositol oxygenase	2.07e-105	273	50.183	Q9QXN5	Miox	Inositol oxygenase	3.16e-106	273	50.549	Q4V8T0	miox	Inositol oxygenase	7.58e-113	270	55.556	NA	NA	NA	NA	NA	NA	NA	NA	NA	NA	NA	NA	Q4V8T0	miox	Inositol oxygenase	3.45e-112	270	55.556
dd_Smed_v6_2703_0_1	1785	-0.673336	6.18179	1.08423e-06	Q32NB8	PGS1	CDP-diacylglycerol--glycerol-3-phosphate 3-phosphatidyltransferase, mitochondrial	2.44e-83	496	34.677	Q8BHF7	Pgs1	CDP-diacylglycerol--glycerol-3-phosphate 3-phosphatidyltransferase, mitochondrial	1.23e-85	496	35.685	F1RDT5	pgs1	Uncharacterized protein	5.39e-84	488	35.041	Q8SYL0	CG7718	CG7718	4.68e-81	472	34.534	Q9BL79	pgs-1	CDP-diacylglycerol--glycerol-3-phosphate 3-phosphatidyltransferase	2.41e-89	467	36.617	Q9BL79	pgs-1	CDP-diacylglycerol--glycerol-3-phosphate 3-phosphatidyltransferase	2.84e-88	467	36.617
dd_Smed_v6_9118_0_1	1796	0.617238	6.18476	1.25531e-06	P08243	ASNS	Asparagine synthetase [glutamine-hydrolyzing]	5.31e-177	562	49.644	Q61024	Asns	Asparagine synthetase [glutamine-hydrolyzing]	0	562	50.178	A3KQK2	asns	Asparagine synthetase	1.62e-175	571	49.737	Q7KTW9	AsnS	Asparagine synthetase	1.15e-83	593	33.727	Q21463	asns-2	Asparagine synthetase	2.08e-76	515	38.252	Q61024	Asns	Asparagine synthetase [glutamine-hydrolyzing]	0	562	50.178
dd_Smed_v6_7242_0_1	747	0.79531	3.91814	1.34218e-06	O15173	PGRMC2	Membrane-associated progesterone receptor component 2	2.91e-41	111	58.559	Q80UU9	Pgrmc2	Membrane-associated progesterone receptor component 2	3.71e-42	111	58.559	Q5U3G0	pgrmc1	Progesterone receptor membrane component 1	7.36e-39	114	53.509	Q9VXM4	MSBP	LD12946p	2.34e-33	112	56.25	Q7YZW5	vem-1	Protein vem-1	1.27e-22	109	43.119	Q80UU9	Pgrmc2	Membrane-associated progesterone receptor component 2	1.49e-41	111	58.559
dd_Smed_v6_7655_0_1	1801	-0.686405	4.39883	1.35249e-06	NA	NA	NA	NA	NA	NA	Q3U213	Serac1	Protein SERAC1	5.87e-33	317	31.23	NA	NA	NA	NA	NA	NA	Q961H4	CG10383	GH23377p	5e-18	253	27.668	NA	NA	NA	NA	NA	NA	Q3U213	Serac1	Protein SERAC1	2.36e-32	317	31.23
dd_Smed_v6_1895_0_1	527	-0.618398	5.5428	1.41167e-06	P52758	RIDA	2-iminobutanoate/2-iminopropanoate deaminase	1.79e-57	132	59.848	P52760	Rida	2-iminobutanoate/2-iminopropanoate deaminase	1.73e-54	130	61.538	Q6AXL2	hrsp12	Heat-responsive protein 12	3.65e-52	134	56.716	Q9V3W0	UK114	RutC family protein UK114	2.37e-41	133	48.872	NA	NA	NA	NA	NA	NA	P52758	RIDA	2-iminobutanoate/2-iminopropanoate deaminase	7.9e-57	132	59.848
dd_Smed_v6_6683_0_1	1489	0.626439	5.34558	1.47495e-06	Q9NY57	STK32B	Serine/threonine-protein kinase 32B	1.17e-124	324	56.481	Q8BGW6	Stk32a	Serine/threonine-protein kinase 32A	1.73e-126	329	55.015	E7F9R4	stk32a	Serine/threonine kinase 32A	1.16e-126	329	54.711	Q9VN23	CG32944	Uncharacterized protein, isoform F	4.41e-114	328	50.305	Q21483	CELE_M03C11.1	Uncharacterized protein	6.09e-96	310	45.806	E7F9R4	stk32a	Serine/threonine kinase 32A	5.27e-126	329	54.711
dd_Smed_v6_22818_0_1	1210	-2.07713	-0.150459	1.53278e-06	NA	NA	NA	NA	NA	NA	NA	NA	NA	NA	NA	NA	NA	NA	NA	NA	NA	NA	NA	NA	NA	NA	NA	NA	NA	NA	NA	NA	NA	NA	NA	NA	NA	NA	NA	NA
dd_Smed_v6_10990_0_1	2298	-0.63208	4.80035	1.61592e-06	NA	NA	NA	NA	NA	NA	Q5RKV8	Pfpl	Pfpl protein	4.5e-121	623	32.745	B0R0K7	mpeg1.1	Macrophage-expressed 1, tandem duplicate 1	7.18e-114	584	34.932	NA	NA	NA	NA	NA	NA	NA	NA	NA	NA	NA	NA	Q5RKV8	Pfpl	Pfpl protein	1.81e-120	623	32.745
dd_Smed_v6_3369_0_1	3722	-0.6377	6.78558	1.73237e-06	Q12768	WASHC5	WASH complex subunit 5	0	1186	48.735	Q8C2E7	Washc5	WASH complex subunit 5	0	1186	48.314	Q7ZVM1	washc5	WASH complex subunit 5	0	1185	49.705	Q9VUY8	Strumpellin	WASH complex subunit homolog 5	0	1217	38.784	NA	NA	NA	NA	NA	NA	Q7ZVM1	washc5	WASH complex subunit 5	0	1185	49.705
dd_Smed_v6_15417_0_1	2230	-1.23181	2.63427	1.86786e-06	Q6XUX3	DSTYK	Dual serine/threonine and tyrosine protein kinase	2.69e-08	300	21.667	Q6XUX1	Dstyk	Dual serine/threonine and tyrosine protein kinase	2.67e-11	348	22.126	Q4VSN1	dstyk	Dual serine/threonine and tyrosine protein kinase	2.87e-06	388	19.845	NA	NA	NA	NA	NA	NA	NA	NA	NA	NA	NA	NA	Q6XUX1	Dstyk	Dual serine/threonine and tyrosine protein kinase	1.07e-10	348	22.126
dd_Smed_v6_9317_0_1	1477	-0.863685	4.71951	1.88451e-06	Q96EP0	RNF31	E3 ubiquitin-protein ligase RNF31	2.91e-39	368	29.076	Q924T7	Rnf31	E3 ubiquitin-protein ligase RNF31	5.6e-40	366	29.508	Q5RFV4	rnf144aa	Probable E3 ubiquitin-protein ligase RNF144A-A	1.51e-13	231	24.242	M9PCS0	LUBEL	Uncharacterized protein, isoform I	1.62e-46	376	30.319	B1Q249	C17H11.6	Uncharacterized protein	2.9e-12	249	25.703	M9PCS0	LUBEL	Uncharacterized protein, isoform I	7.35e-46	376	30.319
dd_Smed_v6_12018_0_1	2368	-0.739668	4.00331	2.11979e-06	Q9H3S1	SEMA4A	Semaphorin-4A	6.49e-11	351	21.368	Q62178	Sema4a	Semaphorin-4A	1.83e-10	369	22.222	F1QG92	sema6dl	Sema domain, transmembrane domain (TM), and cytoplasmic domain, (semaphorin) 6D,-like	5.04e-11	372	25.269	Q24322	Sema-1a	Semaphorin-1A	6.08e-11	383	26.11	Q17330	smp-1	Semaphorin-1A	1.32e-12	385	23.377	Q17330	smp-1	Semaphorin-1A	1.56e-11	385	23.377
dd_Smed_v6_4741_0_1	1688	-0.571627	5.36204	2.524e-06	O60478	GPR137B	Integral membrane protein GPR137B	5.15e-20	305	26.557	Q8BNQ3	Gpr137b	Integral membrane protein GPR137B	2.11e-19	404	24.505	Q5U3S6	gpr137c	G protein-coupled receptor 137ba	1.22e-19	292	23.288	NA	NA	NA	NA	NA	NA	NA	NA	NA	NA	NA	NA	O60478	GPR137B	Integral membrane protein GPR137B	2.28e-19	305	26.557
dd_Smed_v6_2367_0_1	1320	0.603415	5.63119	2.54048e-06	Q9H9S5	FKRP	Fukutin-related protein	0.000102	46	34.783	Q8CG64	Fkrp	Fukutin-related protein	0.000148	46	34.783	Q0PIP5	fkrp	Fukutin related protein	1.27e-05	46	39.13	NA	NA	NA	NA	NA	NA	NA	NA	NA	NA	NA	NA	Q0PIP5	fkrp	Fukutin related protein	5.79e-05	46	39.13
dd_Smed_v6_5344_0_1	1872	-0.613918	5.83225	2.54838e-06	P24903	CYP2F1	Cytochrome P450 2F1	4e-64	419	33.174	P33267	Cyp2f2	Cytochrome P450 2F2	2.18e-73	451	35.477	Q5TZ86	cyp2p8	Cytochrome P450, family 2, subfamily J, polypeptide 23	1.14e-64	483	32.712	Q95078	Cyp18a1	Cytochrome P450 18a1	1.83e-55	459	30.937	G5EE22	cyp-33d3	CYtochrome P450 family	1.86e-55	447	30.201	P33267	Cyp2f2	Cytochrome P450 2F2	8.76e-73	451	35.477
dd_Smed_v6_3874_0_1	1597	0.583055	6.62754	2.63245e-06	Q9Y6M5	SLC30A1	Zinc transporter 1	3.78e-55	510	33.333	Q3UVU3	Slc30a10	Zinc transporter 10	5.83e-47	428	32.243	Q6P3M0	slc30a1a	Solute carrier family 30 (Zinc transporter), member 1	1.02e-29	254	35.039	Q7K3K5	ZnT63C	LD22804p	5.67e-19	93	51.613	Q95QW4	cdf-1	Cation diffusion facilitator family protein 1	2.84e-16	163	30.675	Q9Y6M5	SLC30A1	Zinc transporter 1	1.67e-54	510	33.333
dd_Smed_v6_2401_0_1	601	-0.936343	5.85728	2.71014e-06	NA	NA	NA	NA	NA	NA	NA	NA	NA	NA	NA	NA	NA	NA	NA	NA	NA	NA	NA	NA	NA	NA	NA	NA	NA	NA	NA	NA	NA	NA	NA	NA	NA	NA	NA	NA
dd_Smed_v6_3699_0_1	1446	0.574354	6.64363	2.91128e-06	Q6N075	MFSD5	Molybdate-anion transporter	2.67e-62	376	35.638	Q921Y4	Mfsd5	Molybdate-anion transporter	7.28e-65	369	36.043	NA	NA	NA	NA	NA	NA	NA	NA	NA	NA	NA	NA	NA	NA	NA	NA	NA	NA	Q921Y4	Mfsd5	Molybdate-anion transporter	2.93e-64	369	36.043
dd_Smed_v6_26893_0_1	1633	-2.14438	0.0396634	3.21952e-06	NA	NA	NA	NA	NA	NA	NA	NA	NA	NA	NA	NA	NA	NA	NA	NA	NA	NA	NA	NA	NA	NA	NA	NA	NA	NA	NA	NA	NA	NA	NA	NA	NA	NA	NA	NA
dd_Smed_v6_18301_0_1	569	2.03609	-0.0158506	3.40688e-06	NA	NA	NA	NA	NA	NA	NA	NA	NA	NA	NA	NA	NA	NA	NA	NA	NA	NA	NA	NA	NA	NA	NA	NA	NA	NA	NA	NA	NA	NA	NA	NA	NA	NA	NA	NA
dd_Smed_v6_271_0_1	632	0.577816	7.85721	3.60361e-06	O15540	FABP7	Fatty acid-binding protein, brain	8.76e-30	131	42.748	P51880	Fabp7	Fatty acid-binding protein, brain	1.25e-29	131	41.985	Q503X5	fabp11b	Adipocyte fatty acid-binding protein	2.74e-27	132	41.667	Q8IGA2	fabp	SD12036p	5.35e-20	134	36.567	O01814	lbp-5	Fatty acid-binding protein homolog 5	1.47e-27	131	42.748	O15540	FABP7	Fatty acid-binding protein, brain	3.88e-29	131	42.748
dd_Smed_v6_4769_0_1	1801	-0.636117	4.76318	3.64588e-06	NA	NA	NA	NA	NA	NA	NA	NA	NA	NA	NA	NA	NA	NA	NA	NA	NA	NA	NA	NA	NA	NA	NA	NA	Q9GRY3	CELE_Y59A8B.21	Uncharacterized protein	6.63e-29	408	26.225	Q9GRY3	CELE_Y59A8B.21	Uncharacterized protein	7.82e-28	408	26.225
dd_Smed_v6_1509_0_1	1913	0.622397	7.644	3.70847e-06	Q9P0V9	2021-09-10	Septin-10	1.02e-152	392	59.439	Q8C1B7	2021-09-11	Septin-11	6.3e-150	400	59.5	Q6PHD7	2021-09-06	Septin 6	4.12e-147	403	58.065	P54359	2021-09-02	Septin-2	1.04e-159	404	60.396	Q25AR8	unc-61	Uncharacterized protein	4.31e-122	308	51.948	P54359	2021-09-02	Septin-2	4.7e-159	404	60.396
dd_Smed_v6_5932_0_1	2287	-0.565889	5.51105	3.76404e-06	O95140	MFN2	Mitofusin-2	1.69e-23	215	32.558	Q80U63	Mfn2	Mitofusin-2	3.1e-23	265	29.434	E7EXQ4	mfn1a	Uncharacterized protein	1.63e-25	265	30.943	Q7YU24	Marf	Transmembrane GTPase Marf	2.07e-22	208	31.731	Q23424	fzo-1	Transmembrane GTPase fzo-1	3.97e-24	278	31.655	E7EXQ4	mfn1a	Uncharacterized protein	7.42e-25	265	30.943
dd_Smed_v6_10724_0_1	1735	-0.753051	3.75383	3.76713e-06	Q8NHS3	MFSD8	Major facilitator superfamily domain-containing protein 8	6.46e-63	468	32.265	Q8BH31	Mfsd8	Major facilitator superfamily domain-containing protein 8	6.31e-60	474	31.224	NA	NA	NA	NA	NA	NA	NA	NA	NA	NA	NA	NA	NA	NA	NA	NA	NA	NA	Q8NHS3	MFSD8	Major facilitator superfamily domain-containing protein 8	2.86e-62	468	32.265
dd_Smed_v6_11346_0_1	1878	-1.08567	3.40272	3.96912e-06	NA	NA	NA	NA	NA	NA	NA	NA	NA	NA	NA	NA	NA	NA	NA	NA	NA	NA	NA	NA	NA	NA	NA	NA	NA	NA	NA	NA	NA	NA	NA	NA	NA	NA	NA	NA
dd_Smed_v6_2577_0_1	2782	0.599298	6.278	4.01112e-06	P23467	PTPRB	Receptor-type tyrosine-protein phosphatase beta	1.51e-37	286	34.965	Q64455	Ptprj	Receptor-type tyrosine-protein phosphatase eta	5.65e-38	247	39.271	X1WCM2	ptprjb.1	Protein tyrosine phosphatase, receptor type, Jb, tandem duplicate 1	2.51e-40	233	40.343	Q8IRS0	Ptp4E	Protein tyrosine phosphatase 4E, isoform B	8.75e-38	268	36.567	Q95Y26	CELE_Y41D4A.5	Protein-tyrosine-phosphatase	3.41e-36	257	35.798	X1WCM2	ptprjb.1	Protein tyrosine phosphatase, receptor type, Jb, tandem duplicate 1	1.14e-39	233	40.343
dd_Smed_v6_4567_0_1	882	-0.598495	5.00183	4.10649e-06	NA	NA	NA	NA	NA	NA	NA	NA	NA	NA	NA	NA	NA	NA	NA	NA	NA	NA	NA	NA	NA	NA	NA	NA	NA	NA	NA	NA	NA	NA	NA	NA	NA	NA	NA	NA
dd_Smed_v6_12653_0_1	1848	0.712854	4.43823	4.40494e-06	Q99259	GAD1	Glutamate decarboxylase 1	0	530	50.943	P48318	Gad1	Glutamate decarboxylase 1	0	483	54.244	B0V1P2	zgc:163121	Zgc:163121	0	488	56.762	P20228	Gad1	Glutamate decarboxylase	5.82e-174	480	50.833	G5EDB7	unc-25	Glutamic acid decarboxylase	0	478	51.674	Q99259	GAD1	Glutamate decarboxylase 1	0	530	50.943
dd_Smed_v6_3419_0_1	1387	-0.589875	6.30817	4.51127e-06	Q8N5Z0	AADAT	Kynurenine/alpha-aminoadipate aminotransferase, mitochondrial	2.01e-13	190	26.842	Q9WVM8	Aadat	Kynurenine/alpha-aminoadipate aminotransferase, mitochondrial	4.61e-12	291	25.773	Q1L991	tat	Novel protein similar to tyrosine aminotransferase (TAT)	7.27e-06	181	24.309	NA	NA	NA	NA	NA	NA	Q93703	tatn-1	Tyrosine AminoTraNsferase	5e-07	292	22.945	Q8N5Z0	AADAT	Kynurenine/alpha-aminoadipate aminotransferase, mitochondrial	8.89e-13	190	26.842
dd_Smed_v6_12502_0_1	645	-1.43127	1.37177	4.51312e-06	NA	NA	NA	NA	NA	NA	NA	NA	NA	NA	NA	NA	NA	NA	NA	NA	NA	NA	Q9W2M4	CG10527	Uncharacterized protein	8.29e-11	151	30.464	NA	NA	NA	NA	NA	NA	Q9W2M4	CG10527	Uncharacterized protein	3.76e-10	151	30.464
dd_Smed_v6_1785_0_1	654	-0.648996	5.24911	4.57555e-06	NA	NA	NA	NA	NA	NA	NA	NA	NA	NA	NA	NA	NA	NA	NA	NA	NA	NA	NA	NA	NA	NA	NA	NA	NA	NA	NA	NA	NA	NA	NA	NA	NA	NA	NA	NA
dd_Smed_v6_790_0_1	3862	-0.648721	9.88873	4.74798e-06	P56730	PRSS12	Neurotrypsin	2.41e-87	555	35.856	O08762	Prss12	Neurotrypsin	1.11e-87	556	36.151	Q2YDQ2	zgc:123295	Zgc:123295	5.95e-46	252	36.508	Q9U1I2	teq	GRAAL protein	9.78e-95	624	34.615	Q17800	svh-1	HGF/MSP/plasminogen-like protein	2.87e-58	865	26.358	Q9U1I2	teq	GRAAL protein	4.43e-94	624	34.615
dd_Smed_v6_6476_0_1	2479	0.550785	5.97107	4.75118e-06	Q14511	NEDD9	Enhancer of filamentation 1	2.65e-16	145	33.103	O35177	Nedd9	Enhancer of filamentation 1	2.89e-18	145	35.172	F1QLK3	nedd9	Neural precursor cell-expressed, developmentally down-regulated 9	7.45e-17	186	32.796	A4IJ58	p130CAS	IP17195p	7.74e-14	57	54.386	P29355	sem-5	Sex muscle abnormal protein 5	3.49e-05	89	24.719	O35177	Nedd9	Enhancer of filamentation 1	1.13e-17	145	35.172
dd_Smed_v6_10576_0_1	1847	0.825058	3.63661	5.12385e-06	A0A024R5Z9	PKM2	Pyruvate kinase	0	507	62.327	P52480	Pkm	Pyruvate kinase PKM	0	507	61.933	Q7SXK3	pklr	Pyruvate kinase	0	508	55.709	O62619	PyK	Pyruvate kinase	0	513	59.454	B7WNA0	pyk-1	Pyruvate kinase	0	502	58.566	A0A024R5Z9	PKM2	Pyruvate kinase	0	507	62.327
dd_Smed_v6_13322_0_1	3444	-0.922486	3.84833	5.22092e-06	NA	NA	NA	NA	NA	NA	NA	NA	NA	NA	NA	NA	NA	NA	NA	NA	NA	NA	NA	NA	NA	NA	NA	NA	NA	NA	NA	NA	NA	NA	NA	NA	NA	NA	NA	NA
dd_Smed_v6_2818_0_1	1126	0.802426	6.1219	5.22092e-06	NA	NA	NA	NA	NA	NA	NA	NA	NA	NA	NA	NA	NA	NA	NA	NA	NA	NA	NA	NA	NA	NA	NA	NA	NA	NA	NA	NA	NA	NA	NA	NA	NA	NA	NA	NA
dd_Smed_v6_20347_0_1	1778	-1.97301	0.39588	5.77006e-06	NA	NA	NA	NA	NA	NA	NA	NA	NA	NA	NA	NA	A4QP13	zgc:162621	Zgc:162621 protein	8.29e-06	116	34.483	NA	NA	NA	NA	NA	NA	NA	NA	NA	NA	NA	NA	A4QP13	zgc:162621	Zgc:162621 protein	3.77e-05	116	34.483
dd_Smed_v6_14661_0_1	1569	-1.021	2.77695	6.17852e-06	Q9Y4K3	TRAF6	TNF receptor-associated factor 6	7.73e-10	408	22.304	P70196	Traf6	TNF receptor-associated factor 6	1.09e-10	414	21.498	Q6DEG0	traf3	TNF receptor-associated factor 3	1.07e-09	364	21.978	NA	NA	NA	NA	NA	NA	G5EG80	trf-1	TNF Receptor Associated Factor (TRAF) homolog	1.29e-06	84	32.143	P70191	Traf5	TNF receptor-associated factor 5	8.75e-10	338	19.231
dd_Smed_v6_8004_0_1	1699	0.628258	5.101	6.38094e-06	Q9Y4K3	TRAF6	TNF receptor-associated factor 6	5.91e-07	304	24.671	P70196	Traf6	TNF receptor-associated factor 6	0.000112	305	22.295	Q6IWL4	traf6	TNF receptor-associated factor 6	2.29e-06	160	27.5	Q9UAC4	Traf6	TRAF6	0.000153	308	19.156	NA	NA	NA	NA	NA	NA	Q9Y4K3	TRAF6	TNF receptor-associated factor 6	2.62e-06	304	24.671
dd_Smed_v6_2368_0_1	1166	-0.575628	6.4715	7.18989e-06	NA	NA	NA	NA	NA	NA	NA	NA	NA	NA	NA	NA	NA	NA	NA	NA	NA	NA	NA	NA	NA	NA	NA	NA	NA	NA	NA	NA	NA	NA	NA	NA	NA	NA	NA	NA
dd_Smed_v6_10803_0_1	849	0.700104	4.28473	7.60164e-06	Q13489	BIRC3	Baculoviral IAP repeat-containing protein 3	6.57e-05	43	46.512	Q62210	Birc2	Baculoviral IAP repeat-containing protein 2	0.000127	43	46.512	Q7T0K2	birc2	Baculoviral IAP repeat-containing 2	0.000719	49	38.776	Q24307	Diap2	Death-associated inhibitor of apoptosis 2	0.000476	53	35.849	NA	NA	NA	NA	NA	NA	Q13489	BIRC3	Baculoviral IAP repeat-containing protein 3	0.000291	43	46.512
dd_Smed_v6_421_0_1	486	0.771218	7.92781	7.78224e-06	P61604	HSPE1	10 kDa heat shock protein, mitochondrial	1.27e-38	100	62	Q64433	Hspe1	10 kDa heat shock protein, mitochondrial	2.12e-39	100	63	Q6IQI7	hspe1	Heat shock 10 protein 1	1.81e-42	97	60.825	Q9VU35	anon-WO0118547.175	RH34413p	1.51e-33	102	58.824	Q965Q1	CELE_Y22D7AL.10	Uncharacterized protein	3.93e-39	105	57.143	Q6IQI7	hspe1	Heat shock 10 protein 1	8.23e-42	97	60.825
dd_Smed_v6_6392_0_1	1574	0.590508	4.86909	7.78224e-06	NA	NA	NA	NA	NA	NA	NA	NA	NA	NA	NA	NA	NA	NA	NA	NA	NA	NA	NA	NA	NA	NA	NA	NA	NA	NA	NA	NA	NA	NA	NA	NA	NA	NA	NA	NA
dd_Smed_v6_1325_0_1	3566	-0.849374	4.57055	7.89507e-06	Q5SVZ6	ZMYM1	Zinc finger MYM-type protein 1	0.000156	70	37.143	NA	NA	NA	NA	NA	NA	NA	NA	NA	NA	NA	NA	NA	NA	NA	NA	NA	NA	NA	NA	NA	NA	NA	NA	Q5SVZ6	ZMYM1	Zinc finger MYM-type protein 1	0.000689	70	37.143
dd_Smed_v6_14018_0_1	857	0.927069	3.12368	8.24911e-06	NA	NA	NA	NA	NA	NA	NA	NA	NA	NA	NA	NA	NA	NA	NA	NA	NA	NA	NA	NA	NA	NA	NA	NA	NA	NA	NA	NA	NA	NA	NA	NA	NA	NA	NA	NA
dd_Smed_v6_406_0_1	679	0.558283	5.78087	8.31006e-06	NA	NA	NA	NA	NA	NA	NA	NA	NA	NA	NA	NA	NA	NA	NA	NA	NA	NA	NA	NA	NA	NA	NA	NA	NA	NA	NA	NA	NA	NA	NA	NA	NA	NA	NA	NA
dd_Smed_v6_7523_0_1	519	-1.19497	2.11166	8.46969e-06	NA	NA	NA	NA	NA	NA	NA	NA	NA	NA	NA	NA	NA	NA	NA	NA	NA	NA	NA	NA	NA	NA	NA	NA	NA	NA	NA	NA	NA	NA	NA	NA	NA	NA	NA	NA
dd_Smed_v6_1544_0_1	1198	-0.54642	5.49183	8.60883e-06	O15126	SCAMP1	Secretory carrier-associated membrane protein 1	3.9e-45	300	34.333	Q8K021	Scamp1	Secretory carrier-associated membrane protein 1	6.01e-45	301	34.884	Q6P0B3	scamp1	Secretory carrier-associated membrane protein	3.11e-40	289	33.564	Q9VXV6	Scamp	Secretory carrier-associated membrane protein	4.97e-38	287	33.449	NA	NA	NA	NA	NA	NA	O15126	SCAMP1	Secretory carrier-associated membrane protein 1	1.73e-44	300	34.333
dd_Smed_v6_1773_0_1	1347	-0.580332	6.68402	8.60883e-06	P63096	GNAI1	Guanine nucleotide-binding protein G(i) subunit alpha-1	5.47e-141	356	56.742	B2RSH2	Gnai1	Guanine nucleotide-binding protein G(i) subunit alpha-1	6.02e-141	356	56.742	Q7ZW82	gnaia	Guanine nucleotide binding protein (G protein), alpha inhibiting activity polypeptide a	1.42e-139	356	56.461	P20353	Galphai	G protein alpha i subunit	2.8e-136	356	55.899	P51875	goa-1	Guanine nucleotide-binding protein G(o) subunit alpha	1.41e-128	355	52.958	P63096	GNAI1	Guanine nucleotide-binding protein G(i) subunit alpha-1	2.42e-140	356	56.742
dd_Smed_v6_4016_0_1	1849	0.555385	6.36346	8.8881e-06	Q13217	DNAJC3	DnaJ homolog subfamily C member 3	2.58e-118	471	45.223	Q91YW3	Dnajc3	DnaJ homolog subfamily C member 3	3.51e-117	471	44.798	Q7ZWH5	dnajc3a	DnaJ (Hsp40) homolog, subfamily C, member 3	6.9e-119	465	45.591	Q9VHA8	P58IPK	LD25575p	3.22e-105	434	40.553	P91189	dnj-7	DNaJ domain (Prokaryotic heat shock protein)	2.95e-97	451	40.798	Q7ZWH5	dnajc3a	DnaJ (Hsp40) homolog, subfamily C, member 3	3.14e-118	465	45.591
dd_Smed_v6_1196_0_1	2558	0.61539	7.82137	9.01915e-06	Q9NVA4	TMEM184C	Transmembrane protein 184C	7.95e-120	394	46.954	Q3TPR7	Tmem184c	Transmembrane protein 184C	1.2e-112	350	48	B8JIG9	tmem184c	Transmembrane protein 184C	1.71e-109	351	50.427	M9PD30	CG5850	CG5850, isoform G	3.98e-108	362	46.961	G5EGF1	CELE_F40E10.6	Uncharacterized protein	8.1e-50	314	33.439	Q9NVA4	TMEM184C	Transmembrane protein 184C	3.52e-119	394	46.954
dd_Smed_v6_4400_0_1	704	0.84128	3.32307	9.05998e-06	Q13480	GAB1	GRB2-associated-binding protein 1	1.2e-05	104	30.769	Q9QYY0	Gab1	GRB2-associated-binding protein 1	1.25e-05	104	30.769	F1R248	zgc:153920	Zgc:153920	0.00016	70	34.286	NA	NA	NA	NA	NA	NA	NA	NA	NA	NA	NA	NA	Q9QYY0	Gab1	GRB2-associated-binding protein 1	5.03e-05	104	30.769
dd_Smed_v6_5024_0_1	901	0.652759	5.45564	9.1058e-06	NA	NA	NA	NA	NA	NA	NA	NA	NA	NA	NA	NA	NA	NA	NA	NA	NA	NA	NA	NA	NA	NA	NA	NA	NA	NA	NA	NA	NA	NA	NA	NA	NA	NA	NA	NA
dd_Smed_v6_194_0_1	17568	-1.268	9.07747	9.21089e-06	Q02817	MUC2	Mucin-2	6.7e-06	166	28.916	E9Q414	Apob	Apolipoprotein B-100	7.7e-19	719	22.392	Q5TZ29	apobb.1	Apolipoprotein Bb, tandem duplicate 1	6.77e-17	993	20.846	Q7KTG2	Apoltp	Apolipoprotein lipid transfer particle	2.81e-44	595	27.395	NA	NA	NA	NA	NA	NA	Q7KTG2	Apoltp	Apolipoprotein lipid transfer particle	1.28e-43	595	27.395
dd_Smed_v6_6738_0_1	1504	0.566508	5.58956	9.21089e-06	Q8TBG4	ETNPPL	Ethanolamine-phosphate phospho-lyase	0	439	54.442	Q8BWU8	Etnppl	Ethanolamine-phosphate phospho-lyase	6.62e-180	439	54.214	Q2YDQ8	phykpl	5-phosphohydroxy-L-lysine phospho-lyase	1.69e-175	441	53.968	Q9VU95	CG8745	Alanine--glyoxylate aminotransferase 2-like	4.83e-160	455	47.692	P91408	T01B11.2	Alanine--glyoxylate aminotransferase 2-like	1.81e-136	429	45.688	Q8TBG4	ETNPPL	Ethanolamine-phosphate phospho-lyase	0	439	54.442
dd_Smed_v6_16368_0_1	1405	-1.31943	1.22846	9.45705e-06	NA	NA	NA	NA	NA	NA	Q9DC37	Mfsd1	Major facilitator superfamily domain-containing protein 1	2.23e-106	455	41.099	NA	NA	NA	NA	NA	NA	NA	NA	NA	NA	NA	NA	NA	NA	NA	NA	NA	NA	Q9DC37	Mfsd1	Major facilitator superfamily domain-containing protein 1	8.96e-106	455	41.099
dd_Smed_v6_4733_0_1	460	0.692238	4.34248	1.10215e-05	NA	NA	NA	NA	NA	NA	NA	NA	NA	NA	NA	NA	NA	NA	NA	NA	NA	NA	NA	NA	NA	NA	NA	NA	NA	NA	NA	NA	NA	NA	NA	NA	NA	NA	NA	NA
dd_Smed_v6_329_0_1	1396	-0.596548	9.89655	1.10999e-05	P07339	CTSD	Cathepsin D	8.43e-125	387	50.904	P18242	Ctsd	Cathepsin D	1.32e-122	386	50.259	Q1L9E4	ctsd	Cathepsin D	1.24e-119	397	46.348	Q7K485	cathD	CathD	1.38e-140	367	56.403	Q21966	asp-4	ASpartyl Protease	5.27e-114	350	51.143	Q7K485	cathD	CathD	6.28e-140	367	56.403
dd_Smed_v6_19836_0_1	620	-1.93642	0.0679314	1.17437e-05	P61803	DAD1	Dolichyl-diphosphooligosaccharide--protein glycosyltransferase subunit DAD1	8.7e-25	81	54.321	P61804	Dad1	Dolichyl-diphosphooligosaccharide--protein glycosyltransferase subunit DAD1	9.57e-25	81	54.321	A7E2L0	dad1	Dolichyl-diphosphooligosaccharide--protein glycosyltransferase subunit DAD1	1.36e-19	74	52.703	Q9VLM5	l(2)k12914	Dolichyl-diphosphooligosaccharide--protein glycosyltransferase subunit DAD1	1.65e-21	83	51.807	P52872	dad-1	Dolichyl-diphosphooligosaccharide--protein glycosyltransferase subunit dad-1	8.72e-20	76	50	P61804	Dad1	Dolichyl-diphosphooligosaccharide--protein glycosyltransferase subunit DAD1	3.85e-24	81	54.321
dd_Smed_v6_457_0_1	623	0.613785	9.17597	1.21446e-05	V9HWF5	HEL-S-69p	Peptidyl-prolyl cis-trans isomerase	1.75e-67	164	71.341	Q99KR7	Ppif	Peptidyl-prolyl cis-trans isomerase F, mitochondrial	3.89e-66	158	71.519	F1QLH1	ppifb	Peptidyl-prolyl cis-trans isomerase	3.29e-65	158	71.519	Q7K2I4	Dmel\CG7768	Peptidyl-prolyl cis-trans isomerase	3.62e-64	164	71.341	P52011	cyn-3	Peptidyl-prolyl cis-trans isomerase 3	3.67e-61	167	68.263	V9HWF5	HEL-S-69p	Peptidyl-prolyl cis-trans isomerase	7.75e-67	164	71.341
dd_Smed_v6_1837_0_1	694	0.690205	5.14506	1.25131e-05	NA	NA	NA	NA	NA	NA	NA	NA	NA	NA	NA	NA	NA	NA	NA	NA	NA	NA	NA	NA	NA	NA	NA	NA	NA	NA	NA	NA	NA	NA	NA	NA	NA	NA	NA	NA
dd_Smed_v6_554_0_1	394	0.595589	5.16581	1.26346e-05	NA	NA	NA	NA	NA	NA	NA	NA	NA	NA	NA	NA	NA	NA	NA	NA	NA	NA	NA	NA	NA	NA	NA	NA	NA	NA	NA	NA	NA	NA	NA	NA	NA	NA	NA	NA
dd_Smed_v6_6036_0_1	2771	-0.561246	5.40888	1.26346e-05	Q99973	TEP1	Telomerase protein component 1	2.45e-29	580	23.276	P97499	Tep1	Telomerase protein component 1	1.45e-30	554	24.91	X1WFJ7	nwd1	NACHT and WD repeat domain-containing 1	1.05e-05	87	36.782	Q9VEZ2	CG10185	Uncharacterized protein	3.58e-05	90	36.667	NA	NA	NA	NA	NA	NA	P97499	Tep1	Telomerase protein component 1	5.83e-30	554	24.91
dd_Smed_v6_6860_0_1	2627	-0.543874	5.41241	1.3702e-05	NA	NA	NA	NA	NA	NA	NA	NA	NA	NA	NA	NA	NA	NA	NA	NA	NA	NA	NA	NA	NA	NA	NA	NA	NA	NA	NA	NA	NA	NA	NA	NA	NA	NA	NA	NA
dd_Smed_v6_7907_1_1	1242	-1.55499	1.13684	1.3887e-05	NA	NA	NA	NA	NA	NA	NA	NA	NA	NA	NA	NA	NA	NA	NA	NA	NA	NA	NA	NA	NA	NA	NA	NA	NA	NA	NA	NA	NA	NA	NA	NA	NA	NA	NA	NA
dd_Smed_v6_3786_0_1	1027	-0.533478	5.56928	1.47148e-05	NA	NA	NA	NA	NA	NA	NA	NA	NA	NA	NA	NA	NA	NA	NA	NA	NA	NA	NA	NA	NA	NA	NA	NA	NA	NA	NA	NA	NA	NA	NA	NA	NA	NA	NA	NA
dd_Smed_v6_12629_0_1	1655	0.630527	4.69243	1.73753e-05	NA	NA	NA	NA	NA	NA	NA	NA	NA	NA	NA	NA	NA	NA	NA	NA	NA	NA	NA	NA	NA	NA	NA	NA	NA	NA	NA	NA	NA	NA	NA	NA	NA	NA	NA	NA
dd_Smed_v6_6967_0_1	2729	-0.522746	6.0158	1.8538e-05	Q13976	PRKG1	cGMP-dependent protein kinase 1	0	680	47.353	P0C605	Prkg1	cGMP-dependent protein kinase 1	0	680	47.353	F1R125	prkg1b	Protein kinase, cGMP-dependent, type Ib	8.25e-180	500	52.6	Q03042	Pkg21D	cGMP-dependent protein kinase, isozyme 1	0	634	50.315	O76360	egl-4	cGMP-dependent protein kinase egl-4	0	698	45.702	O76360	egl-4	cGMP-dependent protein kinase egl-4	0	698	45.702
dd_Smed_v6_3208_0_1	1038	-0.715139	5.07752	1.96193e-05	Q9Y696	CLIC4	Chloride intracellular channel protein 4	1.16e-14	241	24.481	Q9QYB1	Clic4	Chloride intracellular channel protein 4	4.38e-15	241	24.481	F1QTI1	clic2	Chloride intracellular channel protein	1.22e-15	235	26.383	Q9VY78	Clic	Chloride intracellular channel, isoform A	1.76e-28	255	32.549	Q8WQA4	exc-4	Chloride intracellular channel exc-4	8.62e-21	259	27.413	Q9VY78	Clic	Chloride intracellular channel, isoform A	7.97e-28	255	32.549
dd_Smed_v6_6566_0_1	1340	0.649297	4.10179	2.08775e-05	Q9UK23	NAGPA	N-acetylglucosamine-1-phosphodiester alpha-N-acetylglucosaminidase	2.89e-71	272	47.426	Q8BJ48	Nagpa	N-acetylglucosamine-1-phosphodiester alpha-N-acetylglucosaminidase	1.71e-74	275	48	F1QSF9	nagpa	N-acetylglucosamine-1-phosphodiester alpha-N-acetylglucosaminidase	4.06e-71	303	43.234	NA	NA	NA	NA	NA	NA	NA	NA	NA	NA	NA	NA	Q8BJ48	Nagpa	N-acetylglucosamine-1-phosphodiester alpha-N-acetylglucosaminidase	6.89e-74	275	48
dd_Smed_v6_6222_0_1	1553	0.677244	4.01846	2.09495e-05	P56975	NRG3	Pro-neuregulin-3, membrane-bound isoform	0.00011	69	34.783	O35181	Nrg3	Pro-neuregulin-3, membrane-bound isoform	3.46e-05	68	36.765	A9JRW9	hbegfa	Heparin-binding EGF-like growth factor a	0.000779	42	42.857	NA	NA	NA	NA	NA	NA	NA	NA	NA	NA	NA	NA	O35181	Nrg3	Pro-neuregulin-3, membrane-bound isoform	0.000139	68	36.765
dd_Smed_v6_9550_0_1	4081	0.598995	4.62052	2.15139e-05	Q96LB9	PGLYRP3	Peptidoglycan recognition protein 3	1.41e-10	111	32.432	Q8VCS0	Pglyrp2	N-acetylmuramoyl-L-alanine amidase	1.38e-14	177	28.249	Q1W1Y1	pglyrp6	Peptidoglycan recognition protein 6	1.69e-12	175	28.571	Q9VT27	CNMaR	CNMamide receptor	4.25e-18	413	23.245	Q23497	npr-9	Galanin-like G-protein coupled receptor npr-9	3.77e-11	378	27.513	Q9VT27	CNMaR	CNMamide receptor	1.93e-17	413	23.245
dd_Smed_v6_6497_0_1	1249	-0.688992	4.44167	2.15559e-05	NA	NA	NA	NA	NA	NA	NA	NA	NA	NA	NA	NA	NA	NA	NA	NA	NA	NA	NA	NA	NA	NA	NA	NA	NA	NA	NA	NA	NA	NA	NA	NA	NA	NA	NA	NA
dd_Smed_v6_3936_0_1	1333	-0.569366	5.10585	2.17968e-05	NA	NA	NA	NA	NA	NA	NA	NA	NA	NA	NA	NA	NA	NA	NA	NA	NA	NA	NA	NA	NA	NA	NA	NA	NA	NA	NA	NA	NA	NA	NA	NA	NA	NA	NA	NA
dd_Smed_v6_2391_0_1	4239	0.541512	6.52362	2.21327e-05	Q9Y4K3	TRAF6	TNF receptor-associated factor 6	9.19e-07	110	30.909	P70196	Traf6	TNF receptor-associated factor 6	3.96e-06	110	30.909	Q6IWL4	traf6	TNF receptor-associated factor 6	1.22e-06	177	21.469	Q9XYQ9	Traf6	TNF-receptor-associated factor 2	6.42e-11	354	20.904	NA	NA	NA	NA	NA	NA	Q9XYQ9	Traf6	TNF-receptor-associated factor 2	2.91e-10	354	20.904
dd_Smed_v6_17017_0_1	1509	-1.45031	1.76925	2.24534e-05	P09131	SLC10A3	P3 protein	2.31e-10	268	27.239	P70172	Slc10a2	Ileal sodium/bile acid cotransporter	2.36e-12	306	25.163	Q7T3A9	slc10a2	Slc10a2 protein	3.34e-10	328	25	NA	NA	NA	NA	NA	NA	NA	NA	NA	NA	NA	NA	P70172	Slc10a2	Ileal sodium/bile acid cotransporter	9.49e-12	306	25.163
dd_Smed_v6_8909_0_1	2273	0.619618	4.71215	2.2932e-05	Q8TDW5	SYTL5	Synaptotagmin-like protein 5	5.36e-35	398	28.141	Q80T23	Sytl5	Synaptotagmin-like protein 5	9.7e-36	396	28.283	F1QR91	si:ch211-266g18.6	Si:ch211-266g18.6	8.01e-33	342	28.07	B7Z0K2	btsz	Bitesize, isoform F	1.06e-37	366	29.235	P41885	rbf-1	Rabphilin-1	3.3e-17	326	26.687	B7Z0K2	btsz	Bitesize, isoform F	4.82e-37	366	29.235
dd_Smed_v6_11474_0_1	1262	-0.77661	3.61593	2.33564e-05	NA	NA	NA	NA	NA	NA	NA	NA	NA	NA	NA	NA	NA	NA	NA	NA	NA	NA	NA	NA	NA	NA	NA	NA	NA	NA	NA	NA	NA	NA	NA	NA	NA	NA	NA	NA
dd_Smed_v6_1378_0_1	1302	0.538878	7.71054	2.36126e-05	O60637	TSPAN3	Tetraspanin-3	8.46e-05	73	32.877	Q9QY33	Tspan3	Tetraspanin-3	0.000518	73	31.507	Q1RLU3	upk1a	Tetraspanin	4.96e-06	124	27.419	NA	NA	NA	NA	NA	NA	NA	NA	NA	NA	NA	NA	Q1RLU3	upk1a	Tetraspanin	2.26e-05	124	27.419
dd_Smed_v6_7924_0_1	9913	-0.630845	5.44325	2.36609e-05	P25391	LAMA1	Laminin subunit alpha-1	0	1182	37.902	P19137	Lama1	Laminin subunit alpha-1	0	1181	37.172	G8IHU0	lama2	Laminin alpha 2 chain short splice variant	0	1184	38.007	R9PY40	wb	Wing blister, isoform G	0	1916	29.332	G5ECE3	lam-3	LAMinin related. See also lmb	0	2151	31.334	G5ECE3	lam-3	LAMinin related. See also lmb	0	2151	31.334
dd_Smed_v6_8505_0_1	2534	0.604616	4.67091	2.36609e-05	O75594	PGLYRP1	Peptidoglycan recognition protein 1	2.09e-30	160	35.625	O88593	Pglyrp1	Peptidoglycan recognition protein 1	8.52e-30	160	38.75	Q1W1Y1	pglyrp6	Peptidoglycan recognition protein 6	1.86e-23	162	34.568	Q9VXN9	PGRP-LE	Peptidoglycan-recognition protein LE	7.48e-31	163	42.331	NA	NA	NA	NA	NA	NA	Q9VXN9	PGRP-LE	Peptidoglycan-recognition protein LE	3.39e-30	163	42.331
dd_Smed_v6_6236_0_1	1746	-0.70058	4.71152	2.40819e-05	P00813	ADA	Adenosine deaminase	6.75e-77	343	39.942	P03958	Ada	Adenosine deaminase	2.93e-74	328	39.939	Q6DG22	ada	Adenosine deaminase	7.91e-78	343	39.942	Q9VHH7	Ada	Adenosine deaminase-like protein	3.75e-17	338	26.331	H2KYI5	C06G3.5	Uncharacterized protein	7.54e-60	353	35.127	Q6DG22	ada	Adenosine deaminase	3.6e-77	343	39.942
dd_Smed_v6_3258_0_1	1803	0.536442	6.41143	2.49048e-05	NA	NA	NA	NA	NA	NA	NA	NA	NA	NA	NA	NA	NA	NA	NA	NA	NA	NA	NA	NA	NA	NA	NA	NA	NA	NA	NA	NA	NA	NA	NA	NA	NA	NA	NA	NA
dd_Smed_v6_10169_0_1	1908	0.678891	4.42274	2.57069e-05	P32189	GK	Glycerol kinase	8.23e-67	458	31.659	Q64516	Gk	Glycerol kinase	6.58e-68	455	31.648	F8W5X0	zgc:172295	Zgc:172295	1.55e-66	511	28.963	Q9W0U0	Gk1	GH12641p	1.52e-67	493	31.237	Q21944	R11F4.1	Probable glycerol kinase	6.42e-67	444	29.955	Q64516	Gk	Glycerol kinase	2.65e-67	455	31.648
dd_Smed_v6_9955_0_1	3781	0.55744	5.56435	2.64234e-05	P20594	NPR2	Atrial natriuretic peptide receptor 2	0	514	59.144	Q6VVW5	Npr2	Atrial natriuretic peptide receptor 2	0	514	59.339	A0A0G2KGK2	npr2	Guanylate cyclase	0	1139	39.333	Q961R7	CG4224	Guanylate cyclase	0	522	55.364	Q86GV3	gcy-28	Receptor-type guanylate cyclase gcy-28	4.53e-170	529	50.851	A0A0G2KGK2	npr2	Guanylate cyclase	0	1139	39.333
dd_Smed_v6_9721_0_1	1692	0.728458	4.1613	2.81947e-05	NA	NA	NA	NA	NA	NA	NA	NA	NA	NA	NA	NA	NA	NA	NA	NA	NA	NA	NA	NA	NA	NA	NA	NA	NA	NA	NA	NA	NA	NA	NA	NA	NA	NA	NA	NA
dd_Smed_v6_13117_0_1	6636	-1.10188	3.02245	2.94667e-05	Q86VV8	RTTN	Rotatin	1.06e-19	303	30.033	Q8R4Y8	Rttn	Rotatin	1.95e-31	1227	21.76	NA	NA	NA	NA	NA	NA	NA	NA	NA	NA	NA	NA	NA	NA	NA	NA	NA	NA	Q8R4Y8	Rttn	Rotatin	7.72e-31	1227	21.76
dd_Smed_v6_3606_0_1	702	1.00448	3.62776	2.94667e-05	NA	NA	NA	NA	NA	NA	NA	NA	NA	NA	NA	NA	NA	NA	NA	NA	NA	NA	NA	NA	NA	NA	NA	NA	NA	NA	NA	NA	NA	NA	NA	NA	NA	NA	NA	NA
dd_Smed_v6_7461_0_1	1617	-0.758064	5.05656	2.94667e-05	NA	NA	NA	NA	NA	NA	NA	NA	NA	NA	NA	NA	NA	NA	NA	NA	NA	NA	NA	NA	NA	NA	NA	NA	NA	NA	NA	NA	NA	NA	NA	NA	NA	NA	NA	NA
dd_Smed_v6_607_0_1	531	-1.03293	3.08223	2.95665e-05	NA	NA	NA	NA	NA	NA	NA	NA	NA	NA	NA	NA	NA	NA	NA	NA	NA	NA	NA	NA	NA	NA	NA	NA	NA	NA	NA	NA	NA	NA	NA	NA	NA	NA	NA	NA
dd_Smed_v6_11251_0_1	1164	-0.86882	3.07964	3.03804e-05	Q9UQ10	DHDH	Trans-1,2-dihydrobenzene-1,2-diol dehydrogenase	2.64e-07	127	24.409	Q9DBB8	Dhdh	Trans-1,2-dihydrobenzene-1,2-diol dehydrogenase	1.05e-07	132	21.97	Q642M9	dhdh	Trans-1,2-dihydrobenzene-1,2-diol dehydrogenase	1.09e-09	177	23.729	NA	NA	NA	NA	NA	NA	NA	NA	NA	NA	NA	NA	Q642M9	dhdh	Trans-1,2-dihydrobenzene-1,2-diol dehydrogenase	4.94e-09	177	23.729
dd_Smed_v6_8116_0_1	2803	0.563457	4.79475	3.06604e-05	P13798	APEH	Acylamino-acid-releasing enzyme	4.13e-120	730	32.329	Q8R146	Apeh	Acylamino-acid-releasing enzyme	3.05e-129	730	32.055	NA	NA	NA	NA	NA	NA	NA	NA	NA	NA	NA	NA	Q19086	dpf-4	Dipeptidyl Peptidase Four (IV) family	1.66e-17	219	27.854	Q8R146	Apeh	Acylamino-acid-releasing enzyme	1.22e-128	730	32.055
dd_Smed_v6_4792_0_1	2127	-0.541422	5.08737	3.29672e-05	Q99466	NOTCH4	Neurogenic locus notch homolog protein 4	1.56e-10	96	32.292	P31695	Notch4	Neurogenic locus notch homolog protein 4	9.6e-12	97	35.052	Q8AXB7	fat1a	Protocadherin	3.7e-11	139	30.935	P33450	ft	Cadherin-related tumor suppressor	3.39e-14	139	33.094	Q20531	clec-78	C-type LECtin	1.06e-10	143	34.965	P33450	ft	Cadherin-related tumor suppressor	1.54e-13	139	33.094
dd_Smed_v6_22410_0_1	2060	1.56139	0.367343	3.32158e-05	Q9P2P1	NYNRIN	Protein NYNRIN	1.21e-06	137	25.547	Q5DTZ0	Nynrin	Protein NYNRIN	1.37e-06	152	24.342	A4QP13	zgc:162621	Zgc:162621 protein	4.72e-17	201	27.363	NA	NA	NA	NA	NA	NA	NA	NA	NA	NA	NA	NA	A4QP13	zgc:162621	Zgc:162621 protein	2.15e-16	201	27.363
dd_Smed_v6_1493_0_1	1859	-0.56822	7.30585	3.40333e-05	P49419	ALDH7A1	Alpha-aminoadipic semialdehyde dehydrogenase	0	524	56.489	Q9DBF1	Aldh7a1	Alpha-aminoadipic semialdehyde dehydrogenase	0	524	56.298	F1QR17	aldh7a1	Aldehyde dehydrogenase 7 family, member A1	0	512	58.203	Q9VLC5	Aldh	Aldehyde dehydrogenase	2.64e-51	473	29.598	P46562	alh-9	Putative aldehyde dehydrogenase family 7 member A1 homolog	0	513	61.014	F1QR17	aldh7a1	Aldehyde dehydrogenase 7 family, member A1	0	512	58.203
dd_Smed_v6_1503_0_1	1095	0.578104	6.27002	3.4753e-05	NA	NA	NA	NA	NA	NA	NA	NA	NA	NA	NA	NA	NA	NA	NA	NA	NA	NA	NA	NA	NA	NA	NA	NA	NA	NA	NA	NA	NA	NA	NA	NA	NA	NA	NA	NA
dd_Smed_v6_456_0_1	1966	0.55889	10.2631	3.58431e-05	Q9UBX1	CTSF	Cathepsin F	1.18e-92	307	49.511	Q9R013	Ctsf	Cathepsin F	1.38e-94	300	50	F1RE14	ctsf	Cathepsin F	5.79e-113	439	41.686	Q9VN93	CG12163	Putative cysteine proteinase CG12163	2.45e-87	312	45.513	O16454	tag-196	Uncharacterized protein	6.37e-111	454	40.969	F1RE14	ctsf	Cathepsin F	2.63e-112	439	41.686
dd_Smed_v6_1039_0_1	1154	0.573406	8.30978	3.72122e-05	P04792	HSPB1	Heat shock protein beta-1	0.000313	93	26.882	NA	NA	NA	NA	NA	NA	NA	NA	NA	NA	NA	NA	M9NHC5	CG14207	Uncharacterized protein, isoform C	2.64e-06	81	30.864	P06582	hsp-16.2	Heat shock protein Hsp-16.2	5.4e-07	95	28.421	P06582	hsp-16.2	Heat shock protein Hsp-16.2	6.37e-06	95	28.421
dd_Smed_v6_7206_0_1	1803	-0.687201	4.48364	3.74421e-05	Q8WVX9	FAR1	Fatty acyl-CoA reductase 1	3.51e-115	527	36.433	Q922J9	Far1	Fatty acyl-CoA reductase 1	7.41e-117	527	37.192	A2CET9	far1	Fatty acyl-CoA reductase	3.87e-107	438	38.813	A1ZAI5	CG5065	Putative fatty acyl-CoA reductase CG5065	4.47e-116	525	37.143	Q9TZL9	fard-1	Fatty acyl-CoA reductase	6.66e-103	496	35.887	Q922J9	Far1	Fatty acyl-CoA reductase 1	2.98e-116	527	37.192
dd_Smed_v6_1587_0_1	759	-0.520046	6.64327	3.84121e-05	NA	NA	NA	NA	NA	NA	NA	NA	NA	NA	NA	NA	NA	NA	NA	NA	NA	NA	NA	NA	NA	NA	NA	NA	NA	NA	NA	NA	NA	NA	NA	NA	NA	NA	NA	NA
dd_Smed_v6_4213_0_1	1324	0.509417	6.34154	3.86111e-05	NA	NA	NA	NA	NA	NA	Q3UST5	-	UPF0764 protein C16orf89 homolog	1.91e-10	324	25.617	NA	NA	NA	NA	NA	NA	NA	NA	NA	NA	NA	NA	NA	NA	NA	NA	NA	NA	Q3UST5	-	UPF0764 protein C16orf89 homolog	7.66e-10	324	25.617
dd_Smed_v6_7171_0_1	1306	-0.785718	5.17927	3.91919e-05	NA	NA	NA	NA	NA	NA	NA	NA	NA	NA	NA	NA	NA	NA	NA	NA	NA	NA	NA	NA	NA	NA	NA	NA	NA	NA	NA	NA	NA	NA	NA	NA	NA	NA	NA	NA
dd_Smed_v6_2820_0_1	1887	0.524887	6.47071	3.97216e-05	NA	NA	NA	NA	NA	NA	NA	NA	NA	NA	NA	NA	NA	NA	NA	NA	NA	NA	NA	NA	NA	NA	NA	NA	NA	NA	NA	NA	NA	NA	NA	NA	NA	NA	NA	NA
dd_Smed_v6_1072_0_1	362	0.730994	5.25937	4.05364e-05	Q06481	APLP2	Amyloid-like protein 2	5.73e-12	51	49.02	Q9DA01	Eppin	Eppin	3.06e-15	51	54.902	Q7ZZT3	appb	Amyloid protein b	2.43e-12	51	47.059	Q9VQU0	CG10031	Uncharacterized protein	3.03e-09	54	42.593	Q19305	spon-1	SPONdin (Extracellular matrix glycoprotein) family	1.25e-11	52	46.154	Q9DA01	Eppin	Eppin	1.23e-14	51	54.902
dd_Smed_v6_7042_0_1	1672	-0.741124	4.3485	4.15491e-05	NA	NA	NA	NA	NA	NA	NA	NA	NA	NA	NA	NA	NA	NA	NA	NA	NA	NA	NA	NA	NA	NA	NA	NA	NA	NA	NA	NA	NA	NA	NA	NA	NA	NA	NA	NA
dd_Smed_v6_13061_0_1	1525	-0.664571	3.91735	4.34549e-05	Q12933	TRAF2	TNF receptor-associated factor 2	7.96e-17	299	24.08	P39429	Traf2	TNF receptor-associated factor 2	3.32e-20	448	20.089	Q6IWL4	traf6	TNF receptor-associated factor 6	4.64e-15	182	28.022	Q9UAC5	Traf4	TRAF1	5.9e-09	145	22.759	G5EG80	trf-1	TNF Receptor Associated Factor (TRAF) homolog	2.85e-12	148	29.73	P39429	Traf2	TNF receptor-associated factor 2	1.34e-19	448	20.089
dd_Smed_v6_12010_0_1	944	-0.918045	2.52029	4.3723e-05	O14753	OVOL1	Putative transcription factor Ovo-like 1	5.05e-51	136	57.353	Q9WTJ2	Ovol1	Putative transcription factor Ovo-like 1	5.27e-51	136	58.088	A9JSU5	ovol1	Zgc:171804 protein	7.03e-52	124	60.484	P51521	ovo	Protein ovo	2.53e-47	149	55.034	G5EDU6	lin-48	Putative zinc finger transcription factor	9.15e-54	180	51.667	G5EDU6	lin-48	Putative zinc finger transcription factor	1.08e-52	180	51.667
dd_Smed_v6_783_0_1	703	0.580743	6.5156	4.3723e-05	NA	NA	NA	NA	NA	NA	NA	NA	NA	NA	NA	NA	NA	NA	NA	NA	NA	NA	NA	NA	NA	NA	NA	NA	NA	NA	NA	NA	NA	NA	NA	NA	NA	NA	NA	NA
dd_Smed_v6_6938_0_1	568	1.27667	2.35349	4.6842e-05	NA	NA	NA	NA	NA	NA	NA	NA	NA	NA	NA	NA	NA	NA	NA	NA	NA	NA	NA	NA	NA	NA	NA	NA	NA	NA	NA	NA	NA	NA	NA	NA	NA	NA	NA	NA
dd_Smed_v6_9150_0_1	817	-0.924473	3.05227	4.6842e-05	P61020	RAB5B	Ras-related protein Rab-5B	5.29e-36	159	40.252	P61021	Rab5b	Ras-related protein Rab-5B	5.82e-36	159	40.252	Q5BJD1	rab6bb	RAB6B, member RAS oncogene family b	5.93e-36	156	42.308	O18334	Rab6	Ras-related protein Rab6	1.67e-36	156	41.667	Q22782	rab-6.2	Ras-related protein Rab-6.2	5.73e-37	156	41.667	Q22782	rab-6.2	Ras-related protein Rab-6.2	6.76e-36	156	41.667
dd_Smed_v6_2429_0_1	1374	-0.529395	6.19086	5.34801e-05	NA	NA	NA	NA	NA	NA	NA	NA	NA	NA	NA	NA	NA	NA	NA	NA	NA	NA	NA	NA	NA	NA	NA	NA	NA	NA	NA	NA	NA	NA	NA	NA	NA	NA	NA	NA
dd_Smed_v6_6584_0_1	4621	-0.499532	5.77297	5.35797e-05	Q9Y2H2	INPP5F	Phosphatidylinositide phosphatase SAC2	1.08e-137	749	39.119	Q8CDA1	Inpp5f	Phosphatidylinositide phosphatase SAC2	3.38e-136	747	38.688	A8E7C5	inpp5f	Phosphatidylinositide phosphatase SAC2	6.57e-140	748	38.77	Q9W0I6	Sac1	Phosphatidylinositide phosphatase SAC1	9.01e-51	445	33.258	G5ECL2	unc-26	Synaptojanin	3.3e-25	252	29.762	A8E7C5	inpp5f	Phosphatidylinositide phosphatase SAC2	2.99e-139	748	38.77
dd_Smed_v6_1162_0_1	471	0.922653	3.20126	5.41818e-05	NA	NA	NA	NA	NA	NA	NA	NA	NA	NA	NA	NA	NA	NA	NA	NA	NA	NA	NA	NA	NA	NA	NA	NA	NA	NA	NA	NA	NA	NA	NA	NA	NA	NA	NA	NA
dd_Smed_v6_19728_0_1	1163	-1.81595	-0.114602	5.42504e-05	O75355	ENTPD3	Ectonucleoside triphosphate diphosphohydrolase 3	3.21e-05	108	31.481	NA	NA	NA	NA	NA	NA	NA	NA	NA	NA	NA	NA	NA	NA	NA	NA	NA	NA	NA	NA	NA	NA	NA	NA	O75355	ENTPD3	Ectonucleoside triphosphate diphosphohydrolase 3	0.000142	108	31.481
dd_Smed_v6_6438_0_1	1220	0.569241	5.92854	5.52052e-05	NA	NA	NA	NA	NA	NA	NA	NA	NA	NA	NA	NA	NA	NA	NA	NA	NA	NA	NA	NA	NA	NA	NA	NA	NA	NA	NA	NA	NA	NA	NA	NA	NA	NA	NA	NA
dd_Smed_v6_24_0_1	487	0.795174	8.39885	5.58773e-05	NA	NA	NA	NA	NA	NA	NA	NA	NA	NA	NA	NA	NA	NA	NA	NA	NA	NA	NA	NA	NA	NA	NA	NA	NA	NA	NA	NA	NA	NA	NA	NA	NA	NA	NA	NA
dd_Smed_v6_8407_0_1	2465	-0.637433	4.99398	6.05179e-05	Q8NBJ9	SIDT2	SID1 transmembrane family member 2	2.43e-122	777	35.65	Q6AXF6	Sidt1	SID1 transmembrane family member 1	4.82e-123	735	34.286	NA	NA	NA	NA	NA	NA	NA	NA	NA	NA	NA	NA	Q9GYF0	chup-1	CHolesterol UPtake associated	9.5e-81	732	29.918	Q6AXF6	Sidt1	SID1 transmembrane family member 1	1.94e-122	735	34.286
dd_Smed_v6_2488_0_1	3896	0.680033	7.29817	6.05809e-05	P07814	EPRS	Bifunctional glutamate/proline--tRNA ligase	0	665	53.835	Q8CGC7	Eprs	Bifunctional glutamate/proline--tRNA ligase	0	665	54.135	F1QP23	eprs	Glutamyl-prolyl-tRNA synthetase	0	677	51.256	P28668	GluProRS	Bifunctional glutamate/proline--tRNA ligase	0	658	50.912	Q23315	ears-1	Glutamyl(E) Amino-acyl tRNA Synthetase	0	532	55.263	Q8CGC7	Eprs	Bifunctional glutamate/proline--tRNA ligase	0	665	54.135
dd_Smed_v6_6268_0_1	1585	-0.589809	5.39971	6.11023e-05	Q96MD2	C12orf66	KICSTOR complex protein C12orf66	4.16e-24	396	25.253	Q6P1I3	-	KICSTOR complex protein C12orf66 homolog	7.11e-21	394	23.858	Q1L8F9	si:ch211-125a15.1	KICSTOR complex protein C12orf66 homolog	5.83e-22	409	24.694	NA	NA	NA	NA	NA	NA	NA	NA	NA	NA	NA	NA	Q96MD2	C12orf66	KICSTOR complex protein C12orf66	1.84e-23	396	25.253
dd_Smed_v6_3814_0_1	616	-0.889123	4.97944	6.12269e-05	NA	NA	NA	NA	NA	NA	NA	NA	NA	NA	NA	NA	NA	NA	NA	NA	NA	NA	NA	NA	NA	NA	NA	NA	NA	NA	NA	NA	NA	NA	NA	NA	NA	NA	NA	NA
dd_Smed_v6_220_0_1	1523	0.522346	9.92338	6.57553e-05	P27797	CALR	Calreticulin	1.99e-148	345	65.217	P14211	Calr	Calreticulin	7.2e-151	345	66.377	Q7SYE1	canx	Zgc:63524	4.88e-51	402	36.318	P29413	Crc	Calreticulin	6.96e-150	359	64.345	P27798	crt-1	Calreticulin	1.6e-133	333	61.862	P14211	Calr	Calreticulin	2.89e-150	345	66.377
dd_Smed_v6_22321_0_1	1151	-1.53846	0.174171	6.90286e-05	NA	NA	NA	NA	NA	NA	NA	NA	NA	NA	NA	NA	NA	NA	NA	NA	NA	NA	NA	NA	NA	NA	NA	NA	NA	NA	NA	NA	NA	NA	NA	NA	NA	NA	NA	NA
dd_Smed_v6_18516_0_1	1189	1.45377	0.589358	7.02962e-05	NA	NA	NA	NA	NA	NA	NA	NA	NA	NA	NA	NA	NA	NA	NA	NA	NA	NA	NA	NA	NA	NA	NA	NA	NA	NA	NA	NA	NA	NA	NA	NA	NA	NA	NA	NA
dd_Smed_v6_277_0_1	471	0.670896	6.15122	7.30884e-05	P07919	UQCRH	Cytochrome b-c1 complex subunit 6, mitochondrial	4.36e-09	62	37.097	P99028	Uqcrh	Cytochrome b-c1 complex subunit 6, mitochondrial	1.38e-09	62	38.71	Q3B750	uqcrh	Cytochrome b-c1 complex subunit 6	9.73e-11	62	35.484	Q4QPY6	UQCR-11L	Cytochrome b-c1 complex subunit 6	5.6e-08	62	37.097	O45864	CELE_T27E9.2	Cytochrome b-c1 complex subunit 6	0.000625	61	31.148	Q3B750	uqcrh	Cytochrome b-c1 complex subunit 6	4.43e-10	62	35.484
dd_Smed_v6_4290_0_1	2018	-0.633012	4.61198	7.30884e-05	Q9Y345	SLC6A5	Sodium- and chloride-dependent glycine transporter 2	7.4e-175	593	46.206	Q761V0	Slc6a5	Sodium- and chloride-dependent glycine transporter 2	2.29e-175	591	46.362	Q5W8I5	slc6a5	Transporter	1.75e-167	590	45.254	Q7K4Y6	DAT	Sodium-dependent dopamine transporter	6.82e-161	580	43.276	Q03614	dat-1	Sodium-dependent dopamine transporter	1.28e-157	543	45.856	Q761V0	Slc6a5	Sodium- and chloride-dependent glycine transporter 2	9.21e-175	591	46.362
dd_Smed_v6_5083_0_1	2385	-0.496522	5.8252	7.30884e-05	O95352	ATG7	Ubiquitin-like modifier-activating enzyme ATG7	2.9e-168	681	40.529	Q9D906	Atg7	Ubiquitin-like modifier-activating enzyme ATG7	1.57e-166	681	40.529	A0A0G2KPR3	atg7	ATG7 autophagy-related 7 homolog (S. cerevisiae)	1.54e-148	687	38.428	Q7JY94	Atg7	Autophagy-related 7, isoform A	1.53e-149	709	39.351	G5EBK4	atg-7	AuTophaGy (Yeast Atg homolog)	1.89e-131	672	35.565	O95352	ATG7	Ubiquitin-like modifier-activating enzyme ATG7	1.28e-167	681	40.529
dd_Smed_v6_4925_0_1	1897	-0.52175	5.54225	7.39125e-05	Q6XPS3	TPTE2	Phosphatidylinositol 3,4,5-trisphosphate 3-phosphatase TPTE2	7.25e-102	449	38.53	Q91X02	Tpte	Tyrosine phosphatase isoform B	4.65e-94	454	38.987	B3IUN7	tpte	Voltage-sensing phosphoinositide phosphatase	1.82e-106	452	39.823	Q9Y0B6	Pten	PTEN1	1.49e-48	363	31.956	G5EE01	daf-18	Phosphatidylinositol 3,4,5-trisphosphate 3-phosphatase and dual-specificity protein phosphatase daf-18	1.61e-31	184	36.413	B3IUN7	tpte	Voltage-sensing phosphoinositide phosphatase	8.3e-106	452	39.823
dd_Smed_v6_17279_0_1	1282	-1.53821	1.58016	7.67112e-05	NA	NA	NA	NA	NA	NA	NA	NA	NA	NA	NA	NA	NA	NA	NA	NA	NA	NA	NA	NA	NA	NA	NA	NA	NA	NA	NA	NA	NA	NA	NA	NA	NA	NA	NA	NA
dd_Smed_v6_1432_0_1	7239	0.645672	8.50874	7.79001e-05	Q12955	ANK3	Ankyrin-3	0	1401	34.618	G5E8K5	Ank3	Ankyrin-3	0	1563	33.397	F1QNB3	ank3b	Ankyrin 3b	0	1571	33.036	M9MRX4	Ank2	Ankyrin 2, isoform U	0	1400	34.429	Q8MQG0	unc-44	Uncharacterized protein	0	1603	30.755	G5E8K5	Ank3	Ankyrin-3	0	1563	33.397
dd_Smed_v6_668_0_1	1273	0.537533	8.73321	7.95409e-05	P50502	ST13	Hsc70-interacting protein	5.57e-52	232	45.259	Q99L47	St13	Hsc70-interacting protein	4.75e-52	231	44.589	Q6GMI8	sgtb	Small glutamine-rich tetratricopeptide repeat (TPR)-containing, alpha	7.06e-09	117	32.479	Q86DS1	HIP-R	Hsc70-interacting protein 2	4.06e-27	240	33.75	G5EE04	hip-1	Hsp-70 Interacting Protein homolog	1.61e-42	231	41.126	Q99L47	St13	Hsc70-interacting protein	1.91e-51	231	44.589
dd_Smed_v6_7737_0_1	1895	-0.562391	4.81551	7.95409e-05	Q7Z6J6	FRMD5	FERM domain-containing protein 5	5.87e-37	344	30.523	Q6P5H6	Frmd5	FERM domain-containing protein 5	5.23e-38	344	31.105	F1Q823	frmd3	FERM domain-containing 3	1e-41	371	30.997	Q9VKY7	CG5022-RA	CG5022	3.34e-32	382	28.534	H2KZV9	frm-2	FERM domain (Protein4.1-ezrin-radixin-moesin) family	1.16e-27	327	28.44	F1Q823	frmd3	FERM domain-containing 3	4.57e-41	371	30.997
dd_Smed_v6_13906_1_1	1158	-1.04161	2.64513	7.96473e-05	Q9GZT4	SRR	Serine racemase	4.43e-60	325	38.154	Q9QZX7	Srr	Serine racemase	2.67e-57	319	37.618	A9JT04	cbsa	Cystathionine beta-synthase	0.000345	202	25.248	NA	NA	NA	NA	NA	NA	O45679	cysl-2	Bifunctional L-3-cyanoalanine synthase/cysteine synthase	4.98e-05	200	26.5	Q9GZT4	SRR	Serine racemase	1.96e-59	325	38.154
dd_Smed_v6_53_0_1	351	0.633702	7.68967	8.39155e-05	NA	NA	NA	NA	NA	NA	NA	NA	NA	NA	NA	NA	NA	NA	NA	NA	NA	NA	NA	NA	NA	NA	NA	NA	NA	NA	NA	NA	NA	NA	NA	NA	NA	NA	NA	NA
dd_Smed_v6_18739_0_1	4016	-1.0727	1.98136	8.80279e-05	NA	NA	NA	NA	NA	NA	NA	NA	NA	NA	NA	NA	NA	NA	NA	NA	NA	NA	NA	NA	NA	NA	NA	NA	NA	NA	NA	NA	NA	NA	NA	NA	NA	NA	NA	NA
dd_Smed_v6_10785_0_1	5115	0.589395	5.35581	8.80978e-05	NA	NA	NA	NA	NA	NA	NA	NA	NA	NA	NA	NA	NA	NA	NA	NA	NA	NA	NA	NA	NA	NA	NA	NA	Q09457	bli-1	Cuticle collagen bli-1	0.000204	80	38.75	NA	NA	NA	NA	NA	NA
dd_Smed_v6_1903_0_1	1069	0.490328	6.70314	9.81935e-05	H0YK48	TPM1	Tropomyosin alpha-1 chain	1.15e-16	210	31.429	D3Z2H9	Tpm3-rs7	Uncharacterized protein	4.03e-16	206	30.097	A0A0R4IAL5	tpm2	Tropomyosin 2 (beta)	5.15e-16	212	31.132	P06754	Tm1	Tropomyosin-1, isoforms 9A/A/B	9.39e-22	194	36.082	Q27249	lev-11	Tropomyosin isoforms c/e	9.91e-21	173	34.104	P06754	Tm1	Tropomyosin-1, isoforms 9A/A/B	4.26e-21	194	36.082
dd_Smed_v6_190_0_1	337	0.725017	6.21146	0.0001029	O95925	EPPIN	Eppin	1.23e-07	68	33.824	Q3UW09	Spint3	Putative uncharacterized protein	1.02e-10	81	39.506	F1QXZ6	spint1b	Serine peptidase inhibitor, Kunitz type 1 b	1.25e-06	66	33.333	Q868Z9	Ppn	Papilin	7.7e-09	52	44.231	H2KZ67	mec-1	Uncharacterized protein	9.43e-07	51	41.176	Q3UW09	Spint3	Putative uncharacterized protein	4.1e-10	81	39.506
dd_Smed_v6_3455_0_1	1593	0.522549	7.82822	0.000104466	NA	NA	NA	NA	NA	NA	NA	NA	NA	NA	NA	NA	A0A0R4IHG0	slc16a6a	Uncharacterized protein	7.84e-05	123	27.642	C8VV48	kar	Karmoisin, isoform B	0.000136	83	33.735	Q9GRY3	CELE_Y59A8B.21	Uncharacterized protein	4.66e-45	420	30	Q9GRY3	CELE_Y59A8B.21	Uncharacterized protein	5.5e-44	420	30
dd_Smed_v6_7683_0_1	810	-0.651817	3.74566	0.0001052	NA	NA	NA	NA	NA	NA	NA	NA	NA	NA	NA	NA	NA	NA	NA	NA	NA	NA	NA	NA	NA	NA	NA	NA	NA	NA	NA	NA	NA	NA	NA	NA	NA	NA	NA	NA
dd_Smed_v6_22061_0_1	1509	1.26025	1.61271	0.000107289	O43581	SYT7	Synaptotagmin-7	1.9e-17	271	24.354	Q9R0N7	Syt7	Synaptotagmin-7	3.11e-16	271	24.723	D4P8S0	syt7b	Synaptotagmin 7	2.81e-20	272	27.206	Q59DP7	Syt7	Synaptotagmin 7, isoform F	7.61e-19	273	28.205	K8FE10	snt-2	Synaptotagmin 2	4.65e-17	317	24.606	D4P8S0	syt7b	Synaptotagmin 7	1.28e-19	272	27.206
dd_Smed_v6_1417_0_1	1292	0.498368	7.98196	0.000107521	Q6IAW5	CALU	CALU protein	1.85e-86	316	46.519	O35887	Calu	Calumenin	1.85e-86	316	46.519	A0A0B5JW24	calua	Calua	4.34e-84	317	45.741	Q9W0H8	scf	IP16409p	7.75e-73	271	47.232	G5EBH7	calu-1	CALUmenin (Calcium-binding protein) homolog	1.01e-73	266	45.489	O35887	Calu	Calumenin	7.43e-86	316	46.519
dd_Smed_v6_4052_0_1	2184	0.542973	4.78397	0.000107767	NA	NA	NA	NA	NA	NA	NA	NA	NA	NA	NA	NA	A4QP13	zgc:162621	Zgc:162621 protein	2.43e-17	137	34.307	NA	NA	NA	NA	NA	NA	NA	NA	NA	NA	NA	NA	A4QP13	zgc:162621	Zgc:162621 protein	1.1e-16	137	34.307
dd_Smed_v6_2941_0_1	1237	0.535843	6.11261	0.000109273	P06753	TPM3	Tropomyosin alpha-3 chain	5.37e-20	193	37.306	Q6IRU2	Tpm4	Tropomyosin alpha-4 chain	6.03e-21	238	31.933	P13104	tpma	Tropomyosin alpha-1 chain	1.41e-19	236	31.356	P06754	Tm1	Tropomyosin-1, isoforms 9A/A/B	1.02e-24	245	35.102	Q22866	lev-11	Tropomyosin isoforms a/b/d/f	5.93e-26	172	40.116	Q22866	lev-11	Tropomyosin isoforms a/b/d/f	6.99e-25	172	40.116
dd_Smed_v6_3948_0_1	2212	0.543121	7.59484	0.000110984	Q9H6R3	ACSS3	Acyl-CoA synthetase short-chain family member 3, mitochondrial	4.42e-156	631	37.876	Q14DH7	Acss3	Acyl-CoA synthetase short-chain family member 3, mitochondrial	4.54e-155	631	37.559	F1QYS7	acss1	Acetyl-coenzyme A synthetase	1.43e-69	616	28.247	Q9VP61	AcCoAS	Acetyl-coenzyme A synthetase	7.93e-74	627	29.665	O45873	mec-18	Uncharacterized protein	2.71e-12	569	21.441	Q9H6R3	ACSS3	Acyl-CoA synthetase short-chain family member 3, mitochondrial	1.95e-155	631	37.876
dd_Smed_v6_15053_0_1	772	-1.32474	1.03476	0.000117015	NA	NA	NA	NA	NA	NA	NA	NA	NA	NA	NA	NA	NA	NA	NA	NA	NA	NA	NA	NA	NA	NA	NA	NA	NA	NA	NA	NA	NA	NA	NA	NA	NA	NA	NA	NA
dd_Smed_v6_1769_0_1	1248	-0.537069	6.81168	0.000119285	NA	NA	NA	NA	NA	NA	Q9DCQ2	Aspdh	Putative L-aspartate dehydrogenase	5.46e-60	279	38.71	Q66I59	aspdh	Putative L-aspartate dehydrogenase	1.99e-69	277	39.35	NA	NA	NA	NA	NA	NA	NA	NA	NA	NA	NA	NA	Q66I59	aspdh	Putative L-aspartate dehydrogenase	9.04e-69	277	39.35
dd_Smed_v6_7467_0_1	1364	-0.606638	4.52585	0.000119952	NA	NA	NA	NA	NA	NA	NA	NA	NA	NA	NA	NA	NA	NA	NA	NA	NA	NA	NA	NA	NA	NA	NA	NA	NA	NA	NA	NA	NA	NA	NA	NA	NA	NA	NA	NA
dd_Smed_v6_7847_0_1	1758	-0.567509	4.43214	0.000131621	Q7Z3Q1	SLC46A3	Solute carrier family 46 member 3	1.04e-17	419	25.537	Q9DC26	Slc46a3	Solute carrier family 46 member 3	8.49e-17	426	23.239	E7FAK1	LOC557306	Uncharacterized protein	5.35e-08	396	21.465	Q9I7R2	AC	Uncharacterized protein, isoform C	3.54e-09	499	22.044	NA	NA	NA	NA	NA	NA	Q7Z3Q1	SLC46A3	Solute carrier family 46 member 3	4.59e-17	419	25.537
dd_Smed_v6_12066_0_1	1219	0.953686	3.41642	0.000132306	Q96EM0	L3HYPDH	Trans-3-hydroxy-L-proline dehydratase	1.19e-53	343	32.945	Q9CXA2	L3hypdh	Trans-L-3-hydroxyproline dehydratase	2.71e-57	343	34.111	NA	NA	NA	NA	NA	NA	NA	NA	NA	NA	NA	NA	NA	NA	NA	NA	NA	NA	Q9CXA2	L3hypdh	Trans-L-3-hydroxyproline dehydratase	1.09e-56	343	34.111
dd_Smed_v6_229_0_1	519	0.629238	6.96907	0.000137357	NA	NA	NA	NA	NA	NA	NA	NA	NA	NA	NA	NA	NA	NA	NA	NA	NA	NA	NA	NA	NA	NA	NA	NA	NA	NA	NA	NA	NA	NA	NA	NA	NA	NA	NA	NA
dd_Smed_v6_4059_0_1	1436	0.634179	4.94965	0.000142115	NA	NA	NA	NA	NA	NA	NA	NA	NA	NA	NA	NA	NA	NA	NA	NA	NA	NA	NA	NA	NA	NA	NA	NA	NA	NA	NA	NA	NA	NA	NA	NA	NA	NA	NA	NA
dd_Smed_v6_4143_0_1	1133	-0.889428	2.94336	0.000159548	P17980	PSMC3	26S protease regulatory subunit 6A	1.96e-80	179	68.156	O88685	Psmc3	26S protease regulatory subunit 6A	2.22e-80	179	68.156	F1QUQ7	psmc3	Proteasome 26S subunit, ATPase 3	2.23e-79	151	76.159	Q9V3V6	Rpt5	26S proteasome regulatory complex subunit p50	1.66e-80	151	78.146	O76371	rpt-5	Proteasome Regulatory Particle, ATPase-like	2.18e-84	151	80.795	O76371	rpt-5	Proteasome Regulatory Particle, ATPase-like	2.57e-83	151	80.795
dd_Smed_v6_4529_0_1	1426	-1.14512	2.68587	0.000160013	Q86TM6	SYVN1	E3 ubiquitin-protein ligase synoviolin	9.75e-07	87	33.333	Q9DBY1	Syvn1	E3 ubiquitin-protein ligase synoviolin	1.45e-06	87	33.333	A1A601	rnf115	Ring finger protein 115	3.98e-07	49	38.776	Q9XZS4	EG:22E5.12	CG4325, isoform A	1.09e-07	58	39.655	Q17573	C01G6.4	Uncharacterized protein	3.4e-07	44	47.727	Q9XZS4	EG:22E5.12	CG4325, isoform A	4.94e-07	58	39.655
dd_Smed_v6_11714_0_1	2306	-0.773338	3.40405	0.000161033	B7Z8R7	NR1I3	Nuclear receptor subfamily 1 group I member 3	5.16e-19	72	51.389	Q8R1B8	Rorb	Nuclear receptor ROR-beta	7.02e-19	464	23.491	Q1L673	vdrb	Vitamin D3 receptor B	2.76e-29	459	26.362	Q24143	Hr96	Nuclear hormone receptor HR96	1.04e-25	83	60.241	G5EFF5	daf-12	Nuclear hormone receptor family member daf-12	1.63e-21	85	54.118	Q1L673	vdrb	Vitamin D3 receptor B	1.26e-28	459	26.362
dd_Smed_v6_4286_0_1	3094	-0.511057	6.30616	0.000161475	Q8IWB9	TEX2	Testis-expressed protein 2	9.4e-81	794	29.723	Q6ZPJ0	Tex2	Testis-expressed protein 2	3.7e-57	316	39.557	E7F3X8	tex2l	Testis-expressed 2,-like	2.43e-78	675	31.704	M9PEK7	Dmel\CG43783	Uncharacterized protein, isoform A	2.8e-33	488	27.254	H2L080	CELE_F55C12.5	Uncharacterized protein	1.76e-27	133	47.368	Q8IWB9	TEX2	Testis-expressed protein 2	4.16e-80	794	29.723
dd_Smed_v6_3188_0_1	734	0.603009	4.16311	0.000164896	NA	NA	NA	NA	NA	NA	NA	NA	NA	NA	NA	NA	NA	NA	NA	NA	NA	NA	NA	NA	NA	NA	NA	NA	NA	NA	NA	NA	NA	NA	NA	NA	NA	NA	NA	NA
dd_Smed_v6_2457_0_1	1527	0.512947	6.10981	0.000171752	P23470	PTPRG	Receptor-type tyrosine-protein phosphatase gamma	2.67e-24	317	26.814	Q05909	Ptprg	Receptor-type tyrosine-protein phosphatase gamma	1.27e-24	317	26.183	B6HY54	ptprja	Protein tyrosine phosphatase, receptor type, J a	1.03e-19	308	26.299	P16620	Ptp69D	Tyrosine-protein phosphatase 69D	2.35e-24	226	30.973	G5EGJ9	dep-1	Receptor-type tyrosine-protein phosphatase dep-1	3.25e-16	283	24.028	Q05909	Ptprg	Receptor-type tyrosine-protein phosphatase gamma	5.12e-24	317	26.183
dd_Smed_v6_8201_0_1	2217	0.892716	2.89468	0.00017176	Q8IVF4	DNAH10	Dynein heavy chain 10, axonemal	0	716	51.117	F7ABZ6	Dnah10	Dynein, axonemal, heavy chain 10	0	719	50.487	A2BG35	si:dkeyp-86b9.1	Si:dkeyp-86b9.1	0	718	50.696	E1JJ04	Dhc98D	Dynein heavy chain at 89D, isoform C	0	715	47.413	Q19542	che-3	Cytoplasmic dynein 2 heavy chain 1	1.17e-45	673	26.746	A2BG35	si:dkeyp-86b9.1	Si:dkeyp-86b9.1	0	718	50.696
dd_Smed_v6_785_0_1	1539	0.490776	8.79974	0.000173783	P10619	CTSA	Lysosomal protective protein	5.31e-145	475	47.579	P16675	Ctsa	Lysosomal protective protein	1.27e-138	471	45.435	F1QYP6	si:ch211-122f10.4	Carboxypeptidase	9.53e-122	472	43.008	Q9VDT5	CG4572-RC	Carboxypeptidase	1.48e-25	190	35.263	P52717	F41C3.5	Uncharacterized serine carboxypeptidase F41C3.5	3.7e-112	499	38.076	P10619	CTSA	Lysosomal protective protein	2.35e-144	475	47.579
dd_Smed_v6_2156_0_1	3681	0.566687	6.83117	0.000174796	P41252	IARS	Isoleucine--tRNA ligase, cytoplasmic	0	1052	58.08	Q8BU30	Iars	Isoleucine--tRNA ligase, cytoplasmic	0	1052	57.51	A0A0H2UKP5	iars	Isoleucyl-tRNA synthetase	0	1058	58.129	Q8MSW0	IleRS	Isoleucyl-tRNA synthetase, isoform A	0	1049	54.433	Q21926	irs-1	Isoleucine--tRNA ligase, cytoplasmic	0	1176	49.49	A0A0H2UKP5	iars	Isoleucyl-tRNA synthetase	0	1058	58.129
dd_Smed_v6_2568_0_1	968	0.513752	6.84139	0.000176886	P61601	NCALD	Neurocalcin-delta	1.5e-115	190	80.526	Q91X97	Ncald	Neurocalcin-delta	1.65e-115	190	80.526	Q6PC34	hpca	Hippocalcin	8.41e-115	190	81.053	P42325	Nca	Neurocalcin homolog	7.36e-117	187	83.422	P36608	ncs-1	Neuronal calcium sensor 1	8.49e-80	183	60.109	P42325	Nca	Neurocalcin homolog	3.34e-116	187	83.422
dd_Smed_v6_6652_0_1	1450	-0.562212	4.9054	0.000176886	Q9Y5Z6	B3GALT1	Beta-1,3-galactosyltransferase 1	1.28e-39	226	34.956	O54904	B3galt1	Beta-1,3-galactosyltransferase 1	1.41e-39	226	34.956	Q502B3	b3galnt2	UDP-GalNAc:beta-1,3-N-acetylgalactosaminyltransferase 2	0.000673	126	28.571	Q9VZA6	BcDNA:GM04393	Hexosyltransferase	2.29e-37	267	31.835	Q8MQG4	B0024.15	Hexosyltransferase	3.45e-26	249	30.12	Q9Y5Z6	B3GALT1	Beta-1,3-galactosyltransferase 1	5.67e-39	226	34.956
dd_Smed_v6_3820_0_1	2428	0.584876	7.22813	0.000177622	NA	NA	NA	NA	NA	NA	NA	NA	NA	NA	NA	NA	NA	NA	NA	NA	NA	NA	NA	NA	NA	NA	NA	NA	NA	NA	NA	NA	NA	NA	NA	NA	NA	NA	NA	NA
dd_Smed_v6_3252_0_1	1523	-0.467748	5.83929	0.000178401	Q6ZSM3	SLC16A12	Monocarboxylate transporter 12	1.85e-09	203	25.123	Q8R0M8	Slc16a4	Monocarboxylate transporter 5	1.87e-07	169	27.219	E7F9C2	slc16a13	Solute carrier family 16, member 13 (monocarboxylic acid transporter 13)	3.36e-07	333	24.024	Q5U154	Sln	RE01051p	2.96e-06	200	26.5	NA	NA	NA	NA	NA	NA	Q6ZSM3	SLC16A12	Monocarboxylate transporter 12	8.18e-09	203	25.123
dd_Smed_v6_3750_0_1	2473	0.52078	6.8327	0.000181408	P49589	CARS	Cysteine--tRNA ligase, cytoplasmic	0	562	51.779	Q9ER72	Cars	Cysteine--tRNA ligase, cytoplasmic	0	564	50.887	E7FDV9	cars	Cysteinyl-tRNA synthetase	0	611	47.463	Q7KN90	CysRS	Cysteine--tRNA ligase, cytoplasmic	0	561	51.159	O76618	cars-1	Cysteinyl Amino-acyl tRNA Synthetase	0	806	39.206	Q7KN90	CysRS	Cysteine--tRNA ligase, cytoplasmic	0	561	51.159
dd_Smed_v6_7678_0_1	1582	0.493249	5.02739	0.000183228	Q9BVG9	PTDSS2	Phosphatidylserine synthase 2	1.45e-169	406	56.404	Q9Z1X2	Ptdss2	Phosphatidylserine synthase 2	2.26e-171	437	53.547	NA	NA	NA	NA	NA	NA	M9PIC3	Dmel\CG4825	CG4825, isoform B	1.3e-81	444	33.559	NA	NA	NA	NA	NA	NA	Q9Z1X2	Ptdss2	Phosphatidylserine synthase 2	9.07e-171	437	53.547
dd_Smed_v6_2663_0_1	1948	0.491215	7.20158	0.000188314	P49748	ACADVL	Very long-chain specific acyl-CoA dehydrogenase, mitochondrial	0	600	53	P50544	Acadvl	Very long-chain specific acyl-CoA dehydrogenase, mitochondrial	0	610	50.656	Q7T2C2	acadvl	Acyl-Coenzyme A dehydrogenase, very long chain	0	592	52.027	Q9VDT1	Arc42	Arc42	8.39e-65	369	35.23	Q22347	acdh-10	Probable medium-chain specific acyl-CoA dehydrogenase 10, mitochondrial	3.73e-69	357	38.655	P49748	ACADVL	Very long-chain specific acyl-CoA dehydrogenase, mitochondrial	0	600	53
dd_Smed_v6_21906_0_1	951	-1.23756	1.38082	0.000193237	P48163	ME1	NADP-dependent malic enzyme	8.01e-84	274	47.445	P06801	Me1	NADP-dependent malic enzyme	4.47e-87	274	48.54	H9GXV6	LOC101882012	Malic enzyme	7.77e-81	274	43.431	Q9NIW0	Men	Malic enzyme	5.53e-91	282	47.872	Q9U296	men-1	Malic enzyme	4.78e-68	274	43.796	Q9NIW0	Men	Malic enzyme	2.51e-90	282	47.872
dd_Smed_v6_749_0_1	2289	0.4744	9.67244	0.000193237	P13797	PLS3	Plastin-3	5.14e-144	630	42.222	Q61233	Lcp1	Plastin-2	2.11e-149	630	42.381	F1QCE2	pls1	Plastin 1 (I isoform)	3.72e-147	634	41.798	Q8IQZ7	Fim	FI19014p1	9.79e-154	617	42.626	U4PMA7	plst-1	PLaSTin (Actin bundling protein) homolog	1.95e-95	363	45.455	Q8IQZ7	Fim	FI19014p1	4.44e-153	617	42.626
dd_Smed_v6_7273_0_1	837	0.619792	4.09352	0.000196789	Q96A58	RERG	Ras-related and estrogen-regulated growth inhibitor	6.06e-40	192	40.104	Q8R367	Rerg	Ras-related and estrogen-regulated growth inhibitor	6.32e-40	192	40.625	Q6P0U3	rasl11b	Ras-like protein family member 11B	2.33e-30	181	34.807	Q9VRY2	Dmel\CG8519	CG8519, isoform A	2.43e-40	192	38.021	Q18246	rap-1	Ras-related protein Rap-1	1.42e-26	163	35.583	Q9VRY2	Dmel\CG8519	CG8519, isoform A	1.1e-39	192	38.021
dd_Smed_v6_11452_0_1	1333	-1.08066	1.64037	0.000210624	Q9Y4K0	LOXL2	Lysyl oxidase homolog 2	4.08e-56	329	34.043	Q9Z175	Loxl3	Lysyl oxidase homolog 3	7.69e-55	331	36.556	A1L1V4	loxl2b	Lysyl oxidase homolog 2B	7.61e-59	328	33.537	Q8IH65	lox2	GH05569p	3.67e-61	318	34.906	NA	NA	NA	NA	NA	NA	Q8IH65	lox2	GH05569p	1.66e-60	318	34.906
dd_Smed_v6_1473_0_1	2060	-0.488437	8.30744	0.000211036	NA	NA	NA	NA	NA	NA	NA	NA	NA	NA	NA	NA	NA	NA	NA	NA	NA	NA	NA	NA	NA	NA	NA	NA	NA	NA	NA	NA	NA	NA	NA	NA	NA	NA	NA	NA
dd_Smed_v6_12964_0_1	2125	-0.647327	3.82139	0.000217977	Q9BZW2	SLC13A1	Solute carrier family 13 member 1	2.16e-57	407	35.627	Q9ES88	Slc13a2	Solute carrier family 13 member 2	2.01e-64	372	40.054	G0X6X8	slc13a5a	Sodium-dependent citrate transporter	2.65e-63	379	39.314	Q9VVT2	Indy	Protein I'm not dead yet	6.44e-48	401	33.915	Q93655	nac-1	Sodium-dependent low-affinity dicarboxylate transporter 1	5.65e-53	367	32.153	Q9ES88	Slc13a2	Solute carrier family 13 member 2	8.09e-64	372	40.054
dd_Smed_v6_7950_0_1	1638	-0.766737	5.15932	0.000224307	Q13114	TRAF3	TNF receptor-associated factor 3	1.21e-14	114	39.474	P70191	Traf5	TNF receptor-associated factor 5	5.84e-17	116	39.655	Q6DEG0	traf3	TNF receptor-associated factor 3	6.53e-15	114	39.474	Q9UAC5	Traf4	TRAF1	1.79e-10	115	30.435	G5EG80	trf-1	TNF Receptor Associated Factor (TRAF) homolog	1.48e-13	123	30.894	P70191	Traf5	TNF receptor-associated factor 5	2.35e-16	116	39.655
dd_Smed_v6_5382_0_1	667	-0.613571	4.57593	0.000224618	Q6YBV0	SLC36A4	Proton-coupled amino acid transporter 4	4.17e-29	158	37.342	Q8CH36	Slc36a4	Proton-coupled amino acid transporter 4	2.09e-28	151	37.748	E7F8C6	slc36a4	Solute carrier family 36 (protomino acid symporter), member 4	1.56e-23	127	37.795	Q8MSR2	CG13384	SD05512p	3.99e-29	161	39.752	O45936	CELE_Y43F4B.7	Uncharacterized protein	1.6e-21	154	30.519	Q8MSR2	CG13384	SD05512p	1.81e-28	161	39.752
dd_Smed_v6_13731_0_1	1825	-0.917245	2.81612	0.000244823	NA	NA	NA	NA	NA	NA	NA	NA	NA	NA	NA	NA	NA	NA	NA	NA	NA	NA	NA	NA	NA	NA	NA	NA	NA	NA	NA	NA	NA	NA	NA	NA	NA	NA	NA	NA
dd_Smed_v6_2409_0_1	1237	0.480022	6.36087	0.000247965	NA	NA	NA	NA	NA	NA	NA	NA	NA	NA	NA	NA	NA	NA	NA	NA	NA	NA	Q7YU24	Marf	Transmembrane GTPase Marf	0.000261	57	42.105	NA	NA	NA	NA	NA	NA	NA	NA	NA	NA	NA	NA
dd_Smed_v6_124_0_1	1772	0.522138	10.0656	0.000270051	Q71U36	TUBA1A	Tubulin alpha-1A chain	0	432	87.963	P68369	Tuba1a	Tubulin alpha-1A chain	0	432	87.963	Q6NWK7	tuba1a	Tubulin alpha chain	0	432	87.963	P06603	alphaTub84B	Tubulin alpha-1 chain	0	432	87.5	P91910	mec-12	Tubulin alpha-3 chain	0	432	84.954	Q6NWK7	tuba1a	Tubulin alpha chain	0	432	87.963
dd_Smed_v6_2307_0_1	4250	0.593386	7.8888	0.000270051	Q9Y6L7	TLL2	Tolloid-like protein 2	1.29e-12	183	32.787	Q9WVM6	Tll2	Tolloid-like protein 2	9.96e-13	175	34.286	O57460	tll1	Dorsal-ventral patterning tolloid-like protein 1	8.92e-15	164	36.585	Q9VC98	CG5715	Metalloendopeptidase	2.54e-15	240	30	P98060	dpy-31	Zinc metalloproteinase dpy-31	4.57e-20	252	30.556	P98060	dpy-31	Zinc metalloproteinase dpy-31	5.39e-19	252	30.556
dd_Smed_v6_2248_0_1	776	0.501286	5.60945	0.000283954	NA	NA	NA	NA	NA	NA	NA	NA	NA	NA	NA	NA	NA	NA	NA	NA	NA	NA	NA	NA	NA	NA	NA	NA	NA	NA	NA	NA	NA	NA	NA	NA	NA	NA	NA	NA
dd_Smed_v6_9144_0_1	2458	-0.57312	4.18769	0.000289455	Q8NHX9	TPCN2	Two pore calcium channel protein 2	4.41e-65	626	33.387	Q8BWC0	Tpcn2	Two pore calcium channel protein 2	7.47e-66	624	31.891	A0JMD4	tpcn2	Two pore calcium channel protein 2	3.99e-63	633	31.122	NA	NA	NA	NA	NA	NA	Q8MQA1	egl-19	Voltage-dependent L-type calcium channel subunit alpha	0.000133	218	22.018	Q8BWC0	Tpcn2	Two pore calcium channel protein 2	3e-65	624	31.891
dd_Smed_v6_315_0_1	576	0.632451	8.53676	0.000292459	NA	NA	NA	NA	NA	NA	NA	NA	NA	NA	NA	NA	NA	NA	NA	NA	NA	NA	NA	NA	NA	NA	NA	NA	NA	NA	NA	NA	NA	NA	NA	NA	NA	NA	NA	NA
dd_Smed_v6_7972_0_1	1920	-0.829002	3.83716	0.000305177	Q5SW96	LDLRAP1	Low density lipoprotein receptor adapter protein 1	4.08e-23	158	41.772	Q8C142	Ldlrap1	Low density lipoprotein receptor adapter protein 1	4.49e-23	144	43.056	A0A0R4ISL0	ldlrap1a	Low density lipoprotein receptor adaptor protein 1a	7.14e-23	144	40.972	Q8I7P9	pol	Retrovirus-related Pol polyprotein from transposon opus	1.63e-12	186	33.333	B5BM46	num-1	NUMb related	1.6e-09	164	28.659	Q8C142	Ldlrap1	Low density lipoprotein receptor adapter protein 1	1.8e-22	144	43.056
dd_Smed_v6_4077_0_1	1501	0.481902	5.6402	0.000310717	Q9NUQ2	AGPAT5	1-acyl-sn-glycerol-3-phosphate acyltransferase epsilon	2.05e-69	361	35.457	Q9D1E8	Agpat5	1-acyl-sn-glycerol-3-phosphate acyltransferase epsilon	3.64e-68	357	35.014	Q6NYV8	lclat1	Lysocardiolipin acyltransferase 1	9.51e-22	257	26.07	Q9VV51	Dmel\CG4729	CG4729, isoform A	2.03e-25	252	28.175	Q20800	bus-18	Uncharacterized protein	5.24e-10	263	22.814	Q9NUQ2	AGPAT5	1-acyl-sn-glycerol-3-phosphate acyltransferase epsilon	9.08e-69	361	35.457
dd_Smed_v6_8228_0_1	1674	-0.646927	4.70808	0.000318791	Q12933	TRAF2	TNF receptor-associated factor 2	1.91e-21	212	29.717	P39429	Traf2	TNF receptor-associated factor 2	1.04e-20	212	29.717	Q6DEG0	traf3	TNF receptor-associated factor 3	7.6e-19	226	26.549	Q9UAC5	Traf4	TRAF1	5.32e-17	155	32.258	G5EG80	trf-1	TNF Receptor Associated Factor (TRAF) homolog	1.97e-12	134	32.09	Q12933	TRAF2	TNF receptor-associated factor 2	8.44e-21	212	29.717
dd_Smed_v6_11_0_1	810	-0.655324	10.23	0.000321068	NA	NA	NA	NA	NA	NA	NA	NA	NA	NA	NA	NA	NA	NA	NA	NA	NA	NA	Q8MR08	CG10527	LD46156p	1.9e-23	142	37.324	NA	NA	NA	NA	NA	NA	Q8MR08	CG10527	LD46156p	8.63e-23	142	37.324
dd_Smed_v6_1090_0_1	410	-1.37525	2.94112	0.000329698	NA	NA	NA	NA	NA	NA	P63078	Gng8	Guanine nucleotide-binding protein G(I)/G(S)/G(O) subunit gamma-8	0.000626	65	30.769	NA	NA	NA	NA	NA	NA	NA	NA	NA	NA	NA	NA	NA	NA	NA	NA	NA	NA	NA	NA	NA	NA	NA	NA
dd_Smed_v6_4885_0_1	1785	-0.52197	5.10954	0.000331669	NA	NA	NA	NA	NA	NA	Q3TGW2	Eepd1	Endonuclease/exonuclease/phosphatase family domain-containing protein 1	3.24e-26	154	40.26	NA	NA	NA	NA	NA	NA	NA	NA	NA	NA	NA	NA	NA	NA	NA	NA	NA	NA	Q3TGW2	Eepd1	Endonuclease/exonuclease/phosphatase family domain-containing protein 1	1.3e-25	154	40.26
dd_Smed_v6_2906_0_1	924	0.537742	4.92873	0.000334702	P61026	RAB10	Ras-related protein Rab-10	2.2e-65	170	54.118	P61027	Rab10	Ras-related protein Rab-10	2.42e-65	170	54.118	Q6DGV5	rab10	RAB10, member RAS oncogene family	3.26e-66	181	51.934	O15971	Rab10	LD39986p	2.6e-66	204	49.51	Q94148	rab-10	Ras-related protein Rab-10	1.52e-64	203	47.291	O15971	Rab10	LD39986p	1.18e-65	204	49.51
dd_Smed_v6_10670_0_1	3534	-0.638817	3.86851	0.000335043	Q9Y2G3	ATP11B	Probable phospholipid-transporting ATPase IF	0	1100	44.455	Q6DFW5	Atp11b	Phospholipid-transporting ATPase	0	1121	43.533	F8W2B0	atp11a	Phospholipid-transporting ATPase	0	1145	40.087	Q9VXG7	CG9981	Phospholipid-transporting ATPase	0	1072	37.313	Q7YXV5	tat-2	Phospholipid-transporting ATPase	4.82e-177	1117	33.483	Q9Y2G3	ATP11B	Probable phospholipid-transporting ATPase IF	0	1100	44.455
dd_Smed_v6_4045_0_1	1192	-0.533276	5.30004	0.000343726	Q96GS6	ABHD17A	Protein ABHD17A	1.9e-53	288	39.236	Q8VCV1	Abhd17c	Protein ABHD17C	3.45e-56	314	38.535	Q7ZVZ7	abhd17c	Protein ABHD17C	4.07e-59	284	41.549	Q9VBX8	CG33096	IP15857p	7.73e-52	271	40.59	NA	NA	NA	NA	NA	NA	Q7ZVZ7	abhd17c	Protein ABHD17C	1.85e-58	284	41.549
dd_Smed_v6_4469_0_1	654	-1.04217	4.03583	0.000345586	NA	NA	NA	NA	NA	NA	Q9CRB0	Snx24	Sorting nexin-24	9.43e-16	123	36.585	F1QPU0	snx24	Sorting nexin 24	1.18e-16	144	35.417	NA	NA	NA	NA	NA	NA	NA	NA	NA	NA	NA	NA	F1QPU0	snx24	Sorting nexin 24	5.36e-16	144	35.417
dd_Smed_v6_9535_0_1	1388	0.488422	4.99586	0.000345586	NA	NA	NA	NA	NA	NA	NA	NA	NA	NA	NA	NA	NA	NA	NA	NA	NA	NA	NA	NA	NA	NA	NA	NA	NA	NA	NA	NA	NA	NA	NA	NA	NA	NA	NA	NA
dd_Smed_v6_2855_0_1	1552	0.469529	5.44384	0.000348427	P48651	PTDSS1	Phosphatidylserine synthase 1	4.05e-126	408	47.794	Q99LH2	Ptdss1	Phosphatidylserine synthase 1	6.86e-126	408	48.039	NA	NA	NA	NA	NA	NA	Q9VPD3	Dmel\CG4825	CG4825, isoform A	3.51e-123	383	47.781	NA	NA	NA	NA	NA	NA	P48651	PTDSS1	Phosphatidylserine synthase 1	1.79e-125	408	47.794
dd_Smed_v6_7500_0_1	1825	0.480737	5.55374	0.000353792	NA	NA	NA	NA	NA	NA	Q6PHN7	Tmem164	Transmembrane protein 164	3.8e-60	276	39.855	NA	NA	NA	NA	NA	NA	NA	NA	NA	NA	NA	NA	NA	NA	NA	NA	NA	NA	Q6PHN7	Tmem164	Transmembrane protein 164	1.53e-59	276	39.855
dd_Smed_v6_1109_0_1	3361	0.56319	8.65155	0.000357743	Q8NBH2	KY	Kyphoscoliosis peptidase	1.6e-31	440	24.773	Q8C8H8	Ky	Kyphoscoliosis peptidase	4.72e-34	457	24.726	NA	NA	NA	NA	NA	NA	Q0E908	Hil	Hillarin	1.14e-70	467	32.762	G5EF51	ltd-1	Lim and Transglutaminase Domain	2.79e-57	467	29.764	Q0E908	Hil	Hillarin	5.18e-70	467	32.762
dd_Smed_v6_4484_0_1	730	0.825334	3.43976	0.000362057	NA	NA	NA	NA	NA	NA	NA	NA	NA	NA	NA	NA	NA	NA	NA	NA	NA	NA	NA	NA	NA	NA	NA	NA	NA	NA	NA	NA	NA	NA	NA	NA	NA	NA	NA	NA
dd_Smed_v6_2075_0_1	1318	-0.493277	7.25064	0.000373187	Q8TE04	PANK1	Pantothenate kinase 1	1.08e-09	190	25.789	Q8R2W9	Pank3	Pantothenate kinase 3	3.09e-12	193	24.352	F1QB40	pank1a	Pantothenate kinase 1a	6.24e-12	186	26.344	D8FT20	fbl	Fumble, isoform F	1.65e-11	271	22.878	NA	NA	NA	NA	NA	NA	Q8R2W9	Pank3	Pantothenate kinase 3	1.24e-11	193	24.352
dd_Smed_v6_1502_0_1	1017	0.487381	7.08043	0.000376837	P30040	ERP29	Endoplasmic reticulum resident protein 29	8.21e-46	235	38.723	P57759	Erp29	Endoplasmic reticulum resident protein 29	2.94e-46	234	39.316	NA	NA	NA	NA	NA	NA	O44342	wbl	Protein windbeutel	1.5e-40	256	36.328	NA	NA	NA	NA	NA	NA	P57759	Erp29	Endoplasmic reticulum resident protein 29	1.18e-45	234	39.316
dd_Smed_v6_5049_0_1	933	-0.925641	3.40318	0.000388758	P20340	RAB6A	Ras-related protein Rab-6A	6.13e-17	160	31.875	P61294	Rab6b	Ras-related protein Rab-6B	1.17e-16	160	32.5	F1RDG8	rab6ba	RAB6B, member RAS oncogene family a	1.6e-16	160	32.5	O18334	Rab6	Ras-related protein Rab6	1.21e-15	159	30.818	P34213	rab-6.1	Ras-related protein Rab-6.1	6.03e-17	153	32.026	P20340	RAB6A	Ras-related protein Rab-6A	2.71e-16	160	31.875
dd_Smed_v6_11011_0_1	1102	-0.896562	3.61484	0.00039513	NA	NA	NA	NA	NA	NA	NA	NA	NA	NA	NA	NA	NA	NA	NA	NA	NA	NA	NA	NA	NA	NA	NA	NA	NA	NA	NA	NA	NA	NA	NA	NA	NA	NA	NA	NA
dd_Smed_v6_10646_0_1	1175	0.790443	3.19478	0.000403238	Q8NF91	SYNE1	Nesprin-1	2.33e-74	265	50.943	Q6ZWR6	Syne1	Nesprin-1	1.88e-70	265	49.057	F1RA35	macf1a	Microtubule-actin crosslinking factor 1a	2.1e-55	263	43.346	Q8I6B6	Msp300	MSP-300	1.15e-69	256	48.438	G5EG85	unc-70	Spectrin beta chain	2.2e-48	257	40.078	Q13696	ACF7	ACF7 protein	1.62e-62	261	43.678
dd_Smed_v6_1789_0_1	1773	-0.490962	8.44058	0.000419839	NA	NA	NA	NA	NA	NA	NA	NA	NA	NA	NA	NA	NA	NA	NA	NA	NA	NA	Q0E9J3	Dscam1	Down syndrome cell adhesion molecule 1, isoform AA	0.000539	138	26.812	NA	NA	NA	NA	NA	NA	NA	NA	NA	NA	NA	NA
dd_Smed_v6_9139_0_1	1756	-0.582989	4.01186	0.000419844	NA	NA	NA	NA	NA	NA	NA	NA	NA	NA	NA	NA	NA	NA	NA	NA	NA	NA	NA	NA	NA	NA	NA	NA	NA	NA	NA	NA	NA	NA	NA	NA	NA	NA	NA	NA
dd_Smed_v6_10917_0_1	1458	0.586777	4.60551	0.000423955	Q9Y4K3	TRAF6	TNF receptor-associated factor 6	3.46e-06	163	23.313	P70196	Traf6	TNF receptor-associated factor 6	1.66e-06	110	28.182	Q6IWL4	traf6	TNF receptor-associated factor 6	6.69e-06	97	29.897	Q9UAC4	Traf6	TRAF6	4.8e-05	148	25	NA	NA	NA	NA	NA	NA	P70196	Traf6	TNF receptor-associated factor 6	6.69e-06	110	28.182
dd_Smed_v6_5056_0_1	801	-0.60778	4.2866	0.000423955	NA	NA	NA	NA	NA	NA	NA	NA	NA	NA	NA	NA	NA	NA	NA	NA	NA	NA	NA	NA	NA	NA	NA	NA	NA	NA	NA	NA	NA	NA	NA	NA	NA	NA	NA	NA
dd_Smed_v6_13545_0_1	2562	-0.945415	2.20611	0.000447162	NA	NA	NA	NA	NA	NA	NA	NA	NA	NA	NA	NA	NA	NA	NA	NA	NA	NA	NA	NA	NA	NA	NA	NA	NA	NA	NA	NA	NA	NA	NA	NA	NA	NA	NA	NA
dd_Smed_v6_3658_0_1	674	0.48225	4.95776	0.000447865	NA	NA	NA	NA	NA	NA	NA	NA	NA	NA	NA	NA	NA	NA	NA	NA	NA	NA	NA	NA	NA	NA	NA	NA	NA	NA	NA	NA	NA	NA	NA	NA	NA	NA	NA	NA
dd_Smed_v6_6682_0_1	696	-1.06694	3.14627	0.000460192	NA	NA	NA	NA	NA	NA	NA	NA	NA	NA	NA	NA	NA	NA	NA	NA	NA	NA	NA	NA	NA	NA	NA	NA	NA	NA	NA	NA	NA	NA	NA	NA	NA	NA	NA	NA
dd_Smed_v6_1896_0_1	1516	0.499534	7.58544	0.000460666	P04181	OAT	Ornithine aminotransferase, mitochondrial	0	396	68.687	P29758	Oat	Ornithine aminotransferase, mitochondrial	0	398	67.839	F1QV62	oat	Ornithine aminotransferase	0	346	71.098	Q9VW26	Oat	Ornithine aminotransferase, mitochondrial	0	399	68.922	Q18040	oatr-1	Probable ornithine aminotransferase, mitochondrial	0	396	64.394	Q9VW26	Oat	Ornithine aminotransferase, mitochondrial	0	399	68.922
dd_Smed_v6_7399_0_1	983	-0.839711	2.56296	0.000462756	O14494	PLPP1	Phospholipid phosphatase 1	7.07e-13	222	29.73	Q61469	Plpp1	Phospholipid phosphatase 1	1.16e-12	222	29.279	F1Q772	plpp1a	Phospholipid phosphatase 1a	6.46e-11	227	27.753	Q9V576	wun	Putative phosphatidate phosphatase	9.33e-13	231	28.139	Q19403	CELE_F13E6.5	Uncharacterized protein	1.3e-06	231	25.108	O14494	PLPP1	Phospholipid phosphatase 1	3.12e-12	222	29.73
dd_Smed_v6_9128_0_1	1911	-0.515764	4.76939	0.000466171	Q9NT99	LRRC4B	Leucine-rich repeat-containing protein 4B	9.68e-18	267	28.09	P0C192	Lrrc4b	Leucine-rich repeat-containing protein 4B	1.14e-17	267	28.09	A8BBJ6	lrrc4c	Zgc:110565	7.49e-17	294	25.85	P24014	sli	Protein slit	3.08e-12	254	25.591	G5EFX6	slt-1	Slit homolog 1 protein	6.07e-15	249	30.12	Q9NT99	LRRC4B	Leucine-rich repeat-containing protein 4B	4.28e-17	267	28.09
dd_Smed_v6_7731_0_1	817	-0.771497	3.41323	0.000477954	Q05215	EGR4	Early growth response protein 4	4.34e-25	107	47.664	P08046	Egr1	Early growth response protein 1	2.76e-24	73	57.534	P26632	egr1	Early growth response protein 1	9.76e-25	73	58.904	Q7JP26	sr	Stripe a protein	7.28e-24	72	56.944	Q18250	egrh-1	EGR (Early Growth factor Response factor) Homolog	1.55e-24	89	51.685	Q05215	EGR4	Early growth response protein 4	1.92e-24	107	47.664
dd_Smed_v6_873_0_1	1459	0.536256	8.87299	0.000480139	V9HWA4	HEL-S-61p	Betaine-homocysteine methyltransferase, isoform CRA_a	0	394	64.213	O35490	Bhmt	Betaine--homocysteine S-methyltransferase 1	0	394	62.944	Q32LQ4	bhmt	Betaine--homocysteine S-methyltransferase 1	0	392	66.582	NA	NA	NA	NA	NA	NA	NA	NA	NA	NA	NA	NA	Q32LQ4	bhmt	Betaine--homocysteine S-methyltransferase 1	0	392	66.582
dd_Smed_v6_8904_0_1	1557	-0.81745	3.81064	0.00049622	Q9P2K3	RCOR3	REST corepressor 3	2.64e-06	126	29.365	Q3UHF3	Mier3	Mesoderm induction early response protein 3	9.7e-08	136	27.206	F1Q9V8	mier3a	Mesoderm induction early response 1, family member 3 a	5.2e-09	130	30.769	NA	NA	NA	NA	NA	NA	NA	NA	NA	NA	NA	NA	F1Q9V8	mier3a	Mesoderm induction early response 1, family member 3 a	2.28e-08	130	30.769
dd_Smed_v6_3125_0_1	1075	-0.529437	5.33805	0.000507146	O75503	CLN5	Ceroid-lipofuscinosis neuronal protein 5	2.89e-94	301	48.173	Q3UMW8	Cln5	Ceroid-lipofuscinosis neuronal protein 5 homolog	3e-95	301	47.841	E7F6N2	cln5	Ceroid-lipofuscinosis, neuronal 5	3.29e-90	314	41.72	NA	NA	NA	NA	NA	NA	NA	NA	NA	NA	NA	NA	Q3UMW8	Cln5	Ceroid-lipofuscinosis neuronal protein 5 homolog	1.21e-94	301	47.841
dd_Smed_v6_2670_0_1	1395	-0.8249	5.07123	0.000518816	Q13503	MED21	Mediator of RNA polymerase II transcription subunit 21	2.53e-12	139	29.496	Q9CQ39	Med21	Mediator of RNA polymerase II transcription subunit 21	1.09e-12	139	30.216	Q7ZTI5	med21	Mediator of RNA polymerase II transcription subunit 21	3.03e-14	139	30.216	Q9W5P1	MED21	Mediator of RNA polymerase II transcription subunit 21	4.1e-17	139	35.971	Q6BER6	mdt-21	Mediator of RNA polymerase II transcription subunit 21	6.32e-08	143	30.07	Q9W5P1	MED21	Mediator of RNA polymerase II transcription subunit 21	1.86e-16	139	35.971
dd_Smed_v6_1251_0_1	741	-0.532352	6.7187	0.000558338	Q96C98	FHL3	FHL3 protein	1.89e-18	113	38.938	Q9R059	Fhl3	Four and a half LIM domains protein 3	5.23e-16	122	36.066	A0A0R4IWY0	fhl5	Four and a half LIM domains 5	5.36e-16	114	37.719	A1ZA47	Zasp52	PDZ and LIM domain protein Zasp	1.27e-14	116	37.069	G5EFL5	alp-1	ALP/Enigma encoding	1.44e-14	116	35.345	Q96C98	FHL3	FHL3 protein	8.36e-18	113	38.938
dd_Smed_v6_4922_0_1	2130	0.493665	5.71792	0.000564684	Q6JQN1	ACAD10	Acyl-CoA dehydrogenase family member 10	0.000274	235	24.255	Q9JHI5	Ivd	Isovaleryl-CoA dehydrogenase, mitochondrial	2.18e-06	197	26.396	NA	NA	NA	NA	NA	NA	Q9VSL9	Dmel\CG6638	CG6638	2.86e-08	290	25.862	NA	NA	NA	NA	NA	NA	Q9VSL9	Dmel\CG6638	CG6638	1.3e-07	290	25.862
dd_Smed_v6_862_0_1	1042	0.525902	7.10353	0.000599329	NA	NA	NA	NA	NA	NA	NA	NA	NA	NA	NA	NA	NA	NA	NA	NA	NA	NA	NA	NA	NA	NA	NA	NA	NA	NA	NA	NA	NA	NA	NA	NA	NA	NA	NA	NA
dd_Smed_v6_16606_0_1	1560	-1.38627	0.652457	0.000602332	NA	NA	NA	NA	NA	NA	NA	NA	NA	NA	NA	NA	NA	NA	NA	NA	NA	NA	NA	NA	NA	NA	NA	NA	NA	NA	NA	NA	NA	NA	NA	NA	NA	NA	NA	NA
dd_Smed_v6_20619_0_1	736	-1.35868	0.181205	0.000656165	Q53H47	SETMAR	Histone-lysine N-methyltransferase SETMAR	3.21e-12	199	29.648	NA	NA	NA	NA	NA	NA	NA	NA	NA	NA	NA	NA	NA	NA	NA	NA	NA	NA	NA	NA	NA	NA	NA	NA	Q53H47	SETMAR	Histone-lysine N-methyltransferase SETMAR	1.42e-11	199	29.648
dd_Smed_v6_568_0_1	5822	0.594671	10.1029	0.00070304	A8K2U0	A2ML1	Alpha-2-macroglobulin-like protein 1	1.45e-93	972	28.807	P28665	Mug1	Murinoglobulin-1	6.56e-83	969	27.141	A0A0R4IDD1	a2ml	Alpha-2-macroglobulin-like	2.55e-98	739	31.664	Q8MT94	Tep2	GH08432p	4.83e-84	765	30.719	G5EGQ6	ten-1	Teneurin-1	3.44e-12	93	40.86	A0A0R4IDD1	a2ml	Alpha-2-macroglobulin-like	1.16e-97	739	31.664
dd_Smed_v6_12990_0_1	689	-1.5163	0.166533	0.000720621	P32418	SLC8A1	Sodium/calcium exchanger 1	7.5e-54	177	56.497	P70414	Slc8a1	Sodium/calcium exchanger 1	3.42e-54	177	56.497	Q32SG8	slc8a1a	Sodium calcium exchanger 1h	1.35e-53	177	57.627	A0A0B4K6E2	Calx	Na/Ca-exchange protein, isoform G	8.49e-47	173	58.382	P90858	ncx-4	Na/Ca eXchangers	3.26e-05	93	27.957	P70414	Slc8a1	Sodium/calcium exchanger 1	1.38e-53	177	56.497
dd_Smed_v6_678_0_1	1545	0.468336	8.41636	0.000723138	Q8TBA7	HSP90AA1	HSP90AA1 protein	2.58e-121	200	83.5	Q80Y52	Hsp90aa1	Heat shock protein 90, alpha (Cytosolic), class A member 1	8.97e-120	200	83	Q90474	hsp90a.1	Heat shock protein HSP 90-alpha 1	4.46e-119	200	83.5	P02828	Hsp83	Heat shock protein 83	0	471	77.919	Q18688	daf-21	Heat shock protein 90	1.06e-118	199	84.422	P02828	Hsp83	Heat shock protein 83	0	471	77.919
dd_Smed_v6_11951_0_1	1457	0.485159	4.75238	0.000742525	O00560	SDCBP	Syntenin-1	1.16e-08	62	41.935	O08992	Sdcbp	Syntenin-1	1.02e-08	62	41.935	E9QBZ6	sdcbp2	Syndecan-binding protein (syntenin) 2	1.4e-07	61	39.344	Q7K5M6	Sip1	GH04176p	0.000263	73	32.877	H1UBK8	zoo-1	ZO-1 (Zonula Occludens tight junctional protein) Ortholog	7.02e-05	63	34.921	O08992	Sdcbp	Syntenin-1	4.1e-08	62	41.935
dd_Smed_v6_15492_0_1	2354	0.725373	2.918	0.000742525	Q9NZV8	KCND2	Potassium voltage-gated channel subfamily D member 2	3.63e-176	413	63.438	Q9Z0V2	Kcnd2	Potassium voltage-gated channel subfamily D member 2	1.1e-175	413	63.196	Q7ZW36	kcnd3	Potassium voltage-gated channel, Shal-related subfamily, member 3	1.01e-179	411	63.26	P17971	Shal	Potassium voltage-gated channel protein Shal	2.21e-174	416	63.702	Q95XD1	shl-1	SHaL family of potassium channels	1.01e-173	417	60.432	Q7ZW36	kcnd3	Potassium voltage-gated channel, Shal-related subfamily, member 3	4.6e-179	411	63.26
dd_Smed_v6_4947_0_1	1153	-0.520765	4.53654	0.000748737	Q3SYC2	MOGAT2	2-acylglycerol O-acyltransferase 2	7.94e-120	332	50.602	Q80W94	Mogat2	2-acylglycerol O-acyltransferase 2	2.93e-119	332	48.795	F1R0E7	mogat2	Monoacylglycerol O-acyltransferase 2	4.12e-118	334	50.599	Q7K1C2	CG1942	CG1942	3.96e-79	343	39.359	Q23067	dgtr-1	DGAT (Acyl-CoA:DiacylGlycerol AcylTransferase) Related	2.45e-102	333	47.147	Q3SYC2	MOGAT2	2-acylglycerol O-acyltransferase 2	3.51e-119	332	50.602
dd_Smed_v6_24514_0_1	450	-1.7841	0.124625	0.000749109	Q6R2W3	ZBED9	SCAN domain-containing protein 3	5.42e-06	58	36.207	B2RPU8	Zbed5	MCG130675	0.000151	70	28.571	NA	NA	NA	NA	NA	NA	NA	NA	NA	NA	NA	NA	NA	NA	NA	NA	NA	NA	Q6R2W3	ZBED9	SCAN domain-containing protein 3	2.4e-05	58	36.207
dd_Smed_v6_1798_0_1	964	-0.453345	5.43552	0.000781801	P08247	SYP	Synaptophysin	2.27e-30	227	33.48	Q62277	Syp	Synaptophysin	6.7e-28	208	33.654	F1Q7F9	sypl2a	Synaptophysin-like 2a	7.18e-32	208	33.654	NA	NA	NA	NA	NA	NA	O44511	sph-1	SynaptoPHysin	1.22e-06	211	26.066	F1Q7F9	sypl2a	Synaptophysin-like 2a	3.27e-31	208	33.654
dd_Smed_v6_101_0_1	502	0.661163	7.13139	0.00078903	O95925	EPPIN	Eppin	4.7e-11	61	42.623	Q3UW09	Spint3	Putative uncharacterized protein	3.17e-10	51	49.02	F1Q4X1	col6a3	Collagen, type VI, alpha 3	1.88e-06	46	47.826	Q868Z9	Ppn	Papilin	8.82e-09	59	44.068	A5A8R1	mec-1	Uncharacterized protein	4.16e-07	45	42.222	O95925	EPPIN	Eppin	2.08e-10	61	42.623
dd_Smed_v6_3993_0_1	2145	0.873305	6.00226	0.00078903	Q9HC10	OTOF	Otoferlin	2.34e-146	638	40.596	Q9ESF1	Otof	Otoferlin	2.62e-147	638	41.066	Q5SPC5	otof	Otoferlin	3.84e-154	641	42.434	B7Z0E8	mfr	Misfire, isoform J	1.48e-86	472	33.686	Q17388	fer-1	Sperm vesicle fusion protein fer-1	5.88e-25	373	28.15	Q5SPC5	otof	Otoferlin	1.75e-153	641	42.434
dd_Smed_v6_6917_0_1	2209	0.494004	5.10598	0.000800165	Q9UGT4	SUSD2	Sushi domain-containing protein 2	8.8e-06	152	24.342	Q9DBX3	Susd2	Sushi domain-containing protein 2	5.46e-06	136	25	NA	NA	NA	NA	NA	NA	Q0KHY3	mesh	Protein mesh	5.25e-06	323	19.814	NA	NA	NA	NA	NA	NA	Q9DBX3	Susd2	Sushi domain-containing protein 2	2.19e-05	136	25
dd_Smed_v6_1356_0_1	1110	0.503492	6.44806	0.000809811	NA	NA	NA	NA	NA	NA	NA	NA	NA	NA	NA	NA	NA	NA	NA	NA	NA	NA	NA	NA	NA	NA	NA	NA	NA	NA	NA	NA	NA	NA	NA	NA	NA	NA	NA	NA
dd_Smed_v6_12353_0_1	4773	-0.704456	3.33345	0.000836385	NA	NA	NA	NA	NA	NA	NA	NA	NA	NA	NA	NA	NA	NA	NA	NA	NA	NA	NA	NA	NA	NA	NA	NA	NA	NA	NA	NA	NA	NA	NA	NA	NA	NA	NA	NA
dd_Smed_v6_727_0_1	1555	0.452363	8.93564	0.000841868	P40123	CAP2	Adenylyl cyclase-associated protein 2	3.57e-130	481	43.243	P40124	Cap1	Adenylyl cyclase-associated protein 1	2.68e-125	471	44.161	Q6YBS2	cap1	Adenylyl cyclase-associated protein	6.18e-138	460	46.957	Q9VPX7	capt	Adenylyl cyclase-associated protein	7.89e-131	420	46.667	Q95YA9	cas-1	Adenylyl cyclase-associated protein	1.81e-102	434	41.244	Q6YBS2	cap1	Adenylyl cyclase-associated protein	2.81e-137	460	46.957
dd_Smed_v6_13_0_1	412	0.523679	8.15673	0.00085611	NA	NA	NA	NA	NA	NA	NA	NA	NA	NA	NA	NA	NA	NA	NA	NA	NA	NA	NA	NA	NA	NA	NA	NA	NA	NA	NA	NA	NA	NA	NA	NA	NA	NA	NA	NA
dd_Smed_v6_9021_0_1	1527	-0.630138	4.014	0.000856203	NA	NA	NA	NA	NA	NA	NA	NA	NA	NA	NA	NA	NA	NA	NA	NA	NA	NA	NA	NA	NA	NA	NA	NA	NA	NA	NA	NA	NA	NA	NA	NA	NA	NA	NA	NA
dd_Smed_v6_6462_0_1	2242	0.445106	5.85232	0.000866563	Q9Y2H1	STK38L	Serine/threonine-protein kinase 38-like	0	447	64.877	Q7TSE6	Stk38l	Serine/threonine-protein kinase 38-like	0	448	64.062	Q5RH05	stk38l	Serine/threonine kinase 38-like	0	447	63.982	Q9NBK5	trc	Serine/threonine-protein kinase tricorner	0	450	66.889	Q2L6W9	sax-1	Serine/threonine-protein kinase sax-1	0	441	62.358	Q9NBK5	trc	Serine/threonine-protein kinase tricorner	0	450	66.889
dd_Smed_v6_21_0_1	430	0.604289	9.96959	0.000883718	NA	NA	NA	NA	NA	NA	NA	NA	NA	NA	NA	NA	NA	NA	NA	NA	NA	NA	NA	NA	NA	NA	NA	NA	NA	NA	NA	NA	NA	NA	NA	NA	NA	NA	NA	NA
dd_Smed_v6_4192_0_1	2313	-0.499483	5.78675	0.000883718	Q8IWA5	SLC44A2	Choline transporter-like protein 2	2.23e-123	724	38.812	Q8BY89	Slc44a2	Choline transporter-like protein 2	2.83e-125	705	40.284	Q7T2B0	slc44a4	Choline transporter-like protein 4	8.96e-133	709	40.621	Q9VAP3	CG11880	CTL-like protein 2	4.15e-53	284	43.31	NA	NA	NA	NA	NA	NA	Q7T2B0	slc44a4	Choline transporter-like protein 4	4.08e-132	709	40.621
dd_Smed_v6_6564_0_1	1766	-0.447126	5.0167	0.000894331	Q8NCE2	MTMR14	Myotubularin-related protein 14	2.93e-71	316	41.456	Q8VEL2	Mtmr14	Myotubularin-related protein 14	5.08e-72	340	40.882	E7F0C5	mtmr14	Myotubularin-related protein 14	1.74e-76	312	44.231	A1ZAS8	EDTP	Egg-derived tyrosine phosphatase, isoform C	7.72e-68	275	41.091	G5ED68	mtm-6	Myotubularin-related protein 6	0.000657	138	26.812	E7F0C5	mtmr14	Myotubularin-related protein 14	7.91e-76	312	44.231
dd_Smed_v6_5089_0_1	2021	-0.453537	5.26858	0.00091068	O75864	PPP1R37	Protein phosphatase 1 regulatory subunit 37	2.86e-107	429	43.59	Q8BKR5	Ppp1r37	Protein phosphatase 1 regulatory subunit 37	4.9e-108	441	42.63	Q1L994	ppp1r37	Protein phosphatase 1 regulatory subunit 37	1.05e-108	426	43.897	Q9VIW3	RanGAP	Ran GTPase-activating protein	0.000611	327	24.159	NA	NA	NA	NA	NA	NA	Q1L994	ppp1r37	Protein phosphatase 1 regulatory subunit 37	4.77e-108	426	43.897
dd_Smed_v6_9659_0_1	1817	0.487025	4.65518	0.00091068	Q8N1M1	BEST3	Bestrophin-3	2.87e-88	386	37.565	Q6H1V1	Best3	Bestrophin-3	1.08e-88	439	35.535	NA	NA	NA	NA	NA	NA	Q9V3J6	Best1	Bestrophin homolog	5.78e-90	369	40.65	Q17529	best-2	Bestrophin homolog 2	1.35e-64	387	30.749	Q9V3J6	Best1	Bestrophin homolog	2.62e-89	369	40.65
dd_Smed_v6_5008_0_1	2686	0.542788	5.39057	0.000950796	O14841	OPLAH	5-oxoprolinase	0	851	59.224	Q8K010	Oplah	5-oxoprolinase	0	878	58.656	E7F6Z6	oplah	5-oxoprolinase (ATP-hydrolysing)	0	871	59.587	Q9W247	CG4752-RA	CG4752	0	892	55.83	A0A9S2	CELE_Y38F2AR.12	Uncharacterized protein	0	855	55.205	E7F6Z6	oplah	5-oxoprolinase (ATP-hydrolysing)	0	871	59.587
dd_Smed_v6_1744_0_1	2299	0.482763	8.67425	0.000957714	Q8NE62	CHDH	Choline dehydrogenase, mitochondrial	0	560	50	Q8BJ64	Chdh	Choline dehydrogenase, mitochondrial	0	558	49.462	NA	NA	NA	NA	NA	NA	Q9VY08	CG9518-RA	CG9518, isoform A	3.68e-93	571	35.552	NA	NA	NA	NA	NA	NA	Q8BJ64	Chdh	Choline dehydrogenase, mitochondrial	0	558	49.462
dd_Smed_v6_1704_0_1	3684	0.520102	8.38857	0.000966736	Q86YT6	MIB1	E3 ubiquitin-protein ligase MIB1	2.42e-77	673	29.866	Q80SY4	Mib1	E3 ubiquitin-protein ligase MIB1	1.3e-76	676	29.438	A0AR23	mib2	Miblike	8.06e-84	665	31.729	Q9VUX2	mib1	E3 ubiquitin-protein ligase mind-bomb	1.17e-74	677	29.985	Q8MQG0	unc-44	Uncharacterized protein	1.35e-29	308	29.221	A0AR23	mib2	Miblike	3.67e-83	665	31.729
dd_Smed_v6_2534_0_1	3872	-0.494878	7.0747	0.000966736	O14617	AP3D1	AP-3 complex subunit delta-1	0	769	63.069	O54774	Ap3d1	AP-3 complex subunit delta-1	0	769	62.679	Q7ZUU8	ap1g1	Adaptor-related protein complex 1, gamma 1 subunit	2.11e-38	478	24.477	P54362	g	AP-3 complex subunit delta	0	880	53.75	Q8WQB3	apg-1	AdaPtin, Gamma chain (Clathrin associated complex)	7.68e-39	452	23.009	O54774	Ap3d1	AP-3 complex subunit delta-1	0	769	62.679
dd_Smed_v6_9584_0_1	1829	-0.560678	3.99384	0.000966736	P19883	FST	Follistatin	5.6e-10	300	23.667	P47931	Fst	Follistatin	6.27e-10	301	23.92	A7MBP8	fstb	Zgc:171342 protein	2.94e-12	300	24	Q8WR59	Fs	Follistatin	5.45e-08	216	27.315	G5EG68	agr-1	AGRin (Synaptic protein) homolog	3.27e-07	124	29.839	A7MBP8	fstb	Zgc:171342 protein	1.34e-11	300	24
dd_Smed_v6_3756_0_1	924	0.56852	5.62073	0.000973696	Q8NFW9	MYRIP	Rab effector MyRIP	4.07e-08	123	29.268	Q8K3I4	Myrip	Rab effector MyRIP	4.37e-09	123	30.894	A8T6P4	myrip	Rab effector MyRIP	9.53e-08	123	29.268	Q768S2	Rph	Rabphilin	3.74e-05	121	23.967	Q9N3N6	CELE_Y48G8AR.2	Uncharacterized protein	0.000693	47	42.553	Q8K3I4	Myrip	Rab effector MyRIP	1.76e-08	123	30.894
dd_Smed_v6_3972_0_1	1614	-0.431542	5.57959	0.00100661	H0YLB7	USP3	Ubiquitin carboxyl-terminal hydrolase 3	8.98e-06	124	28.226	Q91W36	Usp3	Ubiquitin carboxyl-terminal hydrolase 3	2.39e-05	122	28.689	NA	NA	NA	NA	NA	NA	Q8MSP3	Usp20-33	AT06247p	3.5e-05	132	25.758	Q9GRV2	usp-3	Ubiquitinyl hydrolase 1	0.000104	283	20.848	H0YLB7	USP3	Ubiquitin carboxyl-terminal hydrolase 3	3.97e-05	124	28.226
dd_Smed_v6_1662_0_1	1255	0.490986	4.97957	0.00104094	Q9Y619	SLC25A15	Mitochondrial ornithine transporter 1	6.13e-69	295	43.39	Q9WVD5	Slc25a15	Mitochondrial ornithine transporter 1	1.44e-69	295	43.051	A2BEN9	slc25a15b	Solute carrier family 25 (mitochondrial carrier; ornithine transporter) member 15b	3.85e-81	293	44.71	Q9W2T2	CG1628	CG1628, isoform C	6.47e-95	297	47.811	Q10050	CELE_T10F2.2	Uncharacterized protein	1.28e-88	301	48.173	Q9W2T2	CG1628	CG1628, isoform C	2.94e-94	297	47.811
dd_Smed_v6_1286_0_1	1478	0.438277	6.62334	0.00104906	P52564	MAP2K6	Dual specificity mitogen-activated protein kinase kinase 6	1.85e-103	330	49.697	P70236	Map2k6	Dual specificity mitogen-activated protein kinase kinase 6	2.51e-102	305	51.475	Q9DGE0	map2k6	Dual specificity mitogen-activated protein kinase kinase 6	1.18e-99	287	51.916	O62602	lic	Licorne	3.09e-91	311	45.659	G5EDF7	sek-1	Dual specificity mitogen-activated protein kinase kinase sek-1	6.61e-87	332	41.867	P52564	MAP2K6	Dual specificity mitogen-activated protein kinase kinase 6	8.19e-103	330	49.697
dd_Smed_v6_1152_2_1	2949	-0.550802	4.6386	0.0010561	NA	NA	NA	NA	NA	NA	NA	NA	NA	NA	NA	NA	NA	NA	NA	NA	NA	NA	NA	NA	NA	NA	NA	NA	NA	NA	NA	NA	NA	NA	NA	NA	NA	NA	NA	NA
dd_Smed_v6_4012_0_1	1427	0.434147	6.07029	0.00106253	P11309	PIM1	Serine/threonine-protein kinase pim-1	6.52e-78	277	46.57	P06803	Pim1	Serine/threonine-protein kinase pim-1	1.62e-77	286	45.105	Q08BC0	pim1	Pim-1 proto-oncogene, serine/threonine kinase	9.9e-76	264	45.833	Q95SH0	Pask	GH26463p	1.7e-40	276	32.246	Q20443	prk-2	Serine/threonine-protein kinase prk-2	4.44e-67	292	39.041	P11309	PIM1	Serine/threonine-protein kinase pim-1	2.88e-77	277	46.57
dd_Smed_v6_4685_0_1	1980	-0.740954	5.13135	0.00107875	Q53X93	CREB1	CREB1 protein	6.73e-11	71	63.38	Q01147	Creb1	Cyclic AMP-responsive element-binding protein 1	8.55e-11	71	63.38	Q803K8	creb1a	CAMP-responsive element-binding protein 1a	1.23e-10	72	62.5	Q9VWW0	CrebB	Cyclic AMP response element-binding protein B	1.97e-07	59	64.407	D0Z5N2	crh-1	CREB Homolog	1.32e-09	66	59.091	Q53X93	CREB1	CREB1 protein	2.98e-10	71	63.38
dd_Smed_v6_7784_0_1	3313	-0.668075	5.1634	0.00110243	O94759	TRPM2	Transient receptor potential cation channel subfamily M member 2	2.26e-57	698	26.074	Q91YD4	Trpm2	Transient receptor potential cation channel subfamily M member 2	3.95e-59	698	25.501	I3IS25	trpm4a	Transient receptor potential cation channel, subfamily M, member 4a	6.93e-44	728	23.214	A8DYE2	Trpm	Transient receptor potential cation channel trpm	6.98e-45	713	24.544	G5ECM4	gtl-1	GTL-1	7.44e-41	688	24.273	Q91YD4	Trpm2	Transient receptor potential cation channel subfamily M member 2	1.59e-58	698	25.501
dd_Smed_v6_1122_0_1	7261	0.702083	9.62232	0.00110507	Q01082	SPTBN1	Spectrin beta chain, non-erythrocytic 1	0	2348	37.223	Q62261	Sptbn1	Spectrin beta chain, non-erythrocytic 1	0	2347	37.367	F1QQE5	sptb	Spectrin beta chain	0	2370	34.473	Q99140	kst	BetaH spectrin	1.52e-123	758	38.127	Q9U9J8	unc-70	Spectrin beta chain	0	2357	37.336	Q9U9J8	unc-70	Spectrin beta chain	0	2357	37.336
dd_Smed_v6_7748_0_1	1718	-0.589029	4.9283	0.00110507	NA	NA	NA	NA	NA	NA	NA	NA	NA	NA	NA	NA	NA	NA	NA	NA	NA	NA	NA	NA	NA	NA	NA	NA	NA	NA	NA	NA	NA	NA	NA	NA	NA	NA	NA	NA
dd_Smed_v6_7295_0_1	1228	-0.5055	4.73717	0.00112853	Q8TE04	PANK1	Pantothenate kinase 1	0.00057	148	29.73	Q8R2W9	Pank3	Pantothenate kinase 3	8.48e-05	153	26.144	F1QB40	pank1a	Pantothenate kinase 1a	1.87e-05	148	29.054	D8FT20	fbl	Fumble, isoform F	0.000607	150	24.667	NA	NA	NA	NA	NA	NA	F1QB40	pank1a	Pantothenate kinase 1a	8.5e-05	148	29.054
dd_Smed_v6_2003_0_1	1589	0.467285	7.27765	0.00118532	NA	NA	NA	NA	NA	NA	NA	NA	NA	NA	NA	NA	NA	NA	NA	NA	NA	NA	NA	NA	NA	NA	NA	NA	NA	NA	NA	NA	NA	NA	NA	NA	NA	NA	NA	NA
dd_Smed_v6_10981_0_1	2031	-0.84076	2.51541	0.00118648	NA	NA	NA	NA	NA	NA	Q61549	Adgre1	Adhesion G protein-coupled receptor E1	8.98e-08	258	22.868	NA	NA	NA	NA	NA	NA	Q9W0R5	mthl10	Probable G-protein coupled receptor Mth-like 10	8.53e-11	258	21.318	NA	NA	NA	NA	NA	NA	Q9W0R5	mthl10	Probable G-protein coupled receptor Mth-like 10	3.87e-10	258	21.318
dd_Smed_v6_7052_0_1	947	-0.596596	3.75272	0.00118648	P61020	RAB5B	Ras-related protein Rab-5B	1.48e-52	162	53.704	P35278	Rab5c	Ras-related protein Rab-5C	8.08e-53	196	47.449	Q7ZVP2	rab5c	RAB5C, member RAS oncogene family	1.11e-51	162	52.469	Q9V3I2	Rab5	Drab5	1.04e-50	162	50.617	I7FXD3	rab-5	Rab-5	2.13e-52	197	46.193	P35278	Rab5c	Ras-related protein Rab-5C	3.25e-52	196	47.449
dd_Smed_v6_9917_0_1	991	0.607099	3.91236	0.00118648	NA	NA	NA	NA	NA	NA	NA	NA	NA	NA	NA	NA	NA	NA	NA	NA	NA	NA	NA	NA	NA	NA	NA	NA	NA	NA	NA	NA	NA	NA	NA	NA	NA	NA	NA	NA
dd_Smed_v6_8165_0_1	1360	-0.655182	3.82409	0.00119249	P53007	SLC25A1	Tricarboxylate transport protein, mitochondrial	5.09e-129	288	66.319	Q8JZU2	Slc25a1	Tricarboxylate transport protein, mitochondrial	7.83e-131	288	66.667	Q6PGY3	slc25a1a	Solute carrier family 25 (Mitochondrial carrier citrate transporter), member 1	9.6e-127	318	58.176	Q7KSQ0	sea	LD46175p	2.72e-148	291	72.509	P34519	K11H3.3	Putative tricarboxylate transport protein, mitochondrial	3.62e-126	294	66.327	Q7KSQ0	sea	LD46175p	1.23e-147	291	72.509
dd_Smed_v6_3439_0_1	895	-0.841845	5.21055	0.00120932	Q96HV5	TMEM41A	Transmembrane protein 41A	3.58e-24	202	27.228	Q8K1A5	Tmem41b	Transmembrane protein 41B	3.03e-48	240	39.167	A1A5V7	tmem41b	Transmembrane protein 41B	1.4e-50	206	40.777	Q9VX39	stas	Transmembrane protein 41 homolog	4.94e-48	190	37.895	NA	NA	NA	NA	NA	NA	A1A5V7	tmem41b	Transmembrane protein 41B	6.36e-50	206	40.777
dd_Smed_v6_12605_0_1	1282	-0.963285	1.67998	0.00121329	NA	NA	NA	NA	NA	NA	Q5RKV8	Pfpl	Pfpl protein	4.7e-46	397	30.479	B0R0K7	mpeg1.1	Macrophage-expressed 1, tandem duplicate 1	1.77e-46	314	34.076	NA	NA	NA	NA	NA	NA	NA	NA	NA	NA	NA	NA	B0R0K7	mpeg1.1	Macrophage-expressed 1, tandem duplicate 1	8.03e-46	314	34.076
dd_Smed_v6_8331_0_1	1752	-1.42676	3.11709	0.00122207	NA	NA	NA	NA	NA	NA	NA	NA	NA	NA	NA	NA	NA	NA	NA	NA	NA	NA	NA	NA	NA	NA	NA	NA	NA	NA	NA	NA	NA	NA	NA	NA	NA	NA	NA	NA
dd_Smed_v6_12311_0_1	1465	-0.953992	2.71023	0.0012681	Q6ZSM3	SLC16A12	Monocarboxylate transporter 12	3.04e-16	324	23.148	Q8BGC3	Slc16a12	Monocarboxylate transporter 12	6.62e-17	319	21.944	Q503M4	slc16a12b	Monocarboxylate transporter 12-B	1.34e-17	322	25.155	Q7JWI7	CG11665	RE60337p	2.33e-12	260	27.308	O17328	mct-6	MonoCarboxylate Transporter family	1.55e-06	165	23.03	Q503M4	slc16a12b	Monocarboxylate transporter 12-B	6.12e-17	322	25.155
dd_Smed_v6_9951_0_1	1371	0.708999	3.30178	0.00131943	Q9H9S5	FKRP	Fukutin-related protein	5.95e-07	151	23.179	Q8CG64	Fkrp	Fukutin-related protein	6.77e-07	151	23.179	Q0PIP5	fkrp	Fukutin related protein	8.01e-07	159	25.157	NA	NA	NA	NA	NA	NA	NA	NA	NA	NA	NA	NA	Q9H9S5	FKRP	Fukutin-related protein	2.63e-06	151	23.179
dd_Smed_v6_3112_1_1	1607	0.42149	6.0208	0.00132282	NA	NA	NA	NA	NA	NA	NA	NA	NA	NA	NA	NA	NA	NA	NA	NA	NA	NA	NA	NA	NA	NA	NA	NA	NA	NA	NA	NA	NA	NA	NA	NA	NA	NA	NA	NA
dd_Smed_v6_4987_0_1	827	0.523397	4.86474	0.00136065	Q9UJ68	MSRA	Mitochondrial peptide methionine sulfoxide reductase	3.89e-78	205	54.634	Q9D6Y7	Msra	Mitochondrial peptide methionine sulfoxide reductase	2.91e-80	203	55.172	NA	NA	NA	NA	NA	NA	P08761	Eip71CD	Peptide methionine sulfoxide reductase	8.47e-18	155	34.194	O02089	msra-1	Methionine Sulfoxide Reductase A	6.38e-21	142	35.211	Q9D6Y7	Msra	Mitochondrial peptide methionine sulfoxide reductase	1.17e-79	203	55.172
dd_Smed_v6_2243_0_1	1371	0.526704	6.1862	0.00136273	NA	NA	NA	NA	NA	NA	NA	NA	NA	NA	NA	NA	NA	NA	NA	NA	NA	NA	NA	NA	NA	NA	NA	NA	NA	NA	NA	NA	NA	NA	NA	NA	NA	NA	NA	NA
dd_Smed_v6_7565_0_1	1609	-0.468435	4.7479	0.00137951	Q9UGI9	PRKAG3	5'-AMP-activated protein kinase subunit gamma-3	1.63e-59	293	38.567	Q8BGM7	Prkag3	5'-AMP-activated protein kinase subunit gamma-3	7.44e-59	293	37.543	Q6PCS7	prkag1	Protein kinase, AMP-activated, gamma 1 non-catalytic subunit	4.64e-60	313	37.061	Q7KNS9	SNF4Agamma	SNF4/AMP-activated protein kinase gamma subunit	5.62e-55	293	35.836	NA	NA	NA	NA	NA	NA	Q6PCS7	prkag1	Protein kinase, AMP-activated, gamma 1 non-catalytic subunit	2.11e-59	313	37.061
dd_Smed_v6_10477_0_1	368	1.01877	1.25137	0.00138157	Q9HD43	PTPRH	Receptor-type tyrosine-protein phosphatase H	2.99e-12	81	37.037	E9Q0N2	Ptprh	Receptor-type tyrosine-protein phosphatase H	2.68e-12	83	39.759	A4IFW2	ptprf	Receptor-type tyrosine-protein phosphatase F	2.05e-11	77	41.558	A1ZAB3	Ptp52F	FI18312p1	2.08e-14	60	56.667	G5EGJ9	dep-1	Receptor-type tyrosine-protein phosphatase dep-1	3.61e-13	67	47.761	A1ZAB3	Ptp52F	FI18312p1	9.43e-14	60	56.667
dd_Smed_v6_921_0_1	1573	0.442299	8.06067	0.00138257	Q9UHB6	LIMA1	LIM domain and actin-binding protein 1	7.14e-19	65	53.846	Q4U4S6	Xirp2	Xin actin-binding repeat-containing protein 2	4.36e-20	82	47.561	F1QH17	mical3a	Protein-methionine sulfoxide oxidase mical3a	2.92e-11	55	43.636	Q8I7C3	Lasp	LIM and SH3 domain protein Lasp	2.9e-10	56	44.643	P34416	F42H10.3	LIM and SH3 domain protein F42H10.3	1.49e-11	50	50	Q4U4S6	Xirp2	Xin actin-binding repeat-containing protein 2	1.75e-19	82	47.561
dd_Smed_v6_3076_0_1	1030	-0.535938	5.1435	0.00138491	NA	NA	NA	NA	NA	NA	NA	NA	NA	NA	NA	NA	NA	NA	NA	NA	NA	NA	NA	NA	NA	NA	NA	NA	NA	NA	NA	NA	NA	NA	NA	NA	NA	NA	NA	NA
dd_Smed_v6_7830_0_1	818	0.71926	3.62658	0.00140093	Q9NZT1	CALML5	Calmodulin-like protein 5	2.18e-10	132	25.758	Q9JM83	Calm4	Calmodulin-4	5.25e-06	133	23.308	F1QMK6	zgc:92027	Zgc:92027	1.41e-06	129	30.233	P48451	CanB	Calcineurin subunit B type 1	8.86e-05	142	22.535	Q95Y96	CELE_M04F3.4	Uncharacterized protein	9.5e-07	139	25.18	Q9NZT1	CALML5	Calmodulin-like protein 5	9.64e-10	132	25.758
dd_Smed_v6_2183_0_1	1159	0.483269	5.13792	0.00143963	Q9NRW4	DUSP22	Dual specificity protein phosphatase 22	6.5e-37	173	38.728	Q8R4V2	Dusp15	Dual specificity protein phosphatase 15	3.14e-39	172	40.116	Q1LWL2	dusp22a	Dual specificity protein phosphatase 22-A	5.93e-34	163	36.196	Q8IQK1	Dmel\CG10089	AT07276p	4.1e-34	177	38.983	O44128	lip-1	Lateral-signal-Induced Phosphatase	7.37e-16	142	34.507	Q8R4V2	Dusp15	Dual specificity protein phosphatase 15	1.26e-38	172	40.116
dd_Smed_v6_686_0_1	1170	0.490273	8.12637	0.00144103	P23284	PPIB	Peptidyl-prolyl cis-trans isomerase B	1.24e-67	185	67.568	P24369	Ppib	Peptidyl-prolyl cis-trans isomerase B	1.38e-66	185	68.108	F6NLI6	ppib	Peptidyl-prolyl cis-trans isomerase	8.66e-68	185	70.811	Q9W227	CG2852	Peptidyl-prolyl cis-trans isomerase	2.49e-69	191	68.063	P52014	cyn-6	Peptidyl-prolyl cis-trans isomerase 6	1.13e-64	188	65.957	Q9W227	CG2852	Peptidyl-prolyl cis-trans isomerase	1.13e-68	191	68.063
dd_Smed_v6_383_0_1	1174	0.487714	9.42183	0.00146075	O14950	MYL12B	Myosin regulatory light chain 12B	1e-68	158	63.291	Q3THE2	Myl12b	Myosin regulatory light chain 12B	1.1e-68	158	63.291	Q5XJB0	myl9a	Zgc:103467 protein	2.4e-72	172	61.628	P40423	sqh	Myosin regulatory light chain sqh	6.27e-67	172	56.977	Q09510	mlc-4	Myosin regulatory light chain	1.91e-73	171	63.158	Q09510	mlc-4	Myosin regulatory light chain	2.25e-72	171	63.158
dd_Smed_v6_1858_0_1	4286	0.429015	7.33687	0.00146102	P11586	MTHFD1	C-1-tetrahydrofolate synthase, cytoplasmic	0	926	63.715	Q922D8	Mthfd1	C-1-tetrahydrofolate synthase, cytoplasmic	0	926	62.743	F1QXP5	mthfd1b	Methylenetetrahydrofolate dehydrogenase (NADP+-dependent) 1b	0	933	60.665	O96553	pug	C-1-tetrahydrofolate synthase, cytoplasmic	0	936	54.808	Q21284	CELE_K07E3.4	Uncharacterized protein	0	637	63.422	P11586	MTHFD1	C-1-tetrahydrofolate synthase, cytoplasmic	0	926	63.715
dd_Smed_v6_3906_0_1	1238	0.455773	5.92399	0.00146393	P00480	OTC	Ornithine carbamoyltransferase, mitochondrial	1.86e-138	336	55.655	P11725	Otc	Ornithine carbamoyltransferase, mitochondrial	2.12e-135	323	56.037	E9QHD9	otc	Ornithine carbamoyltransferase	2.44e-133	342	54.094	P05990	r	CAD protein	5.18e-20	316	26.899	Q18990	pyr-1	CAD protein	5.31e-16	328	26.524	P00480	OTC	Ornithine carbamoyltransferase, mitochondrial	8.21e-138	336	55.655
dd_Smed_v6_3789_0_1	2193	0.431792	6.43263	0.00147762	Q9H8Y5	ANKZF1	Ankyrin repeat and zinc finger domain-containing protein 1	4.79e-21	337	25.519	Q80UU1	Ankzf1	Ankyrin repeat and zinc finger domain-containing protein 1	4.63e-18	197	28.426	E7F4D7	ankzf1	Ankyrin repeat and zinc finger domain-containing 1	2.26e-17	197	27.411	Q9VUX2	mib1	E3 ubiquitin-protein ligase mind-bomb	0.000275	57	35.088	P34511	vms-1	Protein vms-1	7.46e-25	493	24.544	P34511	vms-1	Protein vms-1	8.81e-24	493	24.544
dd_Smed_v6_975_0_1	1050	0.516202	7.2505	0.00148671	Q9UKR3	KLK13	Kallikrein-13	1.64e-36	234	32.906	Q8CGR6	Klk13	Glandular kallikrein KLK13	1.55e-33	268	30.97	Q6AZC0	zgc:92041	Zgc:92041	2.03e-33	252	34.524	Q8IRX5	CG32808-RA	FI18310p1	2.02e-32	270	35.185	Q17800	svh-1	HGF/MSP/plasminogen-like protein	2.15e-26	250	28.4	Q9UKR3	KLK13	Kallikrein-13	7.26e-36	234	32.906
dd_Smed_v6_20914_0_1	1280	-1.22284	0.94214	0.00149408	NA	NA	NA	NA	NA	NA	NA	NA	NA	NA	NA	NA	NA	NA	NA	NA	NA	NA	NA	NA	NA	NA	NA	NA	NA	NA	NA	NA	NA	NA	NA	NA	NA	NA	NA	NA
dd_Smed_v6_8348_0_1	4377	0.541677	5.2238	0.001497	Q9H0K1	SIK2	Serine/threonine-protein kinase SIK2	6.18e-96	350	45.429	Q8CFH6	Sik2	Serine/threonine-protein kinase SIK2	2.01e-96	350	46	Q6NSM8	zgc:66101	Serine/threonine-protein kinase SIK3 homolog	1.58e-97	388	43.557	Q9W532	Sik2	FI24002p1	4.71e-94	256	57.812	Q9TW45	par-1	Serine/threonine-protein kinase par-1	7.02e-85	284	47.183	Q6NSM8	zgc:66101	Serine/threonine-protein kinase SIK3 homolog	7.18e-97	388	43.557
dd_Smed_v6_2112_0_1	2835	-0.442955	7.4098	0.00150827	A0A024R2X6	USP4	Ubiquitin specific peptidase 4 (Proto-oncogene), isoform CRA_b	7.73e-145	864	33.912	P35123	Usp4	Ubiquitin carboxyl-terminal hydrolase 4	6.64e-145	907	32.966	F1QPF4	usp11	Ubiquitin-specific peptidase 11	1.59e-101	554	35.379	Q9W117	Usp15-31	FI05488p	5.27e-51	678	24.779	Q9GRV2	usp-3	Ubiquitinyl hydrolase 1	8.5e-19	179	29.05	P35123	Usp4	Ubiquitin carboxyl-terminal hydrolase 4	2.67e-144	907	32.966
dd_Smed_v6_1500_0_1	588	0.570995	5.73849	0.00153573	Q969G6	RFK	Riboflavin kinase	4.14e-53	130	57.692	Q8CFV9	Rfk	Riboflavin kinase	1.11e-52	130	57.692	NA	NA	NA	NA	NA	NA	O76206	anon-84Ea	Putative riboflavin kinase	7.23e-45	130	50.769	NA	NA	NA	NA	NA	NA	Q969G6	RFK	Riboflavin kinase	1.83e-52	130	57.692
dd_Smed_v6_7198_0_1	7857	0.421046	5.80196	0.00157737	Q06136	KDSR	3-ketodihydrosphingosine reductase	4.16e-25	238	30.672	Q6GV12	Kdsr	3-ketodihydrosphingosine reductase	1.68e-26	238	31.092	F1QDB3	zgc:92630	Zgc:92630	1.94e-29	254	32.283	Q9VDC6	e	Ebony	3e-44	638	27.743	O18693	acs-2	Fatty Acid CoA Synthetase family	7.91e-18	374	26.203	Q9VDC6	e	Ebony	1.36e-43	638	27.743
dd_Smed_v6_68_0_1	365	0.495038	7.88646	0.00160116	NA	NA	NA	NA	NA	NA	NA	NA	NA	NA	NA	NA	NA	NA	NA	NA	NA	NA	NA	NA	NA	NA	NA	NA	NA	NA	NA	NA	NA	NA	NA	NA	NA	NA	NA	NA
dd_Smed_v6_17467_0_1	653	-1.36231	0.825941	0.00162022	NA	NA	NA	NA	NA	NA	NA	NA	NA	NA	NA	NA	NA	NA	NA	NA	NA	NA	NA	NA	NA	NA	NA	NA	NA	NA	NA	NA	NA	NA	NA	NA	NA	NA	NA	NA
dd_Smed_v6_12097_0_1	1163	-0.716428	2.97942	0.00162367	NA	NA	NA	NA	NA	NA	NA	NA	NA	NA	NA	NA	NA	NA	NA	NA	NA	NA	NA	NA	NA	NA	NA	NA	NA	NA	NA	NA	NA	NA	NA	NA	NA	NA	NA	NA
dd_Smed_v6_2161_0_1	2386	0.420628	7.26721	0.00164385	Q04446	GBE1	1,4-alpha-glucan-branching enzyme	0	676	62.13	Q9D6Y9	Gbe1	1,4-alpha-glucan-branching enzyme	0	676	62.278	NA	NA	NA	NA	NA	NA	A1Z992	AGBE	1,4-Alpha-Glucan branching enzyme	0	686	60.496	NA	NA	NA	NA	NA	NA	Q04446	GBE1	1,4-alpha-glucan-branching enzyme	0	676	62.13
dd_Smed_v6_7128_0_1	1924	0.500063	4.24858	0.00164385	P42229	STAT5A	Signal transducer and activator of transcription 5A	1.66e-12	368	24.457	Q9JIA0	Stat5a	Signal transducer and activator of transcription	9.22e-14	368	24.728	C0SPC8	stat5a	Signal transducer and activator of transcription	5.22e-13	381	23.36	Q24151	Stat92E	Signal transducer and transcription activator	1.05e-09	312	25.962	NA	NA	NA	NA	NA	NA	Q9JIA0	Stat5a	Signal transducer and activator of transcription	3.71e-13	368	24.728
dd_Smed_v6_1978_0_1	3734	-0.441093	6.88451	0.0016933	Q13367	AP3B2	AP-3 complex subunit beta-2	0	670	62.687	Q9JME5	Ap3b2	AP-3 complex subunit beta-2	0	670	62.687	A5PMS9	ap1b1	AP complex subunit beta	9.02e-75	572	31.818	O77290	rb	AP-3 complex subunit beta	0	695	56.835	O62348	apb-3	AP-3 complex subunit beta	0	636	50	Q13367	AP3B2	AP-3 complex subunit beta-2	0	670	62.687
dd_Smed_v6_7938_0_1	1865	-0.496913	5.26867	0.0017797	O75030	MITF	Microphthalmia-associated transcription factor	3.5e-12	219	31.05	Q08874	Mitf	Microphthalmia-associated transcription factor	8.56e-13	219	31.507	A0A0R4IU64	tfe3a	Transcription factor-binding to IGHM enhancer 3a	4.3e-12	157	35.669	C3KGP2	Mitf	MIP04163p	8.26e-10	102	39.216	Q5TYL0	hlh-30	Helix Loop Helix	2.78e-09	94	36.17	Q08874	Mitf	Microphthalmia-associated transcription factor	3.44e-12	219	31.507
dd_Smed_v6_13414_0_1	794	0.719028	2.64261	0.00178293	NA	NA	NA	NA	NA	NA	NA	NA	NA	NA	NA	NA	NA	NA	NA	NA	NA	NA	NA	NA	NA	NA	NA	NA	NA	NA	NA	NA	NA	NA	NA	NA	NA	NA	NA	NA
dd_Smed_v6_9493_0_1	4576	0.717576	5.55401	0.00178293	P24043	LAMA2	Laminin subunit alpha-2	6.1e-08	305	22.623	Q60675	Lama2	Laminin subunit alpha-2	3.16e-06	420	24.048	NA	NA	NA	NA	NA	NA	M9PCM8	Msp300	Muscle-specific protein 300 kDa, isoform K	2.73e-15	641	20.593	G5ECG5	vab-10	Uncharacterized protein	0.000177	365	20	M9PCM8	Msp300	Muscle-specific protein 300 kDa, isoform K	1.24e-14	641	20.593
dd_Smed_v6_20482_0_1	453	-1.31076	0.229717	0.00180093	Q53HF2	-	Heat shock 70kDa protein 8 isoform 2 variant	3.46e-90	151	84.768	P63017	Hspa8	Heat shock cognate 71 kDa protein	1.29e-88	151	84.768	O42360	hsp70.3	Heat shock cognate 70 kDa protein	1.84e-88	151	80.795	P11147	Hsc70-4	Heat shock 70 kDa protein cognate 4	3.5e-86	151	82.119	P09446	hsp-1	Heat shock 70 kDa protein A	2.51e-83	150	79.333	Q53HF2	-	Heat shock 70kDa protein 8 isoform 2 variant	1.53e-89	151	84.768
dd_Smed_v6_1583_0_1	724	0.516211	4.9685	0.00181737	Q6IAT9	PSMB6	Proteasome subunit beta type	3.45e-83	200	57	Q60692	Psmb6	Proteasome subunit beta type-6	1.44e-81	200	56	NA	NA	NA	NA	NA	NA	A0AQH0	Prosbeta1	Proteasome subunit beta type	1.15e-84	206	55.825	O62102	pbs-2	Proteasome subunit beta type	5.61e-24	186	29.57	A0AQH0	Prosbeta1	Proteasome subunit beta type	5.21e-84	206	55.825
dd_Smed_v6_8886_0_1	1104	0.506859	4.48933	0.00182395	P78545	ELF3	ETS-related transcription factor Elf-3	4.07e-07	96	31.25	Q3UPW2	Elf3	ETS-related transcription factor Elf-3	4.36e-07	94	31.915	F8W364	elf3	E74-like factor 3 (ets domain transcription factor, epithelial-specific )	1.04e-07	104	29.808	P20105	Eip74EF	Ecdysone-induced protein 74EF isoform A	4.99e-05	78	30.769	A8WFJ9	ets-4	Transcription factor ets-4	3.49e-06	83	28.916	F8W364	elf3	E74-like factor 3 (ets domain transcription factor, epithelial-specific )	4.74e-07	104	29.808
dd_Smed_v6_8459_0_1	1277	0.611979	3.36042	0.00182634	Q12805	EFEMP1	EGF-containing fibulin-like extracellular matrix protein 1	2.36e-27	395	28.608	Q8BPB5	Efemp1	EGF-containing fibulin-like extracellular matrix protein 1	1.25e-28	395	29.114	E7F3V2	hmcn2	Hemicentin 2	4.9e-34	239	34.31	M9NER8	dpy	Dumpy, isoform I	2.36e-22	253	37.154	O77469	fbl-1	Fibulin-1	1.31e-21	244	31.967	E7F3V2	hmcn2	Hemicentin 2	2.23e-33	239	34.31
dd_Smed_v6_15204_0_1	966	-1.03996	1.45318	0.00184998	Q96IS6	HSPA8	HSPA8 protein	4.99e-124	258	75.969	P63017	Hspa8	Heat shock cognate 71 kDa protein	2.48e-123	258	75.969	Q90473	hspa8	Heat shock cognate 71 kDa protein	3.79e-123	258	75.969	P11147	Hsc70-4	Heat shock 70 kDa protein cognate 4	1.86e-123	258	75.581	P09446	hsp-1	Heat shock 70 kDa protein A	2.35e-119	257	74.708	Q96IS6	HSPA8	HSPA8 protein	2.21e-123	258	75.969
dd_Smed_v6_4075_0_1	2260	0.424172	6.76697	0.00185961	P43694	GATA4	Transcription factor GATA-4	2.38e-33	151	46.358	Q08369	Gata4	Transcription factor GATA-4	1e-32	121	50.413	A0A0R4IB15	gata6	GATA-binding protein 6	1.5e-32	139	48.201	P91623	grn	GATA-binding factor C	2.23e-32	120	49.167	P28515	elt-1	Transcription factor elt-1	7.06e-32	121	51.24	P43694	GATA4	Transcription factor GATA-4	1.05e-32	151	46.358
dd_Smed_v6_8918_0_1	2042	0.479043	4.74724	0.00186852	P42898	MTHFR	Methylenetetrahydrofolate reductase	0	600	54.833	Q9WU20	Mthfr	Methylenetetrahydrofolate reductase	0	600	55.667	B0V153	mthfr	Methylenetetrahydrofolate reductase	0	599	54.925	Q9VTI0	BEST:GH18008	CG7560	2.1e-21	200	27.5	Q17693	mthf-1	Probable methylenetetrahydrofolate reductase	0	615	45.691	Q9WU20	Mthfr	Methylenetetrahydrofolate reductase	0	600	55.667
dd_Smed_v6_1796_0_1	1903	-0.430925	8.1308	0.00187221	Q16799	RTN1	Reticulon-1	8.83e-14	124	27.419	Q8K0T0	Rtn1	Reticulon-1	1.12e-13	124	26.613	Q5BLD3	rtn1a	Reticulon	3.27e-15	182	28.571	Q9VMV9	Rtnl1	Reticulon-like protein	6.58e-12	146	28.082	G5EDI2	ret-1	Reticulon-like protein	7.04e-09	99	26.263	Q5BLD3	rtn1a	Reticulon	1.49e-14	182	28.571
dd_Smed_v6_5784_0_1	1035	-0.438949	5.27515	0.00189996	Q8N1Q1	CA13	Carbonic anhydrase 13	7.67e-62	265	42.642	Q9D6N1	Ca13	Carbonic anhydrase 13	1.43e-61	267	41.948	Q92051	cahz	Carbonic anhydrase	5.47e-68	266	44.361	Q9V396	CAH1	Carbonic anhydrase 1	3.54e-52	271	37.269	Q8WQD8	cah-4	Carbonic AnHydrase	7.47e-29	245	32.245	Q92051	cahz	Carbonic anhydrase	2.49e-67	266	44.361
dd_Smed_v6_8543_0_1	3327	0.622309	4.87975	0.00190077	Q08174	PCDH1	Protocadherin-1	1.15e-74	694	30.259	Q8QZT6	Pcdh1	Pcdh1 protein	1.31e-74	696	30.172	F1QGX1	dchs1b	Dachsous cadherin-related 1b	1.05e-66	692	31.069	P33450	ft	Cadherin-related tumor suppressor	2.67e-60	705	29.362	G5EDK5	fmi-1	FlaMIngo (Cadherin plus 7TM domain) homolog	8.68e-48	677	28.656	Q08174	PCDH1	Protocadherin-1	5.1e-74	694	30.259
dd_Smed_v6_4742_0_1	3756	-0.438219	6.65951	0.00192777	Q9UBE8	NLK	Serine/threonine-protein kinase NLK	1.29e-88	426	38.732	O54949	Nlk	Serine/threonine-protein kinase NLK	1.51e-88	426	38.732	B3IWJ8	nlk2	Mitogen-activated protein kinase	1.94e-89	426	38.732	Q8IQ91	nmo	Mitogen-activated protein kinase	3.84e-87	423	37.352	Q9U9Y8	lit-1	Serine/threonine kinase NLK	6.49e-84	314	47.134	B3IWJ8	nlk2	Mitogen-activated protein kinase	8.82e-89	426	38.732
dd_Smed_v6_7353_0_1	1754	-0.440868	5.68915	0.00194182	P16473	TSHR	Thyrotropin receptor	2.57e-05	99	35.354	P47750	Tshr	Thyrotropin receptor	0.000129	71	38.028	NA	NA	NA	NA	NA	NA	NA	NA	NA	NA	NA	NA	NA	NA	NA	NA	NA	NA	P16473	TSHR	Thyrotropin receptor	0.000114	99	35.354
dd_Smed_v6_2970_0_1	1238	0.496831	6.87443	0.00194665	P42357	HAL	Histidine ammonia-lyase	2.14e-99	337	48.368	P35492	Hal	Histidine ammonia-lyase	2.86e-98	337	48.368	F6P849	hal	Histidine ammonia-lyase	6.34e-107	337	50.742	NA	NA	NA	NA	NA	NA	Q20502	haly-1	Histidine ammonia-lyase	1.24e-78	354	42.09	F6P849	hal	Histidine ammonia-lyase	2.89e-106	337	50.742
dd_Smed_v6_30612_0_1	1754	-1.23249	0.37307	0.00194665	NA	NA	NA	NA	NA	NA	NA	NA	NA	NA	NA	NA	Q708S4	asic4	Acid-sensing ion channel 4	0.000114	51	37.255	NA	NA	NA	NA	NA	NA	O01635	asic-1	Degenerin-like protein asic-1	6.75e-07	127	27.559	O01635	asic-1	Degenerin-like protein asic-1	7.97e-06	127	27.559
dd_Smed_v6_4939_0_1	437	1.41228	0.155982	0.00194665	NA	NA	NA	NA	NA	NA	NA	NA	NA	NA	NA	NA	NA	NA	NA	NA	NA	NA	NA	NA	NA	NA	NA	NA	NA	NA	NA	NA	NA	NA	NA	NA	NA	NA	NA	NA
dd_Smed_v6_4725_0_1	995	0.520256	4.56591	0.00196042	NA	NA	NA	NA	NA	NA	NA	NA	NA	NA	NA	NA	NA	NA	NA	NA	NA	NA	NA	NA	NA	NA	NA	NA	NA	NA	NA	NA	NA	NA	NA	NA	NA	NA	NA	NA
dd_Smed_v6_8271_0_1	3258	-0.848901	2.45694	0.00198017	Q86YT6	MIB1	E3 ubiquitin-protein ligase MIB1	5.17e-09	91	31.868	Q80SY4	Mib1	E3 ubiquitin-protein ligase MIB1	5.74e-09	91	31.868	H9GYU5	mib1	E3 ubiquitin-protein ligase mib1	5.61e-08	91	30.769	M9PBV0	Ank2	Ankyrin 2, isoform X	1.95e-06	96	27.083	Q7JNZ0	unc-44	Uncharacterized protein	0.000193	110	25.455	Q86YT6	MIB1	E3 ubiquitin-protein ligase MIB1	2.29e-08	91	31.868
dd_Smed_v6_16079_0_1	1071	-1.23617	1.23031	0.00201268	O60637	TSPAN3	Tetraspanin-3	1.4e-06	109	28.44	Q9QY33	Tspan3	Tetraspanin-3	1.83e-06	110	29.091	A3KP31	tspan3b	Tetraspanin	1.25e-06	131	26.718	NA	NA	NA	NA	NA	NA	Q11098	tsp-17	Tetraspanin-17	0.000873	192	23.438	A3KP31	tspan3b	Tetraspanin	5.7e-06	131	26.718
dd_Smed_v6_8660_0_1	1373	-0.74345	4.0632	0.00206301	Q7Z3K3	POGZ	Pogo transposable element with ZNF domain	1.42e-18	367	23.706	Q8BZH4	Pogz	Pogo transposable element with ZNF domain	2.41e-16	352	23.58	A8E7N7	pogza	Pogo transposable element with ZNF domain a	5.58e-14	300	25.333	Q960P7	row	LD41072p	1.34e-19	372	25.538	NA	NA	NA	NA	NA	NA	Q960P7	row	LD41072p	6.09e-19	372	25.538
dd_Smed_v6_16749_0_1	1694	-0.869774	2.34612	0.00206995	Q6UW02	CYP20A1	Cytochrome P450 20A1	3.06e-32	454	24.229	Q8BKE6	Cyp20a1	Cytochrome P450 20A1	2.43e-32	460	25	Q8JH93	cyp11a1	Cyp11a1	4.11e-23	182	32.418	Q9VL92	Cyp4e3	Cytochrome P450 4e3	5.78e-26	365	25.205	Q09660	cyp-44A1	Probable cytochrome P450 CYP44	3.13e-25	259	28.958	Q8BKE6	Cyp20a1	Cytochrome P450 20A1	9.76e-32	460	25
dd_Smed_v6_4305_0_1	1046	-0.491532	4.74206	0.00208115	Q9H6V9	LDAH	Lipid droplet-associated hydrolase	3.11e-34	291	34.364	Q8BVA5	Ldah	Lipid droplet-associated hydrolase	2.67e-35	281	33.096	NA	NA	NA	NA	NA	NA	Q9W0H3	CG9186	Lipid droplet-associated hydrolase	2.6e-35	290	30.69	Q19347	CELE_F11C1.4	Uncharacterized protein	1.39e-27	285	29.474	Q8BVA5	Ldah	Lipid droplet-associated hydrolase	1.07e-34	281	33.096
dd_Smed_v6_2196_0_1	612	0.529625	6.11833	0.00208146	NA	NA	NA	NA	NA	NA	NA	NA	NA	NA	NA	NA	NA	NA	NA	NA	NA	NA	Q9VKA1	CG6583-RA	CG6583	5.44e-17	120	36.667	NA	NA	NA	NA	NA	NA	Q9VKA1	CG6583-RA	CG6583	2.47e-16	120	36.667
dd_Smed_v6_10923_0_1	958	0.648372	3.29251	0.00208826	NA	NA	NA	NA	NA	NA	NA	NA	NA	NA	NA	NA	NA	NA	NA	NA	NA	NA	NA	NA	NA	NA	NA	NA	NA	NA	NA	NA	NA	NA	NA	NA	NA	NA	NA	NA
dd_Smed_v6_2423_0_1	417	0.862983	3.18881	0.00210469	NA	NA	NA	NA	NA	NA	NA	NA	NA	NA	NA	NA	NA	NA	NA	NA	NA	NA	NA	NA	NA	NA	NA	NA	NA	NA	NA	NA	NA	NA	NA	NA	NA	NA	NA	NA
dd_Smed_v6_2483_0_1	3351	-0.421842	7.51594	0.00220728	Q86UP2	KTN1	Kinectin	1.86e-05	82	36.585	NA	NA	NA	NA	NA	NA	NA	NA	NA	NA	NA	NA	NA	NA	NA	NA	NA	NA	G5ECE3	lam-3	LAMinin related. See also lmb	7.82e-09	389	21.08	NA	NA	NA	NA	NA	NA
dd_Smed_v6_3223_0_1	586	0.448537	5.35127	0.00224498	NA	NA	NA	NA	NA	NA	NA	NA	NA	NA	NA	NA	NA	NA	NA	NA	NA	NA	NA	NA	NA	NA	NA	NA	NA	NA	NA	NA	NA	NA	NA	NA	NA	NA	NA	NA
dd_Smed_v6_3339_0_1	1667	0.415143	6.7949	0.00228754	Q9NR12	PDLIM7	PDZ and LIM domain protein 7	1.74e-23	158	32.911	Q3TJD7	Pdlim7	PDZ and LIM domain protein 7	8.31e-23	158	32.278	A0A0R4IN44	pdlim5a	PDZ and LIM domain 5a	1.84e-23	188	29.787	A1ZA47	Zasp52	PDZ and LIM domain protein Zasp	2.09e-28	196	30.612	G5EEL1	alp-1	ALP/Enigma encoding	2.78e-30	199	32.161	G5EEL1	alp-1	ALP/Enigma encoding	3.28e-29	199	32.161
dd_Smed_v6_784_0_1	952	0.599063	6.23604	0.00230288	O00244	ATOX1	Copper transport protein ATOX1	5.35e-06	61	40.984	O08997	Atox1	Copper transport protein ATOX1	7.79e-07	61	42.623	E7FEZ9	atox1	Antioxidant 1 copper chaperone	5.26e-05	65	36.923	Q95RR1	Atox1	Antioxidant 1 copper chaperone, isoform A	1.07e-11	67	43.284	G5EE41	cuc-1	CU (Copper) Chaperonin	3.76e-12	62	45.161	G5EE41	cuc-1	CU (Copper) Chaperonin	4.44e-11	62	45.161
dd_Smed_v6_6553_0_1	2195	0.436228	5.2195	0.00234449	NA	NA	NA	NA	NA	NA	NA	NA	NA	NA	NA	NA	NA	NA	NA	NA	NA	NA	NA	NA	NA	NA	NA	NA	NA	NA	NA	NA	NA	NA	NA	NA	NA	NA	NA	NA
dd_Smed_v6_1977_0_1	1079	-0.4455	6.81513	0.00237701	Q9GZR5	ELOVL4	Elongation of very long chain fatty acids protein 4	1.21e-54	246	37.805	Q9EQC4	Elovl4	Elongation of very long chain fatty acids protein 4	1.48e-53	246	36.179	A9C3R2	elovl7a	Elongation of very long chain fatty acids protein 7	1.17e-57	249	40.161	Q9VCY5	CG33110-RA	Elongation of very long chain fatty acids protein	1.96e-52	259	39.382	G5EEE5	elo-1	Elongation of very long chain fatty acids protein	1.49e-14	260	28.462	A9C3R2	elovl7a	Elongation of very long chain fatty acids protein 7	5.32e-57	249	40.161
dd_Smed_v6_1074_0_1	2287	0.422942	7.30709	0.00239373	G8JLD5	DNM1L	Dynamin-1-like protein	1.38e-67	694	29.971	Q8K1M6	Dnm1l	Dynamin-1-like protein	7.62e-69	722	30.332	Q7SXN5	dnm1l	Dynamin-1-like protein	5.42e-69	694	29.827	Q9VQE0	Drp1	Dynamin related protein 1, isoform A	1.56e-59	705	27.801	Q8WQC9	drp-1	Dynamin-Related Protein	6.92e-64	684	28.363	Q7SXN5	dnm1l	Dynamin-1-like protein	2.47e-68	694	29.827
dd_Smed_v6_12522_0_1	2207	0.480155	4.34151	0.00239738	G3V162	TARDBP	TAR DNA binding protein, isoform CRA_d	2.17e-31	233	29.614	Q921F2	Tardbp	TAR DNA-binding protein 43	5.22e-30	233	30.472	Q6NYX2	tardbpl	TAR DNA-binding protein,-like	4.12e-30	233	29.185	Q9W1I0	TBPH	TAR DNA-binding protein-43 homolog, isoform A	9.43e-33	269	28.253	D0VWM8	tdp-1	Tar DNA-binding protein homolog 1	5.01e-11	269	21.561	Q9W1I0	TBPH	TAR DNA-binding protein-43 homolog, isoform A	4.28e-32	269	28.253
dd_Smed_v6_4160_0_1	3497	0.473171	6.75546	0.00245473	Q9H2K8	TAOK3	Serine/threonine-protein kinase TAO3	3.69e-103	319	51.411	Q5F2E8	Taok1	Serine/threonine-protein kinase TAO1	5.27e-102	323	51.393	E7F885	taok3a	TAO kinase 3a	4.56e-104	323	52.012	Q0KHQ5	Tao	Serine/threonine-protein kinase Tao	4.75e-104	323	54.18	P46549	kin-18	Serine/threonine-protein kinase SULU	5.65e-91	324	45.37	E7F885	taok3a	TAO kinase 3a	2.07e-103	323	52.012
dd_Smed_v6_15077_0_1	1244	0.627606	3.30217	0.00248081	NA	NA	NA	NA	NA	NA	NA	NA	NA	NA	NA	NA	NA	NA	NA	NA	NA	NA	NA	NA	NA	NA	NA	NA	NA	NA	NA	NA	NA	NA	NA	NA	NA	NA	NA	NA
dd_Smed_v6_2219_0_1	1125	0.525242	7.40703	0.00248081	P42357	HAL	Histidine ammonia-lyase	1.2e-150	315	66.667	P35492	Hal	Histidine ammonia-lyase	5.95e-150	315	66.349	A4FUP1	hal	Histidine ammonia-lyase	7.2e-151	314	66.242	NA	NA	NA	NA	NA	NA	Q20502	haly-1	Histidine ammonia-lyase	9.52e-133	297	65.32	A4FUP1	hal	Histidine ammonia-lyase	3.27e-150	314	66.242
dd_Smed_v6_6919_0_1	3842	0.43632	5.948	0.00249782	P46019	PHKA2	Phosphorylase b kinase regulatory subunit alpha, liver isoform	0	1252	43.85	Q8BWJ3	Phka2	Phosphorylase b kinase regulatory subunit alpha, liver isoform	0	1271	42.644	F1R3D9	phka2	Phosphorylase kinase, alpha 2 (liver)	0	1222	44.354	Q9W391	CG7766	Probable phosphorylase b kinase regulatory subunit alpha	0	1239	45.117	P34335	C14B9.8	Probable phosphorylase b kinase regulatory subunit alpha	0	1238	38.288	P46019	PHKA2	Phosphorylase b kinase regulatory subunit alpha, liver isoform	0	1252	43.85
dd_Smed_v6_8070_0_1	1299	0.510158	4.47459	0.00253675	NA	NA	NA	NA	NA	NA	NA	NA	NA	NA	NA	NA	NA	NA	NA	NA	NA	NA	NA	NA	NA	NA	NA	NA	NA	NA	NA	NA	NA	NA	NA	NA	NA	NA	NA	NA
dd_Smed_v6_13032_0_1	1179	-0.924576	3.34627	0.00256457	NA	NA	NA	NA	NA	NA	NA	NA	NA	NA	NA	NA	NA	NA	NA	NA	NA	NA	NA	NA	NA	NA	NA	NA	NA	NA	NA	NA	NA	NA	NA	NA	NA	NA	NA	NA
dd_Smed_v6_1425_0_1	2943	0.432542	8.38354	0.00258176	P35611	ADD1	Alpha-adducin	1.64e-81	681	31.571	Q9QYC0	Add1	Alpha-adducin	2.6e-80	714	30.952	A1A5X4	add1	Adducin 1 (Alpha)	2.45e-77	634	31.23	Q02645	hts	Protein hu-li tai shao	2.11e-78	630	31.27	G8JYB0	add-1	ADDucin	1.9e-76	649	30.508	P35611	ADD1	Alpha-adducin	7.27e-81	681	31.571
dd_Smed_v6_5019_0_1	1670	-0.435066	5.43869	0.0025992	NA	NA	NA	NA	NA	NA	NA	NA	NA	NA	NA	NA	NA	NA	NA	NA	NA	NA	NA	NA	NA	NA	NA	NA	NA	NA	NA	NA	NA	NA	NA	NA	NA	NA	NA	NA
dd_Smed_v6_970_0_1	543	-0.805142	6.08338	0.00260197	Q9BYG3	NIFK	MKI67 FHA domain-interacting nucleolar phosphoprotein	1.04e-07	77	36.364	Q91VE6	Nifk	MKI67 FHA domain-interacting nucleolar phosphoprotein	3.02e-08	74	39.189	Q8JIY8	nifk	MKI67 FHA domain-interacting nucleolar phosphoprotein	1.15e-11	145	31.724	Q8SYV4	CG6937	RE32504p	2.55e-10	85	40	NA	NA	NA	NA	NA	NA	Q8JIY8	nifk	MKI67 FHA domain-interacting nucleolar phosphoprotein	5.21e-11	145	31.724
dd_Smed_v6_253_0_1	926	0.433869	8.75673	0.00261892	P27449	ATP6V0C	V-type proton ATPase 16 kDa proteolipid subunit	2.75e-63	150	83.333	P63082	Atp6v0c	V-type proton ATPase 16 kDa proteolipid subunit	7.96e-65	150	84	F1QSP4	atp6v0ca	V-type proton ATPase proteolipid subunit	4.9e-66	153	82.353	P23380	Vha16-1	V-type proton ATPase 16 kDa proteolipid subunit	4.26e-61	152	80.263	P34546	vha-2	V-type proton ATPase 16 kDa proteolipid subunit 2/3	2.13e-53	149	69.799	F1QSP4	atp6v0ca	V-type proton ATPase proteolipid subunit	2.23e-65	153	82.353
dd_Smed_v6_4335_0_1	2085	0.532042	6.98107	0.00263801	Q71SF7	-	Endocrine transmitter regulatory protein	2.65e-50	333	36.937	Q9R0Q1	Sytl4	Synaptotagmin-like protein 4	5.75e-50	324	37.346	E7FB00	sytl5	Synaptotagmin-like 5	8.17e-45	402	32.587	B7Z0K2	btsz	Bitesize, isoform F	1.37e-55	419	33.174	K8FE10	snt-2	Synaptotagmin 2	1.61e-15	304	24.342	B7Z0K2	btsz	Bitesize, isoform F	6.23e-55	419	33.174
dd_Smed_v6_4550_0_1	2913	-0.428024	6.16959	0.00263801	Q9P253	VPS18	Vacuolar protein sorting-associated protein 18 homolog	6.44e-118	959	26.277	Q8R307	Vps18	Vacuolar protein sorting-associated protein 18 homolog	4.08e-119	936	26.709	P59015	vps18	Vacuolar protein sorting-associated protein 18 homolog	3.98e-139	940	30.106	Q24314	dor	Vacuolar protein sorting-associated protein 18 homolog	3.38e-92	964	26.971	Q23194	vps-18	Related to yeast Vacuolar Protein Sorting factor	5.76e-61	1023	22.19	P59015	vps18	Vacuolar protein sorting-associated protein 18 homolog	1.81e-138	940	30.106
dd_Smed_v6_5254_0_1	705	-1.04483	3.00411	0.00265352	Q13114	TRAF3	TNF receptor-associated factor 3	7.12e-13	198	26.263	P70191	Traf5	TNF receptor-associated factor 5	1.01e-12	194	26.804	Q6DEG0	traf3	TNF receptor-associated factor 3	7.83e-14	198	25.758	Q9XYR0	Traf4	LD20987p	2.55e-05	88	32.955	G5EG80	trf-1	TNF Receptor Associated Factor (TRAF) homolog	9.79e-10	94	38.298	Q6DEG0	traf3	TNF receptor-associated factor 3	3.56e-13	198	25.758
dd_Smed_v6_1480_0_1	1290	-0.445035	7.29282	0.00271946	Q9HDC9	APMAP	Adipocyte plasma membrane-associated protein	3.27e-41	374	28.877	Q9D7N9	Apmap	Adipocyte plasma membrane-associated protein	7.55e-39	372	27.957	Q803F5	apmap	Adipocyte plasma membrane-associated protein	3.98e-44	331	31.42	Q9VAQ9	Ssl2	Strictosidine synthase-like 2	4.47e-22	233	30.472	O62040	C08E8.2	Uncharacterized protein	1.69e-25	333	26.727	Q803F5	apmap	Adipocyte plasma membrane-associated protein	1.81e-43	331	31.42
dd_Smed_v6_8022_0_1	1766	0.63839	3.6341	0.00274141	H0Y3C5	HCK	Tyrosine-protein kinase	7.98e-78	452	34.956	P08103	Hck	Tyrosine-protein kinase HCK	2.3e-78	473	35.307	Q66I04	lyn	Tyrosine-protein kinase	1.71e-82	449	36.971	P00528	Src64B	Tyrosine-protein kinase Src64B	1.06e-68	457	30.635	O45539	src-2	Tyrosine protein-kinase src-2	8.06e-66	471	29.724	Q66I04	lyn	Tyrosine-protein kinase	7.78e-82	449	36.971
dd_Smed_v6_17728_0_1	1176	-1.3383	0.149293	0.00279534	Q13489	BIRC3	Baculoviral IAP repeat-containing protein 3	0.000165	54	35.185	O08863	Birc3	Baculoviral IAP repeat-containing protein 3	0.000111	61	34.426	NA	NA	NA	NA	NA	NA	NA	NA	NA	NA	NA	NA	NA	NA	NA	NA	NA	NA	O08863	Birc3	Baculoviral IAP repeat-containing protein 3	0.000446	61	34.426
dd_Smed_v6_6110_0_1	1071	0.546401	4.02549	0.00289343	NA	NA	NA	NA	NA	NA	NA	NA	NA	NA	NA	NA	NA	NA	NA	NA	NA	NA	NA	NA	NA	NA	NA	NA	NA	NA	NA	NA	NA	NA	NA	NA	NA	NA	NA	NA
dd_Smed_v6_2930_0_1	607	-0.957913	3.58886	0.00295398	P52657	GTF2A2	Transcription initiation factor IIA subunit 2	1.68e-42	108	57.407	Q80ZM7	Gtf2a2	Transcription initiation factor IIA subunit 2	1.77e-42	108	57.407	Q503H9	gtf2a2	Transcription initiation factor IIA subunit 2	4.3e-42	106	57.547	P52656	TfIIA-S	Transcription initiation factor IIA subunit 2	2.36e-32	104	48.077	Q9NEX2	Y111B2A.13	Transcription initiation factor IIA subunit 2	1.41e-28	100	45	Q80ZM7	Gtf2a2	Transcription initiation factor IIA subunit 2	7.1e-42	108	57.407
dd_Smed_v6_652_0_1	3211	0.545381	8.36345	0.00296355	P22897	MRC1	Macrophage mannose receptor 1	7.7e-29	787	22.49	Q61830	Mrc1	Macrophage mannose receptor 1	1.56e-27	719	23.505	A0A0G2KKE3	-	Uncharacterized protein	3.87e-36	1099	20.837	Q9W0I2	tfc	RE15268p	1.06e-11	136	31.618	Q9XX56	CELE_Y38H6C.8	Uncharacterized protein	1.78e-08	128	29.688	A0A0G2KKE3	-	Uncharacterized protein	1.76e-35	1099	20.837
dd_Smed_v6_1629_0_1	2126	0.457072	8.64231	0.00297796	NA	NA	NA	NA	NA	NA	NA	NA	NA	NA	NA	NA	NA	NA	NA	NA	NA	NA	NA	NA	NA	NA	NA	NA	NA	NA	NA	NA	NA	NA	NA	NA	NA	NA	NA	NA
dd_Smed_v6_10170_0_1	1748	0.48302	4.46591	0.00303645	NA	NA	NA	NA	NA	NA	NA	NA	NA	NA	NA	NA	E7EYG1	obscnb	Obscurin, cytoskeletal calmodulin and titin-interacting RhoGEF b	0.000443	223	26.009	NA	NA	NA	NA	NA	NA	G5EEU2	set-25	Histone-lysine N-methyltransferase set-25	0.000241	69	31.884	NA	NA	NA	NA	NA	NA
dd_Smed_v6_33994_0_1	873	1.13623	0.610992	0.00303645	Q96QB1	DLC1	Rho GTPase-activating protein 7	4.12e-12	156	26.923	Q9R0Z9	Dlc1	Rho GTPase-activating protein 7	4.96e-12	152	28.289	E7FFL7	arap3	ArfGAP with RhoGAP domain, ankyrin repeat and PH domain 3	6.55e-13	168	28.571	Q9VX92	RhoGAP15B	Rho GTPase activating protein at 15B, isoform C	2.87e-07	170	21.765	C7FZT8	gei-1	GEX Interacting protein	8.86e-12	152	26.974	E7FFL7	arap3	ArfGAP with RhoGAP domain, ankyrin repeat and PH domain 3	2.98e-12	168	28.571
dd_Smed_v6_5822_0_1	2819	0.489894	6.35081	0.00306444	P35221	CTNNA1	Catenin alpha-1	0	905	40.773	P26231	Ctnna1	Catenin alpha-1	0	905	40.663	Q9PVF8	ctnna1	Catenin (Cadherin-associated protein), alpha	0	906	40.728	P35220	alpha-Cat	Catenin alpha	0	900	41.444	P90947	hmp-1	Alpha-catenin-like protein hmp-1	3.7e-140	911	31.943	P35220	alpha-Cat	Catenin alpha	0	900	41.444
dd_Smed_v6_1951_0_1	2885	0.423518	7.90736	0.0030884	P12814	ACTN1	Alpha-actinin-1	0	898	55.234	Q7TPR4	Actn1	Alpha-actinin-1	0	898	55.122	Q7SYE2	actn4	Actinin, alpha 4	0	914	54.595	P18091	Actn	Alpha-actinin, sarcomeric	0	927	53.074	Q9XVU8	atn-1	AcTiniN	0	881	51.873	Q7SYE2	actn4	Actinin, alpha 4	0	914	54.595
dd_Smed_v6_1553_0_1	515	0.513263	5.2803	0.00310257	NA	NA	NA	NA	NA	NA	NA	NA	NA	NA	NA	NA	NA	NA	NA	NA	NA	NA	NA	NA	NA	NA	NA	NA	NA	NA	NA	NA	NA	NA	NA	NA	NA	NA	NA	NA
dd_Smed_v6_12908_0_1	2789	-0.660119	3.24814	0.00317612	Q6P3W7	SCYL2	SCY1-like protein 2	2.49e-57	617	24.959	Q8CFE4	Scyl2	SCY1-like protein 2	5.98e-58	618	25.081	E9QFH2	cdk6	Cyclin-dependent kinase 6	3.19e-07	166	26.506	A8JMD5	bma	Black match, isoform D	7.27e-85	630	29.841	Q9XTR1	cdk-4	Cyclin-dependent kinase 4 homolog	2.09e-08	168	27.381	A8JMD5	bma	Black match, isoform D	3.29e-84	630	29.841
dd_Smed_v6_39015_0_1	1271	1.18675	0.385811	0.00317612	Q04721	NOTCH2	Neurogenic locus notch homolog protein 2	7.4e-26	360	30.278	O35516	Notch2	Neurogenic locus notch homolog protein 2	5.71e-24	362	28.729	A0A0R4IMV9	notch1b	Notch 1b	1.38e-27	330	30	P07207	N	Neurogenic locus Notch protein	3.58e-23	365	29.863	Q19350	crb-1	Drosophila CRumBs homolog	4.86e-22	340	30.588	A0A0R4IMV9	notch1b	Notch 1b	6.26e-27	330	30
dd_Smed_v6_6446_0_1	5072	0.49151	5.49933	0.0032177	NA	NA	NA	NA	NA	NA	NA	NA	NA	NA	NA	NA	NA	NA	NA	NA	NA	NA	NA	NA	NA	NA	NA	NA	NA	NA	NA	NA	NA	NA	NA	NA	NA	NA	NA	NA
dd_Smed_v6_4466_0_1	697	0.573333	4.03657	0.00332273	P56557	TMEM50B	Transmembrane protein 50B	2.83e-29	151	56.291	Q9D1X9	Tmem50b	Transmembrane protein 50B	7.33e-30	151	56.954	Q803R8	tmem50a	Tmem50a protein	5.05e-28	156	54.487	NA	NA	NA	NA	NA	NA	NA	NA	NA	NA	NA	NA	Q9D1X9	Tmem50b	Transmembrane protein 50B	2.95e-29	151	56.954
dd_Smed_v6_5199_0_1	726	-1.25219	3.10565	0.00332603	NA	NA	NA	NA	NA	NA	NA	NA	NA	NA	NA	NA	NA	NA	NA	NA	NA	NA	NA	NA	NA	NA	NA	NA	NA	NA	NA	NA	NA	NA	NA	NA	NA	NA	NA	NA
dd_Smed_v6_6651_0_1	3321	-0.544343	5.59279	0.00334152	P30622	CLIP1	CAP-Gly domain-containing linker protein 1	2.03e-38	256	34.375	Q9Z0H8	Clip2	CAP-Gly domain-containing linker protein 2	6.19e-39	611	27.66	E7F2X0	clip1a	CAP-GLY domain-containing linker protein 1a	1.65e-38	217	35.023	Q9VJE5	CLIP-190	Restin homolog	1.05e-37	203	38.916	E2JKZ0	dnc-1	DyNactin Complex component	7.39e-11	71	38.028	Q9Z0H8	Clip2	CAP-Gly domain-containing linker protein 2	2.49e-38	611	27.66
dd_Smed_v6_1433_0_1	912	-0.625982	7.49271	0.00336656	Q9P0L0	VAPA	Vesicle-associated membrane protein-associated protein A	2.35e-59	249	40.161	Q8BH80	Vapb	Putative uncharacterized protein	1.08e-58	243	42.387	Q6P2B0	vapb	VAMP (vesicle-associated membrane protein)-associated protein B and C	1.38e-57	247	40.081	Q7KVX5	Vap33	VAMP-associated protein of 33kDa ortholog A, isoform A	4.75e-35	130	46.923	O44782	vpr-1	Major sperm protein	5.28e-36	247	37.247	Q9P0L0	VAPA	Vesicle-associated membrane protein-associated protein A	1.04e-58	249	40.161
dd_Smed_v6_2117_0_1	915	0.489764	5.06828	0.00337352	P25787	PSMA2	Proteasome subunit alpha type-2	1.43e-117	235	71.064	P49722	Psma2	Proteasome subunit alpha type-2	3.35e-117	235	70.638	NA	NA	NA	NA	NA	NA	P40301	Prosalpha2	Proteasome subunit alpha type-2	1.61e-114	234	66.239	Q27488	pas-2	Proteasome subunit alpha type-2	3.78e-98	231	60.173	P25787	PSMA2	Proteasome subunit alpha type-2	6.33e-117	235	71.064
dd_Smed_v6_8893_0_1	1176	-0.643083	3.49484	0.00337441	Q5VYX0	RNLS	Renalase	1.63e-34	357	29.412	A7RDN6	Rnls	Renalase	1.64e-35	352	30.398	Q6DHI7	rnls	Zgc:92286	6.18e-45	331	34.743	NA	NA	NA	NA	NA	NA	NA	NA	NA	NA	NA	NA	Q6DHI7	rnls	Zgc:92286	2.81e-44	331	34.743
dd_Smed_v6_9355_0_1	2841	-0.474236	4.89656	0.00337778	Q3KR37	GRAMD1B	GRAM domain-containing protein 1B	8.36e-56	471	31.847	Q80TI0	Gramd1b	GRAM domain-containing protein 1B	1.47e-55	494	29.96	E7F236	gramd1c	GRAM domain-containing 1c	1.23e-46	447	29.306	Q8MKJ8	CG30284	AT12437p	1.61e-19	174	28.736	NA	NA	NA	NA	NA	NA	Q3KR37	GRAMD1B	GRAM domain-containing protein 1B	3.7e-55	471	31.847
dd_Smed_v6_9051_0_1	1480	-0.881003	3.00391	0.0033865	Q7RTY1	SLC16A9	Monocarboxylate transporter 9	5.9e-05	90	26.667	Q7TM99	Slc16a9	Monocarboxylate transporter 9	0.000187	90	26.667	F1QFN0	slc16a9a	Solute carrier family 16, member 9a	1.4e-05	73	31.507	Q0E960	CG8389	CG8389, isoform A	8.59e-06	89	33.708	Q18712	gem-1	Gon-2 Extragenic Modifier	0.000119	121	29.752	Q0E960	CG8389	CG8389, isoform A	3.89e-05	89	33.708
dd_Smed_v6_6149_0_1	1182	0.539398	4.5692	0.0033915	P49638	TTPA	Alpha-tocopherol transfer protein	2.77e-25	228	29.825	Q8BWP5	Ttpa	Alpha-tocopherol transfer protein	2.1e-26	257	28.016	B0S5J5	ttpa	Tocopherol (alpha) transfer protein	1.46e-22	218	29.358	Q9VTY1	BEST:LD32330	LD40136p	2.9e-22	243	29.218	NA	NA	NA	NA	NA	NA	Q8BWP5	Ttpa	Alpha-tocopherol transfer protein	8.45e-26	257	28.016
dd_Smed_v6_3765_0_1	1293	0.43845	7.20881	0.00339168	NA	NA	NA	NA	NA	NA	NA	NA	NA	NA	NA	NA	NA	NA	NA	NA	NA	NA	NA	NA	NA	NA	NA	NA	NA	NA	NA	NA	NA	NA	NA	NA	NA	NA	NA	NA
dd_Smed_v6_1241_0_1	747	0.503415	6.03419	0.00340162	P49720	PSMB3	Proteasome subunit beta type-3	9.27e-96	205	61.463	Q9R1P1	Psmb3	Proteasome subunit beta type-3	4.11e-96	205	61.463	NA	NA	NA	NA	NA	NA	Q9XYN7	Prosbeta3	Proteasome subunit beta type-3	5.17e-94	205	60.488	Q23237	pbs-3	Proteasome subunit beta type-3	5.4e-73	205	49.268	Q9R1P1	Psmb3	Proteasome subunit beta type-3	1.65e-95	205	61.463
dd_Smed_v6_1008_0_1	1002	-0.454481	7.68695	0.00344284	O00584	RNASET2	Ribonuclease T2	6.64e-18	132	33.333	C0HKG6	Rnaset2b	Ribonuclease T2-B	8.06e-16	132	32.576	B8XY56	rnaset2	Ribonuclease T2	5.48e-23	228	33.772	Q95TA4	RNaseX25	GH08338p	1.69e-19	192	31.771	NA	NA	NA	NA	NA	NA	B8XY56	rnaset2	Ribonuclease T2	2.49e-22	228	33.772
dd_Smed_v6_1268_0_1	261	-0.894223	2.84018	0.00344284	Q06481	APLP2	Amyloid-like protein 2	5.16e-15	55	47.273	Q7TQN3	Wfikkn2	WAP, Kazal, immunoglobulin, Kunitz and NTR domain-containing protein 2	1.87e-17	53	60.377	A0A0R4ISD8	podxl2	Podocalyxin-like 2	3.82e-16	58	48.276	Q9VQT8	IM33	Immune induced molecule 33, isoform A	1.11e-12	61	45.902	Q19305	spon-1	SPONdin (Extracellular matrix glycoprotein) family	4.14e-12	52	46.154	Q7TQN3	Wfikkn2	WAP, Kazal, immunoglobulin, Kunitz and NTR domain-containing protein 2	7.51e-17	53	60.377
dd_Smed_v6_11539_0_1	1265	-0.579243	4.11022	0.0035019	NA	NA	NA	NA	NA	NA	NA	NA	NA	NA	NA	NA	NA	NA	NA	NA	NA	NA	NA	NA	NA	NA	NA	NA	NA	NA	NA	NA	NA	NA	NA	NA	NA	NA	NA	NA
dd_Smed_v6_4401_1_1	2414	0.52788	4.24103	0.00352685	Q8N6G6	ADAMTSL1	ADAMTS-like protein 1	2.35e-17	380	22.368	Q8BLI0	Adamtsl1	ADAMTS-like protein 1	1.52e-17	377	22.812	G3G3K0	adamts9	ADAMTS9	7.47e-09	202	27.723	Q8MRW9	nolo	SD16815p	1.1e-17	278	25.18	Q8I4I1	madd-4	Uncharacterized protein	8.25e-43	403	25.062	Q8I4I1	madd-4	Uncharacterized protein	9.1e-42	403	25.062
dd_Smed_v6_2011_0_1	1309	-0.415347	7.07649	0.0035709	Q9H6B9	EPHX3	Epoxide hydrolase 3	7.61e-60	296	35.135	Q6IE26	Ephx4	Epoxide hydrolase 4	5.18e-71	327	37.92	Q5PRC6	ephx2	Ephx2 protein	5.96e-27	324	26.543	Q9VGJ4	CG14717	CG14717 protein	4.57e-07	276	22.101	G5EBI4	ceeh-1	Epoxide hydrolase 1	1.26e-65	283	37.809	Q6IE26	Ephx4	Epoxide hydrolase 4	2.08e-70	327	37.92
dd_Smed_v6_1060_0_1	2412	0.442793	8.44037	0.00362129	P54886	ALDH18A1	Delta-1-pyrroline-5-carboxylate synthase	0	734	56.676	Q9Z110	Aldh18a1	Delta-1-pyrroline-5-carboxylate synthase	0	762	54.856	NA	NA	NA	NA	NA	NA	Q9VNW6	Dmel\CG7470	CG7470, isoform A	0	729	56.104	P54889	alh-13	Probable delta-1-pyrroline-5-carboxylate synthase	0	746	55.094	Q9Z110	Aldh18a1	Delta-1-pyrroline-5-carboxylate synthase	0	762	54.856
dd_Smed_v6_9042_0_1	1339	-0.605586	3.7029	0.0036383	Q8NCL8	TMEM116	Transmembrane protein 116	1.49e-07	130	26.154	Q8VCT8	Tmem116	Transmembrane protein 116	7.63e-06	100	26	NA	NA	NA	NA	NA	NA	NA	NA	NA	NA	NA	NA	NA	NA	NA	NA	NA	NA	Q8NCL8	TMEM116	Transmembrane protein 116	6.59e-07	130	26.154
dd_Smed_v6_2407_0_1	2859	0.432009	7.86467	0.00364042	Q5T848	GPR158	Probable G-protein coupled receptor 158	7.68e-13	163	28.221	Q8C419	Gpr158	Probable G-protein coupled receptor 158	5.18e-14	179	30.726	E7FGF1	gpr158b	G protein-coupled receptor 158b	1.98e-17	102	41.176	Q8IN49	CG31195-RA	MIP05539p	6.59e-81	359	40.39	NA	NA	NA	NA	NA	NA	Q8IN49	CG31195-RA	MIP05539p	2.99e-80	359	40.39
dd_Smed_v6_14011_0_1	865	0.7864	2.24153	0.0036578	NA	NA	NA	NA	NA	NA	NA	NA	NA	NA	NA	NA	NA	NA	NA	NA	NA	NA	NA	NA	NA	NA	NA	NA	NA	NA	NA	NA	NA	NA	NA	NA	NA	NA	NA	NA
dd_Smed_v6_11420_0_1	1356	-0.60121	3.42995	0.00366078	NA	NA	NA	NA	NA	NA	NA	NA	NA	NA	NA	NA	NA	NA	NA	NA	NA	NA	Q9VDU7	Naam	LD05707p	2.58e-59	313	37.7	Q7YTI0	pnc-2	Pyrazinamidase and NiCotinamidase	8.68e-37	232	34.914	Q9VDU7	Naam	LD05707p	1.17e-58	313	37.7
dd_Smed_v6_5760_0_1	593	0.489956	4.87538	0.00366222	NA	NA	NA	NA	NA	NA	NA	NA	NA	NA	NA	NA	NA	NA	NA	NA	NA	NA	NA	NA	NA	NA	NA	NA	NA	NA	NA	NA	NA	NA	NA	NA	NA	NA	NA	NA
dd_Smed_v6_1891_0_1	4378	0.510806	7.39976	0.00369462	Q9H3E2	SNX25	Sorting nexin-25	3.28e-15	395	23.544	Q3ZT31	Snx25	Sorting nexin-25	6.84e-12	407	21.867	NA	NA	NA	NA	NA	NA	Q9W3N0	snz	FI21262p1	1.9e-07	333	21.321	NA	NA	NA	NA	NA	NA	Q9H3E2	SNX25	Sorting nexin-25	1.46e-14	395	23.544
dd_Smed_v6_353_0_1	666	0.455475	8.16681	0.00369998	Q9H305	CDIP1	Cell death-inducing p53-target protein 1	3.51e-07	81	44.444	Q9DB75	Cdip1	Cell death-inducing p53-target protein 1	6.69e-07	81	44.444	A6H8U1	cdip1	Cell death-inducing p53 target 1	1.46e-06	81	45.679	Q8IRE5	BcDNA:GM08588	RH23915p	7.54e-05	69	49.275	NA	NA	NA	NA	NA	NA	Q9H305	CDIP1	Cell death-inducing p53-target protein 1	1.55e-06	81	44.444
dd_Smed_v6_2100_0_1	1934	0.405629	7.36402	0.00370493	NA	NA	NA	NA	NA	NA	NA	NA	NA	NA	NA	NA	NA	NA	NA	NA	NA	NA	Q8MRM6	CG12065	GH15213p	1.29e-96	582	35.911	NA	NA	NA	NA	NA	NA	Q8MRM6	CG12065	GH15213p	5.86e-96	582	35.911
dd_Smed_v6_5839_0_1	1113	-0.800187	2.52723	0.00370708	NA	NA	NA	NA	NA	NA	NA	NA	NA	NA	NA	NA	NA	NA	NA	NA	NA	NA	NA	NA	NA	NA	NA	NA	NA	NA	NA	NA	NA	NA	NA	NA	NA	NA	NA	NA
dd_Smed_v6_1613_0_1	3834	0.458016	8.4557	0.00370954	A8K968	EPB41L3	Band 4.1-like protein 3	1.96e-79	330	42.727	Q9WV92	Epb41l3	Band 4.1-like protein 3	7.09e-78	332	43.373	E7F9M7	si:ch73-18b11.1	Si:ch73-18b11.1	2.38e-79	293	43.003	Q9V8R9	cora	Protein 4.1 homolog	1.78e-70	333	39.64	G5EFD6	frm-1	FERM domain (Protein4.1-ezrin-radixin-moesin) family	9.84e-49	290	33.448	A8K968	EPB41L3	Band 4.1-like protein 3	8.65e-79	330	42.727
dd_Smed_v6_13570_0_1	3218	0.623061	3.49715	0.00372714	Q6V0I7	FAT4	Protocadherin Fat 4	1.21e-58	664	31.627	Q8CFX3	Pcdh1	Protocadherin 1	1.04e-55	797	27.353	E7FF57	pcdh2aa15	Protocadherin 2 alpha a 15	5.34e-51	637	29.67	P33450	ft	Cadherin-related tumor suppressor	2.6e-42	715	27.273	G5EDK5	fmi-1	FlaMIngo (Cadherin plus 7TM domain) homolog	1.12e-43	793	25.725	Q6V0I7	FAT4	Protocadherin Fat 4	5.35e-58	664	31.627
dd_Smed_v6_26017_0_1	1165	1.26663	0.292743	0.00372714	Q2Q1W2	TRIM71	E3 ubiquitin-protein ligase TRIM71	6.2e-18	188	29.255	Q1PSW8	Trim71	E3 ubiquitin-protein ligase TRIM71	2.28e-18	225	28	E7FAM5	trim71	E3 ubiquitin-protein ligase TRIM71	2.83e-21	274	25.912	A0A0B4LFW8	tn	Thin, isoform E	3.92e-21	219	26.027	Q03601	nhl-1	RING finger protein nhl-1	1.12e-20	223	26.906	E7FAM5	trim71	E3 ubiquitin-protein ligase TRIM71	1.29e-20	274	25.912
dd_Smed_v6_5421_0_1	787	-0.957897	3.80481	0.00375836	NA	NA	NA	NA	NA	NA	NA	NA	NA	NA	NA	NA	NA	NA	NA	NA	NA	NA	NA	NA	NA	NA	NA	NA	NA	NA	NA	NA	NA	NA	NA	NA	NA	NA	NA	NA
dd_Smed_v6_2495_0_1	1072	-0.406447	6.28618	0.00381381	NA	NA	NA	NA	NA	NA	NA	NA	NA	NA	NA	NA	NA	NA	NA	NA	NA	NA	NA	NA	NA	NA	NA	NA	NA	NA	NA	NA	NA	NA	NA	NA	NA	NA	NA	NA
dd_Smed_v6_4486_0_1	3058	0.453223	6.71329	0.00381602	O95819	MAP4K4	Mitogen-activated protein kinase kinase kinase kinase 4	6.89e-108	300	64.333	P83510	Tnik	Traf2 and NCK-interacting protein kinase	1.75e-107	302	61.921	F1QQG8	tnikb	TRAF2 and NCK-interacting kinase b	2.08e-109	304	62.171	Q7KV89	msn	Mitogen-activated protein kinase kinase kinase kinase	6.46e-107	340	57.059	Q23356	mig-15	Serine/threonine-protein kinase mig-15	8.17e-98	337	54.303	F1QQG8	tnikb	TRAF2 and NCK-interacting kinase b	9.47e-109	304	62.171
dd_Smed_v6_3613_0_1	2679	0.421517	7.24399	0.00387253	Q01813	PFKP	ATP-dependent 6-phosphofructokinase, platelet type	0	748	55.481	P12382	Pfkl	ATP-dependent 6-phosphofructokinase, liver type	0	745	55.436	NA	NA	NA	NA	NA	NA	P52034	Pfk	ATP-dependent 6-phosphofructokinase	0	769	54.746	NA	NA	NA	NA	NA	NA	P12382	Pfkl	ATP-dependent 6-phosphofructokinase, liver type	0	745	55.436
dd_Smed_v6_12152_0_1	1539	0.814505	2.10644	0.00388791	P08908	HTR1A	5-hydroxytryptamine receptor 1A	4.86e-51	395	31.899	P30728	Drd3	D(3) dopamine receptor	4.5e-38	425	28	F1QNG1	htr7b	5-hydroxytryptamine (serotonin) receptor 7b	8.51e-31	147	38.095	Q9VEG1	TyrR	Tyramine receptor	9.04e-39	149	48.993	H2FLI4	ser-2	SERotonin/octopamine receptor family	6.89e-44	387	31.008	P08908	HTR1A	5-hydroxytryptamine receptor 1A	2.15e-50	395	31.899
dd_Smed_v6_8289_0_1	2721	0.414914	5.25032	0.00388791	O94956	SLCO2B1	Solute carrier organic anion transporter family member 2B1	5.32e-61	710	29.437	E9PVD9	Slco5a1	Solute carrier organic anion transporter family member	7.42e-79	686	32.507	Q1LV73	slco3a1	Solute carrier organic anion transporter family member	2.11e-58	648	31.173	Q7KTG4	Oatp30B	Organic anion transporting polypeptide 30B, isoform D	1.09e-98	732	33.333	X5LPS1	CELE_F53B1.8	Solute carrier organic anion transporter family member	1.56e-50	682	25.513	Q7KTG4	Oatp30B	Organic anion transporting polypeptide 30B, isoform D	4.92e-98	732	33.333
dd_Smed_v6_6021_0_1	1111	0.523205	5.4119	0.00392437	Q9HC38	GLOD4	Glyoxalase domain-containing protein 4	9.32e-78	304	42.434	Q9CPV4	Glod4	Glyoxalase domain-containing protein 4	9.07e-93	290	47.586	A8E5F3	glod4	Glyoxalase domain containing 4	7.19e-93	289	44.983	NA	NA	NA	NA	NA	NA	Q09253	glod-4	Glyoxalase 1	7.05e-77	284	44.014	A8E5F3	glod4	Glyoxalase domain containing 4	3.27e-92	289	44.983
dd_Smed_v6_11936_0_1	2831	-1.00937	4.20145	0.00398696	O15013	ARHGEF10	Rho guanine nucleotide exchange factor 10	1.34e-07	379	20.053	Q8C033	Arhgef10	Rho guanine nucleotide exchange factor 10	8.31e-08	211	23.223	NA	NA	NA	NA	NA	NA	Q9VEF7	CG43102	Uncharacterized protein, isoform A	4.14e-05	204	17.647	A7LPE3	unc-16	Uncharacterized protein	2.18e-05	216	22.685	Q8C033	Arhgef10	Rho guanine nucleotide exchange factor 10	3.34e-07	211	23.223
dd_Smed_v6_14044_0_1	2298	0.587649	4.0205	0.00398696	Q16515	ASIC2	Acid-sensing ion channel 2	2.66e-07	239	23.013	Q9R0Y1	Asic5	Acid-sensing ion channel 5	2.75e-11	512	20.508	Q708S4	asic4	Acid-sensing ion channel 4	1.91e-07	90	32.222	NA	NA	NA	NA	NA	NA	P24585	deg-1	Degenerin deg-1	1.26e-08	102	31.373	Q9R0Y1	Asic5	Acid-sensing ion channel 5	1.11e-10	512	20.508
dd_Smed_v6_2582_1_1	764	-0.536529	4.18845	0.00398696	Q8N6F8	METTL27	Methyltransferase-like protein 27	1.4e-13	193	25.907	NA	NA	NA	NA	NA	NA	NA	NA	NA	NA	NA	NA	NA	NA	NA	NA	NA	NA	NA	NA	NA	NA	NA	NA	Q8N6F8	METTL27	Methyltransferase-like protein 27	6.18e-13	193	25.907
dd_Smed_v6_780_0_1	915	0.498289	6.19501	0.00402025	NA	NA	NA	NA	NA	NA	NA	NA	NA	NA	NA	NA	NA	NA	NA	NA	NA	NA	NA	NA	NA	NA	NA	NA	NA	NA	NA	NA	NA	NA	NA	NA	NA	NA	NA	NA
dd_Smed_v6_4399_0_1	1430	-0.392702	5.34034	0.00402794	Q16644	MAPKAPK3	MAP kinase-activated protein kinase 3	2.69e-140	331	60.121	P49138	Mapkapk2	MAP kinase-activated protein kinase 2	2.51e-140	332	57.53	Q7T2F2	mapkapk2a	Mitogen-activated protein kinase-activated protein kinase 2a	8.77e-140	332	58.434	P49071	MAPk-Ak2	MAP kinase-activated protein kinase 2	2.69e-142	331	57.704	Q965G5	mak-2	MAP kinase-activated protein kinase mak-2	2.37e-127	329	54.103	P49071	MAPk-Ak2	MAP kinase-activated protein kinase 2	1.22e-141	331	57.704
dd_Smed_v6_12313_0_1	1983	-0.782851	3.14394	0.00411647	Q8NFP4	MDGA1	MAM domain-containing glycosylphosphatidylinositol anchor protein 1	9.8e-07	146	26.712	Q0PMG2	Mdga1	MAM domain-containing glycosylphosphatidylinositol anchor protein 1	2.92e-06	146	26.712	B0S758	ttn.2	Titin, tandem duplicate 2	1.08e-05	155	29.677	NA	NA	NA	NA	NA	NA	NA	NA	NA	NA	NA	NA	Q8NFP4	MDGA1	MAM domain-containing glycosylphosphatidylinositol anchor protein 1	4.34e-06	146	26.712
dd_Smed_v6_11587_0_1	2106	0.793727	3.6628	0.00414795	NA	NA	NA	NA	NA	NA	NA	NA	NA	NA	NA	NA	NA	NA	NA	NA	NA	NA	NA	NA	NA	NA	NA	NA	NA	NA	NA	NA	NA	NA	NA	NA	NA	NA	NA	NA
dd_Smed_v6_7833_0_1	1758	-0.436234	4.86137	0.00416654	Q86SQ0	PHLDB2	Pleckstrin homology-like domain family B member 2	4.51e-24	165	37.576	Q8K1N2	Phldb2	Pleckstrin homology-like domain family B member 2	1.1e-23	165	36.97	NA	NA	NA	NA	NA	NA	NA	NA	NA	NA	NA	NA	NA	NA	NA	NA	NA	NA	Q86SQ0	PHLDB2	Pleckstrin homology-like domain family B member 2	2e-23	165	37.576
dd_Smed_v6_5922_0_1	741	-0.673129	3.72098	0.00416726	P63000	RAC1	Ras-related C3 botulinum toxin substrate 1	5.03e-59	194	46.907	P63001	Rac1	Ras-related C3 botulinum toxin substrate 1	5.53e-59	194	46.907	Q6IQN5	rac2	Ras-related C3 botulinum toxin substrate 2 (Rho family, small GTP binding protein Rac2)	1.63e-58	194	45.876	Q7JWS8	Mtl	AT17867p	7.05e-60	193	46.632	G5EBV3	mig-2	Rac-like GTPase	1.9e-62	192	49.479	G5EBV3	mig-2	Rac-like GTPase	2.24e-61	192	49.479
dd_Smed_v6_10359_0_1	1517	-0.48322	4.18883	0.00420345	NA	NA	NA	NA	NA	NA	NA	NA	NA	NA	NA	NA	NA	NA	NA	NA	NA	NA	NA	NA	NA	NA	NA	NA	NA	NA	NA	NA	NA	NA	NA	NA	NA	NA	NA	NA
dd_Smed_v6_12455_0_1	2196	1.41261	1.16194	0.00429985	NA	NA	NA	NA	NA	NA	NA	NA	NA	NA	NA	NA	NA	NA	NA	NA	NA	NA	NA	NA	NA	NA	NA	NA	NA	NA	NA	NA	NA	NA	NA	NA	NA	NA	NA	NA
dd_Smed_v6_1680_0_1	1759	0.449975	7.45871	0.00429985	P43353	ALDH3B1	Aldehyde dehydrogenase family 3 member B1	2.27e-141	447	47.875	J3QMK6	Aldh3b3	Aldehyde dehydrogenase family 3 member B3	5.96e-143	459	46.841	Q90ZZ7	aldh3b1	Aldehyde dehydrogenase	6.74e-145	469	46.055	Q9VBP6	Ssadh	GH21316p	1.77e-33	441	26.984	Q20352	alh-11	ALdehyde deHydrogenase	1.2e-31	372	27.957	Q90ZZ7	aldh3b1	Aldehyde dehydrogenase	3.06e-144	469	46.055
dd_Smed_v6_248_0_1	532	0.491734	7.44782	0.00429985	NA	NA	NA	NA	NA	NA	NA	NA	NA	NA	NA	NA	NA	NA	NA	NA	NA	NA	NA	NA	NA	NA	NA	NA	NA	NA	NA	NA	NA	NA	NA	NA	NA	NA	NA	NA
dd_Smed_v6_6118_0_1	2535	-0.476453	4.34226	0.00431854	Q6UX72	B3GNT9	UDP-GlcNAc:betaGal beta-1,3-N-acetylglucosaminyltransferase 9	1.2e-24	276	26.812	Q8VI16	B3gnt9	UDP-GlcNAc:betaGal beta-1,3-N-acetylglucosaminyltransferase 9	2.21e-26	268	28.731	NA	NA	NA	NA	NA	NA	Q9VZA6	BcDNA:GM04393	Hexosyltransferase	2.47e-27	215	33.023	Q95US5	bre-5	Beta-1,3-galactosyltransferase bre-5	6.52e-14	195	28.718	Q9VZA6	BcDNA:GM04393	Hexosyltransferase	1.12e-26	215	33.023
dd_Smed_v6_2229_0_1	1053	-0.429697	7.77891	0.00436115	NA	NA	NA	NA	NA	NA	NA	NA	NA	NA	NA	NA	NA	NA	NA	NA	NA	NA	NA	NA	NA	NA	NA	NA	NA	NA	NA	NA	NA	NA	NA	NA	NA	NA	NA	NA
dd_Smed_v6_10915_0_1	1655	0.686328	3.33869	0.00437733	NA	NA	NA	NA	NA	NA	NA	NA	NA	NA	NA	NA	NA	NA	NA	NA	NA	NA	NA	NA	NA	NA	NA	NA	NA	NA	NA	NA	NA	NA	NA	NA	NA	NA	NA	NA
dd_Smed_v6_5186_0_1	1522	-0.414024	6.00005	0.00440646	Q5QJ74	TBCEL	Tubulin-specific chaperone cofactor E-like protein	1.31e-27	393	30.025	Q8C5W3	Tbcel	Tubulin-specific chaperone cofactor E-like protein	1.1e-22	421	28.979	F1QNT3	tbcela	Tubulin folding cofactor E-like a	4.13e-30	387	29.716	Q7K549	mlt	GH13040p	9.78e-37	410	31.707	NA	NA	NA	NA	NA	NA	Q7K549	mlt	GH13040p	4.43e-36	410	31.707
dd_Smed_v6_6588_0_1	916	-0.548618	4.07843	0.00440646	Q9NP90	RAB9B	Ras-related protein Rab-9B	5.08e-52	248	39.516	Q8BHH2	Rab9b	Ras-related protein Rab-9B	7.16e-52	248	39.516	E7F8G0	rab9b	RAB9B, member RAS oncogene family	7.5e-52	249	38.956	Q9VIW6	Rab9	RE17845p	9.56e-52	245	36.735	Q23146	rab-7	RAB family	2.56e-37	141	45.39	Q9NP90	RAB9B	Ras-related protein Rab-9B	2.25e-51	248	39.516
dd_Smed_v6_6092_0_1	1758	-0.431099	5.46493	0.0044135	Q5TF39	MFSD4B	Sodium-dependent glucose transporter 1	0.000318	119	25.21	Q8VCV9	Mfsd4b1	Sodium-dependent glucose transporter 1A	9.95e-05	119	22.689	NA	NA	NA	NA	NA	NA	NA	NA	NA	NA	NA	NA	NA	NA	NA	NA	NA	NA	Q8VCV9	Mfsd4b1	Sodium-dependent glucose transporter 1A	0.0004	119	22.689
dd_Smed_v6_1078_1_1	749	0.515478	5.62773	0.00441448	O43676	NDUFB3	NADH dehydrogenase [ubiquinone] 1 beta subcomplex subunit 3	5.28e-06	76	28.947	Q9CQZ6	Ndufb3	NADH dehydrogenase [ubiquinone] 1 beta subcomplex subunit 3	1.23e-05	81	29.63	NA	NA	NA	NA	NA	NA	Q9W2E8	ND-B12	NADH dehydrogenase (Ubiquinone) B12 subunit, isoform A	3.32e-09	86	36.047	NA	NA	NA	NA	NA	NA	Q9W2E8	ND-B12	NADH dehydrogenase (Ubiquinone) B12 subunit, isoform A	1.5e-08	86	36.047
dd_Smed_v6_26262_1_1	1397	-1.24792	0.371894	0.00453481	NA	NA	NA	NA	NA	NA	NA	NA	NA	NA	NA	NA	NA	NA	NA	NA	NA	NA	NA	NA	NA	NA	NA	NA	NA	NA	NA	NA	NA	NA	NA	NA	NA	NA	NA	NA
dd_Smed_v6_3329_0_1	1551	-0.514354	5.49873	0.00454182	Q16589	CCNG2	Cyclin-G2	1.01e-10	266	21.805	O08918	Ccng2	Cyclin-G2	3.46e-13	266	22.932	I6L9C0	ccni	Ccni protein	2.4e-12	118	29.661	Q95TJ9	CycG	Cyclin G	2.17e-10	99	31.313	NA	NA	NA	NA	NA	NA	O08918	Ccng2	Cyclin-G2	1.39e-12	266	22.932
dd_Smed_v6_6558_0_1	1983	0.424122	6.11314	0.00454339	Q86YB8	ERO1B	ERO1-like protein beta	4.01e-132	447	46.309	Q8R2E9	Ero1b	ERO1-like protein beta	1.68e-133	448	46.652	E7F2A8	ero1b	Endoplasmic reticulum oxidoreductase beta	3.82e-131	455	45.934	Q9V3A6	Ero1L	Ero1-like protein	2.39e-135	452	48.009	Q7YTU4	ero-1	Endoplasmic reticulum oxidoreductin-1	2.73e-112	450	42.222	Q9V3A6	Ero1L	Ero1-like protein	1.08e-134	452	48.009
dd_Smed_v6_1049_0_1	452	0.452771	5.5173	0.00458404	NA	NA	NA	NA	NA	NA	NA	NA	NA	NA	NA	NA	NA	NA	NA	NA	NA	NA	NA	NA	NA	NA	NA	NA	NA	NA	NA	NA	NA	NA	NA	NA	NA	NA	NA	NA
dd_Smed_v6_9559_0_1	5224	-0.453592	4.89292	0.00460617	Q562E7	WDR81	WD repeat-containing protein 81	3.69e-68	424	34.67	Q5ND34	Wdr81	WD repeat-containing protein 81	8.75e-67	432	34.491	Q5BJ09	nbeaa	Neurobeachin	5.25e-14	148	35.135	M9MRV7	Dmel\CG43367	Uncharacterized protein, isoform C	2.09e-13	181	33.702	Q19317	sel-2	Putative neurobeachin homolog	1.04e-11	85	43.529	Q562E7	WDR81	WD repeat-containing protein 81	1.63e-67	424	34.67
dd_Smed_v6_5445_0_1	1239	0.411407	4.95841	0.00460985	NA	NA	NA	NA	NA	NA	Q8BGT0	Ostm1	Osteopetrosis-associated transmembrane protein 1	0.001	187	23.529	NA	NA	NA	NA	NA	NA	NA	NA	NA	NA	NA	NA	NA	NA	NA	NA	NA	NA	NA	NA	NA	NA	NA	NA
dd_Smed_v6_16675_0_1	1081	-1.05531	1.0285	0.00467411	NA	NA	NA	NA	NA	NA	NA	NA	NA	NA	NA	NA	NA	NA	NA	NA	NA	NA	NA	NA	NA	NA	NA	NA	NA	NA	NA	NA	NA	NA	NA	NA	NA	NA	NA	NA
dd_Smed_v6_2732_0_1	2023	-0.405135	6.58892	0.00474376	Q8WV41	SNX33	Sorting nexin-33	4.31e-64	391	31.714	Q91ZR2	Snx18	Sorting nexin-18	9.55e-65	343	35.569	A5PMM5	snx18a	Sorting nexin	6.54e-69	414	33.092	Q9NCC3	SH3PX1	Sorting nexin	1.29e-55	410	29.024	Q8I4E2	lst-4	Sorting nexin lst-4	9.11e-71	395	34.43	Q8I4E2	lst-4	Sorting nexin lst-4	1.07e-69	395	34.43
dd_Smed_v6_11686_0_1	2207	-0.647902	3.81105	0.00475137	Q6UXY8	TMC5	Transmembrane channel-like protein 5	3.27e-05	439	20.957	NA	NA	NA	NA	NA	NA	E7FDU7	si:dkey-202l16.5	Transmembrane channel-like protein	3.38e-06	526	21.863	NA	NA	NA	NA	NA	NA	NA	NA	NA	NA	NA	NA	E7FDU7	si:dkey-202l16.5	Transmembrane channel-like protein	1.54e-05	526	21.863
dd_Smed_v6_14075_0_1	340	-0.987738	1.42822	0.00479635	NA	NA	NA	NA	NA	NA	NA	NA	NA	NA	NA	NA	NA	NA	NA	NA	NA	NA	NA	NA	NA	NA	NA	NA	NA	NA	NA	NA	NA	NA	NA	NA	NA	NA	NA	NA
dd_Smed_v6_9223_0_1	1200	-0.862308	2.82469	0.00486754	NA	NA	NA	NA	NA	NA	NA	NA	NA	NA	NA	NA	NA	NA	NA	NA	NA	NA	NA	NA	NA	NA	NA	NA	NA	NA	NA	NA	NA	NA	NA	NA	NA	NA	NA	NA
dd_Smed_v6_9215_1_1	1915	-0.883265	2.94768	0.00489272	NA	NA	NA	NA	NA	NA	NA	NA	NA	NA	NA	NA	NA	NA	NA	NA	NA	NA	NA	NA	NA	NA	NA	NA	NA	NA	NA	NA	NA	NA	NA	NA	NA	NA	NA	NA
dd_Smed_v6_9329_0_1	1519	-0.504074	3.95277	0.00490127	E9PC47	LIMK1	LIM domain kinase 1	1.96e-55	419	28.878	P53668	Limk1	LIM domain kinase 1	2.13e-67	419	31.265	B3DIV5	limk1a	LIM domain kinase 1	1.91e-35	154	41.558	E1JJM8	LIMK1	LIM-kinase1, isoform F	1.03e-33	170	38.235	Q22765	CELE_T25B9.4	Tyrosine-protein kinase	2.66e-21	144	33.333	P53668	Limk1	LIM domain kinase 1	8.55e-67	419	31.265
dd_Smed_v6_1033_0_1	764	0.573744	7.66428	0.00490209	Q6NZ44	FTH1	Ferritin	8.4e-73	173	61.272	P09528	Fth1	Ferritin heavy chain	2.07e-70	170	62.353	Q9DDT0	fth1a	Ferritin	1.08e-75	172	63.372	Q9VYH1	Fer3HCH	Ferritin	3.26e-46	165	44.848	Q9TYS3	ftn-2	Ferritin	1.6e-67	169	60.947	Q9DDT0	fth1a	Ferritin	4.92e-75	172	63.372
dd_Smed_v6_17106_0_1	6467	-0.607293	3.51309	0.00490209	Q9ULT8	HECTD1	E3 ubiquitin-protein ligase HECTD1	2.45e-37	475	29.263	Q69ZR2	Hectd1	E3 ubiquitin-protein ligase HECTD1	6.39e-36	476	28.992	Q8JFV5	hectd1	HECT domain-containing 1	3.66e-38	475	29.263	Q6NR00	Ufd4	LP05936p	1.37e-33	487	27.515	V6CLA7	hecd-1	HECtD1 ubiquitin ligase homolog	5.01e-34	512	25.586	Q8JFV5	hectd1	HECT domain-containing 1	1.66e-37	475	29.263
dd_Smed_v6_7964_0_1	3249	-0.417906	5.73835	0.00493651	P35609	ACTN2	Alpha-actinin-2	0	888	36.486	O88990	Actn3	Alpha-actinin-3	0	910	37.253	E9QFR8	actn2b	Actinin, alpha 2b	0	884	37.33	P18091	Actn	Alpha-actinin, sarcomeric	0	897	36.232	Q9XVU8	atn-1	AcTiniN	0	885	36.836	O88990	Actn3	Alpha-actinin-3	0	910	37.253
dd_Smed_v6_9030_0_1	1641	1.1197	3.61677	0.00493651	P39059	COL15A1	Collagen alpha-1(XV) chain	1.06e-11	193	25.389	P39061	Col18a1	Collagen alpha-1(XVIII) chain	3.15e-09	172	28.488	B5DE26	col15a1a	Col15a1 protein	1.16e-16	181	30.387	Q8MSE3	Mp	GM30371p	1.6e-09	177	25.989	G5EDQ4	cle-1	CLE-1C protein	2.05e-10	191	25.131	B5DE26	col15a1a	Col15a1 protein	5.27e-16	181	30.387
dd_Smed_v6_10352_0_1	1812	0.463333	4.5988	0.00495103	NA	NA	NA	NA	NA	NA	NA	NA	NA	NA	NA	NA	NA	NA	NA	NA	NA	NA	NA	NA	NA	NA	NA	NA	NA	NA	NA	NA	NA	NA	NA	NA	NA	NA	NA	NA
dd_Smed_v6_7970_0_1	3408	-0.486306	5.05453	0.00495103	Q5H8A4	PIGG	GPI ethanolamine phosphate transferase 2	2.63e-57	305	39.016	D3Z3Y1	Pigg	Phosphatidylinositol glycan anchor biosynthesis, class G	8.76e-58	344	36.919	E7FE54	si:ch73-49o8.1	Si:ch73-49o8.1	4.4e-55	299	39.13	A1Z705	PIG-G	CG2144	4.53e-35	276	35.145	Q19870	CELE_F28C6.4	Uncharacterized protein	8.26e-35	281	32.028	D3Z3Y1	Pigg	Phosphatidylinositol glycan anchor biosynthesis, class G	3.52e-57	344	36.919
dd_Smed_v6_9363_0_1	3630	0.418566	5.61039	0.00497585	P19827	ITIH1	Inter-alpha-trypsin inhibitor heavy chain H1	1.42e-06	336	24.107	J9JI28	Vwa3b	Von Willebrand factor A domain-containing 3B	2.64e-135	683	36.896	NA	NA	NA	NA	NA	NA	NA	NA	NA	NA	NA	NA	NA	NA	NA	NA	NA	NA	J9JI28	Vwa3b	Von Willebrand factor A domain-containing 3B	1.06e-134	683	36.896
dd_Smed_v6_10167_0_1	2005	0.476572	4.55713	0.00500998	Q15833	STXBP2	Syntaxin-binding protein 2	6.41e-103	641	31.825	Q64324	Stxbp2	Syntaxin-binding protein 2	1.83e-102	642	31.464	A0A0R4IQM9	stxbp1a	Syntaxin-binding protein 1a	5.66e-94	653	30.934	Q07327	Rop	Protein ROP	5.24e-102	620	33.065	P34815	unc-18	Putative acetylcholine regulator unc-18	2.19e-86	633	30.49	Q15833	STXBP2	Syntaxin-binding protein 2	2.84e-102	641	31.825
dd_Smed_v6_1811_0_1	1600	0.408145	6.37624	0.00500998	Q99615	DNAJC7	DnaJ homolog subfamily C member 7	1.07e-104	478	41.213	Q9QYI3	Dnajc7	DnaJ homolog subfamily C member 7	3.12e-105	431	42.923	Q6P0U6	dnajc3a	DnaJ (Hsp40) homolog, subfamily C, member 3	2.31e-35	477	28.721	Q8IP18	Tpr2	RH52721p	1.15e-97	476	36.765	P91189	dnj-7	DNaJ domain (Prokaryotic heat shock protein)	9.26e-22	433	24.018	Q9QYI3	Dnajc7	DnaJ homolog subfamily C member 7	1.25e-104	431	42.923
dd_Smed_v6_632_0_1	2259	0.407273	8.88531	0.00500998	P27824	CANX	Calnexin	7.38e-164	451	57.871	Q3TXE5	Canx	Putative uncharacterized protein	4.04e-165	469	57.356	F1QKS4	canx	Calnexin	3.15e-163	457	58.206	Q8T410	Cnx99A	AT22968p	1.09e-142	428	52.336	P34652	cnx-1	Calnexin	5.13e-121	431	45.244	Q3TXE5	Canx	Putative uncharacterized protein	1.62e-164	469	57.356
dd_Smed_v6_3889_0_1	987	-0.814414	4.72821	0.00502823	P61018	RAB4B	Ras-related protein Rab-4B	6.82e-25	156	33.974	Q91ZR1	Rab4b	Ras-related protein Rab-4B	7.35e-25	155	34.194	Q68EK7	rab4b	Ras-related protein Rab-4B	7.58e-25	159	33.962	O15971	Rab10	LD39986p	2.59e-25	168	32.738	Q94148	rab-10	Ras-related protein Rab-10	1.32e-23	192	30.729	O15971	Rab10	LD39986p	1.17e-24	168	32.738
dd_Smed_v6_11589_0_1	1211	0.697745	2.74355	0.0051699	NA	NA	NA	NA	NA	NA	NA	NA	NA	NA	NA	NA	NA	NA	NA	NA	NA	NA	NA	NA	NA	NA	NA	NA	NA	NA	NA	NA	NA	NA	NA	NA	NA	NA	NA	NA
dd_Smed_v6_154_0_1	1444	-0.380039	10.1983	0.00529492	Q00G26	PLIN5	Perilipin-5	7.18e-07	104	26.923	Q8BVZ1	Plin5	Perilipin-5	2.35e-08	284	22.183	NA	NA	NA	NA	NA	NA	Q9VXY7	Lsd-2	Lipid storage droplets surface-binding protein 2	7.03e-05	113	25.664	NA	NA	NA	NA	NA	NA	Q8BVZ1	Plin5	Perilipin-5	9.47e-08	284	22.183
dd_Smed_v6_13892_0_1	1912	-0.900913	1.78456	0.00530151	P30825	SLC7A1	High affinity cationic amino acid transporter 1	6.1e-63	412	32.039	Q09143	Slc7a1	High affinity cationic amino acid transporter 1	2.99e-67	578	28.547	B0UYF2	slc7a14a	Probable cationic amino acid transporter	1.77e-50	431	31.09	Q9VPG2	Dmel\CG13248	FI04531p	3.19e-70	580	29.138	Q9NA91	aat-9	Amino Acid Transporter	2.9e-12	385	25.455	Q9VPG2	Dmel\CG13248	FI04531p	1.45e-69	580	29.138
dd_Smed_v6_760_0_1	380	-0.521881	4.11686	0.00544146	NA	NA	NA	NA	NA	NA	NA	NA	NA	NA	NA	NA	NA	NA	NA	NA	NA	NA	NA	NA	NA	NA	NA	NA	NA	NA	NA	NA	NA	NA	NA	NA	NA	NA	NA	NA
dd_Smed_v6_1506_0_1	549	-0.646331	3.9544	0.00545546	Q9UL33	TRAPPC2L	Trafficking protein particle complex subunit 2-like protein	1.65e-35	134	42.537	Q9JME7	Trappc2l	Trafficking protein particle complex subunit 2-like protein	2.6e-36	133	42.857	A0A0R4IY03	trappc2l	Trafficking protein particle complex 2-like	7.5e-38	133	43.609	Q9VUZ1	Trs20	Probable trafficking protein particle complex subunit 2	0.000142	102	28.431	NA	NA	NA	NA	NA	NA	A0A0R4IY03	trappc2l	Trafficking protein particle complex 2-like	3.41e-37	133	43.609
dd_Smed_v6_7906_0_1	942	-0.765092	3.06536	0.00545546	P16157	ANK1	Ankyrin-1	2.98e-19	116	35.345	Q8C8R3	Ank2	Ankyrin-2	3.24e-16	116	33.621	I3ITP1	caskin1	CASK-interacting protein 1	4.07e-18	130	34.615	M9PBV0	Ank2	Ankyrin 2, isoform X	1.98e-15	116	33.621	Q7JNZ0	unc-44	Uncharacterized protein	1.91e-12	121	33.058	P16157	ANK1	Ankyrin-1	1.32e-18	116	35.345
dd_Smed_v6_3546_0_1	2175	0.418153	7.01817	0.00547057	Q96CV8	THOP1	Thimet oligopeptidase 1	0	662	48.792	Q8C1A5	Thop1	Thimet oligopeptidase	0	663	48.718	E7EZ90	thop1	Thimet oligopeptidase 1	0	658	48.936	A1Z6H6	CG7791	CG7791	4.93e-38	628	24.682	Q95PY9	CELE_Y67H2A.7	Uncharacterized protein	2.84e-15	634	20.505	Q96CV8	THOP1	Thimet oligopeptidase 1	0	662	48.792
dd_Smed_v6_8956_0_1	3540	-0.458013	5.38872	0.00547057	Q04656	ATP7A	Copper-transporting ATPase 1	0	646	49.381	Q64430	Atp7a	Copper-transporting ATPase 1	0	728	45.879	F1Q5B3	atp7a	ATPase, Cu++-transporting, alpha polypeptide	0	683	46.266	Q9VYT4	ATP7	ATP7, isoform B	4.43e-174	639	47.887	G5ED40	cua-1	CU (Copper) ATPase	3.29e-161	645	46.667	Q64430	Atp7a	Copper-transporting ATPase 1	0	728	45.879
dd_Smed_v6_9371_0_1	1710	-0.851682	4.04931	0.00548809	NA	NA	NA	NA	NA	NA	NA	NA	NA	NA	NA	NA	NA	NA	NA	NA	NA	NA	NA	NA	NA	NA	NA	NA	NA	NA	NA	NA	NA	NA	NA	NA	NA	NA	NA	NA
dd_Smed_v6_6561_0_1	2867	0.427179	6.56187	0.00549904	Q9NUB1	ACSS1	Acetyl-coenzyme A synthetase 2-like, mitochondrial	0	627	54.226	Q99NB1	Acss1	Acetyl-coenzyme A synthetase 2-like, mitochondrial	0	627	53.589	F1QYS7	acss1	Acetyl-coenzyme A synthetase	0	643	53.81	Q9VP61	AcCoAS	Acetyl-coenzyme A synthetase	1.08e-161	640	42.344	O45873	mec-18	Uncharacterized protein	7.06e-09	587	20.273	F1QYS7	acss1	Acetyl-coenzyme A synthetase	0	643	53.81
dd_Smed_v6_8333_0_1	2368	-0.423544	4.94935	0.00556149	Q9ULQ1	TPCN1	Two pore calcium channel protein 1	4.8e-18	558	22.401	Q9EQJ0	Tpcn1	Two pore calcium channel protein 1	2.19e-22	551	22.868	C4IXV6	gb:eh507706	Expressed sequence EH507706	1.7e-37	782	26.087	NA	NA	NA	NA	NA	NA	NA	NA	NA	NA	NA	NA	C4IXV6	gb:eh507706	Expressed sequence EH507706	7.75e-37	782	26.087
dd_Smed_v6_10656_0_1	1377	-0.72061	2.39463	0.00559694	Q7RTY1	SLC16A9	Monocarboxylate transporter 9	0.000538	104	26.923	Q7TM99	Slc16a9	Monocarboxylate transporter 9	0.00065	90	27.778	F1QFN0	slc16a9a	Solute carrier family 16, member 9a	3.87e-06	75	29.333	NA	NA	NA	NA	NA	NA	NA	NA	NA	NA	NA	NA	F1QFN0	slc16a9a	Solute carrier family 16, member 9a	1.76e-05	75	29.333
dd_Smed_v6_14995_0_1	1332	-1.07006	0.638847	0.00562783	NA	NA	NA	NA	NA	NA	NA	NA	NA	NA	NA	NA	A4QP11	zgc:162611	Zgc:162611 protein	3.49e-05	119	21.008	NA	NA	NA	NA	NA	NA	NA	NA	NA	NA	NA	NA	A4QP11	zgc:162611	Zgc:162611 protein	0.000159	119	21.008
dd_Smed_v6_15908_0_1	428	-0.985069	1.10601	0.00564665	NA	NA	NA	NA	NA	NA	NA	NA	NA	NA	NA	NA	NA	NA	NA	NA	NA	NA	NA	NA	NA	NA	NA	NA	NA	NA	NA	NA	NA	NA	NA	NA	NA	NA	NA	NA
dd_Smed_v6_9401_0_1	1951	-0.529268	3.88468	0.00565133	Q9UGH3	SLC23A2	Solute carrier family 23 member 2	5.05e-92	589	31.239	A0A0J9YUX7	Slc23a4	Solute carrier family 23 member 4	1.61e-104	574	34.146	NA	NA	NA	NA	NA	NA	NA	NA	NA	NA	NA	NA	NA	NA	NA	NA	NA	NA	A0A0J9YUX7	Slc23a4	Solute carrier family 23 member 4	6.46e-104	574	34.146
dd_Smed_v6_6951_0_1	1244	0.503292	4.80821	0.00567691	NA	NA	NA	NA	NA	NA	Q99JT6	Tlcd1	Calfacilitin	6.46e-20	167	29.341	A8WGS4	tlcd2	TLC domain-containing protein 2	2.63e-44	222	35.135	NA	NA	NA	NA	NA	NA	Q93892	CELE_M02B1.3	Uncharacterized protein	2.34e-09	148	32.432	A8WGS4	tlcd2	TLC domain-containing protein 2	1.2e-43	222	35.135
dd_Smed_v6_5075_0_1	2339	0.400304	5.17517	0.0057455	NA	NA	NA	NA	NA	NA	NA	NA	NA	NA	NA	NA	NA	NA	NA	NA	NA	NA	NA	NA	NA	NA	NA	NA	NA	NA	NA	NA	NA	NA	NA	NA	NA	NA	NA	NA
dd_Smed_v6_5177_0_1	4566	-0.441056	6.16588	0.0057455	Q9NPA5	ZFP64	Zinc finger protein 64 homolog, isoforms 1 and 2	1.49e-11	188	28.723	A2APF3	Ctcfl	Transcriptional repressor CTCFL	9.3e-09	93	34.409	Q6JAA4	ctcf	CCCTC-binding factor	4.85e-09	93	35.484	Q7K3V3	peb	GH10905p	2.39e-09	119	31.092	Q19418	ztf-2	Zinc finger putative Transcription Factor family	1.6e-09	50	46	Q9NPA5	ZFP64	Zinc finger protein 64 homolog, isoforms 1 and 2	6.59e-11	188	28.723
dd_Smed_v6_9249_0_1	1876	-0.557242	3.89694	0.0057455	NA	NA	NA	NA	NA	NA	NA	NA	NA	NA	NA	NA	NA	NA	NA	NA	NA	NA	NA	NA	NA	NA	NA	NA	NA	NA	NA	NA	NA	NA	NA	NA	NA	NA	NA	NA
dd_Smed_v6_7650_0_1	1009	-0.882846	3.68765	0.0057711	Q9NWW5	CLN6	Ceroid-lipofuscinosis neuronal protein 6	7.18e-66	268	47.388	A0PJN2	Cln6	Cln6 protein	4.11e-66	268	46.642	F1QTM4	cln6a	Ceroid-lipofuscinosis, neuronal 6a	5.37e-73	266	48.872	NA	NA	NA	NA	NA	NA	NA	NA	NA	NA	NA	NA	F1QTM4	cln6a	Ceroid-lipofuscinosis, neuronal 6a	2.44e-72	266	48.872
dd_Smed_v6_5359_0_1	2599	0.391446	5.68497	0.00579015	NA	NA	NA	NA	NA	NA	NA	NA	NA	NA	NA	NA	NA	NA	NA	NA	NA	NA	NA	NA	NA	NA	NA	NA	NA	NA	NA	NA	NA	NA	NA	NA	NA	NA	NA	NA
dd_Smed_v6_5409_0_1	1094	0.42325	4.76362	0.00581563	Q96SJ8	TSPAN18	Tetraspanin-18	1.92e-06	243	27.16	Q99J59	Tspan1	Tetraspanin-1	1.01e-09	248	24.194	Q0P3Z7	tspan34	Tetraspanin	1.28e-05	258	22.868	Q9V3E5	Tsp66E	Tetraspanin	6.52e-12	254	25.984	NA	NA	NA	NA	NA	NA	Q9V3E5	Tsp66E	Tetraspanin	2.96e-11	254	25.984
dd_Smed_v6_11920_0_1	2667	-0.843867	3.93476	0.00586124	NA	NA	NA	NA	NA	NA	NA	NA	NA	NA	NA	NA	NA	NA	NA	NA	NA	NA	NA	NA	NA	NA	NA	NA	NA	NA	NA	NA	NA	NA	NA	NA	NA	NA	NA	NA
dd_Smed_v6_3198_0_1	816	0.501053	4.25619	0.00590602	P56559	ARL4C	ADP-ribosylation factor-like protein 4C	1.52e-39	169	44.97	P61208	Arl4c	ADP-ribosylation factor-like protein 4C	1.67e-39	169	44.97	Q803D1	arf1	ADP-ribosylation factor 1	3.02e-37	149	49.664	P61209	Arf79F	ADP-ribosylation factor 1	2.71e-37	149	50.336	Q10943	arf-1.2	ADP-ribosylation factor 1-like 2	2.59e-37	149	48.993	P61208	Arl4c	ADP-ribosylation factor-like protein 4C	6.71e-39	169	44.97
dd_Smed_v6_2918_0_1	1806	-0.38319	5.88957	0.00591539	Q9H2V7	SPNS1	Protein spinster homolog 1	4.72e-122	496	41.532	Q8R0G7	Spns1	Protein spinster homolog 1	5.91e-121	473	41.86	Q7ZU13	spns1	Protein spinster homolog 1	8.05e-113	437	44.622	Q9GQQ0	spin	Protein spinster	1.86e-109	403	45.161	O01927	spin-1	SPINster (Drosophila lysosomal permease) homolog	1.84e-103	498	37.149	Q9H2V7	SPNS1	Protein spinster homolog 1	2.09e-121	496	41.532
dd_Smed_v6_503_0_1	630	0.603971	7.58997	0.0059491	Q03252	LMNB2	Lamin-B2	3.58e-06	113	31.858	NA	NA	NA	NA	NA	NA	Q9W6T5	lmnb2	Lamin B2	2.77e-06	100	32	NA	NA	NA	NA	NA	NA	P90900	ifa-4	Intermediate filament protein ifa-4	6.57e-14	126	34.127	P90900	ifa-4	Intermediate filament protein ifa-4	7.75e-13	126	34.127
dd_Smed_v6_522_0_1	1028	0.493738	6.89099	0.0059491	P11233	RALA	Ras-related protein Ral-A	8.63e-89	174	70.69	P63321	Rala	Ras-related protein Ral-A	5.82e-89	174	70.69	Q6DC92	ralba	Zgc:100801	9.78e-85	179	67.039	P48555	Rala	Ras-related protein Ral-a	2.64e-87	201	62.687	Q9N3F8	ral-1	RAL (Ras-related GTPase) homolog	1.24e-80	181	63.536	P63321	Rala	Ras-related protein Ral-A	2.34e-88	174	70.69
dd_Smed_v6_7506_0_1	4942	-0.526917	4.74211	0.00597448	O95199	RCBTB2	RCC1 and BTB domain-containing protein 2	4.41e-25	346	28.613	Q9CYM1	Herc3	Putative uncharacterized protein	1.5e-24	285	30.175	F1QM29	rpgrb	Retinitis pigmentosa GTPase regulator b	2.96e-21	286	27.972	Q9VR91	HERC2	Probable E3 ubiquitin-protein ligase HERC2	6.98e-19	317	28.391	Q5DX34	glo-4	X-linked retinitis pigmentosa GTPase regulator homolog	6.09e-26	369	26.287	Q5DX34	glo-4	X-linked retinitis pigmentosa GTPase regulator homolog	7.19e-25	369	26.287
dd_Smed_v6_10288_0_1	1921	-0.513162	4.39703	0.0060141	Q3KR16	PLEKHG6	Pleckstrin homology domain-containing family G member 6	2.83e-39	377	27.056	Q8R0J1	Plekhg6	Pleckstrin homology domain-containing family G member 6	2.75e-40	377	29.178	A0A0R4ISX1	plekhg5a	Pleckstrin homology domain-containing, family G (with RhoGef domain) member 5a	1.36e-29	342	25.731	M9PG56	Dmel\CG42674	Uncharacterized protein, isoform G	5.68e-37	375	28	Q22354	rhgf-2	RHo Guanine nucleotide exchange Factor	1.5e-27	376	25	Q8R0J1	Plekhg6	Pleckstrin homology domain-containing family G member 6	1.11e-39	377	29.178
dd_Smed_v6_1227_0_1	462	0.515256	5.69208	0.0060141	NA	NA	NA	NA	NA	NA	NA	NA	NA	NA	NA	NA	F1QHN6	ubc	Ubiquitin C	3.12e-06	83	31.325	NA	NA	NA	NA	NA	NA	NA	NA	NA	NA	NA	NA	F1QHN6	ubc	Ubiquitin C	1.42e-05	83	31.325
dd_Smed_v6_12905_1_1	1455	-1.03944	2.38236	0.0060141	Q6EKJ0	GTF2IRD2B	General transcription factor II-I repeat domain-containing protein 2B	0.000272	34	44.118	Q99NI3	Gtf2ird2	General transcription factor II-I repeat domain-containing protein 2	0.000269	41	41.463	A0A0G2KYX9	-	Uncharacterized protein	4.96e-08	104	30.769	NA	NA	NA	NA	NA	NA	NA	NA	NA	NA	NA	NA	A0A0G2KYX9	-	Uncharacterized protein	2.18e-07	104	30.769
dd_Smed_v6_6051_0_1	856	-0.449492	4.5452	0.00602653	Q8N4B1	FAM109A	Sesquipedalian-1	4.99e-20	139	32.374	Q8BH49	Fam109a	Sesquipedalian-1	1.32e-19	140	32.857	F1R8V5	si:ch211-193c2.2	Si:ch211-193c2.2	2.83e-18	139	29.496	Q95R37	CG12393	SD10969p	5.47e-19	144	37.5	Q7YTJ3	CELE_Y37D8A.25	Uncharacterized protein	9.74e-05	98	26.531	Q8N4B1	FAM109A	Sesquipedalian-1	2.2e-19	139	32.374
dd_Smed_v6_5977_0_1	3818	0.372281	6.18113	0.00609643	Q8WUM0	NUP133	Nuclear pore complex protein Nup133	9.47e-24	692	22.543	Q8R0G9	Nup133	Nuclear pore complex protein Nup133	1.16e-24	687	21.689	F1QNV4	nup133	Nucleoporin 133	1.03e-16	437	22.883	A1YK81	Nup133	Nup133	1.38e-12	500	22.4	NA	NA	NA	NA	NA	NA	Q8R0G9	Nup133	Nuclear pore complex protein Nup133	4.66e-24	687	21.689
dd_Smed_v6_8772_0_1	3060	0.417133	5.16357	0.0061686	Q92543	SNX19	Sorting nexin-19	1e-08	198	28.788	Q6P4T1	Snx19	Sorting nexin-19	2.86e-08	216	27.315	NA	NA	NA	NA	NA	NA	NA	NA	NA	NA	NA	NA	NA	NA	NA	NA	NA	NA	Q92543	SNX19	Sorting nexin-19	4.43e-08	198	28.788
dd_Smed_v6_7534_0_1	1562	-0.437069	4.65785	0.00618597	NA	NA	NA	NA	NA	NA	NA	NA	NA	NA	NA	NA	NA	NA	NA	NA	NA	NA	NA	NA	NA	NA	NA	NA	NA	NA	NA	NA	NA	NA	NA	NA	NA	NA	NA	NA
dd_Smed_v6_4812_2_1	2263	0.451386	4.98073	0.00619232	Q8NF37	LPCAT1	Lysophosphatidylcholine acyltransferase 1	8.8e-27	222	32.883	Q3TFD2	Lpcat1	Lysophosphatidylcholine acyltransferase 1	1.34e-25	245	29.796	Q1LWG4	lpcat1	Lysophosphatidylcholine acyltransferase 1	2.26e-24	259	28.958	Q0KHU5	LPCAT	Lysophosphatidylcholine acyltransferase	3.98e-22	194	33.505	NA	NA	NA	NA	NA	NA	Q8NF37	LPCAT1	Lysophosphatidylcholine acyltransferase 1	3.89e-26	222	32.883
dd_Smed_v6_17446_0_1	1082	-1.31516	-0.259143	0.00620038	P63261	ACTG1	Actin, cytoplasmic 2	2.6e-07	86	47.674	Q3TSB7	Actg1	Putative uncharacterized protein	2.81e-07	86	47.674	F8W3L1	acta2	Actin, alpha 2, smooth muscle, aorta	2.94e-07	79	50.633	P02574	Act79B	Actin, larval muscle	2.54e-07	86	45.349	Q95ZL1	act-4	Actin-4	6.8e-08	86	47.674	Q95ZL1	act-4	Actin-4	8.02e-07	86	47.674
dd_Smed_v6_400_0_1	1752	0.434578	10.9256	0.00620038	P05091	ALDH2	Aldehyde dehydrogenase, mitochondrial	0	487	60.575	P47738	Aldh2	Aldehyde dehydrogenase, mitochondrial	0	487	61.191	Q8QGQ2	aldh2.1	Aldehyde dehydrogenase 2	0	487	60.37	Q9VB96	CG31075	Uncharacterized protein, isoform A	0	478	55.649	Q20780	alh-1	ALdehyde deHydrogenase	0	490	57.755	P47738	Aldh2	Aldehyde dehydrogenase, mitochondrial	0	487	61.191
dd_Smed_v6_7446_0_1	369	-0.595566	3.23643	0.00621237	NA	NA	NA	NA	NA	NA	NA	NA	NA	NA	NA	NA	NA	NA	NA	NA	NA	NA	NA	NA	NA	NA	NA	NA	NA	NA	NA	NA	NA	NA	NA	NA	NA	NA	NA	NA
dd_Smed_v6_7409_0_1	1620	-0.759115	4.92366	0.00625528	NA	NA	NA	NA	NA	NA	NA	NA	NA	NA	NA	NA	NA	NA	NA	NA	NA	NA	NA	NA	NA	NA	NA	NA	NA	NA	NA	NA	NA	NA	NA	NA	NA	NA	NA	NA
dd_Smed_v6_830_0_1	510	0.559289	4.41278	0.00628582	NA	NA	NA	NA	NA	NA	NA	NA	NA	NA	NA	NA	NA	NA	NA	NA	NA	NA	NA	NA	NA	NA	NA	NA	NA	NA	NA	NA	NA	NA	NA	NA	NA	NA	NA	NA
dd_Smed_v6_12484_0_1	3645	0.549936	4.1734	0.00632018	A8K8P3	SFI1	Protein SFI1 homolog	9.75e-21	710	21.69	Q3UZY0	Sfi1	Protein SFI1 homolog	8.71e-17	801	21.473	NA	NA	NA	NA	NA	NA	NA	NA	NA	NA	NA	NA	NA	NA	NA	NA	NA	NA	A8K8P3	SFI1	Protein SFI1 homolog	4.31e-20	710	21.69
dd_Smed_v6_2222_0_1	2253	0.397316	6.13139	0.00632018	NA	NA	NA	NA	NA	NA	NA	NA	NA	NA	NA	NA	NA	NA	NA	NA	NA	NA	NA	NA	NA	NA	NA	NA	NA	NA	NA	NA	NA	NA	NA	NA	NA	NA	NA	NA
dd_Smed_v6_11534_0_1	2530	-0.685871	3.55995	0.00632526	Q96CC6	RHBDF1	Inactive rhomboid protein 1	3.27e-101	198	51.515	Q6PIX5	Rhbdf1	Inactive rhomboid protein 1	8.19e-105	299	43.144	Q6GMF8	rhbdf1	Inactive rhomboid protein 1	2.02e-111	299	45.151	Q76NQ1	rho-5	Inactive rhomboid protein 1	3.65e-88	203	42.857	H2KML1	rom-4	RhOMboid (Drosophila) related	2.43e-86	198	42.424	Q6GMF8	rhbdf1	Inactive rhomboid protein 1	8.96e-111	299	45.151
dd_Smed_v6_3513_0_1	1551	0.406654	5.51929	0.0063504	P35858	IGFALS	Insulin-like growth factor-binding protein complex acid labile subunit	1.28e-16	186	31.183	P70193	Lrig1	Leucine-rich repeats and immunoglobulin-like domains protein 1	1.65e-12	195	31.282	F1QVN0	lrrtm4l1	Leucine-rich repeat transmembrane neuronal 4-like 1	1.44e-11	187	29.412	P24014	sli	Protein slit	1.44e-12	213	25.822	Q965M2	sma-10	Leucine-rich repeats and immunoglobulin-like domains protein sma-10	7.26e-12	167	27.545	P35858	IGFALS	Insulin-like growth factor-binding protein complex acid labile subunit	5.65e-16	186	31.183
dd_Smed_v6_4058_0_1	1905	0.385515	6.30215	0.00635535	Q96G03	PGM2	Phosphoglucomutase-2	7.34e-176	597	47.236	Q7TSV4	Pgm2	Phosphoglucomutase-2	3.96e-174	600	46.333	Q6NYE3	pgm2	Phosphoglucomutase 2	1.01e-174	605	45.95	A1Z7P1	Pmm45A	Phosphomannomutase 45A	4.06e-164	607	44.152	O45934	CELE_Y43F4B.5	Uncharacterized protein	2.06e-143	592	40.709	Q96G03	PGM2	Phosphoglucomutase-2	3.24e-175	597	47.236
dd_Smed_v6_1880_0_1	1266	0.40653	5.61362	0.00644012	Q14165	MLEC	Malectin	4.58e-71	261	50.575	Q6ZQI3	Mlec	Malectin	2.76e-70	261	49.808	A9C3P0	mlec	Malectin	1.17e-71	294	47.959	Q9VIG0	CG9257	CG9257	2.88e-64	335	40	NA	NA	NA	NA	NA	NA	A9C3P0	mlec	Malectin	5.34e-71	294	47.959
dd_Smed_v6_3588_0_1	1332	0.393535	5.38826	0.0064877	Q6FHS4	DNAJB1	DNAJB1 protein	1.22e-111	352	50.568	Q9QYJ3	Dnajb1	DnaJ homolog subfamily B member 1	4.08e-112	345	51.594	Q7ZVY8	dnajb1b	Zgc:55492	2.54e-113	350	53.714	Q24133	DnaJ-1	DnaJ protein homolog 1	5.98e-98	358	50	O16303	dnj-19	DNaJ domain (Prokaryotic heat shock protein)	9.77e-22	185	34.595	Q7ZVY8	dnajb1b	Zgc:55492	1.16e-112	350	53.714
dd_Smed_v6_19132_0_1	1350	-1.1226	0.387726	0.00651063	NA	NA	NA	NA	NA	NA	NA	NA	NA	NA	NA	NA	NA	NA	NA	NA	NA	NA	NA	NA	NA	NA	NA	NA	NA	NA	NA	NA	NA	NA	NA	NA	NA	NA	NA	NA
dd_Smed_v6_791_0_1	6289	0.560171	9.02999	0.00651871	P35580	MYH10	Myosin-10	0	1933	49.509	Q61879	Myh10	Myosin-10	0	1933	49.612	F1R889	myh9a	Myosin, heavy chain 9a, non-muscle	0	1933	49.767	Q99323	zip	Myosin heavy chain, non-muscle	0	1970	49.036	Q20641	nmy-1	Non-muscle MYosin	0	1923	46.386	Q61879	Myh10	Myosin-10	0	1933	49.612
dd_Smed_v6_7578_0_1	1650	-0.449487	4.23765	0.00667379	Q9UPI3	FLVCR2	Feline leukemia virus subgroup C receptor-related protein 2	4.56e-115	452	44.027	Q91X85	Flvcr2	Feline leukemia virus subgroup C receptor-related protein 2	5.64e-117	466	42.06	A0A0R4IYQ7	flvcr1	Feline leukemia virus subgroup C cellular receptor 1	1.04e-114	472	43.644	NA	NA	NA	NA	NA	NA	Q17675	C05G5.1	Uncharacterized protein	9.71e-23	397	26.196	Q91X85	Flvcr2	Feline leukemia virus subgroup C receptor-related protein 2	2.27e-116	466	42.06
dd_Smed_v6_16958_0_1	1614	-1.14266	0.8589	0.0067439	P07199	CENPB	Major centromere autoantigen B	7.82e-06	118	27.966	P27790	Cenpb	Major centromere autoantigen B	1.03e-05	118	27.966	NA	NA	NA	NA	NA	NA	NA	NA	NA	NA	NA	NA	NA	NA	NA	NA	NA	NA	P07199	CENPB	Major centromere autoantigen B	3.46e-05	118	27.966
dd_Smed_v6_6242_0_1	1270	0.451802	5.37472	0.00674461	O43766	LIAS	Lipoyl synthase, mitochondrial	4.96e-167	328	68.598	Q99M04	Lias	Lipoyl synthase, mitochondrial	7.34e-168	328	69.207	Q6PHG4	lias	Lipoyl synthase, mitochondrial	3.84e-167	328	67.988	Q7JQW6	Las	Lipoyl synthase, mitochondrial	1.41e-162	330	65.455	Q21452	M01F1.3	Lipoyl synthase, mitochondrial	2.24e-134	335	56.418	Q99M04	Lias	Lipoyl synthase, mitochondrial	2.95e-167	328	69.207
dd_Smed_v6_5161_0_1	420	0.899373	2.00993	0.00677664	NA	NA	NA	NA	NA	NA	NA	NA	NA	NA	NA	NA	NA	NA	NA	NA	NA	NA	NA	NA	NA	NA	NA	NA	NA	NA	NA	NA	NA	NA	NA	NA	NA	NA	NA	NA
dd_Smed_v6_6955_0_1	237	-1.65318	0.730722	0.00677664	P0CG48	UBC	Polyubiquitin-C	2.03e-06	63	31.746	P62984	Uba52	Ubiquitin-60S ribosomal protein L40	3.32e-06	64	29.688	B0R193	ubb	Ubiquitin B	1.48e-06	63	30.159	P18101	RpL40	Ubiquitin-60S ribosomal protein L40	3.04e-06	64	29.688	P49632	ubq-2	Ubiquitin-60S ribosomal protein L40	1.37e-06	64	29.688	B0R193	ubb	Ubiquitin B	6.75e-06	63	30.159
dd_Smed_v6_4148_0_1	1542	-0.382233	5.18731	0.00683928	Q12933	TRAF2	TNF receptor-associated factor 2	8.73e-62	467	32.12	P39429	Traf2	TNF receptor-associated factor 2	4.3e-61	468	32.906	Q6DEG0	traf3	TNF receptor-associated factor 3	3.64e-53	163	55.215	Q9UAC5	Traf4	TRAF1	2.42e-32	381	25.459	G5EG80	trf-1	TNF Receptor Associated Factor (TRAF) homolog	2.29e-23	365	25.479	Q12933	TRAF2	TNF receptor-associated factor 2	3.86e-61	467	32.12
dd_Smed_v6_10872_0_1	2836	0.422346	4.8559	0.00684727	Q12913	PTPRJ	Receptor-type tyrosine-protein phosphatase eta	1.56e-11	272	24.265	Q64455	Ptprj	Receptor-type tyrosine-protein phosphatase eta	2.49e-11	272	24.632	X1WCM2	ptprjb.1	Protein tyrosine phosphatase, receptor type, Jb, tandem duplicate 1	1.14e-11	285	22.456	P16621	Lar	Tyrosine-protein phosphatase Lar	2.81e-11	279	23.656	G5EGJ9	dep-1	Receptor-type tyrosine-protein phosphatase dep-1	8.08e-10	196	23.469	X1WCM2	ptprjb.1	Protein tyrosine phosphatase, receptor type, Jb, tandem duplicate 1	5.19e-11	285	22.456
dd_Smed_v6_8868_0_1	1783	-0.63233	4.30338	0.0068686	Q86VX9	MON1A	Vacuolar fusion protein MON1 homolog A	2.87e-80	431	34.803	Q6PDG8	Mon1a	Vacuolar fusion protein MON1 homolog A	1.62e-80	446	34.753	E7EY38	mon1bb	MON1 secretory-trafficking family member Bb	1.1e-88	461	37.961	Q8MRZ0	Mon1	SD11991p	4.06e-77	422	36.019	Q9BI89	sand-1	SAND endocytosis protein family	1.7e-39	424	26.887	E7EY38	mon1bb	MON1 secretory-trafficking family member Bb	5.02e-88	461	37.961
dd_Smed_v6_2923_0_1	1759	0.420352	6.33761	0.00688846	Q7L5Y1	ENOSF1	Mitochondrial enolase superfamily member 1	0	432	53.704	NA	NA	NA	NA	NA	NA	F1Q510	enosf1	Enolase superfamily member 1	0	441	53.061	NA	NA	NA	NA	NA	NA	NA	NA	NA	NA	NA	NA	F1Q510	enosf1	Enolase superfamily member 1	0	441	53.061
dd_Smed_v6_7478_0_1	1622	0.484449	4.26218	0.00693104	P60484	PTEN	Phosphatidylinositol 3,4,5-trisphosphate 3-phosphatase and dual-specificity protein phosphatase PTEN	7e-76	361	39.058	O08586	Pten	Phosphatidylinositol 3,4,5-trisphosphate 3-phosphatase and dual-specificity protein phosphatase PTEN	7.31e-76	361	39.058	Q6TGR7	ptena	Phosphatase and tensin homolog A	3.85e-77	377	37.401	Q9Y0B6	Pten	PTEN1	2.88e-67	365	37.534	G5EE01	daf-18	Phosphatidylinositol 3,4,5-trisphosphate 3-phosphatase and dual-specificity protein phosphatase daf-18	1.62e-32	200	36.5	Q6TGR7	ptena	Phosphatase and tensin homolog A	1.75e-76	377	37.401
dd_Smed_v6_6185_0_1	4925	0.38792	6.51081	0.0070911	Q14689	DIP2A	Disco-interacting protein 2 homolog A	0	1247	30.874	Q8BWT5	Dip2a	Disco-interacting protein 2 homolog A	0	1248	31.17	NA	NA	NA	NA	NA	NA	Q9W0S9	DIP2	Disco-interacting protein 2	6.65e-178	1376	29.215	NA	NA	NA	NA	NA	NA	Q14689	DIP2A	Disco-interacting protein 2 homolog A	0	1247	30.874
dd_Smed_v6_14925_0_1	1775	0.739372	2.18026	0.00709824	P28472	GABRB3	Gamma-aminobutyric acid receptor subunit beta-3	1.56e-05	272	22.059	P63080	Gabrb3	Gamma-aminobutyric acid receptor subunit beta-3	1.52e-05	272	22.059	Q9DES9	glra4a	Glycine receptor alphaZ2 subunit	0.000194	264	22.727	Q08832	Lcch3	Gamma-aminobutyric acid receptor subunit beta-like	0.000338	287	22.997	P54244	deg-3	Acetylcholine receptor subunit alpha-type deg-3	1.48e-05	219	22.374	P63080	Gabrb3	Gamma-aminobutyric acid receptor subunit beta-3	6.12e-05	272	22.059
dd_Smed_v6_865_0_1	705	0.380753	5.52317	0.00715748	Q9BYD5	CNFN	Cornifelin	1.27e-12	87	34.483	Q08EJ0	Plac8l1	PLAC8-like protein 1	3.35e-15	139	33.813	E7F6S4	ponzr2	Plac8 onzin-related protein 2	2.73e-18	113	40.708	NA	NA	NA	NA	NA	NA	NA	NA	NA	NA	NA	NA	E7F6S4	ponzr2	Plac8 onzin-related protein 2	1.24e-17	113	40.708
dd_Smed_v6_9678_0_1	599	-1.00142	0.65252	0.00727472	NA	NA	NA	NA	NA	NA	NA	NA	NA	NA	NA	NA	NA	NA	NA	NA	NA	NA	NA	NA	NA	NA	NA	NA	NA	NA	NA	NA	NA	NA	NA	NA	NA	NA	NA	NA
dd_Smed_v6_2830_0_1	1020	0.40564	5.26515	0.00733916	NA	NA	NA	NA	NA	NA	NA	NA	NA	NA	NA	NA	A5PMJ7	stx12	Syntaxin 12	5.64e-05	235	24.255	Q7K0X9	Syx7	LD23667p	7.61e-06	74	36.486	O62236	syx-7	SYntaXin	1.98e-05	99	26.263	Q7K0X9	Syx7	LD23667p	3.45e-05	74	36.486
dd_Smed_v6_12418_0_1	644	-1.18271	0.240768	0.0073493	NA	NA	NA	NA	NA	NA	NA	NA	NA	NA	NA	NA	NA	NA	NA	NA	NA	NA	NA	NA	NA	NA	NA	NA	NA	NA	NA	NA	NA	NA	NA	NA	NA	NA	NA	NA
dd_Smed_v6_12822_0_1	317	-0.942694	1.38231	0.00738781	NA	NA	NA	NA	NA	NA	NA	NA	NA	NA	NA	NA	NA	NA	NA	NA	NA	NA	NA	NA	NA	NA	NA	NA	NA	NA	NA	NA	NA	NA	NA	NA	NA	NA	NA	NA
dd_Smed_v6_2007_0_1	939	0.431702	5.25545	0.00738781	P28074	PSMB5	Proteasome subunit beta type-5	1.89e-99	206	67.961	O55234	Psmb5	Proteasome subunit beta type-5	5.44e-100	209	67.464	NA	NA	NA	NA	NA	NA	Q9NHX7	Prosbeta5	Proteasome subunit beta type	3.3e-96	277	53.069	O62102	pbs-2	Proteasome subunit beta type	2.41e-23	218	32.11	O55234	Psmb5	Proteasome subunit beta type-5	2.19e-99	209	67.464
dd_Smed_v6_2867_0_1	1382	0.371581	6.18993	0.00738781	Q96AX9	MIB2	E3 ubiquitin-protein ligase MIB2	4.19e-06	194	24.742	Q8R516	Mib2	E3 ubiquitin-protein ligase MIB2	1.32e-05	186	24.731	A0AR23	mib2	Miblike	2.52e-06	296	23.311	Q9VUX2	mib1	E3 ubiquitin-protein ligase mind-bomb	0.000168	71	30.986	NA	NA	NA	NA	NA	NA	A0AR23	mib2	Miblike	1.15e-05	296	23.311
dd_Smed_v6_3690_0_1	3358	-0.425613	6.05841	0.00738781	B4DKM2	-	cDNA FLJ60119, highly similar to Homo sapiens serine/threonine kinase 11 interacting protein (STK11IP), mRNA	1.53e-14	223	27.803	Q3TAA7	Stk11ip	Serine/threonine-protein kinase 11-interacting protein	7.08e-11	226	29.204	F1Q5L2	stk11ip	Serine/threonine kinase 11-interacting protein	2.31e-15	287	27.526	Q9VMK9	CG9044	CG9044, isoform B	5.6e-15	200	29.5	Q17692	C06A8.6	Uncharacterized protein	3.94e-07	240	29.583	F1Q5L2	stk11ip	Serine/threonine kinase 11-interacting protein	1.05e-14	287	27.526
dd_Smed_v6_878_0_1	1094	-0.398503	6.47082	0.00738781	Q9NQC3	RTN4	Reticulon-4	2.53e-14	188	23.936	Q99P72	Rtn4	Reticulon-4	1.14e-14	188	23.936	Q6PBQ4	rtn1a	Reticulon	2.29e-17	182	26.374	E1JHT9	Rtnl1	Reticulon-like protein	4.07e-16	187	28.342	G5EDI2	ret-1	Reticulon-like protein	1.65e-05	139	25.899	Q6PBQ4	rtn1a	Reticulon	1.04e-16	182	26.374
dd_Smed_v6_8919_0_1	2018	0.480291	4.58943	0.00738781	Q13111	CHAF1A	Chromatin assembly factor 1 subunit A	5.89e-08	225	30.222	Q9QWF0	Chaf1a	Chromatin assembly factor 1 subunit A	3.63e-07	216	30.093	A0JMK9	chaf1a	Chromatin assembly factor 1 subunit A	1.91e-12	193	31.606	Q9W3D1	Caf1-180	Chromatin assembly factor 1, p180 subunit	3.32e-15	249	31.727	Q9U380	chaf-1	CHromatin Assembly Factor	1.02e-11	178	33.708	Q9W3D1	Caf1-180	Chromatin assembly factor 1, p180 subunit	1.51e-14	249	31.727
dd_Smed_v6_6115_0_1	2490	-0.52584	4.5592	0.00742969	NA	NA	NA	NA	NA	NA	NA	NA	NA	NA	NA	NA	NA	NA	NA	NA	NA	NA	NA	NA	NA	NA	NA	NA	NA	NA	NA	NA	NA	NA	NA	NA	NA	NA	NA	NA
dd_Smed_v6_14970_0_1	1699	0.798436	2.29519	0.00745562	Q5VTY9	HHAT	Protein-cysteine N-palmitoyltransferase HHAT	3.95e-15	259	25.869	Q8BMT9	Hhat	Protein-cysteine N-palmitoyltransferase HHAT	6.72e-13	266	24.06	NA	NA	NA	NA	NA	NA	Q9VZU2	rasp	Protein-cysteine N-palmitoyltransferase Rasp	1e-14	273	24.542	NA	NA	NA	NA	NA	NA	Q5VTY9	HHAT	Protein-cysteine N-palmitoyltransferase HHAT	1.75e-14	259	25.869
dd_Smed_v6_1607_0_1	454	0.571517	3.45885	0.00746671	NA	NA	NA	NA	NA	NA	NA	NA	NA	NA	NA	NA	A0A0G2L2Q2	LOC100333064	Uncharacterized protein	0.000405	58	43.103	NA	NA	NA	NA	NA	NA	NA	NA	NA	NA	NA	NA	NA	NA	NA	NA	NA	NA
dd_Smed_v6_4048_0_1	1301	-0.411563	6.08247	0.00755373	P50539	MXI1	Max-interacting protein 1	2.81e-06	93	32.258	P50540	Mxi1	Max-interacting protein 1	2.9e-06	93	32.258	NA	NA	NA	NA	NA	NA	NA	NA	NA	NA	NA	NA	NA	NA	NA	NA	NA	NA	P50540	Mxi1	Max-interacting protein 1	1.16e-05	93	32.258
dd_Smed_v6_4918_0_1	1531	-0.571181	4.40496	0.00755373	Q71RG4	TMUB2	Transmembrane and ubiquitin-like domain-containing protein 2	4.6e-20	149	28.188	Q3V209	Tmub2	Transmembrane and ubiquitin-like domain-containing protein 2	2.71e-21	152	29.605	NA	NA	NA	NA	NA	NA	NA	NA	NA	NA	NA	NA	NA	NA	NA	NA	NA	NA	Q3V209	Tmub2	Transmembrane and ubiquitin-like domain-containing protein 2	1.09e-20	152	29.605
dd_Smed_v6_11964_0_1	814	0.664926	3.08152	0.00770658	NA	NA	NA	NA	NA	NA	NA	NA	NA	NA	NA	NA	NA	NA	NA	NA	NA	NA	NA	NA	NA	NA	NA	NA	NA	NA	NA	NA	NA	NA	NA	NA	NA	NA	NA	NA
dd_Smed_v6_9908_0_1	4051	-0.655089	4.55071	0.00770658	NA	NA	NA	NA	NA	NA	NA	NA	NA	NA	NA	NA	NA	NA	NA	NA	NA	NA	NA	NA	NA	NA	NA	NA	P34456	F54H12.2	Uncharacterized protein F54H12.2	5.73e-18	408	23.529	P34456	F54H12.2	Uncharacterized protein F54H12.2	6.77e-17	408	23.529
dd_Smed_v6_6607_0_1	872	-0.588335	3.35829	0.00777801	Q86YN1	DOLPP1	Dolichyldiphosphatase 1	1.43e-41	224	44.196	Q9JMF7	Dolpp1	Dolichyldiphosphatase 1	2.27e-42	225	46.667	F1QFM6	dolpp1	Dolichyldiphosphatase 1	1.65e-38	209	44.976	NA	NA	NA	NA	NA	NA	NA	NA	NA	NA	NA	NA	Q9JMF7	Dolpp1	Dolichyldiphosphatase 1	9.1e-42	225	46.667
dd_Smed_v6_894_0_1	876	0.484434	5.74324	0.00778724	P68106	FKBP1B	Peptidyl-prolyl cis-trans isomerase FKBP1B	9.31e-45	108	61.111	Q9Z2I2	Fkbp1b	Peptidyl-prolyl cis-trans isomerase FKBP1B	6.29e-44	108	61.111	Q6PBJ8	fkbp1aa	Peptidylprolyl isomerase	1.41e-48	105	68.571	P48375	FK506-bp2	12 kDa FK506-binding protein	3.47e-47	105	68.571	Q9U2Q8	fkb-2	Peptidylprolyl isomerase	3.35e-39	105	63.81	Q6PBJ8	fkbp1aa	Peptidylprolyl isomerase	6.4e-48	105	68.571
dd_Smed_v6_7200_0_1	683	-0.622166	3.44261	0.00790824	Q96F10	SAT2	Diamine acetyltransferase 2	1.36e-27	157	35.032	P48026	Sat1	Diamine acetyltransferase 1	9.04e-28	168	32.143	Q6GQM2	sat1a.2	Spermidine/spermine N1-acetyltransferase 1	1.13e-31	168	36.31	Q8MRT7	CG4210	CG4210	1.01e-20	161	31.677	O17731	CELE_D2023.4	Uncharacterized protein	4.68e-25	162	33.333	Q6GQM2	sat1a.2	Spermidine/spermine N1-acetyltransferase 1	5.14e-31	168	36.31
dd_Smed_v6_4853_0_1	1055	0.573258	3.24071	0.00799274	NA	NA	NA	NA	NA	NA	NA	NA	NA	NA	NA	NA	NA	NA	NA	NA	NA	NA	NA	NA	NA	NA	NA	NA	NA	NA	NA	NA	NA	NA	NA	NA	NA	NA	NA	NA
dd_Smed_v6_1315_0_1	931	0.427037	7.07397	0.0080778	P38117	ETFB	Electron transfer flavoprotein subunit beta	7.01e-122	255	65.098	Q9DCW4	Etfb	Electron transfer flavoprotein subunit beta	4.07e-121	252	65.079	F1R9Y9	etfb	Electron-transfer-flavoprotein, beta polypeptide	1.73e-110	252	65.476	Q0KHZ6	CG7834	CG7834, isoform A	1.67e-115	251	68.526	Q9TXI4	CELE_F23C8.5	Uncharacterized protein	1.4e-108	253	58.498	P38117	ETFB	Electron transfer flavoprotein subunit beta	3.1e-121	255	65.098
dd_Smed_v6_10315_0_1	4734	0.440757	5.38283	0.00810163	Q8IVV2	LOXHD1	Lipoxygenase homology domain-containing protein 1	4.52e-41	314	34.713	C8YR32	Loxhd1	Lipoxygenase homology domain-containing protein 1	2.55e-39	314	35.032	F1QRP6	loxhd1a	Lipoxygenase homology domains 1a	3.64e-40	314	36.306	Q7PLI7	CG17528	Serine/threonine-protein kinase CG17528	4.16e-08	266	24.06	Q95QC4	zyg-8	Serine/threonine-protein kinase zyg-8	4.62e-14	255	26.275	Q8IVV2	LOXHD1	Lipoxygenase homology domain-containing protein 1	2e-40	314	34.713
dd_Smed_v6_16390_0_1	1195	-0.996381	1.34125	0.00816884	P52569	SLC7A2	Cationic amino acid transporter 2	1.26e-112	382	56.021	Q09143	Slc7a1	High affinity cationic amino acid transporter 1	5.18e-115	368	58.152	B0UYF2	slc7a14a	Probable cationic amino acid transporter	7.55e-87	325	50.154	Q8MT96	CG5535	GH08303p	1.56e-117	322	54.969	Q19151	aat-2	Amino Acid Transporter	3.14e-11	309	24.919	Q8MT96	CG5535	GH08303p	7.06e-117	322	54.969
dd_Smed_v6_8097_0_1	1895	0.477341	4.1918	0.00816887	Q8NI35	PATJ	InaD-like protein	6.79e-07	322	19.255	Q63ZW7	Patj	InaD-like protein	1.55e-05	333	18.619	NA	NA	NA	NA	NA	NA	NA	NA	NA	NA	NA	NA	C1P635	magi-1	MAGI (Membrane Associated Guanylate kinase Inverted) homolog	3.31e-07	190	25.263	Q8NI35	PATJ	InaD-like protein	3e-06	322	19.255
dd_Smed_v6_15364_0_1	1185	-1.13767	0.706284	0.0081807	Q8IXU6	SLC35F2	Solute carrier family 35 member F2	2.07e-76	317	43.533	Q7TML3	Slc35f2	Solute carrier family 35 member F2	3.27e-76	317	43.218	NA	NA	NA	NA	NA	NA	NA	NA	NA	NA	NA	NA	NA	NA	NA	NA	NA	NA	Q8IXU6	SLC35F2	Solute carrier family 35 member F2	9.14e-76	317	43.533
dd_Smed_v6_1365_0_1	1144	-0.428515	5.83755	0.00819908	P20645	M6PR	Cation-dependent mannose-6-phosphate receptor	5.5e-24	203	31.034	P24668	M6pr	Cation-dependent mannose-6-phosphate receptor	1.82e-23	203	31.527	Q6P032	m6pr	MPR46	6.42e-19	237	30.38	NA	NA	NA	NA	NA	NA	NA	NA	NA	NA	NA	NA	P20645	M6PR	Cation-dependent mannose-6-phosphate receptor	2.43e-23	203	31.034
dd_Smed_v6_1938_0_1	863	0.750833	5.93245	0.00829776	NA	NA	NA	NA	NA	NA	NA	NA	NA	NA	NA	NA	NA	NA	NA	NA	NA	NA	NA	NA	NA	NA	NA	NA	NA	NA	NA	NA	NA	NA	NA	NA	NA	NA	NA	NA
dd_Smed_v6_7196_0_1	5175	0.516297	6.12345	0.00829776	O75037	KIF21B	Kinesin-like protein KIF21B	5.33e-162	456	58.772	Q9QXL2	Kif21a	Kinesin-like protein KIF21A	3.32e-165	456	59.649	E7F2W9	kif21b	Kinesin family member 21B	5.32e-172	451	60.089	Q9VKW4	Klp31E	Kinesin-like protein at 31E, isoform A	0	935	40.749	G5EGS3	klp-12	Kinesin-like protein	2.56e-130	452	52.434	Q9VKW4	Klp31E	Kinesin-like protein at 31E, isoform A	0	935	40.749
dd_Smed_v6_551_0_1	776	0.388266	7.40839	0.00830057	NA	NA	NA	NA	NA	NA	NA	NA	NA	NA	NA	NA	NA	NA	NA	NA	NA	NA	NA	NA	NA	NA	NA	NA	NA	NA	NA	NA	NA	NA	NA	NA	NA	NA	NA	NA
dd_Smed_v6_1412_0_1	1385	0.445041	6.86356	0.00839871	P48052	CPA2	Carboxypeptidase A2	1.39e-71	422	35.071	Q504N0	Cpa2	Carboxypeptidase A2	7.73e-68	417	35.012	Q6PHV5	cpa5	Carboxypeptidase A5	2.18e-65	408	32.843	Q961J8	CT14378	CG8560, isoform A	4.85e-66	419	32.697	Q9BL88	CELE_Y18H1A.9	Uncharacterized protein	1.95e-67	413	33.414	P48052	CPA2	Carboxypeptidase A2	6.16e-71	422	35.071
dd_Smed_v6_4983_0_1	3397	-0.605163	5.60656	0.00839871	P0CF97	FAM200B	Protein FAM200B	1.93e-07	118	36.441	NA	NA	NA	NA	NA	NA	NA	NA	NA	NA	NA	NA	NA	NA	NA	NA	NA	NA	NA	NA	NA	NA	NA	NA	P0CF97	FAM200B	Protein FAM200B	8.54e-07	118	36.441
dd_Smed_v6_184_0_1	1021	-0.438309	10.1	0.00844285	NA	NA	NA	NA	NA	NA	NA	NA	NA	NA	NA	NA	NA	NA	NA	NA	NA	NA	NA	NA	NA	NA	NA	NA	NA	NA	NA	NA	NA	NA	NA	NA	NA	NA	NA	NA
dd_Smed_v6_7897_0_1	2760	-0.597949	2.99095	0.00844285	P11362	FGFR1	Fibroblast growth factor receptor 1	5.41e-56	311	36.334	P16092	Fgfr1	Fibroblast growth factor receptor 1	5.68e-56	311	36.334	G1K2P2	fgfr1b	Fibroblast growth factor receptor	1.74e-56	301	36.213	Q09147	btl	Fibroblast growth factor receptor homolog 2	6.53e-55	295	38.644	G5ECJ6	csk-1	Tyrosine-protein kinase csk-1	8.34e-49	275	35.636	G1K2P2	fgfr1b	Fibroblast growth factor receptor	7.93e-56	301	36.213
dd_Smed_v6_2400_0_1	2772	-0.431978	5.934	0.0086233	Q9HCB6	SPON1	Spondin-1	2.8e-61	773	26.132	Q8VCC9	Spon1	Spondin-1	8.29e-63	772	26.813	B3DH64	spon1b	Spon1b protein	1.35e-61	572	28.846	Q7KN04	fat-spondin	Fat-spondin	4.99e-66	852	24.531	Q19305	spon-1	SPONdin (Extracellular matrix glycoprotein) family	5.52e-73	800	25.75	Q19305	spon-1	SPONdin (Extracellular matrix glycoprotein) family	6.52e-72	800	25.75
dd_Smed_v6_13850_0_1	816	0.773649	2.65049	0.00864718	Q9HC10	OTOF	Otoferlin	2.18e-47	199	43.719	Q9ESF1	Otof	Otoferlin	2.04e-47	199	43.719	Q5SPC5	otof	Otoferlin	1.6e-49	199	45.729	B7Z0E8	mfr	Misfire, isoform J	2.32e-26	188	32.447	B2D6N9	fer-1	Uncharacterized protein	2.98e-13	257	26.459	Q5SPC5	otof	Otoferlin	7.3e-49	199	45.729
dd_Smed_v6_1422_0_1	976	0.405545	6.22359	0.00864718	NA	NA	NA	NA	NA	NA	NA	NA	NA	NA	NA	NA	NA	NA	NA	NA	NA	NA	NA	NA	NA	NA	NA	NA	O17389	tth-1	Thymosin beta	0.000149	51	47.059	NA	NA	NA	NA	NA	NA
dd_Smed_v6_8166_0_1	1262	-0.44686	4.77688	0.00864718	O00623	PEX12	Peroxisome assembly protein 12	1.62e-24	355	24.225	Q8VC48	Pex12	Peroxisome assembly protein 12	8.68e-25	355	24.789	B0R157	pex12	Peroxisome assembly protein 12	1.44e-17	351	23.362	Q9VPT5	Pex12	Peroxisome assembly protein 12	3.59e-19	322	22.36	Q19189	prx-12	Putative peroxisome assembly protein 12	1.85e-26	355	25.07	Q19189	prx-12	Putative peroxisome assembly protein 12	2.18e-25	355	25.07
dd_Smed_v6_3508_0_1	2199	-0.384213	5.51689	0.00865489	Q9HAS3	SLC28A3	Solute carrier family 28 member 3	7.71e-110	421	50.356	Q9ERH8	Slc28a3	Solute carrier family 28 member 3	1.06e-111	436	50.459	NA	NA	NA	NA	NA	NA	Q7K4A1	CNT2	Sodium/nucleoside cotransporter	9.29e-93	446	42.377	G5EE77	slc-28.1	Sodium/nucleoside cotransporter	1.41e-55	451	32.373	Q9ERH8	Slc28a3	Solute carrier family 28 member 3	4.25e-111	436	50.459
dd_Smed_v6_4876_0_1	1052	-0.426367	6.08972	0.00881231	NA	NA	NA	NA	NA	NA	NA	NA	NA	NA	NA	NA	NA	NA	NA	NA	NA	NA	NA	NA	NA	NA	NA	NA	NA	NA	NA	NA	NA	NA	NA	NA	NA	NA	NA	NA
dd_Smed_v6_3903_0_1	1248	-0.433411	5.9107	0.00890256	P00813	ADA	Adenosine deaminase	1.88e-77	339	38.348	P03958	Ada	Adenosine deaminase	7.4e-76	328	39.939	Q6DG22	ada	Adenosine deaminase	2.27e-83	341	39.589	Q9VHH7	Ada	Adenosine deaminase-like protein	5.58e-10	338	20.71	H2KYI5	C06G3.5	Uncharacterized protein	1.85e-63	354	35.876	Q6DG22	ada	Adenosine deaminase	1.03e-82	341	39.589
dd_Smed_v6_16750_0_1	1864	-0.871978	1.35157	0.00892347	NA	NA	NA	NA	NA	NA	NA	NA	NA	NA	NA	NA	NA	NA	NA	NA	NA	NA	NA	NA	NA	NA	NA	NA	NA	NA	NA	NA	NA	NA	NA	NA	NA	NA	NA	NA
dd_Smed_v6_2750_0_1	1686	0.364164	6.69175	0.00893814	NA	NA	NA	NA	NA	NA	NA	NA	NA	NA	NA	NA	NA	NA	NA	NA	NA	NA	NA	NA	NA	NA	NA	NA	NA	NA	NA	NA	NA	NA	NA	NA	NA	NA	NA	NA
dd_Smed_v6_4098_0_1	916	-0.800207	3.94624	0.00896988	Q96CB8	INTS12	Integrator complex subunit 12	8.78e-10	54	38.889	Q9D168	Ints12	Integrator complex subunit 12	6.83e-10	53	39.623	A4L9S0	kmt2a	Myeloid/lymphoid or mixed-lineage leukemia	0.000433	53	33.962	Q9VBB3	IntS12	Integrator complex subunit 12	6.45e-10	58	37.931	NA	NA	NA	NA	NA	NA	Q9D168	Ints12	Integrator complex subunit 12	2.74e-09	53	39.623
dd_Smed_v6_4175_0_1	3309	0.365707	6.70609	0.00904184	NA	NA	NA	NA	NA	NA	O54990	Prom1	Prominin-1	0.000266	421	20.903	NA	NA	NA	NA	NA	NA	NA	NA	NA	NA	NA	NA	NA	NA	NA	NA	NA	NA	NA	NA	NA	NA	NA	NA
dd_Smed_v6_12062_0_1	1022	0.471815	4.02573	0.0090633	Q9UN42	ATP1B4	Protein ATP1B4	6.88e-14	273	23.077	Q99ME6	Atp1b4	Protein ATP1B4	8.64e-16	292	23.63	Q90Z34	atp1b2b	Sodium/potassium-transporting ATPase subunit beta	3.45e-14	266	24.812	Q24048	nrv2	Sodium/potassium-transporting ATPase subunit beta-2	1.06e-21	293	25.256	NA	NA	NA	NA	NA	NA	Q24048	nrv2	Sodium/potassium-transporting ATPase subunit beta-2	4.79e-21	293	25.256
dd_Smed_v6_2581_0_1	5633	0.553748	6.79649	0.0090633	Q9P2E3	ZNFX1	NFX1-type zinc finger-containing protein 1	0	1618	37.206	Q8R151	Znfx1	NFX1-type zinc finger-containing protein 1	0	1617	38.157	Q7ZVZ4	upf1	UPF1 regulator of nonsense transcripts homolog (Yeast)	3.96e-25	346	28.613	Q9VYS3	Upf1	Regulator of nonsense transcripts 1 homolog	2.2e-26	315	31.111	O76512	smg-2	Regulator of nonsense transcripts 1	1.07e-25	331	29.305	Q8R151	Znfx1	NFX1-type zinc finger-containing protein 1	0	1617	38.157
dd_Smed_v6_5815_0_1	3165	-0.518965	6.24777	0.0090633	Q96JC1	VPS39	Vam6/Vps39-like protein	3.32e-103	966	28.157	Q8R5L3	Vps39	Vam6/Vps39-like protein	1.38e-104	968	28.306	F1RCV6	vps39	Vacuolar protein sorting 39 homolog (S. cerevisiae)	1.34e-99	961	27.263	Q9VEA2	Vps39	GH10703p	2.77e-65	991	26.741	Q1ZXS5	vps-39	Related to yeast Vacuolar Protein Sorting factor	4.82e-51	870	24.138	Q8R5L3	Vps39	Vam6/Vps39-like protein	5.53e-104	968	28.306
dd_Smed_v6_8118_0_1	1059	-0.931864	3.37989	0.0090633	Q9NZJ6	COQ3	Ubiquinone biosynthesis O-methyltransferase, mitochondrial	6.12e-05	108	29.63	Q8BMS4	Coq3	Ubiquinone biosynthesis O-methyltransferase, mitochondrial	0.000528	120	29.167	Q1LYQ0	CH211-31O18.2-001	Novel protein	4.61e-21	235	26.809	Q7K1S1	CG8067	CG8067, isoform A	1.93e-05	96	27.083	Q9TYP1	strm-1	Sterol 4-C-methyltransferase strm-1	2.28e-07	129	24.031	Q1LYQ0	CH211-31O18.2-001	Novel protein	2.1e-20	235	26.809
dd_Smed_v6_8442_0_1	1722	0.42311	4.61469	0.0090633	Q9Y6I3	EPN1	Epsin-1	2.02e-51	446	30.269	Q8CHU3	Epn2	Epsin-2	6.23e-52	407	32.924	F1Q523	epn1	Epsin 1	9.13e-52	469	29.851	M9PEM7	lqf	Liquid facets, isoform G	2.72e-49	369	33.333	Q9BI71	epn-1	EPsiN (Endocytic protein) homolog	1.31e-54	462	30.087	Q9BI71	epn-1	EPsiN (Endocytic protein) homolog	1.54e-53	462	30.087
dd_Smed_v6_2190_0_1	1776	0.414682	6.55977	0.00910498	O94826	TOMM70	Mitochondrial import receptor subunit TOM70	2.97e-63	500	30.4	Q9CZW5	Tomm70	Mitochondrial import receptor subunit TOM70	5.1e-63	498	30.723	Q5U3P1	ttc1	Zgc:101838	5.57e-14	97	37.113	Q8MT29	Tom70	RE66761p	1.05e-63	488	28.893	Q21746	sgt-1	Small Glutamine-rich Tetratrico repeat protein	4.79e-09	98	37.755	Q8MT29	Tom70	RE66761p	4.75e-63	488	28.893
dd_Smed_v6_10624_0_1	4838	0.522587	5.28422	0.00912809	Q15303	ERBB4	Receptor tyrosine-protein kinase erbB-4	2.24e-71	549	31.33	P70424	Erbb2	Receptor tyrosine-protein kinase erbB-2	2.33e-73	563	31.261	F1QYI3	erbb4a	Receptor protein-tyrosine kinase	1.84e-93	1131	27.233	P04412	Egfr	Epidermal growth factor receptor	5.46e-124	1129	27.812	B5BM28	let-23	Receptor protein-tyrosine kinase	6.11e-135	1233	29.927	B5BM28	let-23	Receptor protein-tyrosine kinase	7.21e-134	1233	29.927
dd_Smed_v6_3473_0_1	2835	0.417772	5.39439	0.00930837	A0A0A0MRP6	SMARCA1	Probable global transcription activator SNF2L1	0	883	62.061	Q6PGB8	Smarca1	Probable global transcription activator SNF2L1	0	845	63.905	A0A0R4IQV5	smarca1	SWI/SNF-related, matrix-associated, actin-dependent regulator of chromatin, subfamily a, member 1	0	872	61.927	Q24368	Iswi	Chromatin-remodeling complex ATPase chain Iswi	0	840	64.881	P41877	isw-1	Chromatin-remodeling complex ATPase chain isw-1	0	867	59.746	Q6PGB8	Smarca1	Probable global transcription activator SNF2L1	0	845	63.905
dd_Smed_v6_8943_0_1	4910	0.369993	6.19696	0.00934587	P26006	ITGA3	Integrin alpha-3	1.59e-44	913	24.973	Q62470	Itga3	Integrin alpha-3	2.12e-54	1034	24.758	A0A0R4IWQ3	itga4	Integrin alpha 4	1.18e-48	674	27.893	Q24247	mew	Integrin alpha-PS1	4.89e-51	1084	23.432	Q03600	ina-1	Integrin alpha ina-1	9.22e-39	1156	22.837	Q62470	Itga3	Integrin alpha-3	8.51e-54	1034	24.758
dd_Smed_v6_6231_0_1	2955	-0.371762	5.69211	0.00935355	O95835	LATS1	Serine/threonine-protein kinase LATS1	4.83e-155	552	49.638	Q8BYR2	Lats1	Serine/threonine-protein kinase LATS1	2.57e-155	552	49.638	Q5RIL6	lats1	LATS, large tumor suppressor, homolog 1 (Drosophila)	3.53e-157	555	48.288	Q9VA38	wts	Serine/threonine-protein kinase Warts	6.28e-147	420	55.714	O45797	wts-1	Serine/threonine-protein kinase WARTS homolog	5.76e-123	466	43.991	Q5RIL6	lats1	LATS, large tumor suppressor, homolog 1 (Drosophila)	1.61e-156	555	48.288
dd_Smed_v6_2411_0_1	2835	0.378629	7.70264	0.0095784	A0A0D9SFB3	DDX3X	ATP-dependent RNA helicase DDX3X	0	611	53.519	P16381	D1Pas1	Putative ATP-dependent RNA helicase Pl10	0	611	53.355	O42375	ddx3b	Putative RNA helicase (DEAD box)	0	580	56.897	Q9VHP0	bel	ATP-dependent RNA helicase bel	0	436	60.321	D0PV95	laf-1	ATP-dependent RNA helicase laf-1	4.26e-173	446	57.399	A0A0D9SFB3	DDX3X	ATP-dependent RNA helicase DDX3X	0	611	53.519
dd_Smed_v6_3215_0_1	1757	0.388713	6.46104	0.0095784	Q8TD30	GPT2	Alanine aminotransferase 2	0	479	52.61	Q8BGT5	Gpt2	Alanine aminotransferase 2	0	478	53.975	F1R6D2	gpt2	Glutamic pyruvate transaminase (alanine aminotransferase) 2	0	481	54.886	Q9VYD9	CG1640	AT04676p	0	479	51.983	Q93703	tatn-1	Tyrosine AminoTraNsferase	3.36e-14	421	21.853	Q8BGT5	Gpt2	Alanine aminotransferase 2	0	478	53.975
dd_Smed_v6_6628_0_1	1263	0.577452	3.19317	0.00966987	P61619	SEC61A1	Protein transport protein Sec61 subunit alpha isoform 1	2.74e-11	386	21.244	P61620	Sec61a1	Protein transport protein Sec61 subunit alpha isoform 1	3.01e-11	386	21.244	Q90YL4	sec61al2	Protein transport protein Sec61 subunit alpha-like 2	5.37e-12	387	21.705	Q8STG9	Sec61alpha	DSec61alpha	2.59e-10	381	21.785	NA	NA	NA	NA	NA	NA	Q90YL4	sec61al2	Protein transport protein Sec61 subunit alpha-like 2	2.44e-11	387	21.705
dd_Smed_v6_1394_0_1	268	0.380443	5.66541	0.00970763	NA	NA	NA	NA	NA	NA	NA	NA	NA	NA	NA	NA	NA	NA	NA	NA	NA	NA	NA	NA	NA	NA	NA	NA	NA	NA	NA	NA	NA	NA	NA	NA	NA	NA	NA	NA
dd_Smed_v6_12547_0_1	1657	-1.0552	2.45651	0.00971157	Q8IZD6	SLC22A15	Solute carrier family 22 member 15	3.02e-06	160	27.5	Q91WU2	Slc22a7	Solute carrier family 22 member 7	4.28e-09	438	22.146	A0A0R4IKJ8	slc22a21	Solute carrier family 22 (organic cation transporter), member 21	2.36e-07	106	31.132	Q9VCA2	Orct	Organic cation transporter protein	7.61e-11	291	25.086	Q3Y414	CELE_K05F1.6	Uncharacterized protein	1.57e-13	457	22.101	Q3Y414	CELE_K05F1.6	Uncharacterized protein	1.86e-12	457	22.101
dd_Smed_v6_2450_0_1	341	0.411296	5.5989	0.00971157	NA	NA	NA	NA	NA	NA	NA	NA	NA	NA	NA	NA	NA	NA	NA	NA	NA	NA	NA	NA	NA	NA	NA	NA	NA	NA	NA	NA	NA	NA	NA	NA	NA	NA	NA	NA
dd_Smed_v6_7979_0_1	772	-0.649898	2.93297	0.00971157	Q86YS6	RAB43	Ras-related protein Rab-43	1.71e-08	138	32.609	P35294	Rab19	Ras-related protein Rab-19	1.19e-09	134	30.597	A4FVK4	rab8a	RAB8A, member RAS oncogene family	7.98e-08	201	26.368	Q7KY04	Rab4	Rab4 protein	3.73e-09	159	28.931	Q21137	CELE_K02E10.1	Uncharacterized protein	8.38e-11	158	28.481	Q21137	CELE_K02E10.1	Uncharacterized protein	9.89e-10	158	28.481
dd_Smed_v6_3674_0_1	1971	0.361979	5.80021	0.00977306	Q9BXW7	HDHD5	Haloacid dehalogenase-like hydrolase domain-containing 5	3.21e-94	430	39.535	Q91WM2	Hdhd5	Haloacid dehalogenase-like hydrolase domain-containing 5	1.7e-94	428	39.252	Q6P0Z8	zgc:77375	Zgc:77375	1.05e-100	431	42.691	NA	NA	NA	NA	NA	NA	Q9TYQ4	CELE_H32C10.1	Uncharacterized protein	2.95e-75	439	34.396	Q6P0Z8	zgc:77375	Zgc:77375	4.79e-100	431	42.691
dd_Smed_v6_3824_0_1	1223	-0.382633	5.08273	0.00981015	Q9UIV8	SERPINB13	Serpin B13	7.12e-53	382	30.105	Q8BG86	Serpinb3a	Serine (Or cysteine) peptidase inhibitor, clade B (Ovalbumin), member 3A	3.93e-55	373	31.099	Q7T309	serpinb1l3	Serpin peptidase inhibitor, clade B (Ovalbumin), member 1, like 3	9.41e-50	379	30.343	Q7JV69	Spn55B	SD11922p	1.12e-42	353	30.312	A9Z1L1	srp-7	SeRPin	2.44e-40	341	29.912	Q8BG86	Serpinb3a	Serine (Or cysteine) peptidase inhibitor, clade B (Ovalbumin), member 3A	1.58e-54	373	31.099
dd_Smed_v6_12729_0_1	481	0.713156	2.48514	0.00982723	NA	NA	NA	NA	NA	NA	NA	NA	NA	NA	NA	NA	NA	NA	NA	NA	NA	NA	NA	NA	NA	NA	NA	NA	NA	NA	NA	NA	NA	NA	NA	NA	NA	NA	NA	NA
dd_Smed_v6_8930_0_1	729	0.851075	1.72505	0.00991869	NA	NA	NA	NA	NA	NA	NA	NA	NA	NA	NA	NA	NA	NA	NA	NA	NA	NA	NA	NA	NA	NA	NA	NA	NA	NA	NA	NA	NA	NA	NA	NA	NA	NA	NA	NA
dd_Smed_v6_741_1_1	1610	-0.411111	4.70025	0.00995314	P07954	FH	Fumarate hydratase, mitochondrial	1.07e-168	475	53.263	P97807	Fh	Fumarate hydratase, mitochondrial	1.31e-170	475	53.474	Q7SX99	fh	Fumarate hydratase, mitochondrial	3.86e-169	475	53.263	Q8IRQ5	l(1)G0255	LP02262p	9.8e-168	475	55.158	O17214	fum-1	Probable fumarate hydratase, mitochondrial	6.32e-167	473	53.066	P97807	Fh	Fumarate hydratase, mitochondrial	5.27e-170	475	53.474
dd_Smed_v6_5098_0_1	909	-1.27958	2.46131	0.00998227	Q9UPV0	CEP164	Centrosomal protein of 164 kDa	2.73e-09	88	36.364	Q5DU05	Cep164	Centrosomal protein of 164 kDa	3.15e-07	81	37.037	NA	NA	NA	NA	NA	NA	NA	NA	NA	NA	NA	NA	NA	NA	NA	NA	NA	NA	Q9UPV0	CEP164	Centrosomal protein of 164 kDa	1.21e-08	88	36.364
dd_Smed_v6_5458_0_1	782	0.388778	5.76627	0.00998227	Q8N6F8	METTL27	Methyltransferase-like protein 27	9.83e-13	175	26.286	NA	NA	NA	NA	NA	NA	NA	NA	NA	NA	NA	NA	NA	NA	NA	NA	NA	NA	NA	NA	NA	NA	NA	NA	Q8N6F8	METTL27	Methyltransferase-like protein 27	4.35e-12	175	26.286
dd_Smed_v6_2731_0_1	1120	-0.612207	4.67405	0.00999669	NA	NA	NA	NA	NA	NA	NA	NA	NA	NA	NA	NA	NA	NA	NA	NA	NA	NA	A1Z6H0	kune	Kune-kune	5.65e-18	271	26.568	NA	NA	NA	NA	NA	NA	A1Z6H0	kune	Kune-kune	2.56e-17	271	26.568
dd_Smed_v6_142_0_1	697	0.466945	8.22637	0.0100219	NA	NA	NA	NA	NA	NA	NA	NA	NA	NA	NA	NA	NA	NA	NA	NA	NA	NA	NA	NA	NA	NA	NA	NA	NA	NA	NA	NA	NA	NA	NA	NA	NA	NA	NA	NA
dd_Smed_v6_7354_0_1	1335	-0.468613	5.03953	0.0101022	Q13286	CLN3	Battenin	2.7e-77	411	42.579	Q61124	Cln3	Battenin	1.81e-78	415	45.06	Q5U392	cln3	Battenin	4.61e-80	422	42.891	Q8SXL8	cln3	Battenin	2.66e-77	394	41.117	G5EBM4	cln-3.1	Battenin	1.33e-79	412	40.534	Q5U392	cln3	Battenin	2.1e-79	422	42.891
dd_Smed_v6_22067_0_1	786	-1.06382	0.737449	0.0104399	NA	NA	NA	NA	NA	NA	NA	NA	NA	NA	NA	NA	NA	NA	NA	NA	NA	NA	NA	NA	NA	NA	NA	NA	NA	NA	NA	NA	NA	NA	NA	NA	NA	NA	NA	NA
dd_Smed_v6_987_0_1	965	-0.363301	7.31303	0.0104424	Q9NYB9	ABI2	Abl interactor 2	7.79e-30	151	42.384	P62484	Abi2	Abl interactor 2	1.15e-29	151	42.384	A0A0R4IMY3	abi3a	ABI family, member 3a	2.06e-28	166	39.157	A0A0B4K774	Abi	Abelson interacting protein, isoform D	7.21e-27	170	39.412	Q10929	abi-1	ABl Interactor homolog	4.43e-21	150	35.333	Q9NYB9	ABI2	Abl interactor 2	3.45e-29	151	42.384
dd_Smed_v6_1298_0_1	1967	-0.371185	6.45298	0.0107638	NA	NA	NA	NA	NA	NA	NA	NA	NA	NA	NA	NA	NA	NA	NA	NA	NA	NA	NA	NA	NA	NA	NA	NA	NA	NA	NA	NA	NA	NA	NA	NA	NA	NA	NA	NA
dd_Smed_v6_71_0_1	441	0.459344	7.16519	0.0107855	Q06481	APLP2	Amyloid-like protein 2	1.22e-11	51	47.059	Q7TQN3	Wfikkn2	WAP, Kazal, immunoglobulin, Kunitz and NTR domain-containing protein 2	2.9e-14	51	52.941	A0A0R4ISD8	podxl2	Podocalyxin-like 2	2.82e-13	51	50.98	Q868Z9	Ppn	Papilin	4.88e-11	52	48.077	Q19305	spon-1	SPONdin (Extracellular matrix glycoprotein) family	8.31e-13	52	48.077	Q7TQN3	Wfikkn2	WAP, Kazal, immunoglobulin, Kunitz and NTR domain-containing protein 2	1.17e-13	51	52.941
dd_Smed_v6_4565_0_1	500	-1.19324	3.30119	0.0108059	P35754	GLRX	Glutaredoxin-1	2.67e-05	99	27.273	Q9QUH0	Glrx	Glutaredoxin-1	1.21e-05	99	27.273	F1R5W4	glrx	Glutaredoxin (thioltransferase)	2.13e-07	89	28.09	Q9VVT6	Grx1	CG6852, isoform A	2.2e-09	107	28.972	NA	NA	NA	NA	NA	NA	Q9VVT6	Grx1	CG6852, isoform A	9.99e-09	107	28.972
dd_Smed_v6_23589_0_1	939	-1.16928	0.511494	0.0108514	Q9BRT9	GINS4	DNA replication complex GINS protein SLD5	9.54e-18	210	29.524	Q99LZ3	Gins4	DNA replication complex GINS protein SLD5	7.85e-18	210	30	F1QJF7	gins4	DNA replication complex GINS protein SLD5	4.33e-14	211	26.54	Q9VBI1	Sld5	DNA replication complex GINS protein SLD5	3.6e-07	210	24.286	Q9U2W9	sld-5	DNA replication complex GINS protein SLD5	1.02e-10	91	35.165	Q99LZ3	Gins4	DNA replication complex GINS protein SLD5	3.16e-17	210	30
dd_Smed_v6_15836_0_1	1129	-0.97032	1.22314	0.0108539	Q53H47	SETMAR	Histone-lysine N-methyltransferase SETMAR	0.001	274	19.708	NA	NA	NA	NA	NA	NA	A0A0G2L1N8	-	Uncharacterized protein	7.57e-08	321	21.184	NA	NA	NA	NA	NA	NA	P03934	tc1a	Transposable element Tc1 transposase	0.00049	74	29.73	A0A0G2L1N8	-	Uncharacterized protein	3.44e-07	321	21.184
dd_Smed_v6_5548_0_1	3475	0.453325	5.78589	0.0108539	A0A087WZG6	PARD3B	Partitioning defective 3 homolog B	8.7e-18	229	31.878	Q9CSB4	Pard3b	Partitioning defective 3 homolog B	9.76e-17	193	33.679	Q6QUY2	pard3	Pard3 180 kDa isoform	1.83e-13	209	27.273	O96782	baz	Bazooka protein	1.23e-09	96	33.333	G5ECZ8	mpz-1	Multiple PDZ domain protein	3.14e-12	172	32.558	A0A087WZG6	PARD3B	Partitioning defective 3 homolog B	3.85e-17	229	31.878
dd_Smed_v6_2643_0_1	1660	-0.362164	6.71768	0.0108872	NA	NA	NA	NA	NA	NA	Q8BX37	Acp7	Acid phosphatase type 7	3.3e-120	405	45.926	NA	NA	NA	NA	NA	NA	X2JB52	CG1637	Purple acid phosphatase	4.71e-134	424	48.821	NA	NA	NA	NA	NA	NA	X2JB52	CG1637	Purple acid phosphatase	2.13e-133	424	48.821
dd_Smed_v6_1771_0_1	1005	0.385305	5.72663	0.0112542	P20618	PSMB1	Proteasome subunit beta type-1	4.98e-79	218	51.376	O09061	Psmb1	Proteasome subunit beta type-1	9.03e-78	216	50.926	NA	NA	NA	NA	NA	NA	P40304	Prosbeta6	Proteasome subunit beta type-1	1.04e-67	216	47.222	P34286	pbs-6	Proteasome subunit beta type-1	6.84e-51	216	38.426	P20618	PSMB1	Proteasome subunit beta type-1	2.2e-78	218	51.376
dd_Smed_v6_1596_0_1	1172	0.385061	6.14965	0.0112624	Q9Y266	NUDC	Nuclear migration protein nudC	5.74e-106	325	52.923	O35685	Nudc	Nuclear migration protein nudC	2.28e-106	326	52.454	Q6NV13	nudc	NudC nuclear distribution protein	7.38e-108	330	51.515	Q9VVA6	nudC	Nuclear migration protein NudC	3.57e-84	329	44.073	G5EE74	nud-1	Aspergillus NUclear Division related	2.37e-92	317	46.057	Q6NV13	nudc	NudC nuclear distribution protein	3.36e-107	330	51.515
dd_Smed_v6_6768_0_1	1911	-0.371336	5.45127	0.0113229	Q13114	TRAF3	TNF receptor-associated factor 3	1.76e-18	558	22.043	Q60803	Traf3	TNF receptor-associated factor 3	6.09e-19	556	21.763	Q6DEG0	traf3	TNF receptor-associated factor 3	3.72e-25	574	21.08	Q9UAC4	Traf6	TRAF6	9.07e-06	143	24.476	G5EG80	trf-1	TNF Receptor Associated Factor (TRAF) homolog	1.43e-06	147	27.891	Q6DEG0	traf3	TNF receptor-associated factor 3	1.69e-24	574	21.08
dd_Smed_v6_6318_0_1	304	0.818257	1.8441	0.0113641	Q06481	APLP2	Amyloid-like protein 2	4.19e-08	41	48.78	P12023	App	Amyloid beta A4 protein	3.03e-07	36	52.778	A9JR82	spint1b	Spint1b protein	1.33e-05	48	41.667	Q868Z9	Ppn	Papilin	2.72e-06	50	44	O76840	mig-6	Papilin	4e-05	43	51.163	Q06481	APLP2	Amyloid-like protein 2	1.85e-07	41	48.78
dd_Smed_v6_8178_0_1	1879	-0.437835	4.72428	0.0113641	Q8N697	SLC15A4	Solute carrier family 15 member 4	1.09e-38	265	39.245	Q8BPX9	Slc15a3	Solute carrier family 15 member 3	6.74e-28	278	29.496	Q7SYE4	slc15a1b	Peptide transporter PEPT1	9.64e-06	188	26.064	NA	NA	NA	NA	NA	NA	O01840	pept-3	Peptide transporter 3	0.000137	157	24.204	Q8N697	SLC15A4	Solute carrier family 15 member 4	4.84e-38	265	39.245
dd_Smed_v6_19414_0_1	860	-0.954545	0.85453	0.01142	Q53HF2	-	Heat shock 70kDa protein 8 isoform 2 variant	7.35e-123	204	85.294	P63017	Hspa8	Heat shock cognate 71 kDa protein	6.67e-121	204	85.294	F1QGH3	hsp70.1	Heat shock cognate 70-kd protein, tandem duplicate 1	1.79e-122	199	85.427	P29843	Hsc70-1	Heat shock 70 kDa protein cognate 1	6.23e-118	199	83.417	P09446	hsp-1	Heat shock 70 kDa protein A	1.58e-119	205	85.854	Q53HF2	-	Heat shock 70kDa protein 8 isoform 2 variant	3.25e-122	204	85.294
dd_Smed_v6_395_0_1	895	0.388708	8.78794	0.01142	Q9UI15	TAGLN3	Transgelin-3	1.58e-22	213	32.394	Q9R1Q8	Tagln3	Transgelin-3	2.49e-22	213	32.394	A0A0R4IAP6	tagln2	Transgelin	3.04e-22	225	30.667	Q9VZI1	Chd64	Transgelin	3.16e-30	217	35.945	NA	NA	NA	NA	NA	NA	Q9VZI1	Chd64	Transgelin	1.43e-29	217	35.945
dd_Smed_v6_913_0_1	1068	0.378848	7.11816	0.01142	P63000	RAC1	Ras-related C3 botulinum toxin substrate 1	2.28e-89	194	66.495	P63001	Rac1	Ras-related C3 botulinum toxin substrate 1	2.51e-89	194	66.495	Q6IQN5	rac2	Ras-related C3 botulinum toxin substrate 2 (Rho family, small GTP binding protein Rac2)	9.03e-89	194	65.979	P40792	Rac1	Ras-related protein Rac1	4.11e-88	178	69.101	Q03206	ced-10	Ras-related protein ced-10	2.69e-86	182	67.033	P63001	Rac1	Ras-related C3 botulinum toxin substrate 1	1.01e-88	194	66.495
dd_Smed_v6_16659_0_1	3587	-0.914582	2.11294	0.0115702	Q53H47	SETMAR	Histone-lysine N-methyltransferase SETMAR	2.67e-29	176	36.932	NA	NA	NA	NA	NA	NA	NA	NA	NA	NA	NA	NA	NA	NA	NA	NA	NA	NA	NA	NA	NA	NA	NA	NA	Q53H47	SETMAR	Histone-lysine N-methyltransferase SETMAR	1.14e-28	176	36.932
dd_Smed_v6_2064_0_1	3076	0.400254	7.39268	0.0115796	Q13427	PPIG	Peptidyl-prolyl cis-trans isomerase G	2.02e-61	173	61.272	A2AR02	Ppig	Peptidyl-prolyl cis-trans isomerase G	1.84e-61	173	61.272	F1QFU5	ppig	Peptidylprolyl isomerase G (cyclophilin G)	3.78e-60	173	58.382	Q9VAW1	Moca-cyp	Moca-cyp, isoform A	5.88e-64	183	60.109	P52016	cyn-8	Peptidyl-prolyl cis-trans isomerase 8	1.05e-52	170	56.471	Q9VAW1	Moca-cyp	Moca-cyp, isoform A	2.67e-63	183	60.109
dd_Smed_v6_284_0_1	721	0.387673	8.54249	0.0115796	NA	NA	NA	NA	NA	NA	Q8C1C1	Psapl1	Proactivator polypeptide-like 1	0.000562	69	26.087	NA	NA	NA	NA	NA	NA	Q8IMH4	Sap-r	Saposin-related, isoform B	1.88e-05	86	30.233	NA	NA	NA	NA	NA	NA	Q8IMH4	Sap-r	Saposin-related, isoform B	8.54e-05	86	30.233
dd_Smed_v6_3892_0_1	1336	0.467182	4.08721	0.0115796	O60930	RNASEH1	Ribonuclease H1	2.44e-48	268	39.552	O70338	Rnaseh1	Ribonuclease H1	1.18e-45	259	38.996	Q6DG94	rnaseh1	Ribonuclease H1	8.2e-46	270	35.926	A1Z768	rnh1	Ribonuclease H1	1.48e-39	299	34.114	Q86MG7	rnh-1.0	Ribonuclease H1	8.43e-43	267	36.704	O60930	RNASEH1	Ribonuclease H1	1.08e-47	268	39.552
dd_Smed_v6_12594_0_1	2712	-0.519201	3.51087	0.0115986	P34925	RYK	Tyrosine-protein kinase RYK	8.57e-73	296	40.541	Q01887	Ryk	Tyrosine-protein kinase RYK	1.34e-72	296	39.865	A2RRV7	ryk	Receptor-like tyrosine kinase	1.98e-70	296	39.189	Q7JQT0	Drl-2	Derailed 2, isoform B	3.34e-71	284	41.197	G5EGT9	lin-18	Inactive tyrosine-protein kinase RYK	1.4e-54	300	39	P34925	RYK	Tyrosine-protein kinase RYK	3.79e-72	296	40.541
dd_Smed_v6_3183_0_1	1014	0.440189	4.8506	0.0117563	A2VEC9	SSPO	SCO-spondin	6.2e-05	91	27.473	Q8CG65	Sspo	SCO-spondin	0.000103	94	27.66	NA	NA	NA	NA	NA	NA	NA	NA	NA	NA	NA	NA	NA	NA	NA	NA	NA	NA	A2VEC9	SSPO	SCO-spondin	0.000274	91	27.473
dd_Smed_v6_20646_0_1	2469	-0.681847	2.53606	0.0118297	NA	NA	NA	NA	NA	NA	NA	NA	NA	NA	NA	NA	NA	NA	NA	NA	NA	NA	NA	NA	NA	NA	NA	NA	NA	NA	NA	NA	NA	NA	NA	NA	NA	NA	NA	NA
dd_Smed_v6_9297_0_1	2796	-0.409068	5.17677	0.0118454	Q59GC3	-	Ankyrin repeat domain 11 variant	2.19e-35	193	41.969	E9Q4F7	Ankrd11	Ankyrin repeat domain-containing protein 11	8.49e-34	193	42.487	E7F5R3	ankrd11	Ankyrin repeat domain 11	3.28e-32	194	40.206	Q8IQI3	Dmel\CG10984	Uncharacterized protein, isoform B	1.64e-17	246	28.862	Q17490	unc-44	Uncharacterized protein	6.89e-11	144	33.333	Q59GC3	-	Ankyrin repeat domain 11 variant	9.69e-35	193	41.969
dd_Smed_v6_11605_0_1	3444	0.564643	5.10153	0.0118811	Q9BZA7	PCDH11X	Protocadherin-11 X-linked	2.48e-65	767	29.335	A0A0A6YWK0	Pcdh11x	Protocadherin 11 X-linked	8.74e-60	765	27.582	A0A0G2KT45	pcdh2g3	Protocadherin 2 gamma 3	3.93e-54	582	30.412	X2J8E9	ds	Dachsous, isoform B	7.43e-42	690	28.841	G5EDK5	fmi-1	FlaMIngo (Cadherin plus 7TM domain) homolog	1.73e-30	518	28.764	Q9BZA7	PCDH11X	Protocadherin-11 X-linked	1.1e-64	767	29.335
dd_Smed_v6_4007_0_1	1452	0.384148	6.4243	0.0119185	Q99719	2021-09-05	Septin-5	1.6e-130	381	47.244	Q9Z2Q6	2021-09-05	Septin-5	2.5e-128	307	55.375	Q6PBW0	sept5a	Septin 5a	1.99e-134	366	51.093	Q7KUX3	2021-09-04	FI17309p1	1.74e-122	369	46.612	Q9U334	unc-59	Uncharacterized protein	5.4e-80	287	43.554	Q6PBW0	sept5a	Septin 5a	9.07e-134	366	51.093
dd_Smed_v6_9343_0_1	4807	-0.772356	5.07148	0.0119185	Q92793	CREBBP	CREB-binding protein	0	761	44.678	B2RWS6	Ep300	Histone acetyltransferase p300	0	757	43.857	A0A0R4IPF2	crebbpa	CREB-binding protein a	0	763	43.644	M9MS40	nej	Nejire, isoform C	0	761	44.678	P34545	cbp-1	Protein cbp-1	1.48e-166	811	39.457	Q92793	CREBBP	CREB-binding protein	0	761	44.678
dd_Smed_v6_176_0_1	451	0.400754	9.74206	0.0119428	Q3MIH3	UBA52	Ubiquitin A-52 residue ribosomal protein fusion product 1	1.58e-84	123	94.309	P62984	Uba52	Ubiquitin-60S ribosomal protein L40	1.74e-84	123	94.309	Q6TLG3	ubb	Ubiquitin C	2.06e-51	82	97.561	P18101	RpL40	Ubiquitin-60S ribosomal protein L40	6.82e-86	123	95.122	P49632	ubq-2	Ubiquitin-60S ribosomal protein L40	2.64e-81	122	91.803	P18101	RpL40	Ubiquitin-60S ribosomal protein L40	3.09e-85	123	95.122
dd_Smed_v6_2187_0_1	1140	0.430893	6.91427	0.0119978	Q6UXB8	PI16	Peptidase inhibitor 16	2.89e-17	173	31.214	Q9ET66	Pi16	Peptidase inhibitor 16	1.74e-20	190	33.158	Q7SY04	crispld1b	Cysteine-rich secretory protein LCCL domain containing 1	6.36e-12	184	28.804	Q9VFY2	CG8483	CG8483	5.92e-11	175	31.429	Q20608	scl-1	SCP-Like extracellular protein	1.04e-10	189	27.513	Q9ET66	Pi16	Peptidase inhibitor 16	7.01e-20	190	33.158
dd_Smed_v6_1026_0_1	2160	0.480196	9.04264	0.0120326	Q5FVE4	ACSBG2	Long-chain-fatty-acid--CoA ligase ACSBG2	5.94e-180	626	44.728	Q2XU92	Acsbg2	Long-chain-fatty-acid--CoA ligase ACSBG2	2.17e-180	626	43.61	F1QDA6	acsl1b	Acyl-CoA synthetase long-chain family member 1b	2.03e-47	638	26.176	Q9V3S9	bgm	Very long-chain-fatty-acid--CoA ligase bubblegum	5.06e-176	628	44.427	Q20121	acs-4	Fatty Acid CoA Synthetase family	1.17e-28	573	24.258	Q2XU92	Acsbg2	Long-chain-fatty-acid--CoA ligase ACSBG2	8.72e-180	626	43.61
dd_Smed_v6_1757_0_1	2120	-0.386745	7.19751	0.0121827	NA	NA	NA	NA	NA	NA	NA	NA	NA	NA	NA	NA	NA	NA	NA	NA	NA	NA	NA	NA	NA	NA	NA	NA	NA	NA	NA	NA	NA	NA	NA	NA	NA	NA	NA	NA
dd_Smed_v6_409_0_1	606	0.505837	6.4951	0.0121827	P63167	DYNLL1	Dynein light chain 1, cytoplasmic	0.000116	54	35.185	P63168	Dynll1	Dynein light chain 1, cytoplasmic	0.000127	54	35.185	Q6PBH4	dynll1	Dynein, light chain, LC8-type 1	0.000176	54	35.185	Q24117	ctp	Dynein light chain 1, cytoplasmic	0.000216	54	35.185	Q22799	dlc-1	Dynein light chain 1, cytoplasmic	7.44e-05	54	35.185	P63168	Dynll1	Dynein light chain 1, cytoplasmic	0.000512	54	35.185
dd_Smed_v6_429_0_1	382	-0.621808	4.06293	0.0122109	P60059	SEC61G	Protein transport protein Sec61 subunit gamma	2.69e-23	67	88.06	P60060	Sec61g	Protein transport protein Sec61 subunit gamma	2.96e-23	67	88.06	NA	NA	NA	NA	NA	NA	Q9VWE9	Sec61gamma	Protein transport protein Sec61 gamma-2 subunit	9.87e-21	67	83.582	Q19967	emo-1	Protein transport protein Sec61 subunit gamma	5.93e-21	67	83.582	P60060	Sec61g	Protein transport protein Sec61 subunit gamma	1.19e-22	67	88.06
dd_Smed_v6_12156_0_1	490	-1.22878	0.521776	0.0122242	Q99417	MYCBP	C-Myc-binding protein	7.87e-15	82	35.366	Q9EQS3	Mycbp	C-Myc-binding protein	1.61e-14	82	35.366	Q24JV0	mycbp	Zgc:136962	1.01e-08	83	27.711	Q9VF23	CG4546	CG4546	5.44e-07	71	36.62	NA	NA	NA	NA	NA	NA	Q99417	MYCBP	C-Myc-binding protein	3.48e-14	82	35.366
dd_Smed_v6_2753_0_1	427	0.574815	3.6107	0.0122275	NA	NA	NA	NA	NA	NA	NA	NA	NA	NA	NA	NA	NA	NA	NA	NA	NA	NA	NA	NA	NA	NA	NA	NA	NA	NA	NA	NA	NA	NA	NA	NA	NA	NA	NA	NA
dd_Smed_v6_12212_0_1	1659	0.55431	4.32492	0.0122304	NA	NA	NA	NA	NA	NA	Q9D5R4	Spata1	Spermatogenesis-associated protein 1	2.65e-13	122	36.066	NA	NA	NA	NA	NA	NA	NA	NA	NA	NA	NA	NA	NA	NA	NA	NA	NA	NA	Q9D5R4	Spata1	Spermatogenesis-associated protein 1	1.06e-12	122	36.066
dd_Smed_v6_10323_0_1	1400	-0.466233	4.21835	0.0124015	Q9UQB9	AURKC	Aurora kinase C	8.09e-75	179	48.603	P97477	Aurka	Aurora kinase A	2.55e-73	152	57.895	Q6NW76	aurkb	Aurora kinase B	4.26e-70	166	54.217	Q27393	aurA	Aurora	5.72e-60	181	48.619	O01427	air-2	Aurora/IPL1-related protein kinase 2	6.44e-70	171	54.386	Q9UQB9	AURKC	Aurora kinase C	3.42e-74	179	48.603
dd_Smed_v6_704_0_1	666	0.499039	5.88862	0.0124015	P61916	NPC2	Epididymal secretory protein E1	1.05e-07	127	24.409	Q9Z0J0	Npc2	Epididymal secretory protein E1	6.77e-05	122	24.59	NA	NA	NA	NA	NA	NA	Q9VH31	Npc2c	Niemann-Pick type C-2c	4.89e-05	114	26.316	NA	NA	NA	NA	NA	NA	P61916	NPC2	Epididymal secretory protein E1	4.65e-07	127	24.409
dd_Smed_v6_1087_0_1	2610	0.391745	7.54242	0.012439	O95757	HSPA4L	Heat shock 70 kDa protein 4L	0	808	42.574	P48722	Hspa4l	Heat shock 70 kDa protein 4L	0	808	42.822	A8WFS0	hsp70l	LOC560210 protein	2.6e-88	496	35.685	M9MSL3	Hsc70Cb	Hsc70Cb, isoform G	0	796	39.573	Q05036	hsp-110	Heat shock protein 110	0	777	39.382	P48722	Hspa4l	Heat shock 70 kDa protein 4L	0	808	42.822
dd_Smed_v6_6391_0_1	3273	-0.465048	5.91419	0.012473	NA	NA	NA	NA	NA	NA	NA	NA	NA	NA	NA	NA	NA	NA	NA	NA	NA	NA	NA	NA	NA	NA	NA	NA	NA	NA	NA	NA	NA	NA	NA	NA	NA	NA	NA	NA
dd_Smed_v6_1213_0_1	479	0.419529	4.93431	0.01252	Q9NZT1	CALML5	Calmodulin-like protein 5	2.87e-08	60	40	Q91ZM8	Cabp7	Calcium-binding protein 7	3.12e-05	65	35.385	NA	NA	NA	NA	NA	NA	P62152	Cam	Calmodulin	0.00076	65	29.231	O16305	cmd-1	Calmodulin	0.000278	65	29.231	Q9NZT1	CALML5	Calmodulin-like protein 5	1.27e-07	60	40
dd_Smed_v6_3323_0_1	4106	0.459396	7.62915	0.012647	Q96MT7	CFAP44	Cilia- and flagella-associated protein 44	4.95e-15	434	21.429	Q9D180	Cfap57	Cilia- and flagella-associated protein 57	0	1221	55.856	Q1LV33	cfap52	Cilia and flagella-associated protein 52	4.07e-18	658	20.821	Q9W235	CG4329	CG4329	7.35e-142	1134	29.63	Q93339	prp-4	Yeast PRP (Splicing factor) related	5.27e-07	225	19.111	Q9D180	Cfap57	Cilia- and flagella-associated protein 57	0	1221	55.856
dd_Smed_v6_7598_0_1	7826	0.55808	6.0442	0.012647	Q13085	ACACA	Acetyl-CoA carboxylase 1	0	1157	55.315	Q5SWU9	Acaca	Acetyl-CoA carboxylase 1	0	1157	55.315	A0JMP7	mccc1	Zgc:154106	3.87e-55	536	29.478	A1Z784	ACC	Acetyl-CoA carboxylase, isoform A	0	1128	56.56	Q7KQ29	pod-2	Uncharacterized protein	0	726	43.526	A1Z784	ACC	Acetyl-CoA carboxylase, isoform A	0	1128	56.56
dd_Smed_v6_4332_0_1	3860	0.533242	6.99232	0.0126622	Q8WZ64	ARAP2	Arf-GAP with Rho-GAP domain, ANK repeat and PH domain-containing protein 2	1.84e-35	363	29.477	Q8BZ05	Arap2	Arf-GAP with Rho-GAP domain, ANK repeat and PH domain-containing protein 2	9.47e-35	363	29.752	A0A140LH27	arap3	ArfGAP with RhoGAP domain, ankyrin repeat and PH domain 3	3.34e-30	341	26.393	Q8MSZ5	CenB1A	GM06875p	2.23e-15	185	29.189	H2KZV4	CELE_F23H11.4	Uncharacterized protein	9.72e-20	284	28.169	Q8WZ64	ARAP2	Arf-GAP with Rho-GAP domain, ANK repeat and PH domain-containing protein 2	8.12e-35	363	29.477
dd_Smed_v6_3611_0_1	2309	-0.365674	6.38881	0.0131637	P33897	ABCD1	ATP-binding cassette sub-family D member 1	0	602	53.488	Q61285	Abcd2	ATP-binding cassette sub-family D member 2	0	612	54.902	F1RBC8	abcd1	ATP-binding cassette, sub-family D (ALD), member 1	0	620	54.032	Q7JUN3	Dmel\CG2316	CG2316, isoform A	0	598	53.679	Q19733	pgp-12	P-GlycoProtein related	8.43e-15	204	25.98	P33897	ABCD1	ATP-binding cassette sub-family D member 1	0	602	53.488
dd_Smed_v6_6292_0_1	786	-0.840988	3.00689	0.013253	P49914	MTHFS	5-formyltetrahydrofolate cyclo-ligase	3.09e-39	184	47.283	L7N466	Mthfsl	5-formyltetrahydrofolate cyclo-ligase	5.17e-39	184	48.913	NA	NA	NA	NA	NA	NA	Q8MLS1	CG34424	5-formyltetrahydrofolate cyclo-ligase	5.76e-29	176	36.364	Q9XWE6	Y106G6E.4	Probable 5-formyltetrahydrofolate cyclo-ligase	9.13e-21	189	31.746	P49914	MTHFS	5-formyltetrahydrofolate cyclo-ligase	1.37e-38	184	47.283
dd_Smed_v6_291_0_1	411	0.419568	5.06204	0.0135559	NA	NA	NA	NA	NA	NA	NA	NA	NA	NA	NA	NA	NA	NA	NA	NA	NA	NA	NA	NA	NA	NA	NA	NA	NA	NA	NA	NA	NA	NA	NA	NA	NA	NA	NA	NA
dd_Smed_v6_10734_0_1	3067	0.527689	5.18426	0.0135695	Q9UQ26	RIMS2	Regulating synaptic membrane exocytosis protein 2	1.22e-54	298	39.933	Q9EQZ7	Rims2	Regulating synaptic membrane exocytosis protein 2	1.5e-54	298	39.933	F1RCJ3	rims1a	Regulating synaptic membrane exocytosis 1a	8.47e-56	297	42.088	A0A0B4KG75	Rim	Rab3 interacting molecule, isoform AA	2.84e-56	258	46.899	Q22366	unc-10	Rab-3-interacting molecule unc-10	1.75e-39	213	43.192	A0A0B4KG75	Rim	Rab3 interacting molecule, isoform AA	1.29e-55	258	46.899
dd_Smed_v6_11852_0_1	1446	-0.699153	2.34294	0.0136568	NA	NA	NA	NA	NA	NA	NA	NA	NA	NA	NA	NA	NA	NA	NA	NA	NA	NA	NA	NA	NA	NA	NA	NA	NA	NA	NA	NA	NA	NA	NA	NA	NA	NA	NA	NA
dd_Smed_v6_3226_0_1	1809	-0.608437	6.9253	0.0136645	NA	NA	NA	NA	NA	NA	NA	NA	NA	NA	NA	NA	NA	NA	NA	NA	NA	NA	NA	NA	NA	NA	NA	NA	NA	NA	NA	NA	NA	NA	NA	NA	NA	NA	NA	NA
dd_Smed_v6_9666_0_1	2071	-0.422782	4.79485	0.0137126	Q9H9A6	LRRC40	Leucine-rich repeat-containing protein 40	7.21e-93	589	35.144	Q9CRC8	Lrrc40	Leucine-rich repeat-containing protein 40	2.35e-90	587	35.264	Q7SXW3	lrrc40	Leucine-rich repeat-containing protein 40	1.14e-98	586	35.154	Q9VEK6	Sur-8	Leucine-rich repeat protein soc-2 homolog	1.7e-38	510	28.627	Q22875	soc-2	Leucine-rich repeat protein soc-2	3.92e-28	511	27.202	Q7SXW3	lrrc40	Leucine-rich repeat-containing protein 40	5.2e-98	586	35.154
dd_Smed_v6_6048_0_1	2674	0.372276	6.17886	0.0137213	NA	NA	NA	NA	NA	NA	B9EKM0	Qrich2	Qrich2 protein	7.11e-30	358	29.05	NA	NA	NA	NA	NA	NA	Q9VQ22	CG10869	LP24076p	1.24e-09	283	27.915	NA	NA	NA	NA	NA	NA	B9EKM0	Qrich2	Qrich2 protein	2.86e-29	358	29.05
dd_Smed_v6_34_0_1	290	0.46108	8.92446	0.0137643	Q3MIH3	UBA52	Ubiquitin A-52 residue ribosomal protein fusion product 1	6.59e-26	44	100	P62984	Uba52	Ubiquitin-60S ribosomal protein L40	7.25e-26	44	100	B0R193	ubb	Ubiquitin B	4.22e-26	44	100	P18101	RpL40	Ubiquitin-60S ribosomal protein L40	6.64e-26	44	100	P49632	ubq-2	Ubiquitin-60S ribosomal protein L40	1.98e-26	44	100	B0R193	ubb	Ubiquitin B	1.92e-25	44	100
dd_Smed_v6_690_0_1	914	-0.397803	8.10236	0.0138026	Q13802	argBPIB	ArgBPIB protein	1.95e-26	68	61.765	P62484	Abi2	Abl interactor 2	6.18e-25	68	61.765	A0A0R4IMY3	abi3a	ABI family, member 3a	1.07e-15	63	52.381	A0A0B4K774	Abi	Abelson interacting protein, isoform D	1.48e-23	61	65.574	Q10929	abi-1	ABl Interactor homolog	1.04e-19	60	58.333	Q13802	argBPIB	ArgBPIB protein	8.63e-26	68	61.765
dd_Smed_v6_4507_0_1	3177	0.350215	5.77022	0.0140405	Q12979	ABR	Active breakpoint cluster region-related protein	4.11e-64	721	28.155	Q5SSL4	Abr	Active breakpoint cluster region-related protein	1.25e-64	721	28.155	F1Q590	si:dkey-91m11.5	Si:dkey-91m11.5	1.65e-61	739	26.928	X2JC00	RhoGAP1A	Rho GTPase activating protein at 1A, isoform E	6.21e-47	756	25.794	Q965N4	chin-1	CHImaeriN (Rac-GTPase-activating protein) homolog	2.01e-20	162	33.951	Q5SSL4	Abr	Active breakpoint cluster region-related protein	5.01e-64	721	28.155
dd_Smed_v6_622_0_1	383	0.4029	4.935	0.0140405	P62308	SNRPG	Small nuclear ribonucleoprotein G	2.59e-32	76	63.158	P62309	Snrpg	Small nuclear ribonucleoprotein G	2.85e-32	76	63.158	F1QPY7	snrpg	Small nuclear ribonucleoprotein polypeptide G	2.78e-30	76	60.526	Q9VXE0	SNRPG	Probable small nuclear ribonucleoprotein G	1.12e-33	76	69.737	Q9N4G9	snr-7	Probable small nuclear ribonucleoprotein G	2.88e-32	76	64.474	Q9VXE0	SNRPG	Probable small nuclear ribonucleoprotein G	5.07e-33	76	69.737
dd_Smed_v6_9335_0_1	1371	0.469385	3.78037	0.0140405	NA	NA	NA	NA	NA	NA	NA	NA	NA	NA	NA	NA	Q503I1	rrnad1	Zgc:110579	4.04e-08	257	25.292	NA	NA	NA	NA	NA	NA	Q93574	CELE_F25H2.12	Uncharacterized protein	1.16e-16	164	32.317	Q93574	CELE_F25H2.12	Uncharacterized protein	1.37e-15	164	32.317
dd_Smed_v6_10395_0_1	947	-0.879451	2.03008	0.0140535	NA	NA	NA	NA	NA	NA	NA	NA	NA	NA	NA	NA	NA	NA	NA	NA	NA	NA	NA	NA	NA	NA	NA	NA	NA	NA	NA	NA	NA	NA	NA	NA	NA	NA	NA	NA
dd_Smed_v6_162_0_1	228	0.442374	9.48142	0.0140535	K7EKL3	GRN	Granulins	5.14e-13	47	63.83	P28798	Grn	Granulins	2.1e-13	65	50.769	F1R6I2	grnb	Granulin b	2.19e-13	70	44.286	NA	NA	NA	NA	NA	NA	NA	NA	NA	NA	NA	NA	P28798	Grn	Granulins	8.44e-13	65	50.769
dd_Smed_v6_2344_0_1	1859	-0.61337	6.64502	0.0140677	Q92600	CNOT9	CCR4-NOT transcription complex subunit 9	5.17e-147	290	71.379	Q9JKY0	Cnot9	CCR4-NOT transcription complex subunit 9	1.01e-146	290	71.379	Q6NWL4	cnot9	CCR4-NOT transcription complex subunit 9	1.67e-141	285	70.877	Q7JVP2	Rcd-1	GH15157p	4.46e-134	267	72.285	Q18224	ntl-9	NOT-Like (Yeast CCR4/NOT complex component)	6.96e-118	312	58.974	Q92600	CNOT9	CCR4-NOT transcription complex subunit 9	2.28e-146	290	71.379
dd_Smed_v6_7229_0_1	2747	-0.362831	5.26687	0.0141599	P32418	SLC8A1	Sodium/calcium exchanger 1	0	940	44.149	Q8K596	Slc8a2	Sodium/calcium exchanger 2	0	882	46.825	A0A0R4IK91	slc8a1a	Solute carrier family 8 (sodium/calcium exchanger), member 1a	0	882	47.732	Q9VDG5	Calx	AT07459p	0	882	42.971	P90858	ncx-4	Na/Ca eXchangers	2.08e-06	111	30.631	A0A0R4IK91	slc8a1a	Solute carrier family 8 (sodium/calcium exchanger), member 1a	0	882	47.732
dd_Smed_v6_732_0_1	318	0.671529	3.31413	0.0141599	Q14061	COX17	Cytochrome c oxidase copper chaperone	5.59e-07	35	54.286	P56394	Cox17	Cytochrome c oxidase copper chaperone	7.31e-07	35	54.286	Q66I53	cox17	COX17 cytochrome c oxidase assembly homolog (S. cerevisiae)	1.2e-08	35	57.143	Q9VXY5	CG9065-RA	CG9065	3.49e-10	35	65.714	Q9TZ68	cox-17	Cytochrome OXidase assembly protein	2.18e-08	35	60	Q9VXY5	CG9065-RA	CG9065	1.58e-09	35	65.714
dd_Smed_v6_11829_0_1	695	-1.41339	0.159924	0.0141751	NA	NA	NA	NA	NA	NA	NA	NA	NA	NA	NA	NA	NA	NA	NA	NA	NA	NA	NA	NA	NA	NA	NA	NA	NA	NA	NA	NA	NA	NA	NA	NA	NA	NA	NA	NA
dd_Smed_v6_4625_0_1	928	0.45003	4.55619	0.0141811	NA	NA	NA	NA	NA	NA	NA	NA	NA	NA	NA	NA	NA	NA	NA	NA	NA	NA	NA	NA	NA	NA	NA	NA	NA	NA	NA	NA	NA	NA	NA	NA	NA	NA	NA	NA
dd_Smed_v6_11395_0_1	1187	-0.754115	2.98009	0.0142385	NA	NA	NA	NA	NA	NA	NA	NA	NA	NA	NA	NA	NA	NA	NA	NA	NA	NA	NA	NA	NA	NA	NA	NA	NA	NA	NA	NA	NA	NA	NA	NA	NA	NA	NA	NA
dd_Smed_v6_4850_0_1	2981	-0.357049	5.41093	0.014362	B4DGU4	CTNNB1	Catenin beta-1	1.27e-69	463	34.341	Q02248	Ctnnb1	Catenin beta-1	1.53e-69	463	34.341	Q90424	ctnnb1	B-catenin	3.07e-71	464	35.129	P18824	arm	Armadillo segment polarity protein	4.18e-78	439	37.358	H2L2I2	hmp-2	HuMPback (Dorsal lumps)	1e-35	443	27.088	P18824	arm	Armadillo segment polarity protein	1.89e-77	439	37.358
dd_Smed_v6_11833_0_1	1101	-0.682659	2.73199	0.0143695	NA	NA	NA	NA	NA	NA	Q9D7V2	Lysmd2	LysM and putative peptidoglycan-binding domain-containing protein 2	0.000204	47	36.17	F1R068	lysmd1	LysM, putative peptidoglycan-binding, domain-containing 1	4.59e-05	63	33.333	NA	NA	NA	NA	NA	NA	NA	NA	NA	NA	NA	NA	F1R068	lysmd1	LysM, putative peptidoglycan-binding, domain-containing 1	0.000209	63	33.333
dd_Smed_v6_18_0_1	642	0.493765	10.2458	0.0144438	NA	NA	NA	NA	NA	NA	NA	NA	NA	NA	NA	NA	NA	NA	NA	NA	NA	NA	NA	NA	NA	NA	NA	NA	NA	NA	NA	NA	NA	NA	NA	NA	NA	NA	NA	NA
dd_Smed_v6_158_0_1	418	0.815993	1.70721	0.0145142	NA	NA	NA	NA	NA	NA	NA	NA	NA	NA	NA	NA	NA	NA	NA	NA	NA	NA	NA	NA	NA	NA	NA	NA	NA	NA	NA	NA	NA	NA	NA	NA	NA	NA	NA	NA
dd_Smed_v6_3246_0_1	716	-0.457517	4.64863	0.014625	Q92979	EMG1	Ribosomal RNA small subunit methyltransferase NEP1	3.46e-48	200	43	O35130	Emg1	Ribosomal RNA small subunit methyltransferase NEP1	7.78e-49	200	43.5	F1QQ17	emg1	EMG1 N1-specific pseudouridine methyltransferase	6.25e-51	200	43.5	Q9W4J5	CG3527	Ribosomal RNA small subunit methyltransferase NEP1	6.5e-48	208	38.462	Q9XX15	Y39A1A.14	Ribosomal RNA small subunit methyltransferase nep-1	2.46e-46	192	42.708	F1QQ17	emg1	EMG1 N1-specific pseudouridine methyltransferase	2.84e-50	200	43.5
dd_Smed_v6_5482_0_1	3521	-0.505109	5.2762	0.0146629	O43295	SRGAP3	SLIT-ROBO Rho GTPase-activating protein 3	3.55e-87	699	29.9	Q812A2	Srgap3	SLIT-ROBO Rho GTPase-activating protein 3	1.79e-87	699	30.186	B7ZVG9	srgap1b	SLIT-ROBO Rho GTPase-activating protein 1b	1.35e-82	714	29.132	Q95TR0	RhoGAP19D	LD29482p	3.38e-14	183	25.683	Q19370	srgp-1	Slit-Robo GAP homolog	6.21e-79	735	29.932	Q812A2	Srgap3	SLIT-ROBO Rho GTPase-activating protein 3	7.2e-87	699	30.186
dd_Smed_v6_11017_0_1	1193	0.413672	4.43918	0.0146912	Q92597	NDRG1	Protein NDRG1	7.5e-28	287	26.132	Q62433	Ndrg1	Protein NDRG1	4.34e-28	287	26.481	F1Q947	ndrg3b	Ndrg family member 3b	2.2e-28	295	27.797	Q8IRK7	MESK2	Misexpression suppressor of KSR 2, isoform D	4.26e-30	302	29.801	Q9U283	CELE_Y48G10A.3	Uncharacterized protein	4.3e-28	285	26.667	Q8IRK7	MESK2	Misexpression suppressor of KSR 2, isoform D	1.93e-29	302	29.801
dd_Smed_v6_730_0_1	948	0.37862	8.91252	0.0146912	P52565	ARHGDIA	Rho GDP-dissociation inhibitor 1	2.04e-54	196	44.898	Q99PT1	Arhgdia	Rho GDP-dissociation inhibitor 1	1.06e-54	196	44.898	Q802W6	arhgdia	Arhgdia protein	2.3e-53	182	46.154	NA	NA	NA	NA	NA	NA	Q20496	rhi-1	Probable rho GDP-dissociation inhibitor	2.85e-40	195	40	Q99PT1	Arhgdia	Rho GDP-dissociation inhibitor 1	4.25e-54	196	44.898
dd_Smed_v6_20021_0_1	1157	-1.15551	0.469868	0.0147144	NA	NA	NA	NA	NA	NA	NA	NA	NA	NA	NA	NA	NA	NA	NA	NA	NA	NA	NA	NA	NA	NA	NA	NA	NA	NA	NA	NA	NA	NA	NA	NA	NA	NA	NA	NA
dd_Smed_v6_3292_0_1	1839	0.3512	6.01036	0.0147144	A0A024RAI6	BIN1	Bridging integrator 1, isoform CRA_g	1.19e-18	252	25	Q7TQF7	Amph	Amphiphysin	3.97e-13	175	25.143	F1QRX4	bin1b	Bridging integrator 1b	2.7e-18	241	24.896	Q7KLE5	Amph	Amphiphysin	1.96e-11	213	21.127	Q21004	amph-1	AMPHiphysin homolog	2.19e-10	197	25.888	A0A024RAI6	BIN1	Bridging integrator 1, isoform CRA_g	5.26e-18	252	25
dd_Smed_v6_5269_0_1	3193	0.507543	5.53923	0.0147144	Q6ZW49	PAXIP1	PAX-interacting protein 1	1.11e-48	561	28.164	Q6NZQ4	Paxip1	PAX-interacting protein 1	7.65e-57	560	30	E7FA74	mdc1	Mediator of DNA damage checkpoint 1	3.9e-13	206	26.699	Q9VUB7	Ptip	PAX transcription activation domain interacting protein	8.41e-47	561	27.273	Q9U370	pis-1	PIS (Pax-2, IA-1/6, Smad-2 interacting protein) homolog	4.51e-37	561	25.312	Q6NZQ4	Paxip1	PAX-interacting protein 1	3.08e-56	560	30
dd_Smed_v6_9449_0_1	1497	-0.524687	4.50985	0.0148822	P31512	FMO4	Dimethylaniline monooxygenase [N-oxide-forming] 4	2.58e-28	190	35.263	Q8VHG0	Fmo4	Dimethylaniline monooxygenase [N-oxide-forming] 4	5.21e-29	197	34.518	E7F2R0	LOC793236	Flavin-containing monooxygenase	1.65e-65	395	33.165	Q7K3U4	Fmo-2	Flavin-containing monooxygenase	7.57e-51	378	28.571	G5ED43	fmo-5	Flavin-containing monooxygenase	5.13e-27	214	34.112	E7F2R0	LOC793236	Flavin-containing monooxygenase	7.52e-65	395	33.165
dd_Smed_v6_14418_0_1	291	-0.894271	0.858218	0.0149423	NA	NA	NA	NA	NA	NA	NA	NA	NA	NA	NA	NA	NA	NA	NA	NA	NA	NA	NA	NA	NA	NA	NA	NA	NA	NA	NA	NA	NA	NA	NA	NA	NA	NA	NA	NA
dd_Smed_v6_559_0_1	886	0.432953	7.61741	0.0149893	P05976	MYL1	Myosin light chain 1/3, skeletal muscle isoform	2.51e-41	137	50.365	P05977	Myl1	Myosin light chain 1/3, skeletal muscle isoform	2.18e-40	140	50	Q4QRD2	myl4	Zgc:114164	6.92e-35	138	47.826	P54357	Mlc-c	Myosin-2 essential light chain	6.66e-50	146	52.74	Q9XVI9	mlc-5	Myosin-2 essential light chain	3.59e-48	139	53.957	P54357	Mlc-c	Myosin-2 essential light chain	3.02e-49	146	52.74
dd_Smed_v6_1226_0_1	1726	-0.404965	7.92225	0.0151039	P22557	ALAS2	5-aminolevulinate synthase, erythroid-specific, mitochondrial	5.47e-168	394	57.614	P08680	Alas2	5-aminolevulinate synthase, erythroid-specific, mitochondrial	8.19e-165	399	56.391	Q9YHT4	alas2	5-aminolevulinate synthase, erythroid-specific, mitochondrial	1.83e-167	399	57.895	O18680	Alas	5-aminolevulinate synthase	6.89e-178	507	52.268	P91079	sptl-1	Serine palmitoyltransferase 1	4.68e-29	276	26.812	O18680	Alas	5-aminolevulinate synthase	3.12e-177	507	52.268
dd_Smed_v6_1563_0_1	2074	-0.346895	6.94002	0.0151039	Q14677	CLINT1	Clathrin interactor 1	1.02e-30	142	43.662	Q99KN9	Clint1	Clathrin interactor 1	3.32e-29	135	45.185	Q6DRL7	clint1a	Enthoprotin	1.41e-32	215	36.744	Q9NH51	lqfR	Epsin-like protein	5.77e-31	142	42.254	Q9BI71	epn-1	EPsiN (Endocytic protein) homolog	8.81e-24	169	36.686	Q6DRL7	clint1a	Enthoprotin	6.39e-32	215	36.744
dd_Smed_v6_2210_0_1	1065	0.358177	7.44006	0.0151101	P05026	ATP1B1	Sodium/potassium-transporting ATPase subunit beta-1	4.54e-18	275	25.455	P14094	Atp1b1	Sodium/potassium-transporting ATPase subunit beta-1	2.72e-18	276	25.362	Q6NYH5	atp1b1a	Sodium/potassium-transporting ATPase subunit beta	2.04e-19	283	27.208	Q86NM2	nrv3	RH24769p	1.08e-27	262	29.389	NA	NA	NA	NA	NA	NA	Q86NM2	nrv3	RH24769p	4.91e-27	262	29.389
dd_Smed_v6_84_0_1	410	0.464437	6.84215	0.0151115	P63220	RPS21	40S ribosomal protein S21	6.79e-30	83	62.651	Q9CQR2	Rps21	40S ribosomal protein S21	3.8e-29	83	61.446	Q7ZUG5	rps21	40S ribosomal protein S21	1.53e-27	81	59.259	O76927	RpS21	40S ribosomal protein S21	2.56e-28	83	57.831	P49197	rps-21	40S ribosomal protein S21	1.08e-25	83	55.422	P63220	RPS21	40S ribosomal protein S21	3e-29	83	62.651
dd_Smed_v6_2154_0_1	1462	0.381651	6.61278	0.0152183	P30520	ADSS	Adenylosuccinate synthetase isozyme 2	2.17e-165	428	56.776	P46664	Adss	Adenylosuccinate synthetase isozyme 2	1.27e-165	428	57.009	Q568F6	adss	Adenylosuccinate synthetase isozyme 2	5.87e-168	428	57.009	Q9Y0Y2	AdSS	Adenylosuccinate synthetase	5.76e-165	423	55.556	P91134	adss-1	Adenylosuccinate synthetase	6.88e-136	428	48.131	Q568F6	adss	Adenylosuccinate synthetase isozyme 2	2.67e-167	428	57.009
dd_Smed_v6_5192_0_1	865	-0.360866	5.12473	0.0152848	Q13153	PAK1	Serine/threonine-protein kinase PAK 1	1.17e-32	210	35.238	Q61036	Pak3	Serine/threonine-protein kinase PAK 3	1.4e-32	210	35.714	A0A0R4IFR1	pak1	P21 protein (Cdc42/Rac)-activated kinase 1	5.18e-35	210	34.762	Q24190	Pak	Serine/threonine kinase PAK homolog DPAK	1.55e-31	210	34.286	Q17850	pak-1	Serine/threonine-protein kinase pak-1	1.88e-30	210	33.333	A0A0R4IFR1	pak1	P21 protein (Cdc42/Rac)-activated kinase 1	2.36e-34	210	34.762
dd_Smed_v6_4953_0_1	1186	0.375516	5.19562	0.0153737	NA	NA	NA	NA	NA	NA	NA	NA	NA	NA	NA	NA	NA	NA	NA	NA	NA	NA	NA	NA	NA	NA	NA	NA	NA	NA	NA	NA	NA	NA	NA	NA	NA	NA	NA	NA
dd_Smed_v6_1700_0_1	325	0.46113	6.00424	0.0154766	NA	NA	NA	NA	NA	NA	NA	NA	NA	NA	NA	NA	NA	NA	NA	NA	NA	NA	NA	NA	NA	NA	NA	NA	NA	NA	NA	NA	NA	NA	NA	NA	NA	NA	NA	NA
dd_Smed_v6_6227_0_1	2065	-0.353417	5.27495	0.0155623	Q7Z6J6	FRMD5	FERM domain-containing protein 5	1.71e-68	348	36.207	Q6P5H6	Frmd5	FERM domain-containing protein 5	3.71e-68	348	35.92	F1Q823	frmd3	FERM domain-containing 3	1.76e-65	354	38.136	Q9VKY7	CG5022-RA	CG5022	2.13e-61	337	37.982	H2KZV9	frm-2	FERM domain (Protein4.1-ezrin-radixin-moesin) family	1.07e-40	308	32.468	Q7Z6J6	FRMD5	FERM domain-containing protein 5	7.57e-68	348	36.207
dd_Smed_v6_747_0_1	1090	0.435298	5.72195	0.0155623	NA	NA	NA	NA	NA	NA	NA	NA	NA	NA	NA	NA	NA	NA	NA	NA	NA	NA	NA	NA	NA	NA	NA	NA	NA	NA	NA	NA	NA	NA	NA	NA	NA	NA	NA	NA
dd_Smed_v6_7340_0_1	384	-0.875958	0.859535	0.0156337	NA	NA	NA	NA	NA	NA	NA	NA	NA	NA	NA	NA	NA	NA	NA	NA	NA	NA	NA	NA	NA	NA	NA	NA	NA	NA	NA	NA	NA	NA	NA	NA	NA	NA	NA	NA
dd_Smed_v6_19956_0_1	1125	-1.02536	0.79298	0.0157066	NA	NA	NA	NA	NA	NA	NA	NA	NA	NA	NA	NA	NA	NA	NA	NA	NA	NA	NA	NA	NA	NA	NA	NA	NA	NA	NA	NA	NA	NA	NA	NA	NA	NA	NA	NA
dd_Smed_v6_5404_0_1	943	0.432191	4.44253	0.0157066	Q8TDQ7	GNPDA2	Glucosamine-6-phosphate isomerase 2	1.52e-152	264	75	Q9CRC9	Gnpda2	Glucosamine-6-phosphate isomerase 2	1.71e-152	272	72.794	NA	NA	NA	NA	NA	NA	Q9VMP9	Oscillin	Glucosamine-6-phosphate isomerase	1.87e-146	258	74.419	NA	NA	NA	NA	NA	NA	Q8TDQ7	GNPDA2	Glucosamine-6-phosphate isomerase 2	6.71e-152	264	75
dd_Smed_v6_5689_0_1	1348	-0.535613	4.63048	0.0158413	Q13114	TRAF3	TNF receptor-associated factor 3	9.08e-21	351	24.217	Q60803	Traf3	TNF receptor-associated factor 3	7.25e-21	351	24.217	Q6DEG0	traf3	TNF receptor-associated factor 3	6.61e-19	361	21.607	Q9XYR0	Traf4	LD20987p	1.47e-09	169	25.444	G5EG80	trf-1	TNF Receptor Associated Factor (TRAF) homolog	4.26e-06	147	25.17	Q60803	Traf3	TNF receptor-associated factor 3	2.91e-20	351	24.217
dd_Smed_v6_7823_2_1	3192	-0.342006	5.82123	0.015909	Q13085	ACACA	Acetyl-CoA carboxylase 1	1.49e-50	378	34.921	Q5SWU9	Acaca	Acetyl-CoA carboxylase 1	4.68e-51	378	34.921	NA	NA	NA	NA	NA	NA	A8DY67	ACC	Acetyl-CoA carboxylase, isoform E	2.4e-43	337	33.828	NA	NA	NA	NA	NA	NA	Q5SWU9	Acaca	Acetyl-CoA carboxylase 1	1.88e-50	378	34.921
dd_Smed_v6_1454_0_1	602	0.505909	5.70249	0.0159129	NA	NA	NA	NA	NA	NA	NA	NA	NA	NA	NA	NA	NA	NA	NA	NA	NA	NA	NA	NA	NA	NA	NA	NA	NA	NA	NA	NA	NA	NA	NA	NA	NA	NA	NA	NA
dd_Smed_v6_30664_0_1	1200	-1.12827	-0.208797	0.0159506	NA	NA	NA	NA	NA	NA	NA	NA	NA	NA	NA	NA	NA	NA	NA	NA	NA	NA	NA	NA	NA	NA	NA	NA	NA	NA	NA	NA	NA	NA	NA	NA	NA	NA	NA	NA
dd_Smed_v6_1913_0_1	1249	0.362052	5.95296	0.0159586	Q9UNM6	PSMD13	26S proteasome non-ATPase regulatory subunit 13	5.25e-83	364	38.462	Q9WVJ2	Psmd13	26S proteasome non-ATPase regulatory subunit 13	1.17e-83	364	38.187	A8WGP1	psmd13	Proteasome (Prosome, macropain) 26S subunit, non-ATPase, 13	1.06e-84	377	37.931	Q7KMP8	Rpn9	26S proteasome regulatory complex subunit p39A	2.01e-73	373	36.461	Q22253	rpn-9	Proteasome Regulatory Particle, Non-ATPase-like	1.62e-75	381	35.171	A8WGP1	psmd13	Proteasome (Prosome, macropain) 26S subunit, non-ATPase, 13	4.83e-84	377	37.931
dd_Smed_v6_7126_0_1	4447	0.352585	5.96468	0.0159755	P35670	ATP7B	Copper-transporting ATPase 2	0	1357	42.962	Q64446	Atp7b	Copper-transporting ATPase 2	0	1351	41.969	Q4F8H5	atp7a	Menkes disease ATPase	0	1323	43.689	Q9VYT4	ATP7	ATP7, isoform B	0	844	41.588	G5EE14	cua-1	CU (Copper) ATPase	0	1206	42.123	Q64446	Atp7b	Copper-transporting ATPase 2	0	1351	41.969
dd_Smed_v6_2058_0_1	1644	0.395266	7.48703	0.0160625	Q6ZS17	RIPOR1	Rho family-interacting cell polarization regulator 1	1.57e-09	138	26.812	Q80U16	Ripor2	Rho family-interacting cell polarization regulator 2	3.96e-09	135	26.667	Q1LXK2	fam65a	Family with sequence similarity 65, member A	4.6e-10	186	24.731	NA	NA	NA	NA	NA	NA	NA	NA	NA	NA	NA	NA	Q1LXK2	fam65a	Family with sequence similarity 65, member A	2.09e-09	186	24.731
dd_Smed_v6_1523_0_1	824	0.409582	5.90976	0.0160963	Q96LB9	PGLYRP3	Peptidoglycan recognition protein 3	8.75e-40	161	44.099	Q8VCS0	Pglyrp2	N-acetylmuramoyl-L-alanine amidase	1.43e-42	140	50.714	Q1W1Y1	pglyrp6	Peptidoglycan recognition protein 6	3.61e-39	164	40.854	Q8INK6	PGRP-LB	Peptidoglycan-recognition protein LB	9.98e-45	162	40.741	NA	NA	NA	NA	NA	NA	Q8INK6	PGRP-LB	Peptidoglycan-recognition protein LB	4.52e-44	162	40.741
dd_Smed_v6_15702_0_1	667	-1.12274	-0.140897	0.0161723	NA	NA	NA	NA	NA	NA	NA	NA	NA	NA	NA	NA	NA	NA	NA	NA	NA	NA	NA	NA	NA	NA	NA	NA	NA	NA	NA	NA	NA	NA	NA	NA	NA	NA	NA	NA
dd_Smed_v6_1536_0_1	808	0.42445	4.44611	0.016204	P26885	FKBP2	Peptidyl-prolyl cis-trans isomerase FKBP2	8.47e-50	142	55.634	P45878	Fkbp2	Peptidyl-prolyl cis-trans isomerase FKBP2	3.84e-50	136	58.824	A9JSW0	fkbp2	Peptidylprolyl isomerase	9.03e-50	144	55.556	Q9V3V2	Fkbp14	Peptidylprolyl isomerase	1.71e-39	108	59.259	Q20107	fkb-1	Peptidylprolyl isomerase	3.01e-46	139	51.079	P45878	Fkbp2	Peptidyl-prolyl cis-trans isomerase FKBP2	1.54e-49	136	58.824
dd_Smed_v6_3038_0_1	1562	-0.354136	7.17613	0.0162838	Q9Y4K3	TRAF6	TNF receptor-associated factor 6	7.47e-11	116	30.172	P70196	Traf6	TNF receptor-associated factor 6	8.77e-11	116	31.034	Q6IWL4	traf6	TNF receptor-associated factor 6	9.41e-11	132	31.061	Q9W3I9	Traf6	GH01161p	7.3e-07	145	23.448	NA	NA	NA	NA	NA	NA	Q9Y4K3	TRAF6	TNF receptor-associated factor 6	3.3e-10	116	30.172
dd_Smed_v6_7722_0_1	1488	-0.390999	5.0598	0.0163041	Q9Y6K0	CEPT1	Choline/ethanolaminephosphotransferase 1	1.7e-127	368	47.554	Q8BGS7	Cept1	Choline/ethanolaminephosphotransferase 1	5.53e-127	368	47.554	NA	NA	NA	NA	NA	NA	X2J9T3	CG7149	CG7149, isoform B	5.89e-34	408	25.98	NA	NA	NA	NA	NA	NA	Q9Y6K0	CEPT1	Choline/ethanolaminephosphotransferase 1	7.52e-127	368	47.554
dd_Smed_v6_2596_0_1	973	-0.369078	5.15339	0.0164259	Q7Z2H8	SLC36A1	Proton-coupled amino acid transporter 1	1.35e-32	240	35	Q8K4D3	Slc36a1	Proton-coupled amino acid transporter 1	1.05e-29	236	34.322	E7F5P8	slc36a1	Solute carrier family 36 (protomino acid symporter), member 1	3.63e-29	248	34.274	Q7KTI1	CG13384	Uncharacterized protein, isoform D	1.69e-42	245	34.694	G4SQY7	slc-36.2	SLC (SoLute Carrier) homolog	1.46e-37	235	33.191	Q7KTI1	CG13384	Uncharacterized protein, isoform D	7.66e-42	245	34.694
dd_Smed_v6_4278_0_1	1835	-0.549869	4.76869	0.0164259	P35610	SOAT1	Sterol O-acyltransferase 1	3.63e-131	550	42.545	Q61263	Soat1	Sterol O-acyltransferase 1	1.13e-133	552	42.572	B0UYE4	soat1	O-acyltransferase	8.15e-133	527	41.366	Q8MYW9	CG8112	O-acyltransferase	1.69e-84	555	33.874	Q17498	mboa-1	O-acyltransferase	3.16e-78	455	34.725	Q61263	Soat1	Sterol O-acyltransferase 1	4.56e-133	552	42.572
dd_Smed_v6_15963_0_1	1946	-0.702374	2.50046	0.016584	NA	NA	NA	NA	NA	NA	NA	NA	NA	NA	NA	NA	NA	NA	NA	NA	NA	NA	NA	NA	NA	NA	NA	NA	NA	NA	NA	NA	NA	NA	NA	NA	NA	NA	NA	NA
dd_Smed_v6_20048_0_1	1224	-0.973007	1.07527	0.0166548	NA	NA	NA	NA	NA	NA	NA	NA	NA	NA	NA	NA	NA	NA	NA	NA	NA	NA	NA	NA	NA	NA	NA	NA	NA	NA	NA	NA	NA	NA	NA	NA	NA	NA	NA	NA
dd_Smed_v6_2406_0_1	2653	0.382967	7.51755	0.0166583	Q13724	MOGS	Mannosyl-oligosaccharide glucosidase	4.92e-168	819	39.438	Q80UM7	Mogs	Mannosyl-oligosaccharide glucosidase	5.9e-171	780	40.769	NA	NA	NA	NA	NA	NA	Q9VZ04	GCS1	Glucosidase 1, isoform B	0	811	41.06	NA	NA	NA	NA	NA	NA	Q9VZ04	GCS1	Glucosidase 1, isoform B	0	811	41.06
dd_Smed_v6_9714_0_1	2309	0.354937	5.3897	0.0167061	NA	NA	NA	NA	NA	NA	NA	NA	NA	NA	NA	NA	NA	NA	NA	NA	NA	NA	NA	NA	NA	NA	NA	NA	NA	NA	NA	NA	NA	NA	NA	NA	NA	NA	NA	NA
dd_Smed_v6_22944_0_1	607	1.13688	-0.0568616	0.0167343	NA	NA	NA	NA	NA	NA	NA	NA	NA	NA	NA	NA	NA	NA	NA	NA	NA	NA	NA	NA	NA	NA	NA	NA	NA	NA	NA	NA	NA	NA	NA	NA	NA	NA	NA	NA
dd_Smed_v6_7104_0_1	1991	-0.408335	5.0235	0.0167343	Q86WA9	SLC26A11	Sodium-independent sulfate anion transporter	1.55e-110	577	36.742	Q80ZD3	Slc26a11	Sodium-independent sulfate anion transporter	9.71e-114	570	36.842	B0V3V8	slc26a11	Solute carrier family 26 (anion exchanger), member 11	3.03e-117	519	41.233	Q9VC29	Esp	Epidermal stripes and patches, isoform A	1.51e-100	553	35.986	G5EC30	sulp-7	Anion transporter SULP-7d	4.45e-48	579	26.77	B0V3V8	slc26a11	Solute carrier family 26 (anion exchanger), member 11	1.38e-116	519	41.233
dd_Smed_v6_6808_0_1	891	0.401316	4.88079	0.0167703	NA	NA	NA	NA	NA	NA	NA	NA	NA	NA	NA	NA	NA	NA	NA	NA	NA	NA	NA	NA	NA	NA	NA	NA	NA	NA	NA	NA	NA	NA	NA	NA	NA	NA	NA	NA
dd_Smed_v6_2311_0_1	1025	0.371656	5.72382	0.0168513	Q9GZR5	ELOVL4	Elongation of very long chain fatty acids protein 4	1.2e-63	274	43.431	Q9EQC4	Elovl4	Elongation of very long chain fatty acids protein 4	8.53e-63	249	46.185	A7MCJ3	elovl4b	Elongation of very long chain fatty acids protein	5.05e-63	252	44.048	Q8IPL8	CG9798	Elongation of very long chain fatty acids protein	1.58e-54	231	39.394	Q03574	elo-4	Putative fatty acid elongation protein 4	8.19e-18	153	35.948	Q9GZR5	ELOVL4	Elongation of very long chain fatty acids protein 4	5.3e-63	274	43.431
dd_Smed_v6_1550_0_1	567	0.686179	2.85409	0.0170139	NA	NA	NA	NA	NA	NA	NA	NA	NA	NA	NA	NA	NA	NA	NA	NA	NA	NA	NA	NA	NA	NA	NA	NA	NA	NA	NA	NA	NA	NA	NA	NA	NA	NA	NA	NA
dd_Smed_v6_6324_0_1	991	-0.92634	4.02092	0.017071	NA	NA	NA	NA	NA	NA	NA	NA	NA	NA	NA	NA	NA	NA	NA	NA	NA	NA	NA	NA	NA	NA	NA	NA	NA	NA	NA	NA	NA	NA	NA	NA	NA	NA	NA	NA
dd_Smed_v6_4251_0_1	602	0.404787	4.90811	0.0172155	NA	NA	NA	NA	NA	NA	NA	NA	NA	NA	NA	NA	NA	NA	NA	NA	NA	NA	NA	NA	NA	NA	NA	NA	NA	NA	NA	NA	NA	NA	NA	NA	NA	NA	NA	NA
dd_Smed_v6_10677_0_1	4643	-0.566852	5.0368	0.0172174	Q8N7X0	ADGB	Androglobin	1.87e-57	1063	23.048	G3UZ78	Adgb	Androglobin	6.54e-69	1089	24.885	F1QQ89	adgb	Androglobin	1.21e-123	1515	25.413	NA	NA	NA	NA	NA	NA	Q22143	clp-2	CaLPain family	8.3e-13	211	29.384	F1QQ89	adgb	Androglobin	5.48e-123	1515	25.413
dd_Smed_v6_558_0_1	412	0.451426	4.61275	0.0172174	NA	NA	NA	NA	NA	NA	NA	NA	NA	NA	NA	NA	NA	NA	NA	NA	NA	NA	NA	NA	NA	NA	NA	NA	NA	NA	NA	NA	NA	NA	NA	NA	NA	NA	NA	NA
dd_Smed_v6_41_0_1	313	0.488886	9.46867	0.0172957	P10646	TFPI	Tissue factor pathway inhibitor	4.93e-13	53	54.717	Q3UW09	Spint3	Putative uncharacterized protein	1.31e-15	53	54.717	A0A0R4ISD8	podxl2	Podocalyxin-like 2	2.02e-15	51	56.863	Q9VQT8	IM33	Immune induced molecule 33, isoform A	3.58e-11	70	44.286	Q19305	spon-1	SPONdin (Extracellular matrix glycoprotein) family	7.71e-13	54	48.148	Q3UW09	Spint3	Putative uncharacterized protein	5.26e-15	53	54.717
dd_Smed_v6_3385_0_1	872	-0.523959	3.61944	0.0173062	O75112	LDB3	LIM domain-binding protein 3	5.82e-17	114	34.211	Q9JKS4	Ldb3	LIM domain-binding protein 3	2.36e-17	114	35.088	Q6DG04	pdlim5a	PDZ and LIM domain 5	3.36e-19	115	37.391	Q9VVB8	Lmpt	Limpet, isoform A	1.01e-18	118	33.051	G5EFL5	alp-1	ALP/Enigma encoding	2.27e-22	119	35.294	G5EFL5	alp-1	ALP/Enigma encoding	2.68e-21	119	35.294
dd_Smed_v6_3452_0_1	1026	0.456003	4.89796	0.017381	NA	NA	NA	NA	NA	NA	NA	NA	NA	NA	NA	NA	NA	NA	NA	NA	NA	NA	NA	NA	NA	NA	NA	NA	NA	NA	NA	NA	NA	NA	NA	NA	NA	NA	NA	NA
dd_Smed_v6_9579_0_1	1420	-0.63922	3.32708	0.017381	Q7Z7B1	PIGW	Phosphatidylinositol-glycan biosynthesis class W protein	7.37e-36	491	28.31	Q8C398	Pigw	Phosphatidylinositol-glycan biosynthesis class W protein	6.47e-34	498	28.112	NA	NA	NA	NA	NA	NA	NA	NA	NA	NA	NA	NA	NA	NA	NA	NA	NA	NA	Q7Z7B1	PIGW	Phosphatidylinositol-glycan biosynthesis class W protein	3.26e-35	491	28.31
dd_Smed_v6_5961_0_1	2562	-0.396102	4.84576	0.0174473	Q15276	RABEP1	Rab GTPase-binding effector protein 1	1.4e-20	339	30.678	O35551	Rabep1	Rab GTPase-binding effector protein 1	1.26e-21	340	30.882	B2BWH4	rabep1	Rabaptin-5	2.17e-24	338	31.361	Q9W2M0	Rbpn-5	LD23155p	4.92e-34	334	29.641	Q19088	rabn-5	RABaptiN (Rab effector)	9.16e-56	405	35.062	Q19088	rabn-5	RABaptiN (Rab effector)	1.08e-54	405	35.062
dd_Smed_v6_1435_0_1	1145	-0.453586	7.31669	0.0174711	NA	NA	NA	NA	NA	NA	NA	NA	NA	NA	NA	NA	NA	NA	NA	NA	NA	NA	NA	NA	NA	NA	NA	NA	NA	NA	NA	NA	NA	NA	NA	NA	NA	NA	NA	NA
dd_Smed_v6_14652_0_1	3177	-0.52647	3.17654	0.0175041	Q6ZMT1	STAC2	SH3 and cysteine-rich domain-containing protein 2	3.52e-16	116	35.345	Q8BZ71	Stac3	SH3 and cysteine-rich domain-containing protein 3	2.93e-14	115	33.913	Q6DBR6	stac3	SH3 and cysteine-rich domain-containing protein 3	1.01e-11	112	31.25	A0A0C4DHC0	CG43729	Uncharacterized protein, isoform N	1.51e-23	453	24.945	B1V8A0	unc-57	Endophilin-A homolog	3.03e-07	51	39.216	A0A0C4DHC0	CG43729	Uncharacterized protein, isoform N	6.87e-23	453	24.945
dd_Smed_v6_2_1_1	395	0.464626	12.1747	0.0175041	NA	NA	NA	NA	NA	NA	NA	NA	NA	NA	NA	NA	NA	NA	NA	NA	NA	NA	NA	NA	NA	NA	NA	NA	NA	NA	NA	NA	NA	NA	NA	NA	NA	NA	NA	NA
dd_Smed_v6_1882_0_1	1682	0.391031	7.08753	0.0175709	Q9H310	RHBG	Ammonium transporter Rh type B	3.28e-114	350	48.857	Q8BUX5	Rhbg	Ammonium transporter Rh type B	1.49e-113	350	50	Q7T070	rhbg	Ammonium transporter Rh type B	2.71e-113	352	48.864	M9PEN8	Rh50	Rh50, isoform B	3.06e-102	356	47.191	Q22947	rhr-1	RH (Rhesus) antigen Related	1.87e-111	346	50.289	Q9H310	RHBG	Ammonium transporter Rh type B	1.45e-113	350	48.857
dd_Smed_v6_468_0_1	577	0.487342	6.80611	0.0175709	NA	NA	NA	NA	NA	NA	NA	NA	NA	NA	NA	NA	NA	NA	NA	NA	NA	NA	NA	NA	NA	NA	NA	NA	NA	NA	NA	NA	NA	NA	NA	NA	NA	NA	NA	NA
dd_Smed_v6_4773_0_1	1388	0.335258	5.54078	0.0175709	P10619	CTSA	Lysosomal protective protein	1.82e-116	426	43.897	P16675	Ctsa	Lysosomal protective protein	1.35e-116	429	43.124	F1QYP6	si:ch211-122f10.4	Carboxypeptidase	4.67e-93	424	38.208	Q9VDT5	CG4572-RC	Carboxypeptidase	1.02e-28	425	25.882	Q09991	ctsa-1	Uncharacterized serine carboxypeptidase ctsa-1	8.58e-86	429	38.462	P16675	Ctsa	Lysosomal protective protein	5.44e-116	429	43.124
dd_Smed_v6_2261_0_1	2572	0.351332	6.28706	0.017576	Q15027	ACAP1	Arf-GAP with coiled-coil, ANK repeat and PH domain-containing protein 1	3.86e-86	776	27.448	Q8K2H4	Acap1	Arf-GAP with coiled-coil, ANK repeat and PH domain-containing protein 1	9.62e-90	774	27.003	A0A0R4IAC2	acap3b	ArfGAP with coiled-coil, ankyrin repeat and PH domains 3b	4.63e-68	557	29.084	Q8T0R1	CenB1A	GH12888p	1.85e-74	550	31.636	Q9XXH8	cnt-1	Arf-GAP with ANK repeat and PH domain-containing protein cnt-1	6.74e-42	472	26.695	Q8K2H4	Acap1	Arf-GAP with coiled-coil, ANK repeat and PH domain-containing protein 1	3.87e-89	774	27.003
dd_Smed_v6_11923_0_1	4210	-0.639047	4.7599	0.0178312	NA	NA	NA	NA	NA	NA	NA	NA	NA	NA	NA	NA	NA	NA	NA	NA	NA	NA	NA	NA	NA	NA	NA	NA	NA	NA	NA	NA	NA	NA	NA	NA	NA	NA	NA	NA
dd_Smed_v6_15153_0_1	2184	-0.812079	1.9806	0.0178446	NA	NA	NA	NA	NA	NA	NA	NA	NA	NA	NA	NA	NA	NA	NA	NA	NA	NA	NA	NA	NA	NA	NA	NA	NA	NA	NA	NA	NA	NA	NA	NA	NA	NA	NA	NA
dd_Smed_v6_9698_0_1	2178	-0.384117	4.79002	0.0178945	NA	NA	NA	NA	NA	NA	Q8VIG0	Zcchc14	Zinc finger CCHC domain-containing protein 14	0.000256	50	42	A2BFP2	ncf1	Neutrophil cytosolic factor 1	1.9e-05	127	25.197	Q23972	smg	Protein Smaug	0.000406	51	43.137	NA	NA	NA	NA	NA	NA	A2BFP2	ncf1	Neutrophil cytosolic factor 1	8.64e-05	127	25.197
dd_Smed_v6_4116_0_1	1630	-0.358857	6.37751	0.0179355	Q9NQZ5	STARD7	StAR-related lipid transfer protein 7, mitochondrial	5.21e-50	327	30.275	Q8R1R3	Stard7	StAR-related lipid transfer protein 7, mitochondrial	6.5e-50	188	40.426	B3DIL4	pctp	Similar to Phosphatidylcholine transfer protein (PC-TP) (StAR-related lipid transfer protein 2) (StARD2) (START domain-containing protein 2)	1.97e-22	202	28.218	NA	NA	NA	NA	NA	NA	NA	NA	NA	NA	NA	NA	Q9NQZ5	STARD7	StAR-related lipid transfer protein 7, mitochondrial	2.31e-49	327	30.275
dd_Smed_v6_4189_0_1	1026	0.54978	4.31944	0.0179665	P35270	SPR	Sepiapterin reductase	5.7e-39	276	30.072	Q64105	Spr	Sepiapterin reductase	1.69e-36	266	29.323	F1QWX4	spra	Sepiapterin reductase a	6.23e-39	271	31.365	O76752	Sptr	CG12117-PA	2.25e-37	272	31.618	Q21929	dhs-21	L-xylulose reductase	3.56e-09	205	23.902	P35270	SPR	Sepiapterin reductase	2.52e-38	276	30.072
dd_Smed_v6_8014_0_1	668	0.415608	4.1483	0.0179674	NA	NA	NA	NA	NA	NA	NA	NA	NA	NA	NA	NA	NA	NA	NA	NA	NA	NA	NA	NA	NA	NA	NA	NA	NA	NA	NA	NA	NA	NA	NA	NA	NA	NA	NA	NA
dd_Smed_v6_5740_0_1	3726	-0.619736	4.10507	0.0179788	Q12933	TRAF2	TNF receptor-associated factor 2	2.74e-19	240	29.167	P39429	Traf2	TNF receptor-associated factor 2	8.95e-19	252	25	Q6DEG0	traf3	TNF receptor-associated factor 3	1.91e-17	289	26.99	Q9W3I9	Traf6	GH01161p	4.84e-05	137	27.007	G5EG80	trf-1	TNF Receptor Associated Factor (TRAF) homolog	1.28e-06	254	22.047	Q12933	TRAF2	TNF receptor-associated factor 2	1.21e-18	240	29.167
dd_Smed_v6_9554_0_1	1515	0.362213	5.06463	0.0180301	NA	NA	NA	NA	NA	NA	NA	NA	NA	NA	NA	NA	NA	NA	NA	NA	NA	NA	NA	NA	NA	NA	NA	NA	NA	NA	NA	NA	NA	NA	NA	NA	NA	NA	NA	NA
dd_Smed_v6_10382_0_1	1820	-0.446533	4.54554	0.0181087	NA	NA	NA	NA	NA	NA	NA	NA	NA	NA	NA	NA	NA	NA	NA	NA	NA	NA	NA	NA	NA	NA	NA	NA	NA	NA	NA	NA	NA	NA	NA	NA	NA	NA	NA	NA
dd_Smed_v6_12766_0_1	459	-0.96212	2.04327	0.0182776	O00418	EEF2K	Eukaryotic elongation factor 2 kinase	1.27e-12	95	36.842	O08796	Eef2k	Eukaryotic elongation factor 2 kinase	1.86e-11	70	41.429	E7F318	eef2k	Eukaryotic elongation factor 2 kinase	2.6e-08	86	33.721	NA	NA	NA	NA	NA	NA	O01991	efk-1	Eukaryotic elongation factor 2 kinase	0.00023	78	25.641	O00418	EEF2K	Eukaryotic elongation factor 2 kinase	5.6e-12	95	36.842
dd_Smed_v6_14297_0_1	1429	0.558822	3.28965	0.018443	NA	NA	NA	NA	NA	NA	NA	NA	NA	NA	NA	NA	NA	NA	NA	NA	NA	NA	NA	NA	NA	NA	NA	NA	NA	NA	NA	NA	NA	NA	NA	NA	NA	NA	NA	NA
dd_Smed_v6_4449_0_1	1730	-0.343283	6.22476	0.0185077	P11509	CYP2A6	Cytochrome P450 2A6	7.21e-81	483	31.47	P24456	Cyp2d10	Cytochrome P450 2D10	2.07e-76	484	30.165	B8A5Q1	cyp2u1	Cytochrome P450, family 2, subfamily U, polypeptide 1	1.61e-75	498	30.522	Q95078	Cyp18a1	Cytochrome P450 18a1	1.54e-63	459	28.105	O44704	cyp-33c1	CYtochrome P450 family	3.42e-65	487	29.363	P11509	CYP2A6	Cytochrome P450 2A6	3.19e-80	483	31.47
dd_Smed_v6_710_0_1	349	0.559621	3.94595	0.0185696	P56381	ATP5E	ATP synthase subunit epsilon, mitochondrial	1.05e-06	24	75	P56382	Atp5e	ATP synthase subunit epsilon, mitochondrial	2.45e-06	24	70.833	F8W3H2	atp5e	ATP synthase, H+-transporting, mitochondrial F1 complex, epsilon subunit	9.36e-06	24	66.667	Q9VXN2	sun	Protein stunted	0.000382	52	42.308	O16298	hpo-18	Uncharacterized protein	1.73e-06	51	45.098	P56381	ATP5E	ATP synthase subunit epsilon, mitochondrial	4.66e-06	24	75
dd_Smed_v6_2263_0_1	1182	0.39295	5.37089	0.0186772	Q7Z4W1	DCXR	L-xylulose reductase	1.96e-71	242	42.975	Q91X52	Dcxr	L-xylulose reductase	2.54e-69	245	42.857	Q567K5	dcxr	Dicarbonyl/L-xylulose reductase	1.49e-74	246	45.528	Q5BII6	CG3699	RH05486p	8.76e-34	251	31.873	Q21929	dhs-21	L-xylulose reductase	3.25e-68	248	42.742	Q567K5	dcxr	Dicarbonyl/L-xylulose reductase	6.78e-74	246	45.528
dd_Smed_v6_2077_0_1	526	-1.02638	5.61319	0.0188741	Q9UKK6	NXT1	NTF2-related export protein 1	3.45e-16	125	30.4	Q9QZV9	Nxt1	NTF2-related export protein 1	3.72e-16	125	30.4	E9QCN6	nxt2	Nuclear transport factor 2-like export factor 2	1.36e-15	127	29.134	Q9V3H8	Nxt1	NTF2-related export protein	7.33e-12	122	28.689	Q9U757	nxt-1	NTF2-related export protein	1.69e-07	119	25.21	Q9QZV9	Nxt1	NTF2-related export protein 1	1.49e-15	125	30.4
dd_Smed_v6_4574_0_1	1602	0.341144	6.00023	0.019034	NA	NA	NA	NA	NA	NA	NA	NA	NA	NA	NA	NA	NA	NA	NA	NA	NA	NA	NA	NA	NA	NA	NA	NA	NA	NA	NA	NA	NA	NA	NA	NA	NA	NA	NA	NA
dd_Smed_v6_15715_0_1	1073	-0.877198	2.27184	0.0190951	P63261	ACTG1	Actin, cytoplasmic 2	2.24e-27	159	39.623	Q3TSB7	Actg1	Putative uncharacterized protein	1.28e-27	159	39.623	Q7ZVF9	actbb	Actin, cytoplasmic 2	2.74e-27	159	39.623	P02572	Act42A	Actin-42A	8.65e-28	159	40.881	Q6A8K1	act-4	Actin-4	4.05e-30	120	44.167	Q6A8K1	act-4	Actin-4	4.33e-29	120	44.167
dd_Smed_v6_7935_0_1	2826	-0.438674	5.02597	0.0191023	NA	NA	NA	NA	NA	NA	NA	NA	NA	NA	NA	NA	NA	NA	NA	NA	NA	NA	NA	NA	NA	NA	NA	NA	NA	NA	NA	NA	NA	NA	NA	NA	NA	NA	NA	NA
dd_Smed_v6_1186_0_1	623	0.411149	5.46357	0.0192118	E7EWZ0	NDUFB9	NADH dehydrogenase [ubiquinone] 1 beta subcomplex subunit 9	6.28e-18	110	38.182	Q9CQJ8	Ndufb9	NADH dehydrogenase [ubiquinone] 1 beta subcomplex subunit 9	4.04e-15	110	36.364	Q567Y4	ndufb9	NADH dehydrogenase (Ubiquinone) 1 beta subcomplex, 9	4.99e-18	110	39.091	Q9VJZ4	ND-B22	AT12494p	8.4e-24	131	46.565	Q18036	C16A3.5	Uncharacterized protein	9.31e-11	135	32.593	Q9VJZ4	ND-B22	AT12494p	3.81e-23	131	46.565
dd_Smed_v6_209_0_1	1139	0.380903	10.7586	0.0193928	P16989	YBX3	Y-box-binding protein 3	1.85e-27	89	56.18	Q9JKB3	Ybx3	Y-box-binding protein 3	9.8e-28	89	56.18	B5DE31	ybx1	Ybx1 protein	7.47e-27	89	53.933	M9NFR5	yps	Ypsilon schachtel, isoform B	4.22e-29	92	55.435	O62213	cey-1	C. Elegans Y-box	2.48e-27	88	55.682	M9NFR5	yps	Ypsilon schachtel, isoform B	1.91e-28	92	55.435
dd_Smed_v6_1513_0_1	674	-0.35287	5.02973	0.019399	O15431	SLC31A1	High affinity copper uptake protein 1	1.9e-17	167	34.132	Q8K211	Slc31a1	High affinity copper uptake protein 1	7.76e-20	164	34.756	F1QKH1	slc31a1	Solute carrier family 31 (copper transporter), member 1	6.04e-24	162	39.506	Q9W3X9	Ctr1A	Copper transporter 1A, isoform A	6.57e-13	158	29.114	NA	NA	NA	NA	NA	NA	F1QKH1	slc31a1	Solute carrier family 31 (copper transporter), member 1	2.75e-23	162	39.506
dd_Smed_v6_10304_0_1	6566	-0.367138	5.08264	0.0194257	O95477	ABCA1	ATP-binding cassette sub-family A member 1	0	1950	35.641	P41233	Abca1	ATP-binding cassette sub-family A member 1	0	1951	35.366	E7F2Y6	abca1b	ATP-binding cassette, sub-family A (ABC1), member 1B	0	1948	36.294	Q9VRG4	CG1718	CG1718, isoform B	5.48e-120	750	33.467	Q1RS86	abt-2	ABC Transporter family	2.6e-110	769	34.72	E7F2Y6	abca1b	ATP-binding cassette, sub-family A (ABC1), member 1B	0	1948	36.294
dd_Smed_v6_1453_0_1	1537	-0.330721	6.29478	0.0195164	Q8TB40	ABHD4	Protein ABHD4	4.81e-87	352	41.193	Q9DBL9	Abhd5	1-acylglycerol-3-phosphate O-acyltransferase ABHD5	5.93e-76	349	40.401	NA	NA	NA	NA	NA	NA	Q5U191	CG1882	CG1882, isoform A	4.38e-85	346	42.197	O02218	lid-1	Abhydrolase domain-containing protein lid-1	2.49e-66	341	33.724	Q8TB40	ABHD4	Protein ABHD4	2.13e-86	352	41.193
dd_Smed_v6_4464_0_1	2420	0.348497	6.61844	0.0195649	P05771	PRKCB	Protein kinase C beta type	0	654	71.56	P68404	Prkcb	Protein kinase C beta type	0	654	71.101	F1R444	prkca	Protein kinase C	0	648	70.062	P05130	Pkc53E	Protein kinase C, brain isozyme	0	665	65.714	G8JY36	pkc-2	Protein kinase C	0	660	65.606	P05771	PRKCB	Protein kinase C beta type	0	654	71.56
dd_Smed_v6_10109_0_1	888	-0.900751	1.24088	0.019895	Q6AZW8	ZNF660	Zinc finger protein 660	1.43e-27	237	35.443	Q3UG26	Zfp61	Putative uncharacterized protein	1.14e-24	207	32.367	F1QFZ0	znf1124	Zinc finger protein 1124	9.97e-25	256	30.859	Q8MRK4	crol	Crooked legs, isoform D	1.15e-18	252	30.159	Q9N360	CELE_Y55F3AM.14	Uncharacterized protein	7.63e-13	231	27.273	Q6AZW8	ZNF660	Zinc finger protein 660	6.31e-27	237	35.443
dd_Smed_v6_1148_0_1	1387	0.358278	7.76587	0.0200344	Q86UA3	C12orf10	Chromosome 12 open reading frame 10	9.14e-108	337	49.555	Q9JK81	Myg1	UPF0160 protein MYG1, mitochondrial	1.56e-105	337	48.961	A0A140LG01	myg1	Melanocyte proliferating gene 1	4.78e-119	345	51.304	Q9VHI8	CG11980	Uncharacterized protein, isoform A	5.25e-75	348	40.805	NA	NA	NA	NA	NA	NA	A0A140LG01	myg1	Melanocyte proliferating gene 1	2.17e-118	345	51.304
dd_Smed_v6_7624_0_1	1462	-0.563992	5.2652	0.020051	NA	NA	NA	NA	NA	NA	NA	NA	NA	NA	NA	NA	NA	NA	NA	NA	NA	NA	NA	NA	NA	NA	NA	NA	NA	NA	NA	NA	NA	NA	NA	NA	NA	NA	NA	NA
dd_Smed_v6_14474_0_1	1314	-0.632644	2.45852	0.0200701	P28472	GABRB3	Gamma-aminobutyric acid receptor subunit beta-3	1.8e-14	275	21.818	P63080	Gabrb3	Gamma-aminobutyric acid receptor subunit beta-3	2.28e-14	275	21.818	F1QPW7	gabrb1	Gamma-aminobutyric acid (GABA) A receptor, beta 1	5.85e-16	293	21.502	Q9VGI0	HisCl1	Histamine-gated chloride channel subunit 1	1.6e-09	263	23.194	Q95PJ6	avr-15	Uncharacterized protein	2.66e-10	291	23.368	F1QPW7	gabrb1	Gamma-aminobutyric acid (GABA) A receptor, beta 1	2.66e-15	293	21.502
dd_Smed_v6_15845_0_1	1662	-0.633812	3.26009	0.0200701	NA	NA	NA	NA	NA	NA	NA	NA	NA	NA	NA	NA	NA	NA	NA	NA	NA	NA	NA	NA	NA	NA	NA	NA	NA	NA	NA	NA	NA	NA	NA	NA	NA	NA	NA	NA
dd_Smed_v6_2717_0_1	1085	0.354791	5.85618	0.0200701	Q08257	CRYZ	Quinone oxidoreductase	3.82e-94	321	47.352	P47199	Cryz	Quinone oxidoreductase	7.39e-95	323	45.511	Q8JFV8	vat1	Synaptic vesicle membrane protein VAT-1 homolog	6.37e-28	196	34.184	Q9V6U9	CG16935	Enoyl-[acyl-carrier-protein] reductase, mitochondrial	1.52e-17	198	30.303	Q4W4Z2	rad-8	Reticulon-4-interacting protein 1, mitochondrial	3.12e-15	359	25.07	P47199	Cryz	Quinone oxidoreductase	2.97e-94	323	45.511
dd_Smed_v6_2966_0_1	2510	0.383888	7.20196	0.0200701	P51153	RAB13	Ras-related protein Rab-13	3.29e-38	168	42.857	Q9DD03	Rab13	Ras-related protein Rab-13	3.29e-39	168	42.857	Q7T3A4	rab13	Ras-related protein Rab-13	5e-38	177	41.243	O18338	Rab8	LD44762p	9.33e-36	169	40.237	G5EFC1	rab-8	RAB family	6.9e-38	178	40.449	Q9DD03	Rab13	Ras-related protein Rab-13	1.32e-38	168	42.857
dd_Smed_v6_31282_0_1	1829	-1.08721	0.214976	0.0200701	NA	NA	NA	NA	NA	NA	NA	NA	NA	NA	NA	NA	NA	NA	NA	NA	NA	NA	NA	NA	NA	NA	NA	NA	NA	NA	NA	NA	NA	NA	NA	NA	NA	NA	NA	NA
dd_Smed_v6_5463_0_1	2032	0.350499	6.2998	0.0200701	Q08431	MFGE8	Lactadherin	1.84e-34	334	29.641	P21956	Mfge8	Lactadherin	6e-47	325	35.385	A0A0R4IBQ7	f8	Coagulation factor VIII, procoagulant component	1.06e-32	349	29.513	Q9U5D0	Hml	Hemolectin	1.16e-17	309	22.006	Q18163	ddr-1	Discoidin domain-containing receptor A	5.76e-09	157	34.395	P21956	Mfge8	Lactadherin	2.41e-46	325	35.385
dd_Smed_v6_5734_0_1	3203	-0.38703	5.48636	0.0200701	P54098	POLG	DNA polymerase subunit gamma-1	1.31e-58	375	33.333	P54099	Polg	DNA polymerase subunit gamma-1	1.87e-59	375	33.067	E7FH64	polg	Polymerase (DNA directed), gamma	2.41e-62	375	35.2	Q27607	tam	DNA polymerase subunit gamma-1, mitochondrial	5.7e-77	719	28.929	Q9U208	polg-1	POLG (Mitochondrial DNA POLymerase Gamma)	7.74e-42	314	33.758	Q27607	tam	DNA polymerase subunit gamma-1, mitochondrial	2.58e-76	719	28.929
dd_Smed_v6_8642_0_1	2563	0.357047	5.74593	0.0200701	Q9NZL6	RGL1	Ral guanine nucleotide dissociation stimulator-like 1	1.06e-23	481	25.156	Q03385	Ralgds	Ral guanine nucleotide dissociation stimulator	1.98e-14	185	27.568	A0A0R4IYB0	rasgrp4	RAS guanyl-releasing protein 4	0.000723	137	27.737	Q9U4U5	Rgl	LD16082p	2.06e-13	182	29.67	G4SFM6	rgl-1	Ral GDS-Like	1.77e-18	486	23.663	Q9NZL6	RGL1	Ral guanine nucleotide dissociation stimulator-like 1	4.69e-23	481	25.156
dd_Smed_v6_9068_0_1	543	-0.846126	2.20125	0.0201766	NA	NA	NA	NA	NA	NA	NA	NA	NA	NA	NA	NA	NA	NA	NA	NA	NA	NA	NA	NA	NA	NA	NA	NA	NA	NA	NA	NA	NA	NA	NA	NA	NA	NA	NA	NA
dd_Smed_v6_10973_0_1	842	0.709222	2.02557	0.0202503	NA	NA	NA	NA	NA	NA	NA	NA	NA	NA	NA	NA	NA	NA	NA	NA	NA	NA	Q8T8X4	l(2)k05911	AT19278p	2.96e-05	147	25.85	NA	NA	NA	NA	NA	NA	Q8T8X4	l(2)k05911	AT19278p	0.000134	147	25.85
dd_Smed_v6_11155_0_1	1866	-0.787533	3.02032	0.0203564	NA	NA	NA	NA	NA	NA	NA	NA	NA	NA	NA	NA	NA	NA	NA	NA	NA	NA	NA	NA	NA	NA	NA	NA	NA	NA	NA	NA	NA	NA	NA	NA	NA	NA	NA	NA
dd_Smed_v6_4108_0_1	1861	0.331036	5.59616	0.0203564	Q99467	CD180	CD180 antigen	2.79e-07	95	33.684	Q62192	Cd180	CD180 antigen	4.99e-05	93	30.108	NA	NA	NA	NA	NA	NA	NA	NA	NA	NA	NA	NA	NA	NA	NA	NA	NA	NA	Q99467	CD180	CD180 antigen	1.23e-06	95	33.684
dd_Smed_v6_9201_0_1	2812	-0.506459	4.42202	0.020394	NA	NA	NA	NA	NA	NA	NA	NA	NA	NA	NA	NA	NA	NA	NA	NA	NA	NA	NA	NA	NA	NA	NA	NA	NA	NA	NA	NA	NA	NA	NA	NA	NA	NA	NA	NA
dd_Smed_v6_399_0_1	497	0.430411	6.27883	0.0204033	NA	NA	NA	NA	NA	NA	NA	NA	NA	NA	NA	NA	NA	NA	NA	NA	NA	NA	NA	NA	NA	NA	NA	NA	NA	NA	NA	NA	NA	NA	NA	NA	NA	NA	NA	NA
dd_Smed_v6_9987_0_1	2557	-0.457456	5.11323	0.0206265	NA	NA	NA	NA	NA	NA	NA	NA	NA	NA	NA	NA	NA	NA	NA	NA	NA	NA	NA	NA	NA	NA	NA	NA	NA	NA	NA	NA	NA	NA	NA	NA	NA	NA	NA	NA
dd_Smed_v6_18870_0_1	1521	-0.807014	1.85428	0.0206311	NA	NA	NA	NA	NA	NA	NA	NA	NA	NA	NA	NA	NA	NA	NA	NA	NA	NA	NA	NA	NA	NA	NA	NA	NA	NA	NA	NA	NA	NA	NA	NA	NA	NA	NA	NA
dd_Smed_v6_5441_0_1	1230	-0.99778	4.90539	0.0206311	NA	NA	NA	NA	NA	NA	NA	NA	NA	NA	NA	NA	NA	NA	NA	NA	NA	NA	NA	NA	NA	NA	NA	NA	NA	NA	NA	NA	NA	NA	NA	NA	NA	NA	NA	NA
dd_Smed_v6_12619_0_1	804	0.694966	3.25339	0.0206842	NA	NA	NA	NA	NA	NA	NA	NA	NA	NA	NA	NA	NA	NA	NA	NA	NA	NA	NA	NA	NA	NA	NA	NA	NA	NA	NA	NA	NA	NA	NA	NA	NA	NA	NA	NA
dd_Smed_v6_11843_0_1	1348	0.515858	3.73047	0.0206868	P50440	GATM	Glycine amidinotransferase, mitochondrial	2.28e-124	363	50.413	Q9D964	Gatm	Glycine amidinotransferase, mitochondrial	1.61e-124	363	49.311	Q6PH19	gatm	Glycine amidinotransferase, mitochondrial	1.34e-122	358	48.324	NA	NA	NA	NA	NA	NA	NA	NA	NA	NA	NA	NA	Q9D964	Gatm	Glycine amidinotransferase, mitochondrial	6.47e-124	363	49.311
dd_Smed_v6_16949_0_1	415	0.853222	1.13052	0.0206868	NA	NA	NA	NA	NA	NA	NA	NA	NA	NA	NA	NA	NA	NA	NA	NA	NA	NA	NA	NA	NA	NA	NA	NA	NA	NA	NA	NA	NA	NA	NA	NA	NA	NA	NA	NA
dd_Smed_v6_1131_0_1	1869	0.448394	8.76556	0.0207588	V9HWC0	HEL70	Epididymis luminal protein 70	6.84e-141	302	60.927	P26043	Rdx	Radixin	2.75e-140	340	59.118	Q5TZG5	ezrb	Ezrin	6.12e-139	439	48.519	P46150	Moe	Moesin/ezrin/radixin homolog 1	1.59e-137	356	55.618	G5EES2	erm-1	ERM-1A	8.36e-147	565	43.717	G5EES2	erm-1	ERM-1A	9.87e-146	565	43.717
dd_Smed_v6_11699_0_1	524	0.730319	2.08013	0.0207957	Q3MIH3	UBA52	Ubiquitin A-52 residue ribosomal protein fusion product 1	7.94e-17	77	42.857	P62984	Uba52	Ubiquitin-60S ribosomal protein L40	8.74e-17	77	42.857	B0R193	ubb	Ubiquitin B	1.09e-17	79	43.038	R9PY16	CG11700	Uncharacterized protein	3.43e-18	115	37.391	P49632	ubq-2	Ubiquitin-60S ribosomal protein L40	2.76e-17	77	42.857	R9PY16	CG11700	Uncharacterized protein	1.55e-17	115	37.391
dd_Smed_v6_3368_0_1	5152	0.356515	6.46053	0.0208795	Q9Y6R4	MAP3K4	Mitogen-activated protein kinase kinase kinase 4	2.82e-51	323	36.533	O08648	Map3k4	Mitogen-activated protein kinase kinase kinase 4	1.98e-49	303	38.284	E7EXX1	map3k3	Mitogen-activated protein kinase kinase kinase 3	7.86e-36	286	34.266	Q95YH7	Mekk1	Mekk1a	2.16e-47	327	35.78	Q960A2	mtk-1	MTK1/MEKK4 homolog	1.47e-38	331	32.326	Q9Y6R4	MAP3K4	Mitogen-activated protein kinase kinase kinase 4	1.25e-50	323	36.533
dd_Smed_v6_13683_0_1	570	-1.04877	0.0165967	0.0209044	NA	NA	NA	NA	NA	NA	Q5RKV8	Pfpl	Pfpl protein	2.23e-23	123	39.837	Q7SXE0	mpeg1.1	Macrophage expressed 1	1.58e-23	121	43.802	NA	NA	NA	NA	NA	NA	NA	NA	NA	NA	NA	NA	Q7SXE0	mpeg1.1	Macrophage expressed 1	7.21e-23	121	43.802
dd_Smed_v6_13826_0_1	1402	-0.552121	3.34168	0.0209044	Q6ZQW0	IDO2	Indoleamine 2,3-dioxygenase 2	4.72e-60	400	32.5	Q8R0V5	Ido2	Indoleamine 2,3-dioxygenase 2	1.03e-54	399	30.326	NA	NA	NA	NA	NA	NA	NA	NA	NA	NA	NA	NA	NA	NA	NA	NA	NA	NA	Q6ZQW0	IDO2	Indoleamine 2,3-dioxygenase 2	2.09e-59	400	32.5
dd_Smed_v6_725_0_1	1398	0.387585	7.6911	0.0209289	Q16836	HADH	Hydroxyacyl-coenzyme A dehydrogenase, mitochondrial	3.01e-48	121	61.983	Q61425	Hadh	Hydroxyacyl-coenzyme A dehydrogenase, mitochondrial	5.28e-50	121	63.636	Q561U8	hadhaa	Hadha protein	4.37e-17	170	34.706	Q8IPE8	Mtpalpha	Mitochondrial trifunctional protein alpha subunit, isoform B	7.44e-23	179	34.637	O17761	ech-8	Enoyl-CoA Hydratase	1.01e-15	167	33.533	Q61425	Hadh	Hydroxyacyl-coenzyme A dehydrogenase, mitochondrial	2.12e-49	121	63.636
dd_Smed_v6_642_0_1	1524	0.366932	8.43868	0.0210295	P53634	CTSC	Dipeptidyl peptidase 1	9.76e-153	446	50.673	P97821	Ctsc	Dipeptidyl peptidase 1	2.41e-144	450	50.667	Q568D6	ctsk	Cathepsin K	4.1e-35	241	35.27	Q7JWQ7	Swim	RE01730p	3.12e-35	310	30.323	O16454	tag-196	Uncharacterized protein	2.61e-40	240	35.417	P53634	CTSC	Dipeptidyl peptidase 1	4.32e-152	446	50.673
dd_Smed_v6_9903_0_1	2063	0.378811	4.77585	0.0210295	NA	NA	NA	NA	NA	NA	NA	NA	NA	NA	NA	NA	NA	NA	NA	NA	NA	NA	NA	NA	NA	NA	NA	NA	NA	NA	NA	NA	NA	NA	NA	NA	NA	NA	NA	NA
dd_Smed_v6_1469_0_1	1690	0.389209	6.97056	0.0210693	P15170	GSPT1	Eukaryotic peptide chain release factor GTP-binding subunit ERF3A	0	432	57.87	Q8R050	Gspt1	Eukaryotic peptide chain release factor GTP-binding subunit ERF3A	0	432	57.87	Q68EH0	gspt1	G1 to S phase transition 1	0	559	48.837	M9PD08	eRF3	Ef1alpha-like factor, isoform C	4.88e-169	427	52.927	O45622	erfa-3	Eukaryotic Release FActor homolog	5.59e-170	496	48.992	Q8R050	Gspt1	Eukaryotic peptide chain release factor GTP-binding subunit ERF3A	0	432	57.87
dd_Smed_v6_3653_0_1	506	0.489557	4.00303	0.0210693	P37108	SRP14	Signal recognition particle 14 kDa protein	5.89e-32	100	52	P16254	Srp14	Signal recognition particle 14 kDa protein	2.36e-31	94	54.255	Q4V9I5	srp14	Signal recognition particle 14	1.89e-27	93	48.387	Q9VDL0	Srp14	Signal recognition particle protein 14	6.06e-15	93	36.559	O16927	F25G6.8	Signal recognition particle 14 kDa protein	1.26e-15	100	40	P37108	SRP14	Signal recognition particle 14 kDa protein	2.6e-31	100	52
dd_Smed_v6_18055_0_1	1262	-1.09001	0.568358	0.0210862	Q9NS56	TOPORS	E3 ubiquitin-protein ligase Topors	9.05e-07	74	33.784	Q80Z37	Topors	E3 ubiquitin-protein ligase Topors	5.8e-07	74	33.784	E7F1A2	toporsa	Topoisomerase I-binding, arginine/serine-rich a	2.21e-07	68	35.294	Q9V8P9	Topors	E3 ubiquitin-protein ligase Topors	7.61e-08	64	31.25	NA	NA	NA	NA	NA	NA	Q9V8P9	Topors	E3 ubiquitin-protein ligase Topors	3.45e-07	64	31.25
dd_Smed_v6_2109_0_1	2301	0.366575	6.92913	0.0210862	Q01959	SLC6A3	Sodium-dependent dopamine transporter	3.23e-148	579	40.76	O55192	Slc6a2	Sodium-dependent noradrenaline transporter	4.17e-153	600	42.667	F1R3H6	slc6a2	Transporter	1.84e-151	625	40.8	Q7K4Y6	DAT	Sodium-dependent dopamine transporter	3.97e-147	545	43.486	Q03614	dat-1	Sodium-dependent dopamine transporter	1.05e-128	530	42.075	O55192	Slc6a2	Sodium-dependent noradrenaline transporter	1.68e-152	600	42.667
dd_Smed_v6_10620_0_1	1388	-0.589622	3.26704	0.0211057	Q86YT6	MIB1	E3 ubiquitin-protein ligase MIB1	4.95e-11	297	24.242	Q80YE7	Dapk1	Death-associated protein kinase 1	1.97e-13	297	23.906	A0AR23	mib2	Miblike	4.4e-11	396	21.465	Q0KIE7	Ank	Ankyrin, isoform B	4.63e-11	252	26.19	H2KYY2	C24A1.3	Uncharacterized protein	6.95e-13	245	24.898	Q80YE7	Dapk1	Death-associated protein kinase 1	7.94e-13	297	23.906
dd_Smed_v6_3641_0_1	3155	-0.585208	6.51624	0.0211471	A0A087X1T2	SREBF2	Sterol regulatory element-binding protein 2	2.21e-14	152	36.184	Q3U1N2	Srebf2	Sterol regulatory element-binding protein 2	4.06e-14	152	36.184	A3KNA7	srebf2	Sterol regulatory element-binding protein 2	1.06e-14	68	58.824	Q9VW37	SREBP	LP12374p	3.31e-12	62	54.839	Q9XX00	sbp-1	Sterol regulatory element Binding Protein	1.1e-08	66	50	A3KNA7	srebf2	Sterol regulatory element-binding protein 2	4.83e-14	68	58.824
dd_Smed_v6_1282_0_1	2788	0.389601	7.75547	0.0211526	Q16539	MAPK14	Mitogen-activated protein kinase 14	1.54e-144	347	59.654	Q9WUI1	Mapk11	Mitogen-activated protein kinase 11	7.89e-146	349	59.312	Q6IQ84	mapk11	Mitogen-activated protein kinase	4.74e-143	345	58.261	O61443	p38b	Mitogen-activated protein kinase 14B	9.4e-137	352	57.386	Q17446	pmk-1	Mitogen-activated protein kinase pmk-1	1.26e-137	345	60	Q9WUI1	Mapk11	Mitogen-activated protein kinase 11	3.17e-145	349	59.312
dd_Smed_v6_4318_0_1	2309	-0.503024	5.77006	0.0212006	NA	NA	NA	NA	NA	NA	NA	NA	NA	NA	NA	NA	NA	NA	NA	NA	NA	NA	NA	NA	NA	NA	NA	NA	NA	NA	NA	NA	NA	NA	NA	NA	NA	NA	NA	NA
dd_Smed_v6_5668_0_1	415	-0.941893	1.82528	0.0212006	NA	NA	NA	NA	NA	NA	NA	NA	NA	NA	NA	NA	NA	NA	NA	NA	NA	NA	NA	NA	NA	NA	NA	NA	NA	NA	NA	NA	NA	NA	NA	NA	NA	NA	NA	NA
dd_Smed_v6_13316_0_1	4259	-0.502403	3.76179	0.0213891	Q76NI1	KNDC1	Protein very KIND	5.43e-20	493	20.69	Q0KK55	Kndc1	Protein very KIND	2.02e-18	489	21.268	A0A0G2L6U3	kndc1	Uncharacterized protein	1.43e-14	466	22.318	NA	NA	NA	NA	NA	NA	NA	NA	NA	NA	NA	NA	Q76NI1	KNDC1	Protein very KIND	2.4e-19	493	20.69
dd_Smed_v6_1647_0_1	2201	0.558491	7.16349	0.0213891	Q7Z5P9	MUC19	Mucin-19	1.67e-16	190	31.053	Q6PZE0	Muc19	Mucin-19	3.99e-14	191	31.414	A0A0R4IAU2	muc5.3	Mucin 5.3	8.02e-10	177	31.638	Q9W2H2	cv-2	Crossveinless 2	5.49e-05	60	36.667	NA	NA	NA	NA	NA	NA	Q7Z5P9	MUC19	Mucin-19	7.39e-16	190	31.053
dd_Smed_v6_306_0_1	569	0.397715	8.16127	0.0213891	NA	NA	NA	NA	NA	NA	NA	NA	NA	NA	NA	NA	NA	NA	NA	NA	NA	NA	NA	NA	NA	NA	NA	NA	NA	NA	NA	NA	NA	NA	NA	NA	NA	NA	NA	NA
dd_Smed_v6_4569_0_1	14288	0.7947	6.27898	0.0215279	Q8TE73	DNAH5	Dynein heavy chain 5, axonemal	0	4662	63.921	Q8VHE6	Dnah5	Dynein heavy chain 5, axonemal	0	4655	63.652	K7DY80	dnah5l	Uncharacterized protein	0	3712	63.012	Q9VH97	CG9492	CG9492, isoform E	0	3740	59.92	Q19020	dhc-1	Dynein heavy chain, cytoplasmic	0	3419	27.347	Q8TE73	DNAH5	Dynein heavy chain 5, axonemal	0	4662	63.921
dd_Smed_v6_5233_0_1	1115	-0.499535	4.86233	0.0215279	NA	NA	NA	NA	NA	NA	NA	NA	NA	NA	NA	NA	NA	NA	NA	NA	NA	NA	NA	NA	NA	NA	NA	NA	NA	NA	NA	NA	NA	NA	NA	NA	NA	NA	NA	NA
dd_Smed_v6_6934_0_1	1531	0.337208	6.46124	0.0215279	P53814	SMTN	Smoothelin	6.61e-34	113	53.982	Q8CI12	Smtnl2	Smoothelin-like protein 2	6.16e-29	112	50	Q5CZV1	smtnl1	Smoothelin-like 1	2.6e-30	107	55.14	R9PY45	CG34417	Uncharacterized protein, isoform N	4.13e-41	114	57.895	G5ECY7	CELE_T15B12.1	Uncharacterized protein	2.91e-36	123	52.846	R9PY45	CG34417	Uncharacterized protein, isoform N	1.87e-40	114	57.895
dd_Smed_v6_70_0_1	1376	0.38521	10.5386	0.0216838	NA	NA	NA	NA	NA	NA	NA	NA	NA	NA	NA	NA	NA	NA	NA	NA	NA	NA	NA	NA	NA	NA	NA	NA	NA	NA	NA	NA	NA	NA	NA	NA	NA	NA	NA	NA
dd_Smed_v6_5172_0_1	1799	-0.402599	5.5382	0.0217353	Q9BZE9	ASPSCR1	Tether containing UBX domain for GLUT4	1.5e-42	563	25.933	Q8VBT9	Aspscr1	Tether containing UBX domain for GLUT4	1.91e-23	214	33.645	Q568S9	aspscr1	Zgc:110112	1.16e-46	585	24.786	Q6NL44	CG31188	GH28815p	1.64e-35	472	24.576	NA	NA	NA	NA	NA	NA	Q568S9	aspscr1	Zgc:110112	5.27e-46	585	24.786
dd_Smed_v6_1838_0_1	2052	0.37234	6.96362	0.0218284	NA	NA	NA	NA	NA	NA	NA	NA	NA	NA	NA	NA	NA	NA	NA	NA	NA	NA	NA	NA	NA	NA	NA	NA	NA	NA	NA	NA	NA	NA	NA	NA	NA	NA	NA	NA
dd_Smed_v6_7156_0_1	754	-1.0534	4.01252	0.0218284	NA	NA	NA	NA	NA	NA	NA	NA	NA	NA	NA	NA	NA	NA	NA	NA	NA	NA	NA	NA	NA	NA	NA	NA	NA	NA	NA	NA	NA	NA	NA	NA	NA	NA	NA	NA
dd_Smed_v6_718_0_1	1280	0.372913	7.52478	0.0218284	Q1ZYQ1	TUBA2	Tubulin alpha chain	0	339	95.575	P05214	Tuba3a	Tubulin alpha-3 chain	0	339	95.575	Q6NWK7	tuba1a	Tubulin alpha chain	0	339	94.395	P06603	alphaTub84B	Tubulin alpha-1 chain	0	338	95.858	P91910	mec-12	Tubulin alpha-3 chain	0	339	91.445	Q1ZYQ1	TUBA2	Tubulin alpha chain	0	339	95.575
dd_Smed_v6_8194_0_1	2505	0.340539	5.68251	0.021906	NA	NA	NA	NA	NA	NA	NA	NA	NA	NA	NA	NA	NA	NA	NA	NA	NA	NA	NA	NA	NA	NA	NA	NA	NA	NA	NA	NA	NA	NA	NA	NA	NA	NA	NA	NA
dd_Smed_v6_3440_0_1	2436	0.362444	6.29984	0.0219216	NA	NA	NA	NA	NA	NA	NA	NA	NA	NA	NA	NA	NA	NA	NA	NA	NA	NA	NA	NA	NA	NA	NA	NA	NA	NA	NA	NA	NA	NA	NA	NA	NA	NA	NA	NA
dd_Smed_v6_11367_0_1	1420	-0.476632	3.53785	0.0219353	Q9Y4E8	USP15	Ubiquitin carboxyl-terminal hydrolase 15	2.72e-10	199	26.131	Q8R5H1	Usp15	Ubiquitin carboxyl-terminal hydrolase 15	3.1e-10	199	26.131	E7EZD6	usp4	Ubiquitin-specific peptidase 4 (proto-oncogene)	1.25e-10	194	25.258	Q9VDD8	Usp8	FI20021p1	1.12e-09	236	25.847	NA	NA	NA	NA	NA	NA	E7EZD6	usp4	Ubiquitin-specific peptidase 4 (proto-oncogene)	5.71e-10	194	25.258
dd_Smed_v6_1766_0_1	1313	0.392478	5.37325	0.0219353	P61081	UBE2M	NEDD8-conjugating enzyme Ubc12	4.55e-62	158	54.43	P61082	Ube2m	NEDD8-conjugating enzyme Ubc12	5e-62	158	54.43	Q6PC58	ube2d1b	Ubiquitin-conjugating enzyme E2D 1 (UBC4/5 homolog, yeast)	2.61e-26	134	40.299	Q9VSF3	Ubc12	Nedd8-conjugating enzyme Ubc12	2.86e-62	149	57.718	P35129	let-70	Ubiquitin-conjugating enzyme E2 2	2.31e-25	134	38.806	Q9VSF3	Ubc12	Nedd8-conjugating enzyme Ubc12	1.3e-61	149	57.718
dd_Smed_v6_3035_0_1	572	-0.389784	4.83932	0.0219568	Q15543	TAF13	Transcription initiation factor TFIID subunit 13	6.33e-32	95	47.368	P61216	Taf13	Transcription initiation factor TFIID subunit 13	6.96e-32	95	47.368	F1QBH2	taf13	TAF13 RNA polymerase II, TATA box-binding protein (TBP)-associated factor	9.59e-32	95	47.368	Q9VIP1	Taf13	GEO07843p1	5.91e-34	100	51	Q17957	taf-13	TAF (TBP-associated transcription factor) family	2.3e-26	93	45.161	Q9VIP1	Taf13	GEO07843p1	2.68e-33	100	51
dd_Smed_v6_11295_1_1	1783	-0.438178	3.79606	0.0220015	Q9UQB9	AURKC	Aurora kinase C	1.38e-35	260	30.385	O88445	Aurkc	Aurora kinase C	4.63e-37	262	28.626	E7F683	map3k2	Mitogen-activated protein kinase kinase kinase 2	5.8e-34	265	32.453	Q9VEN3	GckIII	FI20177p1	1.31e-31	258	32.171	G5EDL3	air-1	Aurora/Ipl1 Related kinase	2.98e-34	265	28.679	O88445	Aurkc	Aurora kinase C	1.86e-36	262	28.626
dd_Smed_v6_506_0_1	444	0.391225	5.96695	0.0222392	P62805	HIST1H4A	Histone H4	8.37e-53	82	98.78	P62806	Hist1h4a	Histone H4	9.21e-53	82	98.78	X1WGM1	si:dkey-108k21.12	Histone H4	8.4e-53	82	98.78	P84040	His4	Histone H4	9.52e-53	82	98.78	P62784	his-1	Histone H4	1.7e-52	82	97.561	P62806	Hist1h4a	Histone H4	3.7e-52	82	98.78
dd_Smed_v6_1864_0_1	757	-0.777473	4.56369	0.0223458	NA	NA	NA	NA	NA	NA	NA	NA	NA	NA	NA	NA	NA	NA	NA	NA	NA	NA	NA	NA	NA	NA	NA	NA	NA	NA	NA	NA	NA	NA	NA	NA	NA	NA	NA	NA
dd_Smed_v6_7087_0_1	1992	0.413681	5.56729	0.0223561	Q8WV41	SNX33	Sorting nexin-33	4.77e-45	393	27.735	Q4VAA7	Snx33	Sorting nexin-33	1.14e-45	390	27.692	B5RHZ3	snx33	Sorting nexin	2.94e-47	422	28.436	Q9NCC3	SH3PX1	Sorting nexin	3.6e-37	389	27.506	Q8I4E2	lst-4	Sorting nexin lst-4	6.96e-46	393	28.499	B5RHZ3	snx33	Sorting nexin	1.34e-46	422	28.436
dd_Smed_v6_14880_0_1	531	1.12499	-0.0869099	0.0223955	P63241	EIF5A	Eukaryotic translation initiation factor 5A-1	1.68e-48	148	47.973	P63242	Eif5a	Eukaryotic translation initiation factor 5A-1	1.85e-48	148	47.973	NA	NA	NA	NA	NA	NA	Q9GU68	eIF-5A	Eukaryotic translation initiation factor 5A	3.84e-54	155	49.677	P34563	iff-1	Eukaryotic translation initiation factor 5A-1	1.85e-49	153	52.288	Q9GU68	eIF-5A	Eukaryotic translation initiation factor 5A	1.74e-53	155	49.677
dd_Smed_v6_1981_0_1	1119	-1.19536	4.1375	0.0223955	Q8NHE4	ATP6V0E2	V-type proton ATPase subunit e 2	1.91e-20	73	53.425	Q91XE7	Atp6v0e2	V-type proton ATPase subunit e 2	3.55e-20	73	52.055	F1Q700	atp6v0e1	ATPase, H+-transporting, lysosomal V0 subunit e1	1.43e-18	73	53.425	Q9VZG7	VhaM9.7-c	GEO09363p1	1.73e-15	77	45.455	Q20591	vha-17	V-type proton ATPase subunit e	1.61e-20	73	49.315	Q8NHE4	ATP6V0E2	V-type proton ATPase subunit e 2	8.43e-20	73	53.425
dd_Smed_v6_12651_0_1	1285	-0.490233	3.51132	0.0224111	O95147	DUSP14	Dual specificity protein phosphatase 14	9.21e-28	155	38.065	Q8VE01	Dusp18	Dual specificity protein phosphatase 18	1.01e-25	147	38.776	Q5XJN5	dusp14	Zgc:101746	1.09e-24	95	46.316	Q9NGL1	Mkp	MAP kinase phosphatase-1	4.21e-20	137	39.416	Q9XVE7	C04F12.8	Uncharacterized protein	2.95e-28	141	35.461	Q9XVE7	C04F12.8	Uncharacterized protein	3.49e-27	141	35.461
dd_Smed_v6_51_0_1	250	0.482283	7.45645	0.0224111	NA	NA	NA	NA	NA	NA	NA	NA	NA	NA	NA	NA	NA	NA	NA	NA	NA	NA	NA	NA	NA	NA	NA	NA	NA	NA	NA	NA	NA	NA	NA	NA	NA	NA	NA	NA
dd_Smed_v6_9210_0_1	846	-0.486656	3.66298	0.0224111	Q8N9N7	LRRC57	Leucine-rich repeat-containing protein 57	1.54e-56	242	46.281	Q9D1G5	Lrrc57	Leucine-rich repeat-containing protein 57	7.93e-57	242	47.107	Q6DHL5	lrrc57	Leucine-rich repeat-containing protein 57	1.27e-64	239	48.536	A0A0B4KH16	Lrrk	Leucine-rich repeat kinase, isoform C	2.94e-11	157	31.847	Q7JPD6	CELE_ZK546.2	Uncharacterized protein	4.84e-45	237	41.772	Q6DHL5	lrrc57	Leucine-rich repeat-containing protein 57	5.77e-64	239	48.536
dd_Smed_v6_9564_0_1	4497	0.335861	5.26782	0.0224543	A8MQ02	AFDN	Afadin	2.8e-37	412	30.825	Q9QZQ1	Afdn	Afadin	2.55e-37	414	31.643	U3JA65	mllt4a	Myeloid/lymphoid or mixed-lineage leukemia; translocated to, 4a	2.01e-38	378	30.423	A0A0B4KGI6	cno	Canoe, isoform G	2.19e-67	911	27.442	Q9BIC1	afd-1	AFaDin (Actin filament binding protein) homolog	1.67e-22	314	31.21	A0A0B4KGI6	cno	Canoe, isoform G	9.94e-67	911	27.442
dd_Smed_v6_11252_0_1	1658	0.510945	4.27067	0.0227197	Q14678	KANK1	KN motif and ankyrin repeat domain-containing protein 1	6.66e-46	244	41.393	Q810T9	Kank1	Kank1 protein	2.88e-50	244	42.213	Q7SZV7	kank2	Novel protein	1.85e-45	205	42.439	A0A0B4JD77	Kank	Kank, isoform J	5.45e-40	220	39.091	G5EDN8	vab-19	VAB-19	3.18e-34	217	34.562	Q810T9	Kank1	Kank1 protein	1.16e-49	244	42.213
dd_Smed_v6_2817_0_1	1301	-0.434924	4.86664	0.0227406	Q13077	TRAF1	TNF receptor-associated factor 1	7.4e-16	407	23.833	P70196	Traf6	TNF receptor-associated factor 6	3.89e-16	443	21.67	Q6IWL4	traf6	TNF receptor-associated factor 6	4.18e-16	457	20.569	Q9UAC4	Traf6	TRAF6	4.17e-15	331	21.148	G5EG80	trf-1	TNF Receptor Associated Factor (TRAF) homolog	1.67e-12	352	22.727	P70196	Traf6	TNF receptor-associated factor 6	1.56e-15	443	21.67
dd_Smed_v6_1284_0_1	1992	0.359139	7.43528	0.0227776	Q7RTX9	SLC16A14	Monocarboxylate transporter 14	3.98e-07	128	31.25	O70451	Slc16a7	Monocarboxylate transporter 2	3.2e-07	194	24.227	A0A0G2L0H0	LOC103911912	Uncharacterized protein	2.46e-06	160	28.75	Q7JWI7	CG11665	RE60337p	1.88e-05	185	27.568	NA	NA	NA	NA	NA	NA	O70451	Slc16a7	Monocarboxylate transporter 2	1.29e-06	194	24.227
dd_Smed_v6_65_0_1	363	0.461254	5.06876	0.0228849	P62857	RPS28	40S ribosomal protein S28	7.7e-22	49	77.551	P62858	Rps28	40S ribosomal protein S28	8.47e-22	49	77.551	Q6PBK3	rps28	40S ribosomal protein S28	7.56e-21	49	73.469	Q9VAB9	RpS28a	GEO11747p1	1.4e-19	52	76.923	Q95Y04	rps-28	40S ribosomal protein S28	2.87e-18	45	75.556	P62858	Rps28	40S ribosomal protein S28	3.4e-21	49	77.551
dd_Smed_v6_1205_0_1	19524	0.63414	8.16406	0.0229135	F8W9J4	DST	Dystonin	0	2188	28.473	Q91ZU6	Dst	Dystonin	0	2172	28.637	F1RA35	macf1a	Microtubule-actin crosslinking factor 1a	0	1893	27.364	A1Z9J3	shot	Short stop, isoform H	0	2172	26.888	G5EFK7	vab-10	Uncharacterized protein	5.71e-116	1954	23.439	F8W9J4	DST	Dystonin	0	2188	28.473
dd_Smed_v6_2477_0_1	746	0.436438	4.14057	0.0234127	P49721	PSMB2	Proteasome subunit beta type-2	2.98e-70	197	52.284	Q9R1P3	Psmb2	Proteasome subunit beta type-2	2.2e-71	197	53.299	NA	NA	NA	NA	NA	NA	Q9VJJ0	Prosbeta4	Proteasome subunit beta type	1.57e-60	196	43.367	P91477	pbs-4	Proteasome subunit beta type-2	1.5e-39	194	35.567	Q9R1P3	Psmb2	Proteasome subunit beta type-2	8.83e-71	197	53.299
dd_Smed_v6_2621_0_1	849	0.371624	6.86867	0.0234127	Q9NZD2	GLTP	Glycolipid transfer protein	1.26e-10	155	25.806	Q9JL62	Gltp	Glycolipid transfer protein	3.86e-10	180	23.889	NA	NA	NA	NA	NA	NA	NA	NA	NA	NA	NA	NA	NA	NA	NA	NA	NA	NA	Q9NZD2	GLTP	Glycolipid transfer protein	5.56e-10	155	25.806
dd_Smed_v6_5313_0_1	1280	0.483929	3.59249	0.0234127	NA	NA	NA	NA	NA	NA	Q8BTE0	Sdhaf4	Succinate dehydrogenase assembly factor 4, mitochondrial	4.31e-18	70	55.714	NA	NA	NA	NA	NA	NA	Q9VLU6	Sirup	Succinate dehydrogenase assembly factor 4, mitochondrial	1.13e-17	72	58.333	NA	NA	NA	NA	NA	NA	Q8BTE0	Sdhaf4	Succinate dehydrogenase assembly factor 4, mitochondrial	1.73e-17	70	55.714
dd_Smed_v6_834_0_1	1821	0.354785	7.59069	0.0234127	Q96RU3	FNBP1	Formin-binding protein 1	1.27e-15	284	23.239	Q80TY0	Fnbp1	Formin-binding protein 1	7.88e-14	284	22.887	E7F1U2	dnmbp	Dynamin-binding protein	0.000192	57	40.351	M9PBP3	Cip4	Cdc42-interacting protein 4, isoform J	4.23e-21	410	21.951	Q19253	toca-1	Transducer of Cdc42-dependent actin assembly protein 1 homolog	7.06e-10	410	22.927	M9PBP3	Cip4	Cdc42-interacting protein 4, isoform J	1.92e-20	410	21.951
dd_Smed_v6_12116_0_1	2534	0.53493	3.02548	0.0234334	NA	NA	NA	NA	NA	NA	NA	NA	NA	NA	NA	NA	NA	NA	NA	NA	NA	NA	NA	NA	NA	NA	NA	NA	NA	NA	NA	NA	NA	NA	NA	NA	NA	NA	NA	NA
dd_Smed_v6_10206_0_1	1160	-0.57108	3.05641	0.023518	O14734	ACOT8	Acyl-coenzyme A thioesterase 8	5.89e-32	267	32.959	P58137	Acot8	Acyl-coenzyme A thioesterase 8	7.21e-31	270	33.704	Q5XJP9	acot8	Acyl-CoA thioesterase 8	5.33e-33	291	31.959	NA	NA	NA	NA	NA	NA	Q9BIA9	C17C3.1	Uncharacterized protein	2.48e-32	299	29.431	Q5XJP9	acot8	Acyl-CoA thioesterase 8	2.42e-32	291	31.959
dd_Smed_v6_1735_0_1	1448	0.363863	7.77526	0.023544	P20073	ANXA7	Annexin A7	1.28e-94	349	44.413	Q07076	Anxa7	Annexin A7	1.27e-95	325	46.769	Q804G6	anxa5b	Annexin	1.54e-89	328	43.902	Q9VXG4	AnxB11	Annexin B11	3.12e-79	324	45.37	Q7JMT5	nex-2	Annexin	2.08e-80	329	43.465	Q07076	Anxa7	Annexin A7	5.09e-95	325	46.769
dd_Smed_v6_5479_0_1	2974	0.343534	6.81174	0.0235677	Q9P283	SEMA5B	Semaphorin-5B	1.17e-46	850	24	Q60519	Sema5b	Semaphorin-5B	1.62e-44	851	23.619	E7FEP0	sema5bb	Sema domain, seven thrombospondin repeats (type 1 and type 1-like), transmembrane domain (TM) and short cytoplasmic domain, (semaphorin) 5Bb	1.74e-42	718	25.766	Q9U631	Sema5c	Semaphorin 5C	3.95e-42	735	24.626	Q17330	smp-1	Semaphorin-1A	2.11e-15	352	23.58	Q9P283	SEMA5B	Semaphorin-5B	5.2e-46	850	24
dd_Smed_v6_779_0_1	1447	0.367745	7.90386	0.0235677	Q16543	CDC37	Hsp90 co-chaperone Cdc37	1.88e-121	343	52.478	Q61081	Cdc37	Hsp90 co-chaperone Cdc37	9.77e-117	344	51.453	A0A0G2KHK8	-	Uncharacterized protein	5.39e-51	198	45.96	Q24276	Cdc37	Hsp90 co-chaperone Cdc37	5.86e-108	379	44.855	Q336L8	cdc-37	Cell Division Cycle related	8.97e-74	353	39.377	Q16543	CDC37	Hsp90 co-chaperone Cdc37	8.31e-121	343	52.478
dd_Smed_v6_3716_0_1	6887	-0.352011	6.31484	0.0236056	C4B7M4	SPG11	Spatacsin	4.49e-21	339	26.254	Q3UHA3	Spg11	Spatacsin	6.51e-23	340	26.765	F1R072	spg11	Spastic paraplegia 11	4.12e-26	344	27.035	Q8MRS0	CG13531	AT20659p	1.71e-12	179	31.285	NA	NA	NA	NA	NA	NA	F1R072	spg11	Spastic paraplegia 11	1.88e-25	344	27.035
dd_Smed_v6_2326_0_1	1081	0.334679	6.88511	0.0237868	NA	NA	NA	NA	NA	NA	NA	NA	NA	NA	NA	NA	NA	NA	NA	NA	NA	NA	NA	NA	NA	NA	NA	NA	NA	NA	NA	NA	NA	NA	NA	NA	NA	NA	NA	NA
dd_Smed_v6_6592_0_1	460	0.465331	3.99818	0.0239653	NA	NA	NA	NA	NA	NA	NA	NA	NA	NA	NA	NA	NA	NA	NA	NA	NA	NA	NA	NA	NA	NA	NA	NA	NA	NA	NA	NA	NA	NA	NA	NA	NA	NA	NA	NA
dd_Smed_v6_1363_0_1	833	0.394559	7.2903	0.0242169	P07711	CTSL	Cathepsin L1	1.59e-61	226	42.92	P55097	Ctsk	Cathepsin K	1.72e-61	220	42.273	A5WVL6	ctsla	Cathepsin La	2.59e-64	233	46.352	Q95029	Cp1	Cathepsin L	1.89e-52	213	44.601	O45734	cpl-1	CathePsin L family	7.96e-51	205	43.902	A5WVL6	ctsla	Cathepsin La	1.18e-63	233	46.352
dd_Smed_v6_5546_0_1	1580	0.341952	5.42595	0.0242169	Q9NQ40	SLC52A3	Solute carrier family 52, riboflavin transporter, member 3	3.61e-54	451	29.712	Q9D6X5	Slc52a3	Solute carrier family 52, riboflavin transporter, member 3	1.08e-62	445	32.36	NA	NA	NA	NA	NA	NA	Q9V9S9	CG11576	Uncharacterized protein	4.34e-55	424	29.009	Q3LFN0	rft-1	RiboFlavin Transporter	5.77e-41	425	31.059	Q9D6X5	Slc52a3	Solute carrier family 52, riboflavin transporter, member 3	4.33e-62	445	32.36
dd_Smed_v6_6776_0_1	1200	0.406367	4.41683	0.0242169	Q16849	PTPRN	Receptor-type tyrosine-protein phosphatase-like N	3.49e-34	250	30.8	Q60673	Ptprn	Receptor-type tyrosine-protein phosphatase-like N	2.17e-34	292	28.425	F1QAX7	ptpra	Receptor-type tyrosine-protein phosphatase	1.4e-13	222	22.973	Q9BKN7	IA-2	IA2	4.69e-33	216	32.407	G5EGJ5	ida-1	IA2	1.12e-31	283	25.795	Q60673	Ptprn	Receptor-type tyrosine-protein phosphatase-like N	8.72e-34	292	28.425
dd_Smed_v6_4349_0_1	4601	0.356853	7.74924	0.0242171	P31327	CPS1	Carbamoyl-phosphate synthase [ammonia], mitochondrial	0	1455	61.168	Q8C196	Cps1	Carbamoyl-phosphate synthase [ammonia], mitochondrial	0	1455	61.1	A0A0R4IPA8	cps1	Carbamoyl-phosphate synthase 1, mitochondrial	0	1454	63.549	P05990	r	CAD protein	0	1471	50.918	Q18990	pyr-1	CAD protein	0	1485	50.976	A0A0R4IPA8	cps1	Carbamoyl-phosphate synthase 1, mitochondrial	0	1454	63.549
dd_Smed_v6_8483_0_1	2679	-0.444549	4.63054	0.0242171	O15370	SOX12	Transcription factor SOX-12	3.06e-07	63	39.683	Q04890	Sox12	Transcription factor SOX-12	4.07e-07	63	39.683	Q5PQZ5	sox17	SRY (sex determining region Y)-box 17	1.02e-06	75	33.333	P40656	Sox14	Putative transcription factor SOX-14	7.85e-09	79	41.772	Q8T3B9	sem-2	Transcription factor sem-2	7.59e-08	77	38.961	P40656	Sox14	Putative transcription factor SOX-14	3.56e-08	79	41.772
dd_Smed_v6_11262_0_1	1718	-0.581543	4.36129	0.0244289	NA	NA	NA	NA	NA	NA	NA	NA	NA	NA	NA	NA	NA	NA	NA	NA	NA	NA	NA	NA	NA	NA	NA	NA	NA	NA	NA	NA	NA	NA	NA	NA	NA	NA	NA	NA
dd_Smed_v6_4431_0_1	2789	0.424226	6.43644	0.024688	NA	NA	NA	NA	NA	NA	NA	NA	NA	NA	NA	NA	NA	NA	NA	NA	NA	NA	NA	NA	NA	NA	NA	NA	NA	NA	NA	NA	NA	NA	NA	NA	NA	NA	NA	NA
dd_Smed_v6_27053_0_1	1096	-1.13217	0.125232	0.0247513	NA	NA	NA	NA	NA	NA	NA	NA	NA	NA	NA	NA	NA	NA	NA	NA	NA	NA	NA	NA	NA	NA	NA	NA	NA	NA	NA	NA	NA	NA	NA	NA	NA	NA	NA	NA
dd_Smed_v6_3039_0_1	839	0.338935	5.89183	0.0247951	O14745	SLC9A3R1	Na(+)/H(+) exchange regulatory cofactor NHE-RF1	2.18e-21	102	44.118	P70441	Slc9a3r1	Na(+)/H(+) exchange regulatory cofactor NHE-RF1	2.39e-23	120	43.333	Q7ZVX1	slc9a3r1	Na(+)/H(+) exchange regulatory cofactor NHE-RF	6.81e-19	131	41.985	Q7K5M6	Sip1	GH04176p	3.74e-26	86	55.814	G5EC64	nrfl-1	NHERF (Mammalian Na/H Exchange Regulatory Factor) Like	2.08e-10	138	31.159	Q7K5M6	Sip1	GH04176p	1.7e-25	86	55.814
dd_Smed_v6_9501_0_1	3214	-0.414666	5.01092	0.0248433	NA	NA	NA	NA	NA	NA	NA	NA	NA	NA	NA	NA	NA	NA	NA	NA	NA	NA	NA	NA	NA	NA	NA	NA	Q9GRV2	usp-3	Ubiquitinyl hydrolase 1	1.72e-05	167	23.353	Q9GRV2	usp-3	Ubiquitinyl hydrolase 1	0.000203	167	23.353
dd_Smed_v6_17350_0_1	662	-0.768397	2.00026	0.0249643	Q02742	GCNT1	Beta-1,3-galactosyl-O-glycosyl-glycoprotein beta-1,6-N-acetylglucosaminyltransferase	1.43e-28	122	43.443	Q09324	Gcnt1	Beta-1,3-galactosyl-O-glycosyl-glycoprotein beta-1,6-N-acetylglucosaminyltransferase	3.65e-29	125	42.4	F1QJU4	si:dkeyp-87d8.8	Si:dkeyp-87d8.8	1.34e-24	136	38.971	Q7KVA1	oxt	Xylosyltransferase oxt	2.72e-13	109	37.615	Q965Q8	sqv-6	Xylosyltransferase sqv-6	2.65e-09	123	28.455	Q09324	Gcnt1	Beta-1,3-galactosyl-O-glycosyl-glycoprotein beta-1,6-N-acetylglucosaminyltransferase	1.47e-28	125	42.4
dd_Smed_v6_2590_0_1	999	0.372301	5.01059	0.0249643	Q15836	VAMP3	Vesicle-associated membrane protein 3	2.32e-20	59	62.712	P63024	Vamp3	Vesicle-associated membrane protein 3	2.78e-20	59	62.712	Q6IQK3	vamp3	Vesicle-associated membrane protein 3 (Cellubrevin)	2.61e-21	59	64.407	M9PDW0	nSyb	Neuronal synaptobrevin, isoform K	1.18e-17	58	58.621	O02495	snb-1	Synaptobrevin-1	8.15e-17	58	56.897	Q6IQK3	vamp3	Vesicle-associated membrane protein 3 (Cellubrevin)	1.19e-20	59	64.407
dd_Smed_v6_7607_0_1	1448	0.40602	3.97017	0.0249643	P58166	INHBE	Inhibin beta E chain	1.03e-11	142	29.577	O08717	Inhbe	Inhibin beta E chain	6.07e-12	169	26.627	E9QHW0	tgfb1b	Transforming growth factor, beta 1b	1.72e-13	131	32.061	Q9VQG9	daw	Dawdle, isoform A	8.02e-09	111	28.829	P92172	daf-7	Dauer larva development regulatory growth factor daf-7	5.33e-05	133	26.316	E9QHW0	tgfb1b	Transforming growth factor, beta 1b	7.83e-13	131	32.061
dd_Smed_v6_1260_0_1	1832	0.364792	7.33622	0.025178	P04818	TYMS	Thymidylate synthase	6.09e-128	291	63.918	P07607	Tyms	Thymidylate synthase	2.87e-128	287	65.157	Q6P045	tyms	Thymidylate synthetase	2.67e-127	286	64.685	NA	NA	NA	NA	NA	NA	Q9N588	tyms-1	Thymidylate synthase	1.04e-115	287	58.188	P07607	Tyms	Thymidylate synthase	1.15e-127	287	65.157
dd_Smed_v6_1235_0_1	918	0.346239	5.75554	0.0252663	O14818	PSMA7	Proteasome subunit alpha type-7	6.46e-109	236	63.559	Q9Z2U0	Psma7	Proteasome subunit alpha type-7	3.07e-109	236	63.983	NA	NA	NA	NA	NA	NA	P22769	Prosalpha4	Proteasome subunit alpha type-7-1	2.97e-104	213	62.911	Q95005	pas-4	Proteasome subunit alpha type-7	2.3e-96	239	54.812	Q9Z2U0	Psma7	Proteasome subunit alpha type-7	1.23e-108	236	63.983
dd_Smed_v6_19174_0_1	1817	-1.03513	1.04448	0.0254407	NA	NA	NA	NA	NA	NA	NA	NA	NA	NA	NA	NA	NA	NA	NA	NA	NA	NA	NA	NA	NA	NA	NA	NA	NA	NA	NA	NA	NA	NA	NA	NA	NA	NA	NA	NA
dd_Smed_v6_4829_0_1	2151	0.334889	6.29618	0.0254744	A0A024R571	EHD1	EH domain-containing protein 1	0	526	65.209	Q9WVK4	Ehd1	EH domain-containing protein 1	0	526	65.019	Q6NY81	ehd1a	EH-domain-containing 1a	0	517	65.571	Q8T6I0	Past1	EH domain containing protein	0	534	65.73	Q9N5B7	rme-1	Receptor Mediated Endocytosis	0	533	65.291	Q9N5B7	rme-1	Receptor Mediated Endocytosis	0	533	65.291
dd_Smed_v6_12976_0_1	800	-0.596305	3.68636	0.0260149	NA	NA	NA	NA	NA	NA	NA	NA	NA	NA	NA	NA	NA	NA	NA	NA	NA	NA	NA	NA	NA	NA	NA	NA	NA	NA	NA	NA	NA	NA	NA	NA	NA	NA	NA	NA
dd_Smed_v6_6582_0_1	1006	0.529916	3.06544	0.026216	Q53XC0	EIF2S1	Eukaryotic translation initiation factor 2, subunit 1 alpha, 35kDa, isoform CRA_a	6.53e-100	273	59.341	Q6ZWX6	Eif2s1	Eukaryotic translation initiation factor 2 subunit 1	6.78e-101	273	60.073	Q9I9E9	eif2s1b	Eukaryotic translation initiation factor 2, subunit 1 alpha	6.49e-100	273	59.707	P41374	eIF-2alpha	Eukaryotic translation initiation factor 2 subunit 1	4.1e-92	270	55.185	Q9BKU3	eif-2alpha	Eukaryotic Initiation Factor	7.36e-95	253	58.893	Q6ZWX6	Eif2s1	Eukaryotic translation initiation factor 2 subunit 1	2.72e-100	273	60.073
dd_Smed_v6_13914_0_1	1490	-0.558299	3.15873	0.0263744	NA	NA	NA	NA	NA	NA	NA	NA	NA	NA	NA	NA	NA	NA	NA	NA	NA	NA	NA	NA	NA	NA	NA	NA	NA	NA	NA	NA	NA	NA	NA	NA	NA	NA	NA	NA
dd_Smed_v6_2887_0_1	2353	0.400765	6.85351	0.0264006	C9JHW1	GIGYF2	GRB10-interacting GYF protein 2	2.61e-08	56	44.643	Q6Y7W8	Gigyf2	GRB10-interacting GYF protein 2	3.39e-08	56	44.643	Q4KME6	gigyf2	GRB10-interacting GYF protein 2	1.17e-07	70	35.714	Q7KQM6	CG11148	GIGYF family protein CG11148	5.55e-08	90	38.889	NA	NA	NA	NA	NA	NA	C9JHW1	GIGYF2	GRB10-interacting GYF protein 2	1.15e-07	56	44.643
dd_Smed_v6_1669_0_1	795	0.388813	6.07366	0.0265364	P28070	PSMB4	Proteasome subunit beta type-4	1.04e-72	223	46.188	P99026	Psmb4	Proteasome subunit beta type-4	9.64e-72	223	45.74	NA	NA	NA	NA	NA	NA	Q9VNA5	Prosbeta7	Proteasome subunit beta type-4	3.73e-54	220	44.091	P91477	pbs-4	Proteasome subunit beta type-2	3.1e-05	122	29.508	P28070	PSMB4	Proteasome subunit beta type-4	4.6e-72	223	46.188
dd_Smed_v6_1014_0_1	317	0.722561	2.1575	0.0265504	NA	NA	NA	NA	NA	NA	NA	NA	NA	NA	NA	NA	NA	NA	NA	NA	NA	NA	NA	NA	NA	NA	NA	NA	NA	NA	NA	NA	NA	NA	NA	NA	NA	NA	NA	NA
dd_Smed_v6_18090_0_1	1200	-1.04199	0.339679	0.0265764	NA	NA	NA	NA	NA	NA	NA	NA	NA	NA	NA	NA	NA	NA	NA	NA	NA	NA	NA	NA	NA	NA	NA	NA	NA	NA	NA	NA	NA	NA	NA	NA	NA	NA	NA	NA
dd_Smed_v6_34919_0_1	1012	0.877429	1.46673	0.0268779	O75897	SULT1C4	Sulfotransferase 1C4	9.02e-41	303	33.003	Q9QWG7	Sult1b1	Sulfotransferase family cytosolic 1B member 1	1.34e-39	286	33.916	A0A0R4IT32	sult2st2	Sulfotransferase	1.62e-31	298	29.866	Q9W1L8	St1	GH11818p	1.68e-23	275	27.273	Q9U2Z2	ssu-1	Suppressor of Stomatin mutant Uncoordination	2.44e-13	282	24.113	O75897	SULT1C4	Sulfotransferase 1C4	3.99e-40	303	33.003
dd_Smed_v6_5393_0_1	631	-0.613823	3.24812	0.0268779	NA	NA	NA	NA	NA	NA	NA	NA	NA	NA	NA	NA	NA	NA	NA	NA	NA	NA	NA	NA	NA	NA	NA	NA	NA	NA	NA	NA	NA	NA	NA	NA	NA	NA	NA	NA
dd_Smed_v6_2232_0_1	614	0.396619	5.53142	0.0268849	NA	NA	NA	NA	NA	NA	NA	NA	NA	NA	NA	NA	NA	NA	NA	NA	NA	NA	Q9W2M4	CG10527	Uncharacterized protein	9.79e-25	147	38.095	NA	NA	NA	NA	NA	NA	Q9W2M4	CG10527	Uncharacterized protein	4.44e-24	147	38.095
dd_Smed_v6_10642_0_1	1126	-0.780544	2.16932	0.0268946	NA	NA	NA	NA	NA	NA	NA	NA	NA	NA	NA	NA	NA	NA	NA	NA	NA	NA	NA	NA	NA	NA	NA	NA	NA	NA	NA	NA	NA	NA	NA	NA	NA	NA	NA	NA
dd_Smed_v6_2023_0_1	538	0.494677	3.51354	0.0268946	Q9BWJ5	SF3B5	Splicing factor 3B subunit 5	6.34e-43	84	69.048	Q923D4	Sf3b5	Splicing factor 3B subunit 5	2.27e-41	84	67.857	Q6ZM78	sf3b5	Splicing factor 3B subunit 10	3.27e-43	84	69.048	Q9VHI4	CG11985	Probable splicing factor 3B subunit 5	2.2e-42	84	70.238	NA	NA	NA	NA	NA	NA	Q6ZM78	sf3b5	Splicing factor 3B subunit 10	1.49e-42	84	69.048
dd_Smed_v6_7322_0_1	2960	0.331704	5.5965	0.0269122	Q96PU5	NEDD4L	E3 ubiquitin-protein ligase NEDD4-like	0	1007	44.687	P46935	Nedd4	E3 ubiquitin-protein ligase NEDD4	0	859	47.963	Q3KRP0	nedd4a	E3 ubiquitin-protein ligase	0	927	44.121	Q9VVI3	Nedd4	E3 ubiquitin-protein ligase Nedd-4	0	493	62.88	A0A061ACQ8	CELE_Y92H12A.2	E3 ubiquitin-protein ligase	0	632	50.791	P46935	Nedd4	E3 ubiquitin-protein ligase NEDD4	0	859	47.963
dd_Smed_v6_3453_0_1	380	0.518838	4.08498	0.0269337	P48307	TFPI2	Tissue factor pathway inhibitor 2	1.26e-10	55	43.636	Q3UW09	Spint3	Putative uncharacterized protein	2e-15	85	41.176	A0A0R4ISD8	podxl2	Podocalyxin-like 2	6.68e-12	51	49.02	Q9VQU0	CG10031	Uncharacterized protein	9.86e-14	63	44.444	Q18761	mec-9	Uncharacterized protein	3.94e-10	80	36.25	Q3UW09	Spint3	Putative uncharacterized protein	8.03e-15	85	41.176
dd_Smed_v6_236_0_1	475	-0.773677	6.05776	0.0269826	P63173	RPL38	60S ribosomal protein L38	8.17e-36	70	82.857	Q9JJI8	Rpl38	60S ribosomal protein L38	3.72e-35	70	81.429	Q6DGL9	rpl38	Ribosomal protein L38	7.95e-36	70	82.857	Q9W5N2	RpL38	60S ribosomal protein L38	1.14e-30	70	71.429	O17570	rpl-38	60S ribosomal protein L38	2.25e-30	70	71.429	Q6DGL9	rpl38	Ribosomal protein L38	3.62e-35	70	82.857
dd_Smed_v6_4683_0_1	964	-0.513968	4.51333	0.0269826	Q8TDN6	BRIX1	Ribosome biogenesis protein BRX1 homolog	1.06e-68	256	41.797	Q9DCA5	Brix1	Ribosome biogenesis protein BRX1 homolog	1.92e-68	256	42.188	Q6DI25	imp4	IMP4, U3 small nucleolar ribonucleoprotein, homolog (Yeast)	0.000531	203	23.153	Q9VZE6	CG11583	Ribosome biogenesis protein BRX1 homolog	4.24e-69	270	40	P34524	K12H4.3	Ribosome biogenesis protein BRX1 homolog	5.96e-72	222	45.946	P34524	K12H4.3	Ribosome biogenesis protein BRX1 homolog	7.03e-71	222	45.946
[truncated: 13,818 more rows]

## Sheet: S1b. 766_sig_down
geneID	length	logFC_nkx_vs_egfp_7dI	logCPM_nkx_vs_egfp_7dI	FDR_nkx_vs_egfp_7dI	uniprot_acc_human	uniprot_id_human	uniprot_desc_human	eval_human	length_human	pct_ident_human	uniprot_acc_mouse	uniprot_id_mouse	uniprot_desc_mouse	eval_mouse	length_mouse	pct_ident_mouse	uniprot_acc_zfish	uniprot_id_zfish	uniprot_desc_zfish	eval_zfish	length_zfish	pct_ident_zfish	uniprot_acc_fly	uniprot_id_fly	uniprot_desc_fly	eval_fly	length_fly	pct_ident_fly	uniprot_acc_worm	uniprot_id_worm	uniprot_desc_worm	eval_worm	length_worm	pct_ident_worm	uniprot_acc_all5best	uniprot_id_all5best	uniprot_desc_all5best	eval_all5best	length_all5best	pct_ident_all5best
[truncated: 766 more rows]

[truncated: 1 more sheets: S1c. 719_sig_up]
