# Supplementary material for: Intestine-enriched apolipoprotein b orthologs are required for stem cell progeny differentiation and regeneration in planarians
Source: Nat Commun. 2022 Jul 1;13:3803. doi: 10.1038/s41467-022-31385-2 (PMC9249923; doi:10.1038/s41467-022-31385-2)
Supplement: Supplementary file 5 — Supplementary Data 2 [file 41467_2022_31385_MOESM5_ESM.xlsx]

## Sheet: Legend
Supplementary Data 2. Gene Ontology Biological Process terms enriched for transcripts up- and downregulated by nkx2.2 RNAi. (a) Biological Process term enrichment data for 766 transcripts downregulated in nkx2.2(RNAi) planarians. (b) Biological Process term enrichment data for 719 transcripts upregulated in nkx2.2(RNAi) planarians.

## Sheet: S2a. 766_nkx_down 
GO-ID	p-value	corr p-value	nkx2.2(RNAi)	dd_Smed_v6	nkx2.2(RNAi) total	dd_Smed_v6 total	nkx2.2-RNAi percent	dd_Smed_v6 percent	Fold Enrichment	Description	Transcripts in test set
46942	1.6352e-12	5.1843e-09	38	269	455	12045	0.0835165	0.0223329	3.73961	carboxylic acid transport	dd_Smed_v6_1171_0_1	dd_Smed_v6_9357_0_1	dd_Smed_v6_12311_0_1	dd_Smed_v6_7823_2_1	dd_Smed_v6_2596_0_1	dd_Smed_v6_4290_0_1	dd_Smed_v6_5528_0_1	dd_Smed_v6_3611_0_1	dd_Smed_v6_3252_0_1	dd_Smed_v6_13892_0_1	dd_Smed_v6_14676_0_1	dd_Smed_v6_6609_0_1	dd_Smed_v6_7852_0_1	dd_Smed_v6_3578_0_1	dd_Smed_v6_20353_0_1	dd_Smed_v6_4081_0_1	dd_Smed_v6_5382_0_1	dd_Smed_v6_1874_0_1	dd_Smed_v6_17017_0_1	dd_Smed_v6_8560_0_1	dd_Smed_v6_8683_0_1	dd_Smed_v6_5192_0_1	dd_Smed_v6_4550_0_1	dd_Smed_v6_10051_0_1	dd_Smed_v6_18975_0_1	dd_Smed_v6_16390_0_1	dd_Smed_v6_2009_0_1	dd_Smed_v6_8178_0_1	dd_Smed_v6_9762_0_1	dd_Smed_v6_8150_0_1	dd_Smed_v6_8165_0_1	dd_Smed_v6_396_0_1	dd_Smed_v6_11807_0_1	dd_Smed_v6_7354_0_1	dd_Smed_v6_3982_0_1	dd_Smed_v6_12964_0_1	dd_Smed_v6_3499_0_1	dd_Smed_v6_9499_0_1
15849	1.6352e-12	5.1843e-09	38	269	455	12045	0.0835165	0.0223329	3.73961	organic acid transport	dd_Smed_v6_1171_0_1	dd_Smed_v6_9357_0_1	dd_Smed_v6_12311_0_1	dd_Smed_v6_7823_2_1	dd_Smed_v6_2596_0_1	dd_Smed_v6_4290_0_1	dd_Smed_v6_5528_0_1	dd_Smed_v6_3611_0_1	dd_Smed_v6_3252_0_1	dd_Smed_v6_13892_0_1	dd_Smed_v6_14676_0_1	dd_Smed_v6_6609_0_1	dd_Smed_v6_7852_0_1	dd_Smed_v6_3578_0_1	dd_Smed_v6_20353_0_1	dd_Smed_v6_4081_0_1	dd_Smed_v6_5382_0_1	dd_Smed_v6_1874_0_1	dd_Smed_v6_17017_0_1	dd_Smed_v6_8560_0_1	dd_Smed_v6_8683_0_1	dd_Smed_v6_5192_0_1	dd_Smed_v6_4550_0_1	dd_Smed_v6_10051_0_1	dd_Smed_v6_18975_0_1	dd_Smed_v6_16390_0_1	dd_Smed_v6_2009_0_1	dd_Smed_v6_8178_0_1	dd_Smed_v6_9762_0_1	dd_Smed_v6_8150_0_1	dd_Smed_v6_8165_0_1	dd_Smed_v6_396_0_1	dd_Smed_v6_11807_0_1	dd_Smed_v6_7354_0_1	dd_Smed_v6_3982_0_1	dd_Smed_v6_12964_0_1	dd_Smed_v6_3499_0_1	dd_Smed_v6_9499_0_1
6629	5.3181e-12	1.1241e-08	73	828	455	12045	0.16044	0.0687422	2.33393	lipid metabolic process	dd_Smed_v6_10206_0_1	dd_Smed_v6_7587_0_1	dd_Smed_v6_4278_0_1	dd_Smed_v6_7676_0_1	dd_Smed_v6_2083_0_1	dd_Smed_v6_2472_0_1	dd_Smed_v6_10304_0_1	dd_Smed_v6_3641_0_1	dd_Smed_v6_7852_0_1	dd_Smed_v6_194_0_1	dd_Smed_v6_4449_0_1	dd_Smed_v6_3804_0_1	dd_Smed_v6_5932_0_1	dd_Smed_v6_7551_0_1	dd_Smed_v6_413_0_1	dd_Smed_v6_6652_0_1	dd_Smed_v6_2394_0_1	dd_Smed_v6_7399_0_1	dd_Smed_v6_2009_0_1	dd_Smed_v6_1453_0_1	dd_Smed_v6_9275_0_1	dd_Smed_v6_2351_0_1	dd_Smed_v6_3165_0_1	dd_Smed_v6_7354_0_1	dd_Smed_v6_20_0_1	dd_Smed_v6_3673_0_1	dd_Smed_v6_11947_0_1	dd_Smed_v6_11714_0_1	dd_Smed_v6_6584_0_1	dd_Smed_v6_9863_0_1	dd_Smed_v6_7938_0_1	dd_Smed_v6_7655_0_1	dd_Smed_v6_4947_0_1	dd_Smed_v6_4616_0_1	dd_Smed_v6_7722_0_1	dd_Smed_v6_7972_0_1	dd_Smed_v6_10529_0_1	dd_Smed_v6_4116_0_1	dd_Smed_v6_4591_0_1
8202	8.9512e-11	1.1605e-07	27	164	455	12045	0.0593407	0.0136156	4.35828	steroid metabolic process	dd_Smed_v6_10206_0_1	dd_Smed_v6_7972_0_1	dd_Smed_v6_7587_0_1	dd_Smed_v6_636_0_1	dd_Smed_v6_4278_0_1	dd_Smed_v6_7676_0_1	dd_Smed_v6_2083_0_1	dd_Smed_v6_14927_0_1	dd_Smed_v6_10304_0_1	dd_Smed_v6_7852_0_1	dd_Smed_v6_194_0_1	dd_Smed_v6_5344_0_1	dd_Smed_v6_4449_0_1	dd_Smed_v6_5932_0_1	dd_Smed_v6_7551_0_1	dd_Smed_v6_10670_0_1	dd_Smed_v6_2394_0_1	dd_Smed_v6_8118_0_1	dd_Smed_v6_5902_0_1	dd_Smed_v6_9275_0_1	dd_Smed_v6_2351_0_1	dd_Smed_v6_7650_0_1	dd_Smed_v6_10364_0_1	dd_Smed_v6_4319_0_1	dd_Smed_v6_2257_0_1	dd_Smed_v6_9863_0_1	dd_Smed_v6_3499_0_1
6811	9.151e-11	1.1605e-07	94	1276	455	12045	0.206593	0.105936	1.95017	ion transport	dd_Smed_v6_7917_0_1	dd_Smed_v6_12990_0_1	dd_Smed_v6_1171_0_1	dd_Smed_v6_9357_0_1	dd_Smed_v6_12311_0_1	dd_Smed_v6_2596_0_1	dd_Smed_v6_5528_0_1	dd_Smed_v6_3252_0_1	dd_Smed_v6_13892_0_1	dd_Smed_v6_10304_0_1	dd_Smed_v6_7578_0_1	dd_Smed_v6_8373_0_1	dd_Smed_v6_6609_0_1	dd_Smed_v6_7852_0_1	dd_Smed_v6_3578_0_1	dd_Smed_v6_7241_0_1	dd_Smed_v6_4081_0_1	dd_Smed_v6_6666_0_1	dd_Smed_v6_10485_0_1	dd_Smed_v6_15923_0_1	dd_Smed_v6_9144_0_1	dd_Smed_v6_5382_0_1	dd_Smed_v6_17017_0_1	dd_Smed_v6_2534_0_1	dd_Smed_v6_8560_0_1	dd_Smed_v6_8683_0_1	dd_Smed_v6_12594_0_1	dd_Smed_v6_5784_0_1	dd_Smed_v6_5660_0_1	dd_Smed_v6_7121_0_1	dd_Smed_v6_12577_0_1	dd_Smed_v6_18975_0_1	dd_Smed_v6_16390_0_1	dd_Smed_v6_1513_0_1	dd_Smed_v6_7104_0_1	dd_Smed_v6_2009_0_1	dd_Smed_v6_3208_0_1	dd_Smed_v6_7784_0_1	dd_Smed_v6_6236_0_1
15711	1.266e-10	1.3379e-07	44	398	455	12045	0.0967033	0.0330428	2.92661	organic anion transport	dd_Smed_v6_1171_0_1	dd_Smed_v6_9357_0_1	dd_Smed_v6_12311_0_1	dd_Smed_v6_7823_2_1	dd_Smed_v6_2596_0_1	dd_Smed_v6_4290_0_1	dd_Smed_v6_5528_0_1	dd_Smed_v6_3611_0_1	dd_Smed_v6_3252_0_1	dd_Smed_v6_13892_0_1	dd_Smed_v6_10304_0_1	dd_Smed_v6_14676_0_1	dd_Smed_v6_6609_0_1	dd_Smed_v6_7852_0_1	dd_Smed_v6_3578_0_1	dd_Smed_v6_11730_0_1	dd_Smed_v6_20353_0_1	dd_Smed_v6_4081_0_1	dd_Smed_v6_5382_0_1	dd_Smed_v6_12547_0_1	dd_Smed_v6_1874_0_1	dd_Smed_v6_17017_0_1	dd_Smed_v6_4192_0_1	dd_Smed_v6_8560_0_1	dd_Smed_v6_8683_0_1	dd_Smed_v6_5192_0_1	dd_Smed_v6_4550_0_1	dd_Smed_v6_10051_0_1	dd_Smed_v6_10670_0_1	dd_Smed_v6_5784_0_1	dd_Smed_v6_18975_0_1	dd_Smed_v6_16390_0_1	dd_Smed_v6_2009_0_1	dd_Smed_v6_8178_0_1	dd_Smed_v6_9762_0_1	dd_Smed_v6_8150_0_1	dd_Smed_v6_8165_0_1	dd_Smed_v6_396_0_1	dd_Smed_v6_11807_0_1
6820	3.1759e-10	2.8769e-07	49	488	455	12045	0.107692	0.0405147	2.6581	anion transport	dd_Smed_v6_1171_0_1	dd_Smed_v6_9357_0_1	dd_Smed_v6_12311_0_1	dd_Smed_v6_2596_0_1	dd_Smed_v6_5528_0_1	dd_Smed_v6_3252_0_1	dd_Smed_v6_13892_0_1	dd_Smed_v6_10304_0_1	dd_Smed_v6_6609_0_1	dd_Smed_v6_7852_0_1	dd_Smed_v6_3578_0_1	dd_Smed_v6_4081_0_1	dd_Smed_v6_5382_0_1	dd_Smed_v6_17017_0_1	dd_Smed_v6_8560_0_1	dd_Smed_v6_8683_0_1	dd_Smed_v6_5784_0_1	dd_Smed_v6_18975_0_1	dd_Smed_v6_16390_0_1	dd_Smed_v6_7104_0_1	dd_Smed_v6_2009_0_1	dd_Smed_v6_3208_0_1	dd_Smed_v6_11807_0_1	dd_Smed_v6_7354_0_1	dd_Smed_v6_7823_2_1	dd_Smed_v6_4290_0_1	dd_Smed_v6_3611_0_1	dd_Smed_v6_14676_0_1	dd_Smed_v6_11730_0_1	dd_Smed_v6_22175_0_1	dd_Smed_v6_20353_0_1	dd_Smed_v6_12547_0_1	dd_Smed_v6_1874_0_1	dd_Smed_v6_15197_0_1	dd_Smed_v6_4192_0_1	dd_Smed_v6_5192_0_1	dd_Smed_v6_4550_0_1	dd_Smed_v6_10051_0_1	dd_Smed_v6_10670_0_1
55088	5.9284e-10	4.699e-07	29	203	455	12045	0.0637363	0.0168535	3.78179	lipid homeostasis	dd_Smed_v6_7972_0_1	dd_Smed_v6_636_0_1	dd_Smed_v6_4278_0_1	dd_Smed_v6_7823_2_1	dd_Smed_v6_3611_0_1	dd_Smed_v6_2472_0_1	dd_Smed_v6_10304_0_1	dd_Smed_v6_7565_0_1	dd_Smed_v6_3641_0_1	dd_Smed_v6_9052_0_1	dd_Smed_v6_194_0_1	dd_Smed_v6_3794_0_1	dd_Smed_v6_3804_0_1	dd_Smed_v6_7551_0_1	dd_Smed_v6_3369_0_1	dd_Smed_v6_9355_0_1	dd_Smed_v6_3148_0_1	dd_Smed_v6_1453_0_1	dd_Smed_v6_994_0_1	dd_Smed_v6_3165_0_1	dd_Smed_v6_5083_0_1	dd_Smed_v6_396_0_1	dd_Smed_v6_2075_0_1	dd_Smed_v6_4925_0_1	dd_Smed_v6_4198_0_1	dd_Smed_v6_11714_0_1	dd_Smed_v6_878_0_1	dd_Smed_v6_5625_0_1	dd_Smed_v6_3499_0_1
7033	6.218e-09	4.3809e-06	30	238	455	12045	0.0659341	0.0197592	3.33687	vacuole organization	dd_Smed_v6_1978_0_1	dd_Smed_v6_2918_0_1	dd_Smed_v6_3439_0_1	dd_Smed_v6_488_0_1	dd_Smed_v6_10304_0_1	dd_Smed_v6_15204_0_1	dd_Smed_v6_7852_0_1	dd_Smed_v6_7343_0_1	dd_Smed_v6_9144_0_1	dd_Smed_v6_10724_0_1	dd_Smed_v6_5932_0_1	dd_Smed_v6_4550_0_1	dd_Smed_v6_3369_0_1	dd_Smed_v6_3716_0_1	dd_Smed_v6_329_0_1	dd_Smed_v6_4119_0_1	dd_Smed_v6_19414_0_1	dd_Smed_v6_20366_0_1	dd_Smed_v6_2732_0_1	dd_Smed_v6_5083_0_1	dd_Smed_v6_1062_0_1	dd_Smed_v6_7354_0_1	dd_Smed_v6_7650_0_1	dd_Smed_v6_20482_0_1	dd_Smed_v6_15417_0_1	dd_Smed_v6_3125_0_1	dd_Smed_v6_7938_0_1	dd_Smed_v6_2510_0_1	dd_Smed_v6_2603_0_1	dd_Smed_v6_3616_0_1
44255	1.2061e-08	7.6481e-06	57	684	455	12045	0.125275	0.056787	2.20604	cellular lipid metabolic process	dd_Smed_v6_10206_0_1	dd_Smed_v6_4278_0_1	dd_Smed_v6_2083_0_1	dd_Smed_v6_2472_0_1	dd_Smed_v6_3641_0_1	dd_Smed_v6_7852_0_1	dd_Smed_v6_194_0_1	dd_Smed_v6_4449_0_1	dd_Smed_v6_3804_0_1	dd_Smed_v6_413_0_1	dd_Smed_v6_6652_0_1	dd_Smed_v6_2394_0_1	dd_Smed_v6_7399_0_1	dd_Smed_v6_2009_0_1	dd_Smed_v6_1453_0_1	dd_Smed_v6_2351_0_1	dd_Smed_v6_3165_0_1	dd_Smed_v6_7354_0_1	dd_Smed_v6_20_0_1	dd_Smed_v6_3673_0_1	dd_Smed_v6_11947_0_1	dd_Smed_v6_6584_0_1	dd_Smed_v6_9863_0_1	dd_Smed_v6_7655_0_1	dd_Smed_v6_4947_0_1	dd_Smed_v6_4616_0_1	dd_Smed_v6_7722_0_1	dd_Smed_v6_10529_0_1	dd_Smed_v6_4116_0_1	dd_Smed_v6_4591_0_1	dd_Smed_v6_636_0_1	dd_Smed_v6_7823_2_1	dd_Smed_v6_3611_0_1	dd_Smed_v6_14927_0_1	dd_Smed_v6_2087_0_1	dd_Smed_v6_1565_0_1	dd_Smed_v6_1433_0_1	dd_Smed_v6_5344_0_1	dd_Smed_v6_4192_0_1
7040	3.265e-08	1.7253e-05	23	160	455	12045	0.0505495	0.0132835	3.80543	lysosome organization	dd_Smed_v6_4550_0_1	dd_Smed_v6_1978_0_1	dd_Smed_v6_3369_0_1	dd_Smed_v6_2918_0_1	dd_Smed_v6_3716_0_1	dd_Smed_v6_4119_0_1	dd_Smed_v6_19414_0_1	dd_Smed_v6_20366_0_1	dd_Smed_v6_2732_0_1	dd_Smed_v6_10304_0_1	dd_Smed_v6_15204_0_1	dd_Smed_v6_7852_0_1	dd_Smed_v6_1062_0_1	dd_Smed_v6_7354_0_1	dd_Smed_v6_7343_0_1	dd_Smed_v6_9144_0_1	dd_Smed_v6_7650_0_1	dd_Smed_v6_10724_0_1	dd_Smed_v6_20482_0_1	dd_Smed_v6_3125_0_1	dd_Smed_v6_7938_0_1	dd_Smed_v6_2510_0_1	dd_Smed_v6_3616_0_1
80171	3.265e-08	1.7253e-05	23	160	455	12045	0.0505495	0.0132835	3.80543	lytic vacuole organization	dd_Smed_v6_4550_0_1	dd_Smed_v6_1978_0_1	dd_Smed_v6_3369_0_1	dd_Smed_v6_2918_0_1	dd_Smed_v6_3716_0_1	dd_Smed_v6_4119_0_1	dd_Smed_v6_19414_0_1	dd_Smed_v6_20366_0_1	dd_Smed_v6_2732_0_1	dd_Smed_v6_10304_0_1	dd_Smed_v6_15204_0_1	dd_Smed_v6_7852_0_1	dd_Smed_v6_1062_0_1	dd_Smed_v6_7354_0_1	dd_Smed_v6_7343_0_1	dd_Smed_v6_9144_0_1	dd_Smed_v6_7650_0_1	dd_Smed_v6_10724_0_1	dd_Smed_v6_20482_0_1	dd_Smed_v6_3125_0_1	dd_Smed_v6_7938_0_1	dd_Smed_v6_2510_0_1	dd_Smed_v6_3616_0_1
55092	4.6252e-08	1.8991e-05	16	81	455	12045	0.0351648	0.00672478	5.22914	sterol homeostasis	dd_Smed_v6_7972_0_1	dd_Smed_v6_3369_0_1	dd_Smed_v6_9355_0_1	dd_Smed_v6_636_0_1	dd_Smed_v6_4278_0_1	dd_Smed_v6_3148_0_1	dd_Smed_v6_3611_0_1	dd_Smed_v6_10304_0_1	dd_Smed_v6_7565_0_1	dd_Smed_v6_3641_0_1	dd_Smed_v6_9052_0_1	dd_Smed_v6_194_0_1	dd_Smed_v6_4198_0_1	dd_Smed_v6_11714_0_1	dd_Smed_v6_3499_0_1	dd_Smed_v6_7551_0_1
1903825	4.6689e-08	1.8991e-05	19	114	455	12045	0.0417582	0.00946451	4.41209	organic acid transmembrane transport	dd_Smed_v6_10051_0_1	dd_Smed_v6_1171_0_1	dd_Smed_v6_9357_0_1	dd_Smed_v6_12311_0_1	dd_Smed_v6_7823_2_1	dd_Smed_v6_2596_0_1	dd_Smed_v6_4290_0_1	dd_Smed_v6_5528_0_1	dd_Smed_v6_16390_0_1	dd_Smed_v6_3611_0_1	dd_Smed_v6_13892_0_1	dd_Smed_v6_9762_0_1	dd_Smed_v6_8165_0_1	dd_Smed_v6_6609_0_1	dd_Smed_v6_7852_0_1	dd_Smed_v6_20353_0_1	dd_Smed_v6_3982_0_1	dd_Smed_v6_5382_0_1	dd_Smed_v6_8683_0_1
1905039	4.6689e-08	1.8991e-05	19	114	455	12045	0.0417582	0.00946451	4.41209	carboxylic acid transmembrane transport	dd_Smed_v6_10051_0_1	dd_Smed_v6_1171_0_1	dd_Smed_v6_9357_0_1	dd_Smed_v6_12311_0_1	dd_Smed_v6_7823_2_1	dd_Smed_v6_2596_0_1	dd_Smed_v6_4290_0_1	dd_Smed_v6_5528_0_1	dd_Smed_v6_16390_0_1	dd_Smed_v6_3611_0_1	dd_Smed_v6_13892_0_1	dd_Smed_v6_9762_0_1	dd_Smed_v6_8165_0_1	dd_Smed_v6_6609_0_1	dd_Smed_v6_7852_0_1	dd_Smed_v6_20353_0_1	dd_Smed_v6_3982_0_1	dd_Smed_v6_5382_0_1	dd_Smed_v6_8683_0_1
71702	4.7919e-08	1.8991e-05	115	1888	455	12045	0.252747	0.156746	1.61247	organic substance transport	dd_Smed_v6_4278_0_1	dd_Smed_v6_9357_0_1	dd_Smed_v6_488_0_1	dd_Smed_v6_2596_0_1	dd_Smed_v6_13892_0_1	dd_Smed_v6_2472_0_1	dd_Smed_v6_10304_0_1	dd_Smed_v6_7578_0_1	dd_Smed_v6_429_0_1	dd_Smed_v6_8373_0_1	dd_Smed_v6_3578_0_1	dd_Smed_v6_7241_0_1	dd_Smed_v6_4081_0_1	dd_Smed_v6_4529_0_1	dd_Smed_v6_194_0_1	dd_Smed_v6_17017_0_1	dd_Smed_v6_3804_0_1	dd_Smed_v6_8101_0_1	dd_Smed_v6_5932_0_1	dd_Smed_v6_1365_0_1	dd_Smed_v6_8683_0_1	dd_Smed_v6_5784_0_1	dd_Smed_v6_3148_0_1	dd_Smed_v6_18975_0_1	dd_Smed_v6_19414_0_1	dd_Smed_v6_8983_0_1	dd_Smed_v6_9150_0_1	dd_Smed_v6_8868_0_1	dd_Smed_v6_18055_0_1	dd_Smed_v6_11807_0_1	dd_Smed_v6_5049_0_1	dd_Smed_v6_7655_0_1	dd_Smed_v6_2510_0_1	dd_Smed_v6_2603_0_1	dd_Smed_v6_3324_0_1	dd_Smed_v6_11376_0_1	dd_Smed_v6_7972_0_1	dd_Smed_v6_7328_0_1	dd_Smed_v6_636_0_1
15850	6.2368e-08	2.3263e-05	19	116	455	12045	0.0417582	0.00963055	4.33602	organic hydroxy compound transport	dd_Smed_v6_7972_0_1	dd_Smed_v6_4550_0_1	dd_Smed_v6_10051_0_1	dd_Smed_v6_636_0_1	dd_Smed_v6_4278_0_1	dd_Smed_v6_4290_0_1	dd_Smed_v6_3611_0_1	dd_Smed_v6_10304_0_1	dd_Smed_v6_8150_0_1	dd_Smed_v6_14676_0_1	dd_Smed_v6_8407_0_1	dd_Smed_v6_6609_0_1	dd_Smed_v6_4836_0_1	dd_Smed_v6_11807_0_1	dd_Smed_v6_194_0_1	dd_Smed_v6_17017_0_1	dd_Smed_v6_7447_0_1	dd_Smed_v6_7655_0_1	dd_Smed_v6_3499_0_1
6706	8.1628e-08	2.8756e-05	10	30	455	12045	0.021978	0.00249066	8.82418	steroid catabolic process	dd_Smed_v6_2394_0_1	dd_Smed_v6_5902_0_1	dd_Smed_v6_5344_0_1	dd_Smed_v6_7676_0_1	dd_Smed_v6_2257_0_1	dd_Smed_v6_2083_0_1	dd_Smed_v6_9863_0_1	dd_Smed_v6_14927_0_1	dd_Smed_v6_4449_0_1	dd_Smed_v6_2351_0_1
42632	2.5112e-07	7.7237e-05	15	80	455	12045	0.032967	0.00664176	4.9636	cholesterol homeostasis	dd_Smed_v6_7972_0_1	dd_Smed_v6_3369_0_1	dd_Smed_v6_9355_0_1	dd_Smed_v6_636_0_1	dd_Smed_v6_4278_0_1	dd_Smed_v6_3148_0_1	dd_Smed_v6_10304_0_1	dd_Smed_v6_7565_0_1	dd_Smed_v6_3641_0_1	dd_Smed_v6_9052_0_1	dd_Smed_v6_194_0_1	dd_Smed_v6_4198_0_1	dd_Smed_v6_11714_0_1	dd_Smed_v6_3499_0_1	dd_Smed_v6_7551_0_1
10876	2.5518e-07	7.7237e-05	29	265	455	12045	0.0637363	0.0220008	2.89699	lipid localization	dd_Smed_v6_7972_0_1	dd_Smed_v6_636_0_1	dd_Smed_v6_4278_0_1	dd_Smed_v6_9357_0_1	dd_Smed_v6_7823_2_1	dd_Smed_v6_3611_0_1	dd_Smed_v6_2472_0_1	dd_Smed_v6_10304_0_1	dd_Smed_v6_7565_0_1	dd_Smed_v6_14676_0_1	dd_Smed_v6_8407_0_1	dd_Smed_v6_6609_0_1	dd_Smed_v6_7852_0_1	dd_Smed_v6_9052_0_1	dd_Smed_v6_194_0_1	dd_Smed_v6_4305_0_1	dd_Smed_v6_17017_0_1	dd_Smed_v6_4550_0_1	dd_Smed_v6_10051_0_1	dd_Smed_v6_10670_0_1	dd_Smed_v6_2009_0_1	dd_Smed_v6_396_0_1	dd_Smed_v6_7354_0_1	dd_Smed_v6_3982_0_1	dd_Smed_v6_154_0_1	dd_Smed_v6_7655_0_1	dd_Smed_v6_3499_0_1	dd_Smed_v6_3324_0_1	dd_Smed_v6_3616_0_1
8610	2.5579e-07	7.7237e-05	40	442	455	12045	0.0879121	0.0366957	2.3957	lipid biosynthetic process	dd_Smed_v6_10206_0_1	dd_Smed_v6_10529_0_1	dd_Smed_v6_4116_0_1	dd_Smed_v6_7587_0_1	dd_Smed_v6_7676_0_1	dd_Smed_v6_7823_2_1	dd_Smed_v6_3611_0_1	dd_Smed_v6_2472_0_1	dd_Smed_v6_2087_0_1	dd_Smed_v6_3641_0_1	dd_Smed_v6_7852_0_1	dd_Smed_v6_1433_0_1	dd_Smed_v6_4192_0_1	dd_Smed_v6_5932_0_1	dd_Smed_v6_6564_0_1	dd_Smed_v6_2703_0_1	dd_Smed_v6_6652_0_1	dd_Smed_v6_8118_0_1	dd_Smed_v6_5902_0_1	dd_Smed_v6_7399_0_1	dd_Smed_v6_2009_0_1	dd_Smed_v6_7970_0_1	dd_Smed_v6_1453_0_1	dd_Smed_v6_9275_0_1	dd_Smed_v6_7206_0_1	dd_Smed_v6_3165_0_1	dd_Smed_v6_7354_0_1	dd_Smed_v6_4925_0_1	dd_Smed_v6_1743_0_1	dd_Smed_v6_20_0_1	dd_Smed_v6_3673_0_1	dd_Smed_v6_10364_0_1	dd_Smed_v6_2257_0_1	dd_Smed_v6_9863_0_1	dd_Smed_v6_6607_0_1	dd_Smed_v6_1977_0_1	dd_Smed_v6_9579_0_1	dd_Smed_v6_4947_0_1	dd_Smed_v6_4616_0_1
44281	5.5742e-07	0.00016066	84	1306	455	12045	0.184615	0.108427	1.70267	small molecule metabolic process	dd_Smed_v6_10206_0_1	dd_Smed_v6_17337_0_1	dd_Smed_v6_4278_0_1	dd_Smed_v6_9357_0_1	dd_Smed_v6_7676_0_1	dd_Smed_v6_5528_0_1	dd_Smed_v6_2083_0_1	dd_Smed_v6_2472_0_1	dd_Smed_v6_10304_0_1	dd_Smed_v6_3641_0_1	dd_Smed_v6_7852_0_1	dd_Smed_v6_13826_0_1	dd_Smed_v6_4081_0_1	dd_Smed_v6_194_0_1	dd_Smed_v6_4449_0_1	dd_Smed_v6_3804_0_1	dd_Smed_v6_5932_0_1	dd_Smed_v6_3560_0_1	dd_Smed_v6_7551_0_1	dd_Smed_v6_8560_0_1	dd_Smed_v6_7577_0_1	dd_Smed_v6_4598_0_1	dd_Smed_v6_1895_0_1	dd_Smed_v6_5784_0_1	dd_Smed_v6_2394_0_1	dd_Smed_v6_5660_0_1	dd_Smed_v6_7399_0_1	dd_Smed_v6_2009_0_1	dd_Smed_v6_6236_0_1	dd_Smed_v6_9275_0_1	dd_Smed_v6_994_0_1	dd_Smed_v6_2351_0_1	dd_Smed_v6_2075_0_1	dd_Smed_v6_9182_0_1	dd_Smed_v6_20_0_1	dd_Smed_v6_17350_0_1	dd_Smed_v6_3673_0_1	dd_Smed_v6_7913_0_1	dd_Smed_v6_9863_0_1
42737	7.8864e-07	0.00021092	18	123	455	12045	0.0395604	0.0102117	3.87403	drug catabolic process	dd_Smed_v6_1895_0_1	dd_Smed_v6_2394_0_1	dd_Smed_v6_6292_0_1	dd_Smed_v6_5902_0_1	dd_Smed_v6_6606_1_1	dd_Smed_v6_2083_0_1	dd_Smed_v6_7200_0_1	dd_Smed_v6_14927_0_1	dd_Smed_v6_6236_0_1	dd_Smed_v6_2351_0_1	dd_Smed_v6_3903_0_1	dd_Smed_v6_5344_0_1	dd_Smed_v6_2257_0_1	dd_Smed_v6_9863_0_1	dd_Smed_v6_4449_0_1	dd_Smed_v6_5726_0_1	dd_Smed_v6_9449_0_1	dd_Smed_v6_3560_0_1
15695	7.9832e-07	0.00021092	11	46	455	12045	0.0241758	0.00381901	6.33039	organic cation transport	dd_Smed_v6_11376_0_1	dd_Smed_v6_8335_0_1	dd_Smed_v6_7241_0_1	dd_Smed_v6_16838_0_1	dd_Smed_v6_12547_0_1	dd_Smed_v6_10595_0_1	dd_Smed_v6_14632_0_1	dd_Smed_v6_9513_0_1	dd_Smed_v6_5125_0_1	dd_Smed_v6_4192_0_1	dd_Smed_v6_2361_0_1
51181	9.7847e-07	0.00024818	10	38	455	12045	0.021978	0.00315484	6.96645	cofactor transport	dd_Smed_v6_8373_0_1	dd_Smed_v6_6609_0_1	dd_Smed_v6_3982_0_1	dd_Smed_v6_4081_0_1	dd_Smed_v6_9357_0_1	dd_Smed_v6_12577_0_1	dd_Smed_v6_5528_0_1	dd_Smed_v6_4192_0_1	dd_Smed_v6_8560_0_1	dd_Smed_v6_7578_0_1
15718	1.138e-06	0.00027754	19	139	455	12045	0.0417582	0.0115401	3.61855	monocarboxylic acid transport	dd_Smed_v6_4550_0_1	dd_Smed_v6_10051_0_1	dd_Smed_v6_9357_0_1	dd_Smed_v6_12311_0_1	dd_Smed_v6_7823_2_1	dd_Smed_v6_18975_0_1	dd_Smed_v6_3611_0_1	dd_Smed_v6_3252_0_1	dd_Smed_v6_2009_0_1	dd_Smed_v6_8150_0_1	dd_Smed_v6_14676_0_1	dd_Smed_v6_6609_0_1	dd_Smed_v6_20353_0_1	dd_Smed_v6_3982_0_1	dd_Smed_v6_4081_0_1	dd_Smed_v6_17017_0_1	dd_Smed_v6_3499_0_1	dd_Smed_v6_8560_0_1	dd_Smed_v6_5192_0_1
6812	1.2592e-06	0.00029573	60	843	455	12045	0.131868	0.0699875	1.88417	cation transport	dd_Smed_v6_7917_0_1	dd_Smed_v6_12990_0_1	dd_Smed_v6_2596_0_1	dd_Smed_v6_5528_0_1	dd_Smed_v6_13892_0_1	dd_Smed_v6_7578_0_1	dd_Smed_v6_8373_0_1	dd_Smed_v6_3578_0_1	dd_Smed_v6_7241_0_1	dd_Smed_v6_4081_0_1	dd_Smed_v6_6666_0_1	dd_Smed_v6_10485_0_1	dd_Smed_v6_15923_0_1	dd_Smed_v6_9144_0_1	dd_Smed_v6_5382_0_1	dd_Smed_v6_2534_0_1	dd_Smed_v6_8560_0_1	dd_Smed_v6_8683_0_1	dd_Smed_v6_12594_0_1	dd_Smed_v6_5660_0_1	dd_Smed_v6_7121_0_1	dd_Smed_v6_12577_0_1	dd_Smed_v6_16390_0_1	dd_Smed_v6_1513_0_1	dd_Smed_v6_7784_0_1	dd_Smed_v6_6236_0_1	dd_Smed_v6_1009_1_1	dd_Smed_v6_6677_0_1	dd_Smed_v6_11807_0_1	dd_Smed_v6_9846_0_1	dd_Smed_v6_7354_0_1	dd_Smed_v6_1261_0_1	dd_Smed_v6_7447_0_1	dd_Smed_v6_1447_0_1	dd_Smed_v6_14478_0_1	dd_Smed_v6_11376_0_1	dd_Smed_v6_7328_0_1	dd_Smed_v6_1981_0_1	dd_Smed_v6_6663_0_1
48878	1.3911e-06	0.00031502	82	1293	455	12045	0.18022	0.107347	1.67885	chemical homeostasis	dd_Smed_v6_7917_0_1	dd_Smed_v6_12990_0_1	dd_Smed_v6_4278_0_1	dd_Smed_v6_1926_0_1	dd_Smed_v6_488_0_1	dd_Smed_v6_5528_0_1	dd_Smed_v6_4120_0_1	dd_Smed_v6_2472_0_1	dd_Smed_v6_10304_0_1	dd_Smed_v6_3641_0_1	dd_Smed_v6_4081_0_1	dd_Smed_v6_6666_0_1	dd_Smed_v6_10485_0_1	dd_Smed_v6_9144_0_1	dd_Smed_v6_194_0_1	dd_Smed_v6_3804_0_1	dd_Smed_v6_2534_0_1	dd_Smed_v6_7551_0_1	dd_Smed_v6_8560_0_1	dd_Smed_v6_12594_0_1	dd_Smed_v6_3369_0_1	dd_Smed_v6_3711_0_1	dd_Smed_v6_5784_0_1	dd_Smed_v6_9355_0_1	dd_Smed_v6_5660_0_1	dd_Smed_v6_7121_0_1	dd_Smed_v6_21196_0_1	dd_Smed_v6_19063_0_1	dd_Smed_v6_3148_0_1	dd_Smed_v6_1513_0_1	dd_Smed_v6_3208_0_1	dd_Smed_v6_7784_0_1	dd_Smed_v6_1453_0_1	dd_Smed_v6_994_0_1	dd_Smed_v6_1009_1_1	dd_Smed_v6_8868_0_1	dd_Smed_v6_3165_0_1	dd_Smed_v6_6677_0_1	dd_Smed_v6_5083_0_1
55085	1.6474e-06	0.00036022	70	1050	455	12045	0.153846	0.0871731	1.76484	transmembrane transport	dd_Smed_v6_7917_0_1	dd_Smed_v6_12990_0_1	dd_Smed_v6_3889_0_1	dd_Smed_v6_1171_0_1	dd_Smed_v6_9357_0_1	dd_Smed_v6_12311_0_1	dd_Smed_v6_2596_0_1	dd_Smed_v6_5528_0_1	dd_Smed_v6_13892_0_1	dd_Smed_v6_429_0_1	dd_Smed_v6_15204_0_1	dd_Smed_v6_6609_0_1	dd_Smed_v6_7852_0_1	dd_Smed_v6_7241_0_1	dd_Smed_v6_4081_0_1	dd_Smed_v6_10485_0_1	dd_Smed_v6_15923_0_1	dd_Smed_v6_9144_0_1	dd_Smed_v6_5382_0_1	dd_Smed_v6_8560_0_1	dd_Smed_v6_8683_0_1	dd_Smed_v6_12594_0_1	dd_Smed_v6_5660_0_1	dd_Smed_v6_7121_0_1	dd_Smed_v6_7847_0_1	dd_Smed_v6_16390_0_1	dd_Smed_v6_1513_0_1	dd_Smed_v6_19414_0_1	dd_Smed_v6_7784_0_1	dd_Smed_v6_8983_0_1	dd_Smed_v6_1009_1_1	dd_Smed_v6_18055_0_1	dd_Smed_v6_4836_0_1	dd_Smed_v6_9846_0_1	dd_Smed_v6_4198_0_1	dd_Smed_v6_1447_0_1	dd_Smed_v6_11376_0_1	dd_Smed_v6_1981_0_1	dd_Smed_v6_6663_0_1
1901568	1.7675e-06	0.00036499	17	117	455	12045	0.0373626	0.00971357	3.84644	fatty acid derivative metabolic process	dd_Smed_v6_4591_0_1	dd_Smed_v6_2394_0_1	dd_Smed_v6_9357_0_1	dd_Smed_v6_7823_2_1	dd_Smed_v6_3611_0_1	dd_Smed_v6_2009_0_1	dd_Smed_v6_2083_0_1	dd_Smed_v6_14927_0_1	dd_Smed_v6_2472_0_1	dd_Smed_v6_2351_0_1	dd_Smed_v6_8165_0_1	dd_Smed_v6_7206_0_1	dd_Smed_v6_3982_0_1	dd_Smed_v6_1743_0_1	dd_Smed_v6_20_0_1	dd_Smed_v6_5344_0_1	dd_Smed_v6_4449_0_1
6805	1.7844e-06	0.00036499	13	70	455	12045	0.0285714	0.00581154	4.91633	xenobiotic metabolic process	dd_Smed_v6_4591_0_1	dd_Smed_v6_2394_0_1	dd_Smed_v6_5902_0_1	dd_Smed_v6_7676_0_1	dd_Smed_v6_2083_0_1	dd_Smed_v6_14927_0_1	dd_Smed_v6_2351_0_1	dd_Smed_v6_5344_0_1	dd_Smed_v6_4319_0_1	dd_Smed_v6_2257_0_1	dd_Smed_v6_9863_0_1	dd_Smed_v6_4449_0_1	dd_Smed_v6_3499_0_1
71466	1.8833e-06	0.00037319	15	93	455	12045	0.032967	0.00772105	4.26976	cellular response to xenobiotic stimulus	dd_Smed_v6_12990_0_1	dd_Smed_v6_4591_0_1	dd_Smed_v6_2394_0_1	dd_Smed_v6_5902_0_1	dd_Smed_v6_7676_0_1	dd_Smed_v6_2083_0_1	dd_Smed_v6_14927_0_1	dd_Smed_v6_2351_0_1	dd_Smed_v6_5344_0_1	dd_Smed_v6_4319_0_1	dd_Smed_v6_2257_0_1	dd_Smed_v6_9863_0_1	dd_Smed_v6_7229_0_1	dd_Smed_v6_4449_0_1	dd_Smed_v6_3499_0_1
98657	2.9463e-06	0.00056614	23	205	455	12045	0.0505495	0.0170195	2.97009	import into cell	dd_Smed_v6_7917_0_1	dd_Smed_v6_12990_0_1	dd_Smed_v6_5660_0_1	dd_Smed_v6_9357_0_1	dd_Smed_v6_4290_0_1	dd_Smed_v6_5528_0_1	dd_Smed_v6_16390_0_1	dd_Smed_v6_1513_0_1	dd_Smed_v6_7784_0_1	dd_Smed_v6_13892_0_1	dd_Smed_v6_8983_0_1	dd_Smed_v6_8271_0_1	dd_Smed_v6_10160_0_1	dd_Smed_v6_6609_0_1	dd_Smed_v6_7852_0_1	dd_Smed_v6_11807_0_1	dd_Smed_v6_3982_0_1	dd_Smed_v6_4081_0_1	dd_Smed_v6_10485_0_1	dd_Smed_v6_5382_0_1	dd_Smed_v6_7229_0_1	dd_Smed_v6_7447_0_1	dd_Smed_v6_8560_0_1
98656	3.2025e-06	0.00058154	23	206	455	12045	0.0505495	0.0171025	2.95567	anion transmembrane transport	dd_Smed_v6_10051_0_1	dd_Smed_v6_1171_0_1	dd_Smed_v6_9357_0_1	dd_Smed_v6_12311_0_1	dd_Smed_v6_7823_2_1	dd_Smed_v6_2596_0_1	dd_Smed_v6_4290_0_1	dd_Smed_v6_5528_0_1	dd_Smed_v6_16390_0_1	dd_Smed_v6_3611_0_1	dd_Smed_v6_13892_0_1	dd_Smed_v6_9762_0_1	dd_Smed_v6_8165_0_1	dd_Smed_v6_6609_0_1	dd_Smed_v6_7852_0_1	dd_Smed_v6_20353_0_1	dd_Smed_v6_14474_0_1	dd_Smed_v6_3982_0_1	dd_Smed_v6_12964_0_1	dd_Smed_v6_5382_0_1	dd_Smed_v6_15197_0_1	dd_Smed_v6_4192_0_1	dd_Smed_v6_8683_0_1
34754	3.2099e-06	0.00058154	14	85	455	12045	0.0307692	0.00705687	4.36018	cellular hormone metabolic process	dd_Smed_v6_2394_0_1	dd_Smed_v6_5902_0_1	dd_Smed_v6_7676_0_1	dd_Smed_v6_2083_0_1	dd_Smed_v6_14927_0_1	dd_Smed_v6_9275_0_1	dd_Smed_v6_2351_0_1	dd_Smed_v6_5344_0_1	dd_Smed_v6_1621_0_1	dd_Smed_v6_2257_0_1	dd_Smed_v6_9863_0_1	dd_Smed_v6_4449_0_1	dd_Smed_v6_2690_0_1	dd_Smed_v6_5932_0_1
6869	3.464e-06	0.00061015	24	222	455	12045	0.0527473	0.0184309	2.86189	lipid transport	dd_Smed_v6_7972_0_1	dd_Smed_v6_4550_0_1	dd_Smed_v6_10051_0_1	dd_Smed_v6_10670_0_1	dd_Smed_v6_636_0_1	dd_Smed_v6_4278_0_1	dd_Smed_v6_9357_0_1	dd_Smed_v6_7823_2_1	dd_Smed_v6_3611_0_1	dd_Smed_v6_2009_0_1	dd_Smed_v6_10304_0_1	dd_Smed_v6_14676_0_1	dd_Smed_v6_8407_0_1	dd_Smed_v6_6609_0_1	dd_Smed_v6_7852_0_1	dd_Smed_v6_396_0_1	dd_Smed_v6_7354_0_1	dd_Smed_v6_3982_0_1	dd_Smed_v6_194_0_1	dd_Smed_v6_17017_0_1	dd_Smed_v6_7655_0_1	dd_Smed_v6_3499_0_1	dd_Smed_v6_3324_0_1	dd_Smed_v6_3616_0_1
98739	5.2927e-06	0.00090705	18	140	455	12045	0.0395604	0.0116231	3.40361	import across plasma membrane	dd_Smed_v6_7917_0_1	dd_Smed_v6_12990_0_1	dd_Smed_v6_5660_0_1	dd_Smed_v6_9357_0_1	dd_Smed_v6_4290_0_1	dd_Smed_v6_5528_0_1	dd_Smed_v6_16390_0_1	dd_Smed_v6_1513_0_1	dd_Smed_v6_7784_0_1	dd_Smed_v6_13892_0_1	dd_Smed_v6_8983_0_1	dd_Smed_v6_10160_0_1	dd_Smed_v6_6609_0_1	dd_Smed_v6_7852_0_1	dd_Smed_v6_3982_0_1	dd_Smed_v6_10485_0_1	dd_Smed_v6_5382_0_1	dd_Smed_v6_7229_0_1
10886	9.751e-06	0.0016271	4	5	455	12045	0.00879121	0.00041511	21.178	positive regulation of cholesterol storage	dd_Smed_v6_636_0_1	dd_Smed_v6_3148_0_1	dd_Smed_v6_194_0_1	dd_Smed_v6_3641_0_1
15893	1.0349e-05	0.0016826	19	161	455	12045	0.0417582	0.0133665	3.12409	drug transport	dd_Smed_v6_10051_0_1	dd_Smed_v6_5784_0_1	dd_Smed_v6_1171_0_1	dd_Smed_v6_12311_0_1	dd_Smed_v6_2596_0_1	dd_Smed_v6_4290_0_1	dd_Smed_v6_5528_0_1	dd_Smed_v6_16390_0_1	dd_Smed_v6_13892_0_1	dd_Smed_v6_8150_0_1	dd_Smed_v6_7852_0_1	dd_Smed_v6_11730_0_1	dd_Smed_v6_4081_0_1	dd_Smed_v6_5382_0_1	dd_Smed_v6_7447_0_1	dd_Smed_v6_4192_0_1	dd_Smed_v6_8560_0_1	dd_Smed_v6_8683_0_1	dd_Smed_v6_3324_0_1
35074	1.0913e-05	0.00173	7	22	455	12045	0.0153846	0.00182648	8.42308	pupation	dd_Smed_v6_2394_0_1	dd_Smed_v6_5344_0_1	dd_Smed_v6_2083_0_1	dd_Smed_v6_14927_0_1	dd_Smed_v6_4449_0_1	dd_Smed_v6_2351_0_1	dd_Smed_v6_7551_0_1
34220	1.2171e-05	0.0018823	54	785	455	12045	0.118681	0.0651723	1.82104	ion transmembrane transport	dd_Smed_v6_7917_0_1	dd_Smed_v6_12990_0_1	dd_Smed_v6_1171_0_1	dd_Smed_v6_9357_0_1	dd_Smed_v6_12311_0_1	dd_Smed_v6_2596_0_1	dd_Smed_v6_5528_0_1	dd_Smed_v6_13892_0_1	dd_Smed_v6_6609_0_1	dd_Smed_v6_7852_0_1	dd_Smed_v6_7241_0_1	dd_Smed_v6_10485_0_1	dd_Smed_v6_15923_0_1	dd_Smed_v6_9144_0_1	dd_Smed_v6_5382_0_1	dd_Smed_v6_8683_0_1	dd_Smed_v6_12594_0_1	dd_Smed_v6_5660_0_1	dd_Smed_v6_7121_0_1	dd_Smed_v6_16390_0_1	dd_Smed_v6_1513_0_1	dd_Smed_v6_7784_0_1	dd_Smed_v6_1009_1_1	dd_Smed_v6_9846_0_1	dd_Smed_v6_4198_0_1	dd_Smed_v6_1447_0_1	dd_Smed_v6_1981_0_1	dd_Smed_v6_7823_2_1	dd_Smed_v6_4290_0_1	dd_Smed_v6_16838_0_1	dd_Smed_v6_3611_0_1	dd_Smed_v6_9513_0_1	dd_Smed_v6_22175_0_1	dd_Smed_v6_20353_0_1	dd_Smed_v6_8335_0_1	dd_Smed_v6_17208_0_1	dd_Smed_v6_10595_0_1	dd_Smed_v6_14632_0_1	dd_Smed_v6_7229_0_1
42445	1.6091e-05	0.0024294	19	166	455	12045	0.0417582	0.0137817	3.02999	hormone metabolic process	dd_Smed_v6_2394_0_1	dd_Smed_v6_5902_0_1	dd_Smed_v6_7676_0_1	dd_Smed_v6_2083_0_1	dd_Smed_v6_14927_0_1	dd_Smed_v6_9275_0_1	dd_Smed_v6_2351_0_1	dd_Smed_v6_267_0_1	dd_Smed_v6_5344_0_1	dd_Smed_v6_1621_0_1	dd_Smed_v6_48_0_1	dd_Smed_v6_2257_0_1	dd_Smed_v6_9863_0_1	dd_Smed_v6_11906_0_1	dd_Smed_v6_4449_0_1	dd_Smed_v6_2690_0_1	dd_Smed_v6_4192_0_1	dd_Smed_v6_5932_0_1	dd_Smed_v6_3560_0_1
72348	2.1233e-05	0.0031311	9	42	455	12045	0.0197802	0.00348692	5.67268	sulfur compound transport	dd_Smed_v6_6609_0_1	dd_Smed_v6_3982_0_1	dd_Smed_v6_12964_0_1	dd_Smed_v6_4081_0_1	dd_Smed_v6_9357_0_1	dd_Smed_v6_7104_0_1	dd_Smed_v6_4192_0_1	dd_Smed_v6_8150_0_1	dd_Smed_v6_8560_0_1
1990961	2.4393e-05	0.0035153	6	17	455	12045	0.0131868	0.00141137	9.34324	xenobiotic detoxification by transmembrane export across the plasma membrane	dd_Smed_v6_6609_0_1	dd_Smed_v6_3982_0_1	dd_Smed_v6_4081_0_1	dd_Smed_v6_9357_0_1	dd_Smed_v6_8983_0_1	dd_Smed_v6_8560_0_1
19752	2.8928e-05	0.0040529	48	690	455	12045	0.105495	0.0572852	1.84157	carboxylic acid metabolic process	dd_Smed_v6_10206_0_1	dd_Smed_v6_10529_0_1	dd_Smed_v6_4591_0_1	dd_Smed_v6_9357_0_1	dd_Smed_v6_7676_0_1	dd_Smed_v6_7823_2_1	dd_Smed_v6_5528_0_1	dd_Smed_v6_3611_0_1	dd_Smed_v6_2083_0_1	dd_Smed_v6_14927_0_1	dd_Smed_v6_7565_0_1	dd_Smed_v6_3641_0_1	dd_Smed_v6_1493_0_1	dd_Smed_v6_13826_0_1	dd_Smed_v6_4081_0_1	dd_Smed_v6_14936_0_1	dd_Smed_v6_5344_0_1	dd_Smed_v6_13906_1_1	dd_Smed_v6_4449_0_1	dd_Smed_v6_3804_0_1	dd_Smed_v6_3560_0_1	dd_Smed_v6_7551_0_1	dd_Smed_v6_8560_0_1	dd_Smed_v6_3419_0_1	dd_Smed_v6_21906_0_1	dd_Smed_v6_1895_0_1	dd_Smed_v6_18130_0_1	dd_Smed_v6_2394_0_1	dd_Smed_v6_5660_0_1	dd_Smed_v6_6292_0_1	dd_Smed_v6_5902_0_1	dd_Smed_v6_1144_0_1	dd_Smed_v6_2009_0_1	dd_Smed_v6_8766_0_1	dd_Smed_v6_9401_0_1	dd_Smed_v6_2351_0_1	dd_Smed_v6_3982_0_1	dd_Smed_v6_741_1_1	dd_Smed_v6_1743_0_1
43436	2.9401e-05	0.0040529	50	730	455	12045	0.10989	0.0606061	1.81319	oxoacid metabolic process	dd_Smed_v6_10206_0_1	dd_Smed_v6_17337_0_1	dd_Smed_v6_9357_0_1	dd_Smed_v6_7676_0_1	dd_Smed_v6_5528_0_1	dd_Smed_v6_2083_0_1	dd_Smed_v6_3641_0_1	dd_Smed_v6_13826_0_1	dd_Smed_v6_4081_0_1	dd_Smed_v6_4449_0_1	dd_Smed_v6_3804_0_1	dd_Smed_v6_3560_0_1	dd_Smed_v6_7551_0_1	dd_Smed_v6_8560_0_1	dd_Smed_v6_1895_0_1	dd_Smed_v6_2394_0_1	dd_Smed_v6_5660_0_1	dd_Smed_v6_2009_0_1	dd_Smed_v6_2351_0_1	dd_Smed_v6_20_0_1	dd_Smed_v6_17350_0_1	dd_Smed_v6_9863_0_1	dd_Smed_v6_10529_0_1	dd_Smed_v6_4591_0_1	dd_Smed_v6_7823_2_1	dd_Smed_v6_3611_0_1	dd_Smed_v6_14927_0_1	dd_Smed_v6_7565_0_1	dd_Smed_v6_1493_0_1	dd_Smed_v6_14936_0_1	dd_Smed_v6_5344_0_1	dd_Smed_v6_13906_1_1	dd_Smed_v6_3419_0_1	dd_Smed_v6_21906_0_1	dd_Smed_v6_18130_0_1	dd_Smed_v6_6292_0_1	dd_Smed_v6_5902_0_1	dd_Smed_v6_1144_0_1	dd_Smed_v6_8766_0_1
41	3.1242e-05	0.004215	14	103	455	12045	0.0307692	0.00855127	3.59821	transition metal ion transport	dd_Smed_v6_1981_0_1	dd_Smed_v6_12577_0_1	dd_Smed_v6_5702_0_1	dd_Smed_v6_1513_0_1	dd_Smed_v6_7784_0_1	dd_Smed_v6_7578_0_1	dd_Smed_v6_8373_0_1	dd_Smed_v6_6677_0_1	dd_Smed_v6_10160_0_1	dd_Smed_v6_1261_0_1	dd_Smed_v6_10485_0_1	dd_Smed_v6_8956_0_1	dd_Smed_v6_2534_0_1	dd_Smed_v6_14478_0_1
6732	3.1963e-05	0.0042224	21	205	455	12045	0.0461538	0.0170195	2.71182	coenzyme metabolic process	dd_Smed_v6_10206_0_1	dd_Smed_v6_4598_0_1	dd_Smed_v6_6292_0_1	dd_Smed_v6_7823_2_1	dd_Smed_v6_5528_0_1	dd_Smed_v6_3611_0_1	dd_Smed_v6_2009_0_1	dd_Smed_v6_4260_0_1	dd_Smed_v6_2472_0_1	dd_Smed_v6_9401_0_1	dd_Smed_v6_994_0_1	dd_Smed_v6_8165_0_1	dd_Smed_v6_7206_0_1	dd_Smed_v6_2075_0_1	dd_Smed_v6_13826_0_1	dd_Smed_v6_7295_0_1	dd_Smed_v6_1743_0_1	dd_Smed_v6_7913_0_1	dd_Smed_v6_3794_0_1	dd_Smed_v6_8893_0_1	dd_Smed_v6_3032_0_1
16236	3.3259e-05	0.0042688	20	190	455	12045	0.043956	0.0157742	2.78658	macroautophagy	dd_Smed_v6_9559_0_1	dd_Smed_v6_4550_0_1	dd_Smed_v6_2918_0_1	dd_Smed_v6_3439_0_1	dd_Smed_v6_329_0_1	dd_Smed_v6_488_0_1	dd_Smed_v6_4119_0_1	dd_Smed_v6_9275_0_1	dd_Smed_v6_5150_0_1	dd_Smed_v6_2732_0_1	dd_Smed_v6_7565_0_1	dd_Smed_v6_5083_0_1	dd_Smed_v6_7354_0_1	dd_Smed_v6_10724_0_1	dd_Smed_v6_9052_0_1	dd_Smed_v6_5932_0_1	dd_Smed_v6_6564_0_1	dd_Smed_v6_2603_0_1	dd_Smed_v6_3616_0_1	dd_Smed_v6_5815_0_1
33865	3.5006e-05	0.0042688	13	91	455	12045	0.0285714	0.007555	3.78179	nucleoside bisphosphate metabolic process	dd_Smed_v6_10206_0_1	dd_Smed_v6_4598_0_1	dd_Smed_v6_7823_2_1	dd_Smed_v6_3611_0_1	dd_Smed_v6_2009_0_1	dd_Smed_v6_2472_0_1	dd_Smed_v6_994_0_1	dd_Smed_v6_8165_0_1	dd_Smed_v6_7206_0_1	dd_Smed_v6_2075_0_1	dd_Smed_v6_7295_0_1	dd_Smed_v6_1743_0_1	dd_Smed_v6_3794_0_1
33875	3.5006e-05	0.0042688	13	91	455	12045	0.0285714	0.007555	3.78179	ribonucleoside bisphosphate metabolic process	dd_Smed_v6_10206_0_1	dd_Smed_v6_4598_0_1	dd_Smed_v6_7823_2_1	dd_Smed_v6_3611_0_1	dd_Smed_v6_2009_0_1	dd_Smed_v6_2472_0_1	dd_Smed_v6_994_0_1	dd_Smed_v6_8165_0_1	dd_Smed_v6_7206_0_1	dd_Smed_v6_2075_0_1	dd_Smed_v6_7295_0_1	dd_Smed_v6_1743_0_1	dd_Smed_v6_3794_0_1
34032	3.5006e-05	0.0042688	13	91	455	12045	0.0285714	0.007555	3.78179	purine nucleoside bisphosphate metabolic process	dd_Smed_v6_10206_0_1	dd_Smed_v6_4598_0_1	dd_Smed_v6_7823_2_1	dd_Smed_v6_3611_0_1	dd_Smed_v6_2009_0_1	dd_Smed_v6_2472_0_1	dd_Smed_v6_994_0_1	dd_Smed_v6_8165_0_1	dd_Smed_v6_7206_0_1	dd_Smed_v6_2075_0_1	dd_Smed_v6_7295_0_1	dd_Smed_v6_1743_0_1	dd_Smed_v6_3794_0_1
16042	3.5876e-05	0.0042923	20	191	455	12045	0.043956	0.0158572	2.77199	lipid catabolic process	dd_Smed_v6_10206_0_1	dd_Smed_v6_636_0_1	dd_Smed_v6_2394_0_1	dd_Smed_v6_5902_0_1	dd_Smed_v6_7676_0_1	dd_Smed_v6_29848_0_1	dd_Smed_v6_3611_0_1	dd_Smed_v6_2083_0_1	dd_Smed_v6_14927_0_1	dd_Smed_v6_2351_0_1	dd_Smed_v6_396_0_1	dd_Smed_v6_11947_0_1	dd_Smed_v6_194_0_1	dd_Smed_v6_5344_0_1	dd_Smed_v6_6584_0_1	dd_Smed_v6_2257_0_1	dd_Smed_v6_9863_0_1	dd_Smed_v6_4449_0_1	dd_Smed_v6_7938_0_1	dd_Smed_v6_3804_0_1
6082	4.1876e-05	0.0049173	50	740	455	12045	0.10989	0.0614363	1.78868	organic acid metabolic process	dd_Smed_v6_10206_0_1	dd_Smed_v6_17337_0_1	dd_Smed_v6_9357_0_1	dd_Smed_v6_7676_0_1	dd_Smed_v6_5528_0_1	dd_Smed_v6_2083_0_1	dd_Smed_v6_3641_0_1	dd_Smed_v6_13826_0_1	dd_Smed_v6_4081_0_1	dd_Smed_v6_4449_0_1	dd_Smed_v6_3804_0_1	dd_Smed_v6_3560_0_1	dd_Smed_v6_7551_0_1	dd_Smed_v6_8560_0_1	dd_Smed_v6_1895_0_1	dd_Smed_v6_2394_0_1	dd_Smed_v6_5660_0_1	dd_Smed_v6_2009_0_1	dd_Smed_v6_2351_0_1	dd_Smed_v6_20_0_1	dd_Smed_v6_17350_0_1	dd_Smed_v6_9863_0_1	dd_Smed_v6_10529_0_1	dd_Smed_v6_4591_0_1	dd_Smed_v6_7823_2_1	dd_Smed_v6_3611_0_1	dd_Smed_v6_14927_0_1	dd_Smed_v6_7565_0_1	dd_Smed_v6_1493_0_1	dd_Smed_v6_14936_0_1	dd_Smed_v6_5344_0_1	dd_Smed_v6_13906_1_1	dd_Smed_v6_3419_0_1	dd_Smed_v6_21906_0_1	dd_Smed_v6_18130_0_1	dd_Smed_v6_6292_0_1	dd_Smed_v6_5902_0_1	dd_Smed_v6_1144_0_1	dd_Smed_v6_8766_0_1
6865	4.4815e-05	0.0051667	15	120	455	12045	0.032967	0.00996264	3.30907	amino acid transport	dd_Smed_v6_1171_0_1	dd_Smed_v6_2596_0_1	dd_Smed_v6_4290_0_1	dd_Smed_v6_16390_0_1	dd_Smed_v6_8178_0_1	dd_Smed_v6_13892_0_1	dd_Smed_v6_9762_0_1	dd_Smed_v6_7852_0_1	dd_Smed_v6_3578_0_1	dd_Smed_v6_11807_0_1	dd_Smed_v6_20353_0_1	dd_Smed_v6_7354_0_1	dd_Smed_v6_5382_0_1	dd_Smed_v6_8683_0_1	dd_Smed_v6_5192_0_1
15802	4.7818e-05	0.0054145	5	12	455	12045	0.010989	0.000996264	11.0302	basic amino acid transport	dd_Smed_v6_3578_0_1	dd_Smed_v6_7354_0_1	dd_Smed_v6_16390_0_1	dd_Smed_v6_8178_0_1	dd_Smed_v6_13892_0_1
46344	5.0136e-05	0.0055774	6	19	455	12045	0.0131868	0.00157742	8.35975	ecdysteroid catabolic process	dd_Smed_v6_2394_0_1	dd_Smed_v6_5344_0_1	dd_Smed_v6_2083_0_1	dd_Smed_v6_14927_0_1	dd_Smed_v6_4449_0_1	dd_Smed_v6_2351_0_1
46486	5.2427e-05	0.0057317	27	312	455	12045	0.0593407	0.0259029	2.29089	glycerolipid metabolic process	dd_Smed_v6_4116_0_1	dd_Smed_v6_636_0_1	dd_Smed_v6_7823_2_1	dd_Smed_v6_2472_0_1	dd_Smed_v6_2087_0_1	dd_Smed_v6_1565_0_1	dd_Smed_v6_1433_0_1	dd_Smed_v6_194_0_1	dd_Smed_v6_4192_0_1	dd_Smed_v6_6564_0_1	dd_Smed_v6_413_0_1	dd_Smed_v6_2703_0_1	dd_Smed_v6_1144_0_1	dd_Smed_v6_7399_0_1	dd_Smed_v6_7970_0_1	dd_Smed_v6_1453_0_1	dd_Smed_v6_7206_0_1	dd_Smed_v6_3165_0_1	dd_Smed_v6_7354_0_1	dd_Smed_v6_4925_0_1	dd_Smed_v6_3673_0_1	dd_Smed_v6_6584_0_1	dd_Smed_v6_7655_0_1	dd_Smed_v6_9579_0_1	dd_Smed_v6_4947_0_1	dd_Smed_v6_4616_0_1	dd_Smed_v6_7722_0_1
1676	6.2079e-05	0.0066719	13	96	455	12045	0.0285714	0.00797011	3.58482	long-chain fatty acid metabolic process	dd_Smed_v6_10206_0_1	dd_Smed_v6_2394_0_1	dd_Smed_v6_5902_0_1	dd_Smed_v6_3611_0_1	dd_Smed_v6_2009_0_1	dd_Smed_v6_2083_0_1	dd_Smed_v6_14927_0_1	dd_Smed_v6_2351_0_1	dd_Smed_v6_20_0_1	dd_Smed_v6_5344_0_1	dd_Smed_v6_2257_0_1	dd_Smed_v6_9863_0_1	dd_Smed_v6_4449_0_1
9108	6.5823e-05	0.0069564	15	124	455	12045	0.032967	0.0102947	3.20232	coenzyme biosynthetic process	dd_Smed_v6_4598_0_1	dd_Smed_v6_6292_0_1	dd_Smed_v6_7823_2_1	dd_Smed_v6_2009_0_1	dd_Smed_v6_4260_0_1	dd_Smed_v6_994_0_1	dd_Smed_v6_8165_0_1	dd_Smed_v6_2075_0_1	dd_Smed_v6_13826_0_1	dd_Smed_v6_7295_0_1	dd_Smed_v6_1743_0_1	dd_Smed_v6_7913_0_1	dd_Smed_v6_3794_0_1	dd_Smed_v6_8893_0_1	dd_Smed_v6_3032_0_1
19373	6.9353e-05	0.0072093	6	20	455	12045	0.0131868	0.00166044	7.94176	epoxygenase P450 pathway	dd_Smed_v6_2394_0_1	dd_Smed_v6_5344_0_1	dd_Smed_v6_2083_0_1	dd_Smed_v6_14927_0_1	dd_Smed_v6_4449_0_1	dd_Smed_v6_2351_0_1
15937	7.5299e-05	0.0077011	5	13	455	12045	0.010989	0.00107929	10.1817	coenzyme A biosynthetic process	dd_Smed_v6_4598_0_1	dd_Smed_v6_2075_0_1	dd_Smed_v6_7295_0_1	dd_Smed_v6_3794_0_1	dd_Smed_v6_994_0_1
32787	7.7712e-05	0.0078218	32	409	455	12045	0.0703297	0.033956	2.0712	monocarboxylic acid metabolic process	dd_Smed_v6_10206_0_1	dd_Smed_v6_10529_0_1	dd_Smed_v6_4591_0_1	dd_Smed_v6_7676_0_1	dd_Smed_v6_7823_2_1	dd_Smed_v6_3611_0_1	dd_Smed_v6_2083_0_1	dd_Smed_v6_14927_0_1	dd_Smed_v6_7565_0_1	dd_Smed_v6_3641_0_1	dd_Smed_v6_14936_0_1	dd_Smed_v6_5344_0_1	dd_Smed_v6_13906_1_1	dd_Smed_v6_4449_0_1	dd_Smed_v6_3804_0_1	dd_Smed_v6_7551_0_1	dd_Smed_v6_21906_0_1	dd_Smed_v6_18130_0_1	dd_Smed_v6_2394_0_1	dd_Smed_v6_6292_0_1	dd_Smed_v6_5902_0_1	dd_Smed_v6_1144_0_1	dd_Smed_v6_2009_0_1	dd_Smed_v6_8766_0_1	dd_Smed_v6_2351_0_1	dd_Smed_v6_1743_0_1	dd_Smed_v6_20_0_1	dd_Smed_v6_1621_0_1	dd_Smed_v6_2257_0_1	dd_Smed_v6_9863_0_1	dd_Smed_v6_1977_0_1	dd_Smed_v6_3499_0_1
19637	8.8918e-05	0.0088099	49	742	455	12045	0.107692	0.0616023	1.74819	organophosphate metabolic process	dd_Smed_v6_10206_0_1	dd_Smed_v6_2472_0_1	dd_Smed_v6_7852_0_1	dd_Smed_v6_13826_0_1	dd_Smed_v6_413_0_1	dd_Smed_v6_7577_0_1	dd_Smed_v6_4598_0_1	dd_Smed_v6_7399_0_1	dd_Smed_v6_2009_0_1	dd_Smed_v6_6236_0_1	dd_Smed_v6_1453_0_1	dd_Smed_v6_9275_0_1	dd_Smed_v6_994_0_1	dd_Smed_v6_3165_0_1	dd_Smed_v6_2075_0_1	dd_Smed_v6_9182_0_1	dd_Smed_v6_7354_0_1	dd_Smed_v6_7913_0_1	dd_Smed_v6_6584_0_1	dd_Smed_v6_7655_0_1	dd_Smed_v6_4616_0_1	dd_Smed_v6_7722_0_1	dd_Smed_v6_4116_0_1	dd_Smed_v6_7823_2_1	dd_Smed_v6_3611_0_1	dd_Smed_v6_7565_0_1	dd_Smed_v6_2087_0_1	dd_Smed_v6_1433_0_1	dd_Smed_v6_7343_0_1	dd_Smed_v6_3794_0_1	dd_Smed_v6_4192_0_1	dd_Smed_v6_6564_0_1	dd_Smed_v6_21906_0_1	dd_Smed_v6_2703_0_1	dd_Smed_v6_18130_0_1	dd_Smed_v6_1144_0_1	dd_Smed_v6_7970_0_1	dd_Smed_v6_8165_0_1	dd_Smed_v6_7206_0_1
33559	0.00011349	0.011072	10	63	455	12045	0.021978	0.00523039	4.20199	unsaturated fatty acid metabolic process	dd_Smed_v6_10206_0_1	dd_Smed_v6_2394_0_1	dd_Smed_v6_20_0_1	dd_Smed_v6_5344_0_1	dd_Smed_v6_3611_0_1	dd_Smed_v6_2083_0_1	dd_Smed_v6_14927_0_1	dd_Smed_v6_4449_0_1	dd_Smed_v6_1977_0_1	dd_Smed_v6_2351_0_1
17144	0.00012504	0.011515	34	457	455	12045	0.0747253	0.0379411	1.96951	drug metabolic process	dd_Smed_v6_10206_0_1	dd_Smed_v6_4591_0_1	dd_Smed_v6_9357_0_1	dd_Smed_v6_7676_0_1	dd_Smed_v6_5528_0_1	dd_Smed_v6_3611_0_1	dd_Smed_v6_2083_0_1	dd_Smed_v6_7200_0_1	dd_Smed_v6_14927_0_1	dd_Smed_v6_4260_0_1	dd_Smed_v6_2472_0_1	dd_Smed_v6_11730_0_1	dd_Smed_v6_5344_0_1	dd_Smed_v6_13906_1_1	dd_Smed_v6_4449_0_1	dd_Smed_v6_9449_0_1	dd_Smed_v6_4192_0_1	dd_Smed_v6_3560_0_1	dd_Smed_v6_1895_0_1	dd_Smed_v6_2394_0_1	dd_Smed_v6_6292_0_1	dd_Smed_v6_5902_0_1	dd_Smed_v6_6606_1_1	dd_Smed_v6_8766_0_1	dd_Smed_v6_6236_0_1	dd_Smed_v6_2351_0_1	dd_Smed_v6_3982_0_1	dd_Smed_v6_3903_0_1	dd_Smed_v6_8956_0_1	dd_Smed_v6_7913_0_1	dd_Smed_v6_2257_0_1	dd_Smed_v6_9863_0_1	dd_Smed_v6_5726_0_1	dd_Smed_v6_3032_0_1
35210	0.00012527	0.011515	7	31	455	12045	0.0153846	0.00257368	5.97767	prepupal development	dd_Smed_v6_2394_0_1	dd_Smed_v6_5344_0_1	dd_Smed_v6_2083_0_1	dd_Smed_v6_14927_0_1	dd_Smed_v6_4449_0_1	dd_Smed_v6_2351_0_1	dd_Smed_v6_7551_0_1
6576	0.0001253	0.011515	9	52	455	12045	0.0197802	0.00431714	4.58178	cellular biogenic amine metabolic process	dd_Smed_v6_1493_0_1	dd_Smed_v6_13826_0_1	dd_Smed_v6_4081_0_1	dd_Smed_v6_8956_0_1	dd_Smed_v6_7200_0_1	dd_Smed_v6_8766_0_1	dd_Smed_v6_8560_0_1	dd_Smed_v6_3419_0_1	dd_Smed_v6_3032_0_1
44106	0.0001253	0.011515	9	52	455	12045	0.0197802	0.00431714	4.58178	cellular amine metabolic process	dd_Smed_v6_1493_0_1	dd_Smed_v6_13826_0_1	dd_Smed_v6_4081_0_1	dd_Smed_v6_8956_0_1	dd_Smed_v6_7200_0_1	dd_Smed_v6_8766_0_1	dd_Smed_v6_8560_0_1	dd_Smed_v6_3419_0_1	dd_Smed_v6_3032_0_1
45017	0.00012859	0.011649	19	193	455	12045	0.0417582	0.0160232	2.6061	glycerolipid biosynthetic process	dd_Smed_v6_2703_0_1	dd_Smed_v6_4116_0_1	dd_Smed_v6_7823_2_1	dd_Smed_v6_7399_0_1	dd_Smed_v6_7970_0_1	dd_Smed_v6_1453_0_1	dd_Smed_v6_2472_0_1	dd_Smed_v6_2087_0_1	dd_Smed_v6_7206_0_1	dd_Smed_v6_3165_0_1	dd_Smed_v6_7354_0_1	dd_Smed_v6_4925_0_1	dd_Smed_v6_3673_0_1	dd_Smed_v6_4192_0_1	dd_Smed_v6_6564_0_1	dd_Smed_v6_9579_0_1	dd_Smed_v6_4947_0_1	dd_Smed_v6_4616_0_1	dd_Smed_v6_7722_0_1
16125	0.00013773	0.012301	12	90	455	12045	0.0263736	0.00747198	3.52967	sterol metabolic process	dd_Smed_v6_7972_0_1	dd_Smed_v6_7852_0_1	dd_Smed_v6_10670_0_1	dd_Smed_v6_636_0_1	dd_Smed_v6_4278_0_1	dd_Smed_v6_8118_0_1	dd_Smed_v6_7650_0_1	dd_Smed_v6_194_0_1	dd_Smed_v6_7676_0_1	dd_Smed_v6_9275_0_1	dd_Smed_v6_10304_0_1	dd_Smed_v6_5932_0_1
140115	0.00015333	0.01348	12	91	455	12045	0.0263736	0.007555	3.49088	export across plasma membrane	dd_Smed_v6_7917_0_1	dd_Smed_v6_6609_0_1	dd_Smed_v6_3982_0_1	dd_Smed_v6_4081_0_1	dd_Smed_v6_12990_0_1	dd_Smed_v6_5660_0_1	dd_Smed_v6_15923_0_1	dd_Smed_v6_9357_0_1	dd_Smed_v6_7229_0_1	dd_Smed_v6_8983_0_1	dd_Smed_v6_8560_0_1	dd_Smed_v6_8683_0_1
35337	0.00015518	0.01348	7	32	455	12045	0.0153846	0.0026567	5.79087	fatty-acyl-CoA metabolic process	dd_Smed_v6_1743_0_1	dd_Smed_v6_7823_2_1	dd_Smed_v6_3611_0_1	dd_Smed_v6_2009_0_1	dd_Smed_v6_2472_0_1	dd_Smed_v6_8165_0_1	dd_Smed_v6_7206_0_1
6810	0.00015865	0.013595	194	4161	455	12045	0.426374	0.345455	1.23424	transport	dd_Smed_v6_2918_0_1	dd_Smed_v6_13892_0_1	dd_Smed_v6_10304_0_1	dd_Smed_v6_8373_0_1	dd_Smed_v6_3804_0_1	dd_Smed_v6_8101_0_1	dd_Smed_v6_5932_0_1	dd_Smed_v6_8683_0_1	dd_Smed_v6_6156_0_1	dd_Smed_v6_7847_0_1	dd_Smed_v6_12908_0_1	dd_Smed_v6_18975_0_1	dd_Smed_v6_19414_0_1	dd_Smed_v6_9150_0_1	dd_Smed_v6_1009_1_1	dd_Smed_v6_8868_0_1	dd_Smed_v6_5049_0_1	dd_Smed_v6_3324_0_1	dd_Smed_v6_11376_0_1	dd_Smed_v6_7972_0_1	dd_Smed_v6_7328_0_1	dd_Smed_v6_4116_0_1	dd_Smed_v6_636_0_1	dd_Smed_v6_6663_0_1	dd_Smed_v6_3611_0_1	dd_Smed_v6_14676_0_1	dd_Smed_v6_1433_0_1	dd_Smed_v6_7343_0_1	dd_Smed_v6_6051_0_1	dd_Smed_v6_10595_0_1	dd_Smed_v6_7979_0_1	dd_Smed_v6_7541_0_1	dd_Smed_v6_9762_0_1	dd_Smed_v6_9401_0_1	dd_Smed_v6_1062_0_1	dd_Smed_v6_4850_0_1	dd_Smed_v6_1506_0_1	dd_Smed_v6_5726_0_1	dd_Smed_v6_7964_0_1
6568	0.000165	0.013771	5	15	455	12045	0.010989	0.00124533	8.82418	tryptophan metabolic process	dd_Smed_v6_13826_0_1	dd_Smed_v6_8956_0_1	dd_Smed_v6_8766_0_1	dd_Smed_v6_3419_0_1	dd_Smed_v6_3032_0_1
33866	0.0001694	0.013771	9	54	455	12045	0.0197802	0.00448319	4.41209	nucleoside bisphosphate biosynthetic process	dd_Smed_v6_4598_0_1	dd_Smed_v6_2075_0_1	dd_Smed_v6_7295_0_1	dd_Smed_v6_1743_0_1	dd_Smed_v6_7823_2_1	dd_Smed_v6_3794_0_1	dd_Smed_v6_2009_0_1	dd_Smed_v6_994_0_1	dd_Smed_v6_8165_0_1
34030	0.0001694	0.013771	9	54	455	12045	0.0197802	0.00448319	4.41209	ribonucleoside bisphosphate biosynthetic process	dd_Smed_v6_4598_0_1	dd_Smed_v6_2075_0_1	dd_Smed_v6_7295_0_1	dd_Smed_v6_1743_0_1	dd_Smed_v6_7823_2_1	dd_Smed_v6_3794_0_1	dd_Smed_v6_2009_0_1	dd_Smed_v6_994_0_1	dd_Smed_v6_8165_0_1
34033	0.0001694	0.013771	9	54	455	12045	0.0197802	0.00448319	4.41209	purine nucleoside bisphosphate biosynthetic process	dd_Smed_v6_4598_0_1	dd_Smed_v6_2075_0_1	dd_Smed_v6_7295_0_1	dd_Smed_v6_1743_0_1	dd_Smed_v6_7823_2_1	dd_Smed_v6_3794_0_1	dd_Smed_v6_2009_0_1	dd_Smed_v6_994_0_1	dd_Smed_v6_8165_0_1
45455	0.00017632	0.014153	8	43	455	12045	0.0175824	0.00356995	4.92512	ecdysteroid metabolic process	dd_Smed_v6_2394_0_1	dd_Smed_v6_5344_0_1	dd_Smed_v6_2083_0_1	dd_Smed_v6_14927_0_1	dd_Smed_v6_4449_0_1	dd_Smed_v6_9275_0_1	dd_Smed_v6_5932_0_1	dd_Smed_v6_2351_0_1
9308	0.00019588	0.015202	9	55	455	12045	0.0197802	0.00456621	4.33187	amine metabolic process	dd_Smed_v6_1493_0_1	dd_Smed_v6_13826_0_1	dd_Smed_v6_4081_0_1	dd_Smed_v6_8956_0_1	dd_Smed_v6_7200_0_1	dd_Smed_v6_8766_0_1	dd_Smed_v6_8560_0_1	dd_Smed_v6_3419_0_1	dd_Smed_v6_3032_0_1
18057	0.00020821	0.015202	3	4	455	12045	0.00659341	0.000332088	19.8544	peptidyl-lysine oxidation	dd_Smed_v6_10591_0_1	dd_Smed_v6_7096_0_1	dd_Smed_v6_11452_0_1
35524	0.00020821	0.015202	3	4	455	12045	0.00659341	0.000332088	19.8544	proline transmembrane transport	dd_Smed_v6_5382_0_1	dd_Smed_v6_2596_0_1	dd_Smed_v6_8683_0_1
15808	0.00020821	0.015202	3	4	455	12045	0.00659341	0.000332088	19.8544	L-alanine transport	dd_Smed_v6_5382_0_1	dd_Smed_v6_2596_0_1	dd_Smed_v6_8683_0_1
32328	0.00020821	0.015202	3	4	455	12045	0.00659341	0.000332088	19.8544	alanine transport	dd_Smed_v6_5382_0_1	dd_Smed_v6_2596_0_1	dd_Smed_v6_8683_0_1
9310	0.00021176	0.015202	6	24	455	12045	0.0131868	0.00199253	6.61813	amine catabolic process	dd_Smed_v6_1493_0_1	dd_Smed_v6_13826_0_1	dd_Smed_v6_7200_0_1	dd_Smed_v6_8766_0_1	dd_Smed_v6_3419_0_1	dd_Smed_v6_3032_0_1
42182	0.00021176	0.015202	6	24	455	12045	0.0131868	0.00199253	6.61813	ketone catabolic process	dd_Smed_v6_2394_0_1	dd_Smed_v6_5344_0_1	dd_Smed_v6_2083_0_1	dd_Smed_v6_14927_0_1	dd_Smed_v6_4449_0_1	dd_Smed_v6_2351_0_1
42402	0.00021176	0.015202	6	24	455	12045	0.0131868	0.00199253	6.61813	cellular biogenic amine catabolic process	dd_Smed_v6_1493_0_1	dd_Smed_v6_13826_0_1	dd_Smed_v6_7200_0_1	dd_Smed_v6_8766_0_1	dd_Smed_v6_3419_0_1	dd_Smed_v6_3032_0_1
7041	0.00021679	0.015202	16	153	455	12045	0.0351648	0.0127024	2.76837	lysosomal transport	dd_Smed_v6_4550_0_1	dd_Smed_v6_2918_0_1	dd_Smed_v6_12908_0_1	dd_Smed_v6_4119_0_1	dd_Smed_v6_19414_0_1	dd_Smed_v6_20366_0_1	dd_Smed_v6_8868_0_1	dd_Smed_v6_15204_0_1	dd_Smed_v6_396_0_1	dd_Smed_v6_7354_0_1	dd_Smed_v6_20482_0_1	dd_Smed_v6_8633_0_1	dd_Smed_v6_2534_0_1	dd_Smed_v6_1365_0_1	dd_Smed_v6_3616_0_1	dd_Smed_v6_5815_0_1
6644	0.00021679	0.015202	24	286	455	12045	0.0527473	0.0237443	2.22147	phospholipid metabolic process	dd_Smed_v6_2703_0_1	dd_Smed_v6_4116_0_1	dd_Smed_v6_1144_0_1	dd_Smed_v6_7399_0_1	dd_Smed_v6_2009_0_1	dd_Smed_v6_7970_0_1	dd_Smed_v6_1453_0_1	dd_Smed_v6_2087_0_1	dd_Smed_v6_7206_0_1	dd_Smed_v6_3165_0_1	dd_Smed_v6_7852_0_1	dd_Smed_v6_1433_0_1	dd_Smed_v6_7354_0_1	dd_Smed_v6_4925_0_1	dd_Smed_v6_6584_0_1	dd_Smed_v6_2690_0_1	dd_Smed_v6_6607_0_1	dd_Smed_v6_4192_0_1	dd_Smed_v6_7655_0_1	dd_Smed_v6_6564_0_1	dd_Smed_v6_9579_0_1	dd_Smed_v6_413_0_1	dd_Smed_v6_4616_0_1	dd_Smed_v6_7722_0_1
32000	0.00021765	0.015202	4	9	455	12045	0.00879121	0.000747198	11.7656	positive regulation of fatty acid beta-oxidation	dd_Smed_v6_19063_0_1	dd_Smed_v6_154_0_1	dd_Smed_v6_3611_0_1	dd_Smed_v6_2009_0_1
98754	0.00021816	0.015202	10	68	455	12045	0.021978	0.0056455	3.89302	detoxification	dd_Smed_v6_10160_0_1	dd_Smed_v6_6609_0_1	dd_Smed_v6_3982_0_1	dd_Smed_v6_4081_0_1	dd_Smed_v6_9357_0_1	dd_Smed_v6_8956_0_1	dd_Smed_v6_4319_0_1	dd_Smed_v6_5702_0_1	dd_Smed_v6_8983_0_1	dd_Smed_v6_8560_0_1
46321	0.00023259	0.015859	5	16	455	12045	0.010989	0.00132835	8.27266	positive regulation of fatty acid oxidation	dd_Smed_v6_19063_0_1	dd_Smed_v6_154_0_1	dd_Smed_v6_3611_0_1	dd_Smed_v6_2009_0_1	dd_Smed_v6_2472_0_1
15721	0.00023259	0.015859	5	16	455	12045	0.010989	0.00132835	8.27266	bile acid and bile salt transport	dd_Smed_v6_4550_0_1	dd_Smed_v6_6609_0_1	dd_Smed_v6_17017_0_1	dd_Smed_v6_3499_0_1	dd_Smed_v6_14676_0_1
6879	0.00025924	0.017349	9	57	455	12045	0.0197802	0.00473225	4.17987	cellular iron ion homeostasis	dd_Smed_v6_6677_0_1	dd_Smed_v6_4081_0_1	dd_Smed_v6_1261_0_1	dd_Smed_v6_7541_0_1	dd_Smed_v6_1226_0_1	dd_Smed_v6_5528_0_1	dd_Smed_v6_8560_0_1	dd_Smed_v6_8868_0_1	dd_Smed_v6_14478_0_1
72330	0.00025992	0.017349	15	140	455	12045	0.032967	0.0116231	2.83634	monocarboxylic acid biosynthetic process	dd_Smed_v6_10206_0_1	dd_Smed_v6_10529_0_1	dd_Smed_v6_5902_0_1	dd_Smed_v6_7676_0_1	dd_Smed_v6_7823_2_1	dd_Smed_v6_3611_0_1	dd_Smed_v6_2009_0_1	dd_Smed_v6_8766_0_1	dd_Smed_v6_3641_0_1	dd_Smed_v6_1743_0_1	dd_Smed_v6_20_0_1	dd_Smed_v6_2257_0_1	dd_Smed_v6_9863_0_1	dd_Smed_v6_13906_1_1	dd_Smed_v6_1977_0_1
42738	0.00026983	0.017823	6	25	455	12045	0.0131868	0.00207555	6.35341	exogenous drug catabolic process	dd_Smed_v6_2394_0_1	dd_Smed_v6_5344_0_1	dd_Smed_v6_2083_0_1	dd_Smed_v6_14927_0_1	dd_Smed_v6_4449_0_1	dd_Smed_v6_2351_0_1
3333	0.00031319	0.020264	10	71	455	12045	0.021978	0.00589456	3.72852	amino acid transmembrane transport	dd_Smed_v6_7852_0_1	dd_Smed_v6_20353_0_1	dd_Smed_v6_1171_0_1	dd_Smed_v6_5382_0_1	dd_Smed_v6_2596_0_1	dd_Smed_v6_4290_0_1	dd_Smed_v6_16390_0_1	dd_Smed_v6_13892_0_1	dd_Smed_v6_9762_0_1	dd_Smed_v6_8683_0_1
6690	0.00031319	0.020264	10	71	455	12045	0.021978	0.00589456	3.72852	icosanoid metabolic process	dd_Smed_v6_3982_0_1	dd_Smed_v6_4591_0_1	dd_Smed_v6_2394_0_1	dd_Smed_v6_20_0_1	dd_Smed_v6_9357_0_1	dd_Smed_v6_5344_0_1	dd_Smed_v6_2083_0_1	dd_Smed_v6_14927_0_1	dd_Smed_v6_4449_0_1	dd_Smed_v6_2351_0_1
15936	0.00031934	0.020424	5	17	455	12045	0.010989	0.00141137	7.78604	coenzyme A metabolic process	dd_Smed_v6_4598_0_1	dd_Smed_v6_2075_0_1	dd_Smed_v6_7295_0_1	dd_Smed_v6_3794_0_1	dd_Smed_v6_994_0_1
42592	0.0003267	0.020424	110	2150	455	12045	0.241758	0.178497	1.35441	homeostatic process	dd_Smed_v6_4278_0_1	dd_Smed_v6_1926_0_1	dd_Smed_v6_488_0_1	dd_Smed_v6_2472_0_1	dd_Smed_v6_10304_0_1	dd_Smed_v6_267_0_1	dd_Smed_v6_7924_0_1	dd_Smed_v6_4081_0_1	dd_Smed_v6_10485_0_1	dd_Smed_v6_9144_0_1	dd_Smed_v6_194_0_1	dd_Smed_v6_6967_0_1	dd_Smed_v6_14614_0_1	dd_Smed_v6_3804_0_1	dd_Smed_v6_7551_0_1	dd_Smed_v6_14661_0_1	dd_Smed_v6_12594_0_1	dd_Smed_v6_3369_0_1	dd_Smed_v6_3711_0_1	dd_Smed_v6_5784_0_1	dd_Smed_v6_9355_0_1	dd_Smed_v6_5660_0_1	dd_Smed_v6_7121_0_1	dd_Smed_v6_21196_0_1	dd_Smed_v6_19063_0_1	dd_Smed_v6_3148_0_1	dd_Smed_v6_7784_0_1	dd_Smed_v6_994_0_1	dd_Smed_v6_1009_1_1	dd_Smed_v6_8868_0_1	dd_Smed_v6_6677_0_1	dd_Smed_v6_5083_0_1	dd_Smed_v6_2075_0_1	dd_Smed_v6_1261_0_1	dd_Smed_v6_2603_0_1	dd_Smed_v6_3324_0_1	dd_Smed_v6_7972_0_1	dd_Smed_v6_7328_0_1	dd_Smed_v6_4116_0_1
33060	0.00033971	0.020424	6	26	455	12045	0.0131868	0.00215857	6.10904	ocellus pigmentation	dd_Smed_v6_4550_0_1	dd_Smed_v6_1978_0_1	dd_Smed_v6_4081_0_1	dd_Smed_v6_2534_0_1	dd_Smed_v6_2510_0_1	dd_Smed_v6_8560_0_1
6727	0.00033971	0.020424	6	26	455	12045	0.0131868	0.00215857	6.10904	ommochrome biosynthetic process	dd_Smed_v6_4550_0_1	dd_Smed_v6_1978_0_1	dd_Smed_v6_4081_0_1	dd_Smed_v6_2534_0_1	dd_Smed_v6_2510_0_1	dd_Smed_v6_8560_0_1
8055	0.00033971	0.020424	6	26	455	12045	0.0131868	0.00215857	6.10904	ocellus pigment biosynthetic process	dd_Smed_v6_4550_0_1	dd_Smed_v6_1978_0_1	dd_Smed_v6_4081_0_1	dd_Smed_v6_2534_0_1	dd_Smed_v6_2510_0_1	dd_Smed_v6_8560_0_1
46152	0.00033971	0.020424	6	26	455	12045	0.0131868	0.00215857	6.10904	ommochrome metabolic process	dd_Smed_v6_4550_0_1	dd_Smed_v6_1978_0_1	dd_Smed_v6_4081_0_1	dd_Smed_v6_2534_0_1	dd_Smed_v6_2510_0_1	dd_Smed_v6_8560_0_1
46158	0.00033971	0.020424	6	26	455	12045	0.0131868	0.00215857	6.10904	ocellus pigment metabolic process	dd_Smed_v6_4550_0_1	dd_Smed_v6_1978_0_1	dd_Smed_v6_4081_0_1	dd_Smed_v6_2534_0_1	dd_Smed_v6_2510_0_1	dd_Smed_v6_8560_0_1
9410	0.00034143	0.020424	20	225	455	12045	0.043956	0.01868	2.35311	response to xenobiotic stimulus	dd_Smed_v6_12990_0_1	dd_Smed_v6_4591_0_1	dd_Smed_v6_2394_0_1	dd_Smed_v6_21196_0_1	dd_Smed_v6_19063_0_1	dd_Smed_v6_5902_0_1	dd_Smed_v6_7676_0_1	dd_Smed_v6_2083_0_1	dd_Smed_v6_14927_0_1	dd_Smed_v6_6236_0_1	dd_Smed_v6_2351_0_1	dd_Smed_v6_1362_0_1	dd_Smed_v6_3903_0_1	dd_Smed_v6_5344_0_1	dd_Smed_v6_4319_0_1	dd_Smed_v6_2257_0_1	dd_Smed_v6_9863_0_1	dd_Smed_v6_7229_0_1	dd_Smed_v6_4449_0_1	dd_Smed_v6_3499_0_1
42159	0.00035195	0.020678	4	10	455	12045	0.00879121	0.00083022	10.589	lipoprotein catabolic process	dd_Smed_v6_4045_0_1	dd_Smed_v6_636_0_1	dd_Smed_v6_194_0_1	dd_Smed_v6_329_0_1
51234	0.00035218	0.020678	198	4318	455	12045	0.435165	0.358489	1.21389	establishment of localization	dd_Smed_v6_2918_0_1	dd_Smed_v6_13892_0_1	dd_Smed_v6_10304_0_1	dd_Smed_v6_8373_0_1	dd_Smed_v6_3804_0_1	dd_Smed_v6_8101_0_1	dd_Smed_v6_5932_0_1	dd_Smed_v6_8683_0_1	dd_Smed_v6_6156_0_1	dd_Smed_v6_7847_0_1	dd_Smed_v6_12908_0_1	dd_Smed_v6_18975_0_1	dd_Smed_v6_19414_0_1	dd_Smed_v6_9150_0_1	dd_Smed_v6_1009_1_1	dd_Smed_v6_8868_0_1	dd_Smed_v6_5049_0_1	dd_Smed_v6_3324_0_1	dd_Smed_v6_11376_0_1	dd_Smed_v6_7972_0_1	dd_Smed_v6_7328_0_1	dd_Smed_v6_4116_0_1	dd_Smed_v6_636_0_1	dd_Smed_v6_6663_0_1	dd_Smed_v6_3611_0_1	dd_Smed_v6_14676_0_1	dd_Smed_v6_1433_0_1	dd_Smed_v6_7343_0_1	dd_Smed_v6_6051_0_1	dd_Smed_v6_8759_0_1	dd_Smed_v6_10595_0_1	dd_Smed_v6_7979_0_1	dd_Smed_v6_7541_0_1	dd_Smed_v6_9762_0_1	dd_Smed_v6_9401_0_1	dd_Smed_v6_1062_0_1	dd_Smed_v6_4850_0_1	dd_Smed_v6_1506_0_1	dd_Smed_v6_5726_0_1
30301	0.00038892	0.022518	8	48	455	12045	0.0175824	0.00398506	4.41209	cholesterol transport	dd_Smed_v6_7972_0_1	dd_Smed_v6_8407_0_1	dd_Smed_v6_636_0_1	dd_Smed_v6_4278_0_1	dd_Smed_v6_194_0_1	dd_Smed_v6_3611_0_1	dd_Smed_v6_7655_0_1	dd_Smed_v6_10304_0_1
51186	0.00039062	0.022518	28	371	455	12045	0.0615385	0.0308012	1.99793	cofactor metabolic process	dd_Smed_v6_10206_0_1	dd_Smed_v6_4591_0_1	dd_Smed_v6_9357_0_1	dd_Smed_v6_7823_2_1	dd_Smed_v6_5528_0_1	dd_Smed_v6_3611_0_1	dd_Smed_v6_4260_0_1	dd_Smed_v6_2472_0_1	dd_Smed_v6_13826_0_1	dd_Smed_v6_3794_0_1	dd_Smed_v6_4598_0_1	dd_Smed_v6_6292_0_1	dd_Smed_v6_2009_0_1	dd_Smed_v6_6606_1_1	dd_Smed_v6_9401_0_1	dd_Smed_v6_994_0_1	dd_Smed_v6_8165_0_1	dd_Smed_v6_7206_0_1	dd_Smed_v6_2075_0_1	dd_Smed_v6_3982_0_1	dd_Smed_v6_7295_0_1	dd_Smed_v6_1743_0_1	dd_Smed_v6_20_0_1	dd_Smed_v6_7913_0_1	dd_Smed_v6_1226_0_1	dd_Smed_v6_3499_0_1	dd_Smed_v6_8893_0_1	dd_Smed_v6_3032_0_1
6631	0.00039998	0.022849	21	245	455	12045	0.0461538	0.0203404	2.26907	fatty acid metabolic process	dd_Smed_v6_10206_0_1	dd_Smed_v6_10529_0_1	dd_Smed_v6_4591_0_1	dd_Smed_v6_2394_0_1	dd_Smed_v6_5902_0_1	dd_Smed_v6_1144_0_1	dd_Smed_v6_7823_2_1	dd_Smed_v6_3611_0_1	dd_Smed_v6_2009_0_1	dd_Smed_v6_2083_0_1	dd_Smed_v6_14927_0_1	dd_Smed_v6_2351_0_1	dd_Smed_v6_3641_0_1	dd_Smed_v6_1743_0_1	dd_Smed_v6_20_0_1	dd_Smed_v6_5344_0_1	dd_Smed_v6_2257_0_1	dd_Smed_v6_9863_0_1	dd_Smed_v6_4449_0_1	dd_Smed_v6_1977_0_1	dd_Smed_v6_3804_0_1
70534	0.00041115	0.023278	17	178	455	12045	0.0373626	0.0147779	2.52828	protein K63-linked ubiquitination	dd_Smed_v6_3038_0_1	dd_Smed_v6_8228_0_1	dd_Smed_v6_14661_0_1	dd_Smed_v6_4148_0_1	dd_Smed_v6_13061_0_1	dd_Smed_v6_5689_0_1	dd_Smed_v6_5254_0_1	dd_Smed_v6_7950_0_1	dd_Smed_v6_19217_0_1	dd_Smed_v6_1308_0_1	dd_Smed_v6_2817_0_1	dd_Smed_v6_6768_0_1	dd_Smed_v6_5740_0_1	dd_Smed_v6_2599_0_1	dd_Smed_v6_13811_0_1	dd_Smed_v6_17106_0_1	dd_Smed_v6_14614_0_1
6586	0.00042854	0.023837	5	18	455	12045	0.010989	0.0014944	7.35348	indolalkylamine metabolic process	dd_Smed_v6_13826_0_1	dd_Smed_v6_8956_0_1	dd_Smed_v6_8766_0_1	dd_Smed_v6_3419_0_1	dd_Smed_v6_3032_0_1
10885	0.00042854	0.023837	5	18	455	12045	0.010989	0.0014944	7.35348	regulation of cholesterol storage	dd_Smed_v6_636_0_1	dd_Smed_v6_3148_0_1	dd_Smed_v6_194_0_1	dd_Smed_v6_10304_0_1	dd_Smed_v6_3641_0_1
55076	0.00047445	0.025935	15	148	455	12045	0.032967	0.0122873	2.68303	transition metal ion homeostasis	dd_Smed_v6_7541_0_1	dd_Smed_v6_18934_0_1	dd_Smed_v6_5528_0_1	dd_Smed_v6_1513_0_1	dd_Smed_v6_4565_0_1	dd_Smed_v6_7784_0_1	dd_Smed_v6_8868_0_1	dd_Smed_v6_6677_0_1	dd_Smed_v6_4081_0_1	dd_Smed_v6_1261_0_1	dd_Smed_v6_10485_0_1	dd_Smed_v6_8956_0_1	dd_Smed_v6_1226_0_1	dd_Smed_v6_8560_0_1	dd_Smed_v6_14478_0_1
48066	0.00047445	0.025935	15	148	455	12045	0.032967	0.0122873	2.68303	developmental pigmentation	dd_Smed_v6_4550_0_1	dd_Smed_v6_1978_0_1	dd_Smed_v6_12010_0_1	dd_Smed_v6_7121_0_1	dd_Smed_v6_8271_0_1	dd_Smed_v6_2559_0_1	dd_Smed_v6_4081_0_1	dd_Smed_v6_8956_0_1	dd_Smed_v6_17208_0_1	dd_Smed_v6_7938_0_1	dd_Smed_v6_5800_0_1	dd_Smed_v6_2534_0_1	dd_Smed_v6_2510_0_1	dd_Smed_v6_8560_0_1	dd_Smed_v6_5815_0_1
35359	0.00050591	0.026253	3	5	455	12045	0.00659341	0.00041511	15.8835	negative regulation of peroxisome proliferator activated receptor signaling pathway	dd_Smed_v6_2394_0_1	dd_Smed_v6_154_0_1	dd_Smed_v6_2083_0_1
70178	0.00050591	0.026253	3	5	455	12045	0.00659341	0.00041511	15.8835	D-serine metabolic process	dd_Smed_v6_13906_1_1	dd_Smed_v6_5726_0_1	dd_Smed_v6_3560_0_1
97037	0.00050591	0.026253	3	5	455	12045	0.00659341	0.00041511	15.8835	heme export	dd_Smed_v6_8373_0_1	dd_Smed_v6_12577_0_1	dd_Smed_v6_7578_0_1
15801	0.00050591	0.026253	3	5	455	12045	0.00659341	0.00041511	15.8835	aromatic amino acid transport	dd_Smed_v6_3578_0_1	dd_Smed_v6_5382_0_1	dd_Smed_v6_8178_0_1
32218	0.00050591	0.026253	3	5	455	12045	0.00659341	0.00041511	15.8835	riboflavin transport	dd_Smed_v6_11730_0_1	dd_Smed_v6_4081_0_1	dd_Smed_v6_8560_0_1
90407	0.00051302	0.026253	32	454	455	12045	0.0703297	0.037692	1.86591	organophosphate biosynthetic process	dd_Smed_v6_4116_0_1	dd_Smed_v6_7823_2_1	dd_Smed_v6_2087_0_1	dd_Smed_v6_13826_0_1	dd_Smed_v6_3794_0_1	dd_Smed_v6_4192_0_1	dd_Smed_v6_6564_0_1	dd_Smed_v6_21906_0_1	dd_Smed_v6_4598_0_1	dd_Smed_v6_2703_0_1	dd_Smed_v6_2009_0_1	dd_Smed_v6_7970_0_1	dd_Smed_v6_6236_0_1	dd_Smed_v6_1453_0_1	dd_Smed_v6_994_0_1	dd_Smed_v6_8165_0_1	dd_Smed_v6_7206_0_1	dd_Smed_v6_3165_0_1	dd_Smed_v6_2075_0_1	dd_Smed_v6_7354_0_1	dd_Smed_v6_7295_0_1	dd_Smed_v6_12156_0_1	dd_Smed_v6_4925_0_1	dd_Smed_v6_3903_0_1	dd_Smed_v6_1743_0_1	dd_Smed_v6_7913_0_1	dd_Smed_v6_6607_0_1	dd_Smed_v6_9579_0_1	dd_Smed_v6_8893_0_1	dd_Smed_v6_4616_0_1	dd_Smed_v6_7722_0_1	dd_Smed_v6_3032_0_1
6914	0.00051338	0.026253	26	340	455	12045	0.0571429	0.0282275	2.02437	autophagy	dd_Smed_v6_2918_0_1	dd_Smed_v6_3439_0_1	dd_Smed_v6_488_0_1	dd_Smed_v6_5150_0_1	dd_Smed_v6_7565_0_1	dd_Smed_v6_15204_0_1	dd_Smed_v6_7343_0_1	dd_Smed_v6_10724_0_1	dd_Smed_v6_9052_0_1	dd_Smed_v6_5932_0_1	dd_Smed_v6_6564_0_1	dd_Smed_v6_9559_0_1	dd_Smed_v6_4550_0_1	dd_Smed_v6_329_0_1	dd_Smed_v6_4119_0_1	dd_Smed_v6_19414_0_1	dd_Smed_v6_20366_0_1	dd_Smed_v6_9275_0_1	dd_Smed_v6_2732_0_1	dd_Smed_v6_5083_0_1	dd_Smed_v6_7354_0_1	dd_Smed_v6_4925_0_1	dd_Smed_v6_20482_0_1	dd_Smed_v6_2603_0_1	dd_Smed_v6_3616_0_1	dd_Smed_v6_5815_0_1
61919	0.00051338	0.026253	26	340	455	12045	0.0571429	0.0282275	2.02437	process utilizing autophagic mechanism	dd_Smed_v6_2918_0_1	dd_Smed_v6_3439_0_1	dd_Smed_v6_488_0_1	dd_Smed_v6_5150_0_1	dd_Smed_v6_7565_0_1	dd_Smed_v6_15204_0_1	dd_Smed_v6_7343_0_1	dd_Smed_v6_10724_0_1	dd_Smed_v6_9052_0_1	dd_Smed_v6_5932_0_1	dd_Smed_v6_6564_0_1	dd_Smed_v6_9559_0_1	dd_Smed_v6_4550_0_1	dd_Smed_v6_329_0_1	dd_Smed_v6_4119_0_1	dd_Smed_v6_19414_0_1	dd_Smed_v6_20366_0_1	dd_Smed_v6_9275_0_1	dd_Smed_v6_2732_0_1	dd_Smed_v6_5083_0_1	dd_Smed_v6_7354_0_1	dd_Smed_v6_4925_0_1	dd_Smed_v6_20482_0_1	dd_Smed_v6_2603_0_1	dd_Smed_v6_3616_0_1	dd_Smed_v6_5815_0_1
98655	0.00051899	0.026328	36	533	455	12045	0.0791209	0.0442507	1.78801	cation transmembrane transport	dd_Smed_v6_7917_0_1	dd_Smed_v6_12990_0_1	dd_Smed_v6_1981_0_1	dd_Smed_v6_2596_0_1	dd_Smed_v6_4290_0_1	dd_Smed_v6_5528_0_1	dd_Smed_v6_16838_0_1	dd_Smed_v6_13892_0_1	dd_Smed_v6_9513_0_1	dd_Smed_v6_8335_0_1	dd_Smed_v6_7241_0_1	dd_Smed_v6_10485_0_1	dd_Smed_v6_15923_0_1	dd_Smed_v6_9144_0_1	dd_Smed_v6_5382_0_1	dd_Smed_v6_17208_0_1	dd_Smed_v6_10595_0_1	dd_Smed_v6_14632_0_1	dd_Smed_v6_7229_0_1	dd_Smed_v6_4192_0_1	dd_Smed_v6_2361_0_1	dd_Smed_v6_8683_0_1	dd_Smed_v6_12594_0_1	dd_Smed_v6_5660_0_1	dd_Smed_v6_7121_0_1	dd_Smed_v6_5702_0_1	dd_Smed_v6_16390_0_1	dd_Smed_v6_1513_0_1	dd_Smed_v6_7784_0_1	dd_Smed_v6_1009_1_1	dd_Smed_v6_10160_0_1	dd_Smed_v6_9846_0_1	dd_Smed_v6_8956_0_1	dd_Smed_v6_1447_0_1	dd_Smed_v6_5125_0_1	dd_Smed_v6_3616_0_1
44282	0.00054869	0.027416	28	379	455	12045	0.0615385	0.0314653	1.95575	small molecule catabolic process	dd_Smed_v6_10206_0_1	dd_Smed_v6_7676_0_1	dd_Smed_v6_3611_0_1	dd_Smed_v6_2083_0_1	dd_Smed_v6_14927_0_1	dd_Smed_v6_1493_0_1	dd_Smed_v6_13826_0_1	dd_Smed_v6_14936_0_1	dd_Smed_v6_5344_0_1	dd_Smed_v6_13906_1_1	dd_Smed_v6_4449_0_1	dd_Smed_v6_3804_0_1	dd_Smed_v6_3560_0_1	dd_Smed_v6_3419_0_1	dd_Smed_v6_11251_0_1	dd_Smed_v6_1895_0_1	dd_Smed_v6_18130_0_1	dd_Smed_v6_2394_0_1	dd_Smed_v6_5660_0_1	dd_Smed_v6_6292_0_1	dd_Smed_v6_8766_0_1	dd_Smed_v6_6236_0_1	dd_Smed_v6_2351_0_1	dd_Smed_v6_9182_0_1	dd_Smed_v6_4925_0_1	dd_Smed_v6_3903_0_1	dd_Smed_v6_5726_0_1	dd_Smed_v6_3032_0_1
51179	0.0005491	0.027416	251	5728	455	12045	0.551648	0.47555	1.16002	localization	dd_Smed_v6_2918_0_1	dd_Smed_v6_13892_0_1	dd_Smed_v6_10304_0_1	dd_Smed_v6_6853_0_1	dd_Smed_v6_8373_0_1	dd_Smed_v6_6268_0_1	dd_Smed_v6_7924_0_1	dd_Smed_v6_14614_0_1	dd_Smed_v6_3804_0_1	dd_Smed_v6_8101_0_1	dd_Smed_v6_5932_0_1	dd_Smed_v6_8683_0_1	dd_Smed_v6_6156_0_1	dd_Smed_v6_7847_0_1	dd_Smed_v6_4792_0_1	dd_Smed_v6_12908_0_1	dd_Smed_v6_18975_0_1	dd_Smed_v6_19414_0_1	dd_Smed_v6_9150_0_1	dd_Smed_v6_1009_1_1	dd_Smed_v6_8868_0_1	dd_Smed_v6_7096_0_1	dd_Smed_v6_5049_0_1	dd_Smed_v6_8709_0_1	dd_Smed_v6_3324_0_1	dd_Smed_v6_11376_0_1	dd_Smed_v6_7972_0_1	dd_Smed_v6_7328_0_1	dd_Smed_v6_4116_0_1	dd_Smed_v6_636_0_1	dd_Smed_v6_6663_0_1	dd_Smed_v6_3611_0_1	dd_Smed_v6_5734_0_1	dd_Smed_v6_7565_0_1	dd_Smed_v6_14676_0_1	dd_Smed_v6_2817_0_1	dd_Smed_v6_5653_0_1	dd_Smed_v6_1433_0_1	dd_Smed_v6_7343_0_1
70633	0.00055832	0.027659	9	63	455	12045	0.0197802	0.00523039	3.78179	transepithelial transport	dd_Smed_v6_6609_0_1	dd_Smed_v6_22175_0_1	dd_Smed_v6_3982_0_1	dd_Smed_v6_4081_0_1	dd_Smed_v6_4090_0_1	dd_Smed_v6_7541_0_1	dd_Smed_v6_9357_0_1	dd_Smed_v6_8150_0_1	dd_Smed_v6_8560_0_1
15918	0.00059444	0.02922	8	51	455	12045	0.0175824	0.00423412	4.15255	sterol transport	dd_Smed_v6_7972_0_1	dd_Smed_v6_8407_0_1	dd_Smed_v6_636_0_1	dd_Smed_v6_4278_0_1	dd_Smed_v6_194_0_1	dd_Smed_v6_3611_0_1	dd_Smed_v6_7655_0_1	dd_Smed_v6_10304_0_1
1824	0.00064176	0.031303	13	121	455	12045	0.0285714	0.0100457	2.84416	blastocyst development	dd_Smed_v6_7917_0_1	dd_Smed_v6_4143_0_1	dd_Smed_v6_4048_0_1	dd_Smed_v6_6236_0_1	dd_Smed_v6_19836_0_1	dd_Smed_v6_23589_0_1	dd_Smed_v6_3903_0_1	dd_Smed_v6_878_0_1	dd_Smed_v6_7056_0_1	dd_Smed_v6_2670_0_1	dd_Smed_v6_5932_0_1	dd_Smed_v6_3246_0_1	dd_Smed_v6_6231_0_1
46916	0.00067366	0.032608	11	92	455	12045	0.0241758	0.00763802	3.16519	cellular transition metal ion homeostasis	dd_Smed_v6_6677_0_1	dd_Smed_v6_4081_0_1	dd_Smed_v6_1261_0_1	dd_Smed_v6_7541_0_1	dd_Smed_v6_8956_0_1	dd_Smed_v6_1226_0_1	dd_Smed_v6_5528_0_1	dd_Smed_v6_1513_0_1	dd_Smed_v6_8560_0_1	dd_Smed_v6_8868_0_1	dd_Smed_v6_14478_0_1
51188	0.00068664	0.032985	18	203	455	12045	0.0395604	0.0168535	2.34732	cofactor biosynthetic process	dd_Smed_v6_4598_0_1	dd_Smed_v6_4591_0_1	dd_Smed_v6_6292_0_1	dd_Smed_v6_7823_2_1	dd_Smed_v6_2009_0_1	dd_Smed_v6_6606_1_1	dd_Smed_v6_4260_0_1	dd_Smed_v6_994_0_1	dd_Smed_v6_8165_0_1	dd_Smed_v6_2075_0_1	dd_Smed_v6_13826_0_1	dd_Smed_v6_7295_0_1	dd_Smed_v6_1743_0_1	dd_Smed_v6_7913_0_1	dd_Smed_v6_1226_0_1	dd_Smed_v6_3794_0_1	dd_Smed_v6_8893_0_1	dd_Smed_v6_3032_0_1
1902001	0.00072846	0.034471	5	20	455	12045	0.010989	0.00166044	6.61813	fatty acid transmembrane transport	dd_Smed_v6_6609_0_1	dd_Smed_v6_3982_0_1	dd_Smed_v6_9357_0_1	dd_Smed_v6_7823_2_1	dd_Smed_v6_3611_0_1
34383	0.00072846	0.034471	5	20	455	12045	0.010989	0.00166044	6.61813	low-density lipoprotein particle clearance	dd_Smed_v6_7972_0_1	dd_Smed_v6_636_0_1	dd_Smed_v6_4278_0_1	dd_Smed_v6_3148_0_1	dd_Smed_v6_194_0_1
6633	0.00073866	0.034695	11	93	455	12045	0.0241758	0.00772105	3.13116	fatty acid biosynthetic process	dd_Smed_v6_10529_0_1	dd_Smed_v6_1743_0_1	dd_Smed_v6_20_0_1	dd_Smed_v6_5902_0_1	dd_Smed_v6_7823_2_1	dd_Smed_v6_3611_0_1	dd_Smed_v6_2009_0_1	dd_Smed_v6_2257_0_1	dd_Smed_v6_9863_0_1	dd_Smed_v6_1977_0_1	dd_Smed_v6_3641_0_1
44550	0.0007729	0.035124	7	41	455	12045	0.0153846	0.0034039	4.5197	secondary metabolite biosynthetic process	dd_Smed_v6_4550_0_1	dd_Smed_v6_1978_0_1	dd_Smed_v6_4081_0_1	dd_Smed_v6_5800_0_1	dd_Smed_v6_2534_0_1	dd_Smed_v6_2510_0_1	dd_Smed_v6_8560_0_1
48286	0.0007729	0.035124	7	41	455	12045	0.0153846	0.0034039	4.5197	lung alveolus development	dd_Smed_v6_10051_0_1	dd_Smed_v6_3903_0_1	dd_Smed_v6_8956_0_1	dd_Smed_v6_7897_0_1	dd_Smed_v6_6236_0_1	dd_Smed_v6_4685_0_1	dd_Smed_v6_11660_0_1
65008	0.00077441	0.035124	212	4736	455	12045	0.465934	0.393192	1.185	regulation of biological quality	dd_Smed_v6_12010_0_1	dd_Smed_v6_2918_0_1	dd_Smed_v6_2083_0_1	dd_Smed_v6_10304_0_1	dd_Smed_v6_7924_0_1	dd_Smed_v6_48_0_1	dd_Smed_v6_11906_0_1	dd_Smed_v6_14614_0_1	dd_Smed_v6_3804_0_1	dd_Smed_v6_8101_0_1	dd_Smed_v6_5932_0_1	dd_Smed_v6_8683_0_1	dd_Smed_v6_14661_0_1	dd_Smed_v6_3711_0_1	dd_Smed_v6_6156_0_1	dd_Smed_v6_9355_0_1	dd_Smed_v6_21196_0_1	dd_Smed_v6_19063_0_1	dd_Smed_v6_4792_0_1	dd_Smed_v6_19414_0_1	dd_Smed_v6_994_0_1	dd_Smed_v6_9150_0_1	dd_Smed_v6_1009_1_1	dd_Smed_v6_8868_0_1	dd_Smed_v6_2075_0_1	dd_Smed_v6_9863_0_1	dd_Smed_v6_5049_0_1	dd_Smed_v6_8709_0_1	dd_Smed_v6_3324_0_1	dd_Smed_v6_7972_0_1	dd_Smed_v6_6256_0_1	dd_Smed_v6_7328_0_1	dd_Smed_v6_4116_0_1	dd_Smed_v6_636_0_1	dd_Smed_v6_3611_0_1	dd_Smed_v6_7565_0_1	dd_Smed_v6_1433_0_1	dd_Smed_v6_7343_0_1	dd_Smed_v6_5344_0_1
1881	0.00078102	0.035124	4	12	455	12045	0.00879121	0.000996264	8.82418	receptor recycling	dd_Smed_v6_3889_0_1	dd_Smed_v6_6051_0_1	dd_Smed_v6_5049_0_1	dd_Smed_v6_9150_0_1
6569	0.00078102	0.035124	4	12	455	12045	0.00879121	0.000996264	8.82418	tryptophan catabolic process	dd_Smed_v6_13826_0_1	dd_Smed_v6_8766_0_1	dd_Smed_v6_3419_0_1	dd_Smed_v6_3032_0_1
46218	0.00078102	0.035124	4	12	455	12045	0.00879121	0.000996264	8.82418	indolalkylamine catabolic process	dd_Smed_v6_13826_0_1	dd_Smed_v6_8766_0_1	dd_Smed_v6_3419_0_1	dd_Smed_v6_3032_0_1
19748	0.00087373	0.039016	13	125	455	12045	0.0285714	0.0103778	2.75314	secondary metabolic process	dd_Smed_v6_4550_0_1	dd_Smed_v6_1978_0_1	dd_Smed_v6_2083_0_1	dd_Smed_v6_8766_0_1	dd_Smed_v6_3362_0_1	dd_Smed_v6_4081_0_1	dd_Smed_v6_4925_0_1	dd_Smed_v6_4319_0_1	dd_Smed_v6_4449_0_1	dd_Smed_v6_5800_0_1	dd_Smed_v6_2534_0_1	dd_Smed_v6_2510_0_1	dd_Smed_v6_8560_0_1
16601	0.00092673	0.040808	5	21	455	12045	0.010989	0.00174346	6.30298	Rac protein signal transduction	dd_Smed_v6_690_0_1	dd_Smed_v6_5922_0_1	dd_Smed_v6_2387_0_1	dd_Smed_v6_987_0_1	dd_Smed_v6_3362_0_1
48072	0.00092673	0.040808	5	21	455	12045	0.010989	0.00174346	6.30298	compound eye pigmentation	dd_Smed_v6_4550_0_1	dd_Smed_v6_4081_0_1	dd_Smed_v6_2534_0_1	dd_Smed_v6_2510_0_1	dd_Smed_v6_8560_0_1
1902455	0.00098344	0.041573	3	6	455	12045	0.00659341	0.000498132	13.2363	negative regulation of stem cell population maintenance	dd_Smed_v6_10591_0_1	dd_Smed_v6_7096_0_1	dd_Smed_v6_11452_0_1
34775	0.00098344	0.041573	3	6	455	12045	0.00659341	0.000498132	13.2363	glutathione transmembrane transport	dd_Smed_v6_6609_0_1	dd_Smed_v6_3982_0_1	dd_Smed_v6_9357_0_1
35915	0.00098344	0.041573	3	6	455	12045	0.00659341	0.000498132	13.2363	pore formation in membrane of other organism	dd_Smed_v6_12605_0_1	dd_Smed_v6_13683_0_1	dd_Smed_v6_10990_0_1
71716	0.00098344	0.041573	3	6	455	12045	0.00659341	0.000498132	13.2363	leukotriene transport	dd_Smed_v6_6609_0_1	dd_Smed_v6_3982_0_1	dd_Smed_v6_9357_0_1
46416	0.00098344	0.041573	3	6	455	12045	0.00659341	0.000498132	13.2363	D-amino acid metabolic process	dd_Smed_v6_13906_1_1	dd_Smed_v6_5726_0_1	dd_Smed_v6_3560_0_1
15911	0.00098344	0.041573	3	6	455	12045	0.00659341	0.000498132	13.2363	long-chain fatty acid import across plasma membrane	dd_Smed_v6_6609_0_1	dd_Smed_v6_3982_0_1	dd_Smed_v6_9357_0_1
35672	0.0010947	0.045439	4	13	455	12045	0.00879121	0.00107929	8.14539	oligopeptide transmembrane transport	dd_Smed_v6_6609_0_1	dd_Smed_v6_3982_0_1	dd_Smed_v6_9357_0_1	dd_Smed_v6_8983_0_1
16137	0.0010947	0.045439	4	13	455	12045	0.00879121	0.00107929	8.14539	glycoside metabolic process	dd_Smed_v6_4081_0_1	dd_Smed_v6_11947_0_1	dd_Smed_v6_29848_0_1	dd_Smed_v6_8560_0_1
42447	0.0011035	0.045439	6	32	455	12045	0.0131868	0.0026567	4.9636	hormone catabolic process	dd_Smed_v6_2394_0_1	dd_Smed_v6_5344_0_1	dd_Smed_v6_2083_0_1	dd_Smed_v6_14927_0_1	dd_Smed_v6_4449_0_1	dd_Smed_v6_2351_0_1
32330	0.0011035	0.045439	6	32	455	12045	0.0131868	0.0026567	4.9636	regulation of chondrocyte differentiation	dd_Smed_v6_10591_0_1	dd_Smed_v6_7096_0_1	dd_Smed_v6_4850_0_1	dd_Smed_v6_33575_0_1	dd_Smed_v6_6045_0_1	dd_Smed_v6_11452_0_1
1901264	0.0011247	0.045718	8	56	455	12045	0.0175824	0.00464923	3.78179	carbohydrate derivative transport	dd_Smed_v6_396_0_1	dd_Smed_v6_7354_0_1	dd_Smed_v6_4081_0_1	dd_Smed_v6_3508_0_1	dd_Smed_v6_1874_0_1	dd_Smed_v6_5150_0_1	dd_Smed_v6_8560_0_1	dd_Smed_v6_9499_0_1
97352	0.0011247	0.045718	8	56	455	12045	0.0175824	0.00464923	3.78179	autophagosome maturation	dd_Smed_v6_4550_0_1	dd_Smed_v6_2918_0_1	dd_Smed_v6_7354_0_1	dd_Smed_v6_10724_0_1	dd_Smed_v6_4119_0_1	dd_Smed_v6_5150_0_1	dd_Smed_v6_3616_0_1	dd_Smed_v6_5815_0_1
42908	0.0013064	0.04989	6	33	455	12045	0.0131868	0.00273973	4.81319	xenobiotic transport	dd_Smed_v6_6609_0_1	dd_Smed_v6_3982_0_1	dd_Smed_v6_4081_0_1	dd_Smed_v6_9357_0_1	dd_Smed_v6_8983_0_1	dd_Smed_v6_8560_0_1
6726	0.00137	0.04989	7	45	455	12045	0.0153846	0.00373599	4.11795	eye pigment biosynthetic process	dd_Smed_v6_4550_0_1	dd_Smed_v6_1978_0_1	dd_Smed_v6_4081_0_1	dd_Smed_v6_5800_0_1	dd_Smed_v6_2534_0_1	dd_Smed_v6_2510_0_1	dd_Smed_v6_8560_0_1
7034	0.0013836	0.04989	16	181	455	12045	0.0351648	0.015027	2.34011	vacuolar transport	dd_Smed_v6_4550_0_1	dd_Smed_v6_2918_0_1	dd_Smed_v6_12908_0_1	dd_Smed_v6_4119_0_1	dd_Smed_v6_19414_0_1	dd_Smed_v6_20366_0_1	dd_Smed_v6_8868_0_1	dd_Smed_v6_15204_0_1	dd_Smed_v6_396_0_1	dd_Smed_v6_7354_0_1	dd_Smed_v6_20482_0_1	dd_Smed_v6_8633_0_1	dd_Smed_v6_2534_0_1	dd_Smed_v6_1365_0_1	dd_Smed_v6_3616_0_1	dd_Smed_v6_5815_0_1
34354	0.0014239	0.04989	2	2	455	12045	0.0043956	0.000166044	26.4725	'de novo' NAD biosynthetic process from tryptophan	dd_Smed_v6_13826_0_1	dd_Smed_v6_3032_0_1
34627	0.0014239	0.04989	2	2	455	12045	0.0043956	0.000166044	26.4725	'de novo' NAD biosynthetic process	dd_Smed_v6_13826_0_1	dd_Smed_v6_3032_0_1
18979	0.0014239	0.04989	2	2	455	12045	0.0043956	0.000166044	26.4725	trichloroethylene metabolic process	dd_Smed_v6_5344_0_1	dd_Smed_v6_14927_0_1
2636	0.0014239	0.04989	2	2	455	12045	0.0043956	0.000166044	26.4725	positive regulation of germinal center formation	dd_Smed_v6_3903_0_1	dd_Smed_v6_6236_0_1
2905	0.0014239	0.04989	2	2	455	12045	0.0043956	0.000166044	26.4725	regulation of mature B cell apoptotic process	dd_Smed_v6_3903_0_1	dd_Smed_v6_6236_0_1
2906	0.0014239	0.04989	2	2	455	12045	0.0043956	0.000166044	26.4725	negative regulation of mature B cell apoptotic process	dd_Smed_v6_3903_0_1	dd_Smed_v6_6236_0_1
36088	0.0014239	0.04989	2	2	455	12045	0.0043956	0.000166044	26.4725	D-serine catabolic process	dd_Smed_v6_5726_0_1	dd_Smed_v6_3560_0_1
70256	0.0014239	0.04989	2	2	455	12045	0.0043956	0.000166044	26.4725	negative regulation of mucus secretion	dd_Smed_v6_3903_0_1	dd_Smed_v6_6236_0_1
55130	0.0014239	0.04989	2	2	455	12045	0.0043956	0.000166044	26.4725	D-alanine catabolic process	dd_Smed_v6_5726_0_1	dd_Smed_v6_3560_0_1
6154	0.0014239	0.04989	2	2	455	12045	0.0043956	0.000166044	26.4725	adenosine catabolic process	dd_Smed_v6_3903_0_1	dd_Smed_v6_6236_0_1
6157	0.0014239	0.04989	2	2	455	12045	0.0043956	0.000166044	26.4725	deoxyadenosine catabolic process	dd_Smed_v6_3903_0_1	dd_Smed_v6_6236_0_1
42196	0.0014239	0.04989	2	2	455	12045	0.0043956	0.000166044	26.4725	chlorinated hydrocarbon metabolic process	dd_Smed_v6_5344_0_1	dd_Smed_v6_14927_0_1
42197	0.0014239	0.04989	2	2	455	12045	0.0043956	0.000166044	26.4725	halogenated hydrocarbon metabolic process	dd_Smed_v6_5344_0_1	dd_Smed_v6_14927_0_1
42323	0.0014239	0.04989	2	2	455	12045	0.0043956	0.000166044	26.4725	negative regulation of circadian sleep/wake cycle, non-REM sleep	dd_Smed_v6_3903_0_1	dd_Smed_v6_6236_0_1
60169	0.0014239	0.04989	2	2	455	12045	0.0043956	0.000166044	26.4725	negative regulation of adenosine receptor signaling pathway	dd_Smed_v6_3903_0_1	dd_Smed_v6_6236_0_1
60407	0.0014239	0.04989	2	2	455	12045	0.0043956	0.000166044	26.4725	negative regulation of penile erection	dd_Smed_v6_3903_0_1	dd_Smed_v6_6236_0_1
46090	0.0014239	0.04989	2	2	455	12045	0.0043956	0.000166044	26.4725	deoxyadenosine metabolic process	dd_Smed_v6_3903_0_1	dd_Smed_v6_6236_0_1
46110	0.0014239	0.04989	2	2	455	12045	0.0043956	0.000166044	26.4725	xanthine metabolic process	dd_Smed_v6_3903_0_1	dd_Smed_v6_6236_0_1
46111	0.0014239	0.04989	2	2	455	12045	0.0043956	0.000166044	26.4725	xanthine biosynthetic process	dd_Smed_v6_3903_0_1	dd_Smed_v6_6236_0_1
46144	0.0014239	0.04989	2	2	455	12045	0.0043956	0.000166044	26.4725	D-alanine family amino acid metabolic process	dd_Smed_v6_5726_0_1	dd_Smed_v6_3560_0_1
46436	0.0014239	0.04989	2	2	455	12045	0.0043956	0.000166044	26.4725	D-alanine metabolic process	dd_Smed_v6_5726_0_1	dd_Smed_v6_3560_0_1
71705	0.0014241	0.04989	84	1624	455	12045	0.184615	0.134828	1.36927	nitrogen compound transport	dd_Smed_v6_10206_0_1	dd_Smed_v6_7917_0_1	dd_Smed_v6_1978_0_1	dd_Smed_v6_3889_0_1	dd_Smed_v6_1171_0_1	dd_Smed_v6_9357_0_1	dd_Smed_v6_12311_0_1	dd_Smed_v6_488_0_1	dd_Smed_v6_2596_0_1	dd_Smed_v6_5528_0_1	dd_Smed_v6_1544_0_1	dd_Smed_v6_13892_0_1	dd_Smed_v6_2472_0_1	dd_Smed_v6_10304_0_1	dd_Smed_v6_7578_0_1	dd_Smed_v6_429_0_1	dd_Smed_v6_8373_0_1	dd_Smed_v6_15204_0_1	dd_Smed_v6_6609_0_1	dd_Smed_v6_7852_0_1	dd_Smed_v6_3578_0_1	dd_Smed_v6_4081_0_1	dd_Smed_v6_4529_0_1	dd_Smed_v6_5382_0_1	dd_Smed_v6_194_0_1	dd_Smed_v6_3804_0_1	dd_Smed_v6_8101_0_1	dd_Smed_v6_5932_0_1	dd_Smed_v6_3560_0_1	dd_Smed_v6_2534_0_1	dd_Smed_v6_1365_0_1	dd_Smed_v6_8560_0_1	dd_Smed_v6_8683_0_1	dd_Smed_v6_3148_0_1	dd_Smed_v6_12577_0_1	dd_Smed_v6_16390_0_1	dd_Smed_v6_19414_0_1	dd_Smed_v6_6236_0_1	dd_Smed_v6_8983_0_1
[truncated: 212 more columns]

## Sheet: S2b. 719_nkx_up
GO-ID	p-value	corr p-value	nkx2.2(RNAi)	dd_Smed_v6	nkx2.2(RNAi) total	dd_Smed_v6 total	nkx2.2-RNAi percent	dd_Smed_v6 percent	Fold Enrichment	Description	Transcripts in test set
10499	7.5774e-09	4.9874e-05	9	18	475	12045	0.0189474	0.0014944	12.6789	proteasomal ubiquitin-independent protein catabolic process	dd_Smed_v6_1241_0_1	dd_Smed_v6_1583_0_1	dd_Smed_v6_1235_0_1	dd_Smed_v6_3387_0_1	dd_Smed_v6_2477_0_1	dd_Smed_v6_2117_0_1	dd_Smed_v6_1771_0_1	dd_Smed_v6_2007_0_1	dd_Smed_v6_1669_0_1
19752	4.1914e-07	0.00094885	55	690	475	12045	0.115789	0.0572852	2.02128	carboxylic acid metabolic process	dd_Smed_v6_4189_0_1	dd_Smed_v6_1260_0_1	dd_Smed_v6_7730_0_1	dd_Smed_v6_10576_0_1	dd_Smed_v6_2154_0_1	dd_Smed_v6_4349_0_1	dd_Smed_v6_6561_0_1	dd_Smed_v6_2219_0_1	dd_Smed_v6_11843_0_1	dd_Smed_v6_8918_0_1	dd_Smed_v6_1896_0_1	dd_Smed_v6_7927_0_1	dd_Smed_v6_4331_0_1	dd_Smed_v6_6242_0_1	dd_Smed_v6_9118_0_1	dd_Smed_v6_400_0_1	dd_Smed_v6_2488_0_1	dd_Smed_v6_3215_0_1	dd_Smed_v6_2970_0_1	dd_Smed_v6_4806_0_1	dd_Smed_v6_1306_0_1	dd_Smed_v6_1858_0_1	dd_Smed_v6_2156_0_1	dd_Smed_v6_5404_0_1	dd_Smed_v6_2663_0_1	dd_Smed_v6_725_0_1	dd_Smed_v6_1939_0_1	dd_Smed_v6_873_0_1	dd_Smed_v6_4922_0_1	dd_Smed_v6_1604_0_1	dd_Smed_v6_3948_0_1	dd_Smed_v6_3613_0_1	dd_Smed_v6_1026_0_1	dd_Smed_v6_2263_0_1	dd_Smed_v6_3785_0_1	dd_Smed_v6_3750_0_1	dd_Smed_v6_1711_0_1	dd_Smed_v6_523_0_1	dd_Smed_v6_1060_0_1
6955	4.9987e-07	0.00094885	65	878	475	12045	0.136842	0.0728933	1.87729	immune response	dd_Smed_v6_19417_0_1	dd_Smed_v6_7145_0_1	dd_Smed_v6_101_0_1	dd_Smed_v6_5463_0_1	dd_Smed_v6_10576_0_1	dd_Smed_v6_1286_0_1	dd_Smed_v6_4773_0_1	dd_Smed_v6_2481_0_1	dd_Smed_v6_10167_0_1	dd_Smed_v6_5313_0_1	dd_Smed_v6_7242_0_1	dd_Smed_v6_8004_0_1	dd_Smed_v6_3493_1_1	dd_Smed_v6_2268_0_1	dd_Smed_v6_2391_0_1	dd_Smed_v6_320_0_1	dd_Smed_v6_2488_0_1	dd_Smed_v6_4321_0_1	dd_Smed_v6_749_0_1	dd_Smed_v6_4016_0_1	dd_Smed_v6_39015_0_1	dd_Smed_v6_8621_0_1	dd_Smed_v6_1771_0_1	dd_Smed_v6_7470_0_1	dd_Smed_v6_13823_0_1	dd_Smed_v6_9550_0_1	dd_Smed_v6_3422_0_1	dd_Smed_v6_11951_0_1	dd_Smed_v6_3201_0_1	dd_Smed_v6_3368_0_1	dd_Smed_v6_7478_0_1	dd_Smed_v6_4058_0_1	dd_Smed_v6_6536_0_1	dd_Smed_v6_1880_0_1	dd_Smed_v6_785_0_1	dd_Smed_v6_3638_0_1	dd_Smed_v6_8505_0_1	dd_Smed_v6_4108_0_1	dd_Smed_v6_1913_0_1
6082	7.7724e-07	0.00094885	57	740	475	12045	0.12	0.0614363	1.95324	organic acid metabolic process	dd_Smed_v6_4189_0_1	dd_Smed_v6_1260_0_1	dd_Smed_v6_7730_0_1	dd_Smed_v6_10576_0_1	dd_Smed_v6_7128_0_1	dd_Smed_v6_2154_0_1	dd_Smed_v6_4349_0_1	dd_Smed_v6_6561_0_1	dd_Smed_v6_2219_0_1	dd_Smed_v6_11843_0_1	dd_Smed_v6_8918_0_1	dd_Smed_v6_1896_0_1	dd_Smed_v6_7927_0_1	dd_Smed_v6_4331_0_1	dd_Smed_v6_6242_0_1	dd_Smed_v6_9118_0_1	dd_Smed_v6_400_0_1	dd_Smed_v6_2488_0_1	dd_Smed_v6_3215_0_1	dd_Smed_v6_2970_0_1	dd_Smed_v6_4806_0_1	dd_Smed_v6_1306_0_1	dd_Smed_v6_1858_0_1	dd_Smed_v6_2156_0_1	dd_Smed_v6_5404_0_1	dd_Smed_v6_2663_0_1	dd_Smed_v6_725_0_1	dd_Smed_v6_1939_0_1	dd_Smed_v6_873_0_1	dd_Smed_v6_4922_0_1	dd_Smed_v6_1604_0_1	dd_Smed_v6_3948_0_1	dd_Smed_v6_3613_0_1	dd_Smed_v6_34919_0_1	dd_Smed_v6_1026_0_1	dd_Smed_v6_2263_0_1	dd_Smed_v6_3785_0_1	dd_Smed_v6_3750_0_1	dd_Smed_v6_1711_0_1
2478	7.8796e-07	0.00094885	24	196	475	12045	0.0505263	0.0162723	3.10505	antigen processing and presentation of exogenous peptide antigen	dd_Smed_v6_1241_0_1	dd_Smed_v6_1583_0_1	dd_Smed_v6_1235_0_1	dd_Smed_v6_220_0_1	dd_Smed_v6_632_0_1	dd_Smed_v6_2477_0_1	dd_Smed_v6_1913_0_1	dd_Smed_v6_13139_0_1	dd_Smed_v6_1771_0_1	dd_Smed_v6_2481_0_1	dd_Smed_v6_864_0_1	dd_Smed_v6_2007_0_1	dd_Smed_v6_1669_0_1	dd_Smed_v6_2013_0_1	dd_Smed_v6_3422_0_1	dd_Smed_v6_2590_0_1	dd_Smed_v6_3387_0_1	dd_Smed_v6_10917_0_1	dd_Smed_v6_1975_0_1	dd_Smed_v6_2268_0_1	dd_Smed_v6_175_0_1	dd_Smed_v6_2391_0_1	dd_Smed_v6_456_0_1	dd_Smed_v6_1363_0_1
19884	8.6495e-07	0.00094885	24	197	475	12045	0.0505263	0.0163553	3.08929	antigen processing and presentation of exogenous antigen	dd_Smed_v6_1241_0_1	dd_Smed_v6_1583_0_1	dd_Smed_v6_1235_0_1	dd_Smed_v6_220_0_1	dd_Smed_v6_632_0_1	dd_Smed_v6_2477_0_1	dd_Smed_v6_1913_0_1	dd_Smed_v6_13139_0_1	dd_Smed_v6_1771_0_1	dd_Smed_v6_2481_0_1	dd_Smed_v6_864_0_1	dd_Smed_v6_2007_0_1	dd_Smed_v6_1669_0_1	dd_Smed_v6_2013_0_1	dd_Smed_v6_3422_0_1	dd_Smed_v6_2590_0_1	dd_Smed_v6_3387_0_1	dd_Smed_v6_10917_0_1	dd_Smed_v6_1975_0_1	dd_Smed_v6_2268_0_1	dd_Smed_v6_175_0_1	dd_Smed_v6_2391_0_1	dd_Smed_v6_456_0_1	dd_Smed_v6_1363_0_1
43436	1.1167e-06	0.00105	56	730	475	12045	0.117895	0.0606061	1.94526	oxoacid metabolic process	dd_Smed_v6_4189_0_1	dd_Smed_v6_1260_0_1	dd_Smed_v6_7730_0_1	dd_Smed_v6_10576_0_1	dd_Smed_v6_2154_0_1	dd_Smed_v6_4349_0_1	dd_Smed_v6_6561_0_1	dd_Smed_v6_2219_0_1	dd_Smed_v6_11843_0_1	dd_Smed_v6_8918_0_1	dd_Smed_v6_1896_0_1	dd_Smed_v6_7927_0_1	dd_Smed_v6_4331_0_1	dd_Smed_v6_6242_0_1	dd_Smed_v6_9118_0_1	dd_Smed_v6_400_0_1	dd_Smed_v6_2488_0_1	dd_Smed_v6_3215_0_1	dd_Smed_v6_2970_0_1	dd_Smed_v6_4806_0_1	dd_Smed_v6_1306_0_1	dd_Smed_v6_1858_0_1	dd_Smed_v6_2156_0_1	dd_Smed_v6_5404_0_1	dd_Smed_v6_2663_0_1	dd_Smed_v6_725_0_1	dd_Smed_v6_1939_0_1	dd_Smed_v6_873_0_1	dd_Smed_v6_4922_0_1	dd_Smed_v6_1604_0_1	dd_Smed_v6_3948_0_1	dd_Smed_v6_3613_0_1	dd_Smed_v6_34919_0_1	dd_Smed_v6_1026_0_1	dd_Smed_v6_2263_0_1	dd_Smed_v6_3785_0_1	dd_Smed_v6_3750_0_1	dd_Smed_v6_1711_0_1	dd_Smed_v6_523_0_1
19221	1.2893e-06	0.0010608	39	434	475	12045	0.0821053	0.0360315	2.2787	cytokine-mediated signaling pathway	dd_Smed_v6_1583_0_1	dd_Smed_v6_1235_0_1	dd_Smed_v6_3650_0_1	dd_Smed_v6_19417_0_1	dd_Smed_v6_2329_0_1	dd_Smed_v6_1951_0_1	dd_Smed_v6_632_0_1	dd_Smed_v6_2477_0_1	dd_Smed_v6_1913_0_1	dd_Smed_v6_7128_0_1	dd_Smed_v6_522_0_1	dd_Smed_v6_2481_0_1	dd_Smed_v6_7124_0_1	dd_Smed_v6_2007_0_1	dd_Smed_v6_1669_0_1	dd_Smed_v6_2013_0_1	dd_Smed_v6_3387_0_1	dd_Smed_v6_4012_0_1	dd_Smed_v6_6776_0_1	dd_Smed_v6_8004_0_1	dd_Smed_v6_2391_0_1	dd_Smed_v6_320_0_1	dd_Smed_v6_1241_0_1	dd_Smed_v6_1131_0_1	dd_Smed_v6_8621_0_1	dd_Smed_v6_758_1_1	dd_Smed_v6_457_0_1	dd_Smed_v6_133_0_1	dd_Smed_v6_1492_0_1	dd_Smed_v6_1771_0_1	dd_Smed_v6_864_0_1	dd_Smed_v6_176_0_1	dd_Smed_v6_2695_0_1	dd_Smed_v6_353_0_1	dd_Smed_v6_4435_0_1	dd_Smed_v6_3201_0_1	dd_Smed_v6_20897_0_1	dd_Smed_v6_10917_0_1	dd_Smed_v6_5510_0_1
48002	1.4916e-06	0.0010908	24	203	475	12045	0.0505263	0.0168535	2.99798	antigen processing and presentation of peptide antigen	dd_Smed_v6_1241_0_1	dd_Smed_v6_1583_0_1	dd_Smed_v6_1235_0_1	dd_Smed_v6_220_0_1	dd_Smed_v6_632_0_1	dd_Smed_v6_2477_0_1	dd_Smed_v6_1913_0_1	dd_Smed_v6_13139_0_1	dd_Smed_v6_1771_0_1	dd_Smed_v6_2481_0_1	dd_Smed_v6_864_0_1	dd_Smed_v6_2007_0_1	dd_Smed_v6_1669_0_1	dd_Smed_v6_2013_0_1	dd_Smed_v6_3422_0_1	dd_Smed_v6_2590_0_1	dd_Smed_v6_3387_0_1	dd_Smed_v6_10917_0_1	dd_Smed_v6_1975_0_1	dd_Smed_v6_2268_0_1	dd_Smed_v6_175_0_1	dd_Smed_v6_2391_0_1	dd_Smed_v6_456_0_1	dd_Smed_v6_1363_0_1
2376	1.8155e-06	0.001195	114	1912	475	12045	0.24	0.158738	1.51192	immune system process	dd_Smed_v6_1235_0_1	dd_Smed_v6_4464_0_1	dd_Smed_v6_10576_0_1	dd_Smed_v6_7128_0_1	dd_Smed_v6_1286_0_1	dd_Smed_v6_8022_0_1	dd_Smed_v6_2154_0_1	dd_Smed_v6_1669_0_1	dd_Smed_v6_2219_0_1	dd_Smed_v6_10167_0_1	dd_Smed_v6_8004_0_1	dd_Smed_v6_3493_1_1	dd_Smed_v6_2268_0_1	dd_Smed_v6_2391_0_1	dd_Smed_v6_749_0_1	dd_Smed_v6_4016_0_1	dd_Smed_v6_7470_0_1	dd_Smed_v6_2970_0_1	dd_Smed_v6_13823_0_1	dd_Smed_v6_864_0_1	dd_Smed_v6_4075_0_1	dd_Smed_v6_2210_0_1	dd_Smed_v6_3638_0_1	dd_Smed_v6_1583_0_1	dd_Smed_v6_5531_0_1	dd_Smed_v6_2329_0_1	dd_Smed_v6_4108_0_1	dd_Smed_v6_1647_0_1	dd_Smed_v6_4477_0_1	dd_Smed_v6_1213_0_1	dd_Smed_v6_13139_0_1	dd_Smed_v6_1282_0_1	dd_Smed_v6_5794_0_1	dd_Smed_v6_913_0_1	dd_Smed_v6_1241_0_1	dd_Smed_v6_5491_0_1	dd_Smed_v6_642_0_1	dd_Smed_v6_1916_0_1	dd_Smed_v6_2520_0_1
44281	3.3991e-06	0.0019571	84	1306	475	12045	0.176842	0.108427	1.63098	small molecule metabolic process	dd_Smed_v6_4189_0_1	dd_Smed_v6_1260_0_1	dd_Smed_v6_7730_0_1	dd_Smed_v6_10169_0_1	dd_Smed_v6_10576_0_1	dd_Smed_v6_7128_0_1	dd_Smed_v6_2154_0_1	dd_Smed_v6_4349_0_1	dd_Smed_v6_6561_0_1	dd_Smed_v6_2219_0_1	dd_Smed_v6_11843_0_1	dd_Smed_v6_8918_0_1	dd_Smed_v6_1896_0_1	dd_Smed_v6_7927_0_1	dd_Smed_v6_1500_0_1	dd_Smed_v6_4331_0_1	dd_Smed_v6_6242_0_1	dd_Smed_v6_266_0_1	dd_Smed_v6_9118_0_1	dd_Smed_v6_160_0_1	dd_Smed_v6_4099_0_1	dd_Smed_v6_400_0_1	dd_Smed_v6_4970_0_1	dd_Smed_v6_2488_0_1	dd_Smed_v6_4321_0_1	dd_Smed_v6_710_0_1	dd_Smed_v6_5546_0_1	dd_Smed_v6_3215_0_1	dd_Smed_v6_2970_0_1	dd_Smed_v6_4806_0_1	dd_Smed_v6_1306_0_1	dd_Smed_v6_1858_0_1	dd_Smed_v6_2156_0_1	dd_Smed_v6_2567_0_1	dd_Smed_v6_7478_0_1	dd_Smed_v6_3084_0_1	dd_Smed_v6_4058_0_1	dd_Smed_v6_4841_0_1	dd_Smed_v6_5404_0_1
2479	4.4109e-06	0.0019571	12	62	475	12045	0.0252632	0.00514736	4.90798	antigen processing and presentation of exogenous peptide antigen via MHC class I, TAP-dependent	dd_Smed_v6_1241_0_1	dd_Smed_v6_1583_0_1	dd_Smed_v6_1235_0_1	dd_Smed_v6_2590_0_1	dd_Smed_v6_3387_0_1	dd_Smed_v6_220_0_1	dd_Smed_v6_2477_0_1	dd_Smed_v6_1913_0_1	dd_Smed_v6_1771_0_1	dd_Smed_v6_2481_0_1	dd_Smed_v6_2007_0_1	dd_Smed_v6_1669_0_1
19882	4.5666e-06	0.0019571	25	231	475	12045	0.0526316	0.0191781	2.74436	antigen processing and presentation	dd_Smed_v6_1583_0_1	dd_Smed_v6_1235_0_1	dd_Smed_v6_220_0_1	dd_Smed_v6_632_0_1	dd_Smed_v6_2477_0_1	dd_Smed_v6_1913_0_1	dd_Smed_v6_13139_0_1	dd_Smed_v6_2481_0_1	dd_Smed_v6_2007_0_1	dd_Smed_v6_1669_0_1	dd_Smed_v6_2013_0_1	dd_Smed_v6_2906_0_1	dd_Smed_v6_2590_0_1	dd_Smed_v6_3387_0_1	dd_Smed_v6_1975_0_1	dd_Smed_v6_2268_0_1	dd_Smed_v6_2391_0_1	dd_Smed_v6_456_0_1	dd_Smed_v6_1241_0_1	dd_Smed_v6_1771_0_1	dd_Smed_v6_864_0_1	dd_Smed_v6_3422_0_1	dd_Smed_v6_10917_0_1	dd_Smed_v6_175_0_1	dd_Smed_v6_1363_0_1
1903188	4.7398e-06	0.0019571	5	8	475	12045	0.0105263	0.000664176	15.8487	positive regulation of vitellogenesis	dd_Smed_v6_3422_0_1	dd_Smed_v6_13139_0_1	dd_Smed_v6_1975_0_1	dd_Smed_v6_175_0_1	dd_Smed_v6_1363_0_1
1903186	4.7398e-06	0.0019571	5	8	475	12045	0.0105263	0.000664176	15.8487	regulation of vitellogenesis	dd_Smed_v6_3422_0_1	dd_Smed_v6_13139_0_1	dd_Smed_v6_1975_0_1	dd_Smed_v6_175_0_1	dd_Smed_v6_1363_0_1
45055	4.7574e-06	0.0019571	47	599	475	12045	0.0989474	0.0497302	1.98968	regulated exocytosis	dd_Smed_v6_22061_0_1	dd_Smed_v6_2329_0_1	dd_Smed_v6_7145_0_1	dd_Smed_v6_8505_0_1	dd_Smed_v6_1951_0_1	dd_Smed_v6_1913_0_1	dd_Smed_v6_10576_0_1	dd_Smed_v6_1213_0_1	dd_Smed_v6_13139_0_1	dd_Smed_v6_1282_0_1	dd_Smed_v6_4773_0_1	dd_Smed_v6_2481_0_1	dd_Smed_v6_8909_0_1	dd_Smed_v6_1680_0_1	dd_Smed_v6_3993_0_1	dd_Smed_v6_2906_0_1	dd_Smed_v6_2590_0_1	dd_Smed_v6_6318_0_1	dd_Smed_v6_5794_0_1	dd_Smed_v6_10167_0_1	dd_Smed_v6_913_0_1	dd_Smed_v6_3653_0_1	dd_Smed_v6_4335_0_1	dd_Smed_v6_7830_0_1	dd_Smed_v6_12716_0_1	dd_Smed_v6_253_0_1	dd_Smed_v6_320_0_1	dd_Smed_v6_5491_0_1	dd_Smed_v6_4321_0_1	dd_Smed_v6_10734_0_1	dd_Smed_v6_2830_0_1	dd_Smed_v6_642_0_1	dd_Smed_v6_4016_0_1	dd_Smed_v6_457_0_1	dd_Smed_v6_133_0_1	dd_Smed_v6_1492_0_1	dd_Smed_v6_1771_0_1	dd_Smed_v6_1033_0_1	dd_Smed_v6_4007_0_1
42590	7.3861e-06	0.0027063	12	65	475	12045	0.0252632	0.00539643	4.68146	antigen processing and presentation of exogenous peptide antigen via MHC class I	dd_Smed_v6_1241_0_1	dd_Smed_v6_1583_0_1	dd_Smed_v6_1235_0_1	dd_Smed_v6_2590_0_1	dd_Smed_v6_3387_0_1	dd_Smed_v6_220_0_1	dd_Smed_v6_2477_0_1	dd_Smed_v6_1913_0_1	dd_Smed_v6_1771_0_1	dd_Smed_v6_2481_0_1	dd_Smed_v6_2007_0_1	dd_Smed_v6_1669_0_1
2474	7.4487e-06	0.0027063	13	76	475	12045	0.0273684	0.00630967	4.33753	antigen processing and presentation of peptide antigen via MHC class I	dd_Smed_v6_1241_0_1	dd_Smed_v6_1583_0_1	dd_Smed_v6_1235_0_1	dd_Smed_v6_220_0_1	dd_Smed_v6_632_0_1	dd_Smed_v6_2477_0_1	dd_Smed_v6_1913_0_1	dd_Smed_v6_1771_0_1	dd_Smed_v6_2481_0_1	dd_Smed_v6_2007_0_1	dd_Smed_v6_1669_0_1	dd_Smed_v6_2590_0_1	dd_Smed_v6_3387_0_1
8544	7.8121e-06	0.0027063	40	485	475	12045	0.0842105	0.0402657	2.09137	epidermis development	dd_Smed_v6_653_0_1	dd_Smed_v6_13570_0_1	dd_Smed_v6_34439_0_1	dd_Smed_v6_2329_0_1	dd_Smed_v6_8543_0_1	dd_Smed_v6_12062_0_1	dd_Smed_v6_1213_0_1	dd_Smed_v6_7273_0_1	dd_Smed_v6_9734_0_1	dd_Smed_v6_3573_0_1	dd_Smed_v6_1613_0_1	dd_Smed_v6_5196_0_1	dd_Smed_v6_209_0_1	dd_Smed_v6_3039_0_1	dd_Smed_v6_11605_0_1	dd_Smed_v6_6462_0_1	dd_Smed_v6_3809_0_1	dd_Smed_v6_913_0_1	dd_Smed_v6_1975_0_1	dd_Smed_v6_7830_0_1	dd_Smed_v6_2268_0_1	dd_Smed_v6_160_0_1	dd_Smed_v6_9564_0_1	dd_Smed_v6_13188_0_1	dd_Smed_v6_5491_0_1	dd_Smed_v6_791_0_1	dd_Smed_v6_39015_0_1	dd_Smed_v6_8621_0_1	dd_Smed_v6_1704_0_1	dd_Smed_v6_13823_0_1	dd_Smed_v6_3422_0_1	dd_Smed_v6_6545_0_1	dd_Smed_v6_4075_0_1	dd_Smed_v6_383_0_1	dd_Smed_v6_7930_0_1	dd_Smed_v6_834_0_1	dd_Smed_v6_2058_0_1	dd_Smed_v6_975_0_1	dd_Smed_v6_175_0_1
45321	1.026e-05	0.0031126	50	672	475	12045	0.105263	0.0557908	1.88675	leukocyte activation	dd_Smed_v6_4464_0_1	dd_Smed_v6_7145_0_1	dd_Smed_v6_10576_0_1	dd_Smed_v6_7128_0_1	dd_Smed_v6_4773_0_1	dd_Smed_v6_2481_0_1	dd_Smed_v6_894_0_1	dd_Smed_v6_1767_0_1	dd_Smed_v6_10167_0_1	dd_Smed_v6_3493_1_1	dd_Smed_v6_2391_0_1	dd_Smed_v6_2577_0_1	dd_Smed_v6_320_0_1	dd_Smed_v6_4321_0_1	dd_Smed_v6_749_0_1	dd_Smed_v6_4016_0_1	dd_Smed_v6_39015_0_1	dd_Smed_v6_1771_0_1	dd_Smed_v6_7470_0_1	dd_Smed_v6_13823_0_1	dd_Smed_v6_4075_0_1	dd_Smed_v6_11951_0_1	dd_Smed_v6_1783_0_1	dd_Smed_v6_7478_0_1	dd_Smed_v6_4058_0_1	dd_Smed_v6_6536_0_1	dd_Smed_v6_1880_0_1	dd_Smed_v6_785_0_1	dd_Smed_v6_8505_0_1	dd_Smed_v6_4108_0_1	dd_Smed_v6_1913_0_1	dd_Smed_v6_1213_0_1	dd_Smed_v6_13139_0_1	dd_Smed_v6_1282_0_1	dd_Smed_v6_1680_0_1	dd_Smed_v6_2906_0_1	dd_Smed_v6_5794_0_1	dd_Smed_v6_913_0_1	dd_Smed_v6_3653_0_1
1905691	1.0319e-05	0.0031126	5	9	475	12045	0.0105263	0.000747198	14.0877	lipid droplet disassembly	dd_Smed_v6_3422_0_1	dd_Smed_v6_13139_0_1	dd_Smed_v6_1975_0_1	dd_Smed_v6_175_0_1	dd_Smed_v6_1363_0_1
6887	1.0404e-05	0.0031126	51	691	475	12045	0.107368	0.0573682	1.87157	exocytosis	dd_Smed_v6_7145_0_1	dd_Smed_v6_1951_0_1	dd_Smed_v6_10576_0_1	dd_Smed_v6_4773_0_1	dd_Smed_v6_2481_0_1	dd_Smed_v6_8909_0_1	dd_Smed_v6_3993_0_1	dd_Smed_v6_10167_0_1	dd_Smed_v6_320_0_1	dd_Smed_v6_4321_0_1	dd_Smed_v6_3292_0_1	dd_Smed_v6_10734_0_1	dd_Smed_v6_2830_0_1	dd_Smed_v6_4016_0_1	dd_Smed_v6_791_0_1	dd_Smed_v6_1771_0_1	dd_Smed_v6_11951_0_1	dd_Smed_v6_4058_0_1	dd_Smed_v6_1880_0_1	dd_Smed_v6_785_0_1	dd_Smed_v6_2443_0_1	dd_Smed_v6_22061_0_1	dd_Smed_v6_2329_0_1	dd_Smed_v6_8505_0_1	dd_Smed_v6_1913_0_1	dd_Smed_v6_1213_0_1	dd_Smed_v6_13139_0_1	dd_Smed_v6_1282_0_1	dd_Smed_v6_1680_0_1	dd_Smed_v6_2906_0_1	dd_Smed_v6_2590_0_1	dd_Smed_v6_2966_0_1	dd_Smed_v6_6318_0_1	dd_Smed_v6_5794_0_1	dd_Smed_v6_913_0_1	dd_Smed_v6_6776_0_1	dd_Smed_v6_3653_0_1	dd_Smed_v6_4335_0_1	dd_Smed_v6_7830_0_1
1902036	1.1956e-05	0.0034216	14	91	475	12045	0.0294737	0.007555	3.90121	regulation of hematopoietic stem cell differentiation	dd_Smed_v6_1241_0_1	dd_Smed_v6_6143_0_1	dd_Smed_v6_1583_0_1	dd_Smed_v6_1235_0_1	dd_Smed_v6_2477_0_1	dd_Smed_v6_1913_0_1	dd_Smed_v6_1771_0_1	dd_Smed_v6_2481_0_1	dd_Smed_v6_864_0_1	dd_Smed_v6_2007_0_1	dd_Smed_v6_1669_0_1	dd_Smed_v6_2013_0_1	dd_Smed_v6_3387_0_1	dd_Smed_v6_3198_0_1
46394	1.3185e-05	0.0034714	24	230	475	12045	0.0505263	0.0190951	2.64604	carboxylic acid biosynthetic process	dd_Smed_v6_19627_0_1	dd_Smed_v6_12653_0_1	dd_Smed_v6_7598_0_1	dd_Smed_v6_10576_0_1	dd_Smed_v6_873_0_1	dd_Smed_v6_3215_0_1	dd_Smed_v6_4349_0_1	dd_Smed_v6_6561_0_1	dd_Smed_v6_3948_0_1	dd_Smed_v6_1726_0_1	dd_Smed_v6_11843_0_1	dd_Smed_v6_7198_0_1	dd_Smed_v6_8918_0_1	dd_Smed_v6_1896_0_1	dd_Smed_v6_1858_0_1	dd_Smed_v6_7927_0_1	dd_Smed_v6_1026_0_1	dd_Smed_v6_6242_0_1	dd_Smed_v6_9118_0_1	dd_Smed_v6_4367_0_1	dd_Smed_v6_523_0_1	dd_Smed_v6_1060_0_1	dd_Smed_v6_3906_0_1	dd_Smed_v6_2311_0_1
16053	1.3185e-05	0.0034714	24	230	475	12045	0.0505263	0.0190951	2.64604	organic acid biosynthetic process	dd_Smed_v6_19627_0_1	dd_Smed_v6_12653_0_1	dd_Smed_v6_7598_0_1	dd_Smed_v6_10576_0_1	dd_Smed_v6_873_0_1	dd_Smed_v6_3215_0_1	dd_Smed_v6_4349_0_1	dd_Smed_v6_6561_0_1	dd_Smed_v6_3948_0_1	dd_Smed_v6_1726_0_1	dd_Smed_v6_11843_0_1	dd_Smed_v6_7198_0_1	dd_Smed_v6_8918_0_1	dd_Smed_v6_1896_0_1	dd_Smed_v6_1858_0_1	dd_Smed_v6_7927_0_1	dd_Smed_v6_1026_0_1	dd_Smed_v6_6242_0_1	dd_Smed_v6_9118_0_1	dd_Smed_v6_4367_0_1	dd_Smed_v6_523_0_1	dd_Smed_v6_1060_0_1	dd_Smed_v6_3906_0_1	dd_Smed_v6_2311_0_1
6457	1.4334e-05	0.0036286	29	310	475	12045	0.0610526	0.0257368	2.37219	protein folding	dd_Smed_v6_1811_0_1	dd_Smed_v6_220_0_1	dd_Smed_v6_1596_0_1	dd_Smed_v6_1502_0_1	dd_Smed_v6_632_0_1	dd_Smed_v6_1087_0_1	dd_Smed_v6_894_0_1	dd_Smed_v6_2064_0_1	dd_Smed_v6_686_0_1	dd_Smed_v6_668_0_1	dd_Smed_v6_2406_0_1	dd_Smed_v6_320_0_1	dd_Smed_v6_3619_0_1	dd_Smed_v6_4016_0_1	dd_Smed_v6_421_0_1	dd_Smed_v6_779_0_1	dd_Smed_v6_1039_0_1	dd_Smed_v6_511_0_1	dd_Smed_v6_847_0_1	dd_Smed_v6_758_1_1	dd_Smed_v6_457_0_1	dd_Smed_v6_133_0_1	dd_Smed_v6_678_0_1	dd_Smed_v6_20897_0_1	dd_Smed_v6_6558_0_1	dd_Smed_v6_3588_0_1	dd_Smed_v6_1058_0_1	dd_Smed_v6_1880_0_1	dd_Smed_v6_1536_0_1
8360	1.5035e-05	0.0036652	21	187	475	12045	0.0442105	0.0155251	2.84768	regulation of cell shape	dd_Smed_v6_33994_0_1	dd_Smed_v6_9490_0_1	dd_Smed_v6_791_0_1	dd_Smed_v6_1131_0_1	dd_Smed_v6_8621_0_1	dd_Smed_v6_8022_0_1	dd_Smed_v6_730_0_1	dd_Smed_v6_3573_0_1	dd_Smed_v6_1613_0_1	dd_Smed_v6_383_0_1	dd_Smed_v6_3039_0_1	dd_Smed_v6_7478_0_1	dd_Smed_v6_727_0_1	dd_Smed_v6_913_0_1	dd_Smed_v6_12943_0_1	dd_Smed_v6_4486_0_1	dd_Smed_v6_3493_1_1	dd_Smed_v6_3339_0_1	dd_Smed_v6_3207_0_1	dd_Smed_v6_2032_0_1	dd_Smed_v6_1735_0_1
44255	1.6558e-05	0.0038922	50	684	475	12045	0.105263	0.056787	1.85365	cellular lipid metabolic process	dd_Smed_v6_7730_0_1	dd_Smed_v6_10169_0_1	dd_Smed_v6_4349_0_1	dd_Smed_v6_4773_0_1	dd_Smed_v6_2855_0_1	dd_Smed_v6_6561_0_1	dd_Smed_v6_2013_0_1	dd_Smed_v6_4812_2_1	dd_Smed_v6_7927_0_1	dd_Smed_v6_4331_0_1	dd_Smed_v6_6242_0_1	dd_Smed_v6_266_0_1	dd_Smed_v6_160_0_1	dd_Smed_v6_9789_0_1	dd_Smed_v6_35289_0_1	dd_Smed_v6_3674_0_1	dd_Smed_v6_877_0_1	dd_Smed_v6_6738_0_1	dd_Smed_v6_6868_0_1	dd_Smed_v6_864_0_1	dd_Smed_v6_4806_0_1	dd_Smed_v6_1306_0_1	dd_Smed_v6_2567_0_1	dd_Smed_v6_7478_0_1	dd_Smed_v6_2621_0_1	dd_Smed_v6_785_0_1	dd_Smed_v6_271_0_1	dd_Smed_v6_6531_0_1	dd_Smed_v6_2663_0_1	dd_Smed_v6_725_0_1	dd_Smed_v6_4922_0_1	dd_Smed_v6_10927_0_1	dd_Smed_v6_3948_0_1	dd_Smed_v6_1680_0_1	dd_Smed_v6_4077_0_1	dd_Smed_v6_3131_0_1	dd_Smed_v6_1026_0_1	dd_Smed_v6_3785_0_1	dd_Smed_v6_523_0_1
1775	1.9706e-05	0.0041282	56	803	475	12045	0.117895	0.0666667	1.76842	cell activation	dd_Smed_v6_4464_0_1	dd_Smed_v6_7145_0_1	dd_Smed_v6_1951_0_1	dd_Smed_v6_10576_0_1	dd_Smed_v6_7128_0_1	dd_Smed_v6_4773_0_1	dd_Smed_v6_2481_0_1	dd_Smed_v6_3993_0_1	dd_Smed_v6_894_0_1	dd_Smed_v6_209_0_1	dd_Smed_v6_1767_0_1	dd_Smed_v6_10167_0_1	dd_Smed_v6_3493_1_1	dd_Smed_v6_2391_0_1	dd_Smed_v6_2577_0_1	dd_Smed_v6_320_0_1	dd_Smed_v6_4321_0_1	dd_Smed_v6_749_0_1	dd_Smed_v6_4016_0_1	dd_Smed_v6_39015_0_1	dd_Smed_v6_1771_0_1	dd_Smed_v6_7470_0_1	dd_Smed_v6_13823_0_1	dd_Smed_v6_4075_0_1	dd_Smed_v6_11951_0_1	dd_Smed_v6_1783_0_1	dd_Smed_v6_7478_0_1	dd_Smed_v6_4058_0_1	dd_Smed_v6_6536_0_1	dd_Smed_v6_1880_0_1	dd_Smed_v6_785_0_1	dd_Smed_v6_2443_0_1	dd_Smed_v6_8505_0_1	dd_Smed_v6_4108_0_1	dd_Smed_v6_1913_0_1	dd_Smed_v6_1213_0_1	dd_Smed_v6_13139_0_1	dd_Smed_v6_1282_0_1	dd_Smed_v6_1680_0_1
71345	1.9756e-05	0.0041282	48	651	475	12045	0.101053	0.0540473	1.86971	cellular response to cytokine stimulus	dd_Smed_v6_9955_0_1	dd_Smed_v6_1583_0_1	dd_Smed_v6_1235_0_1	dd_Smed_v6_3650_0_1	dd_Smed_v6_19417_0_1	dd_Smed_v6_2329_0_1	dd_Smed_v6_1951_0_1	dd_Smed_v6_632_0_1	dd_Smed_v6_2477_0_1	dd_Smed_v6_1913_0_1	dd_Smed_v6_7128_0_1	dd_Smed_v6_907_0_1	dd_Smed_v6_1282_0_1	dd_Smed_v6_522_0_1	dd_Smed_v6_2481_0_1	dd_Smed_v6_7124_0_1	dd_Smed_v6_2007_0_1	dd_Smed_v6_1669_0_1	dd_Smed_v6_2013_0_1	dd_Smed_v6_3387_0_1	dd_Smed_v6_209_0_1	dd_Smed_v6_4012_0_1	dd_Smed_v6_6776_0_1	dd_Smed_v6_8004_0_1	dd_Smed_v6_7830_0_1	dd_Smed_v6_2391_0_1	dd_Smed_v6_320_0_1	dd_Smed_v6_2488_0_1	dd_Smed_v6_1241_0_1	dd_Smed_v6_1580_0_1	dd_Smed_v6_1131_0_1	dd_Smed_v6_8621_0_1	dd_Smed_v6_758_1_1	dd_Smed_v6_457_0_1	dd_Smed_v6_133_0_1	dd_Smed_v6_1492_0_1	dd_Smed_v6_1771_0_1	dd_Smed_v6_864_0_1	dd_Smed_v6_176_0_1
60785	1.9968e-05	0.0041282	5	10	475	12045	0.0105263	0.00083022	12.6789	regulation of apoptosis involved in tissue homeostasis	dd_Smed_v6_3422_0_1	dd_Smed_v6_13139_0_1	dd_Smed_v6_1975_0_1	dd_Smed_v6_175_0_1	dd_Smed_v6_1363_0_1
34975	2.007e-05	0.0041282	7	23	475	12045	0.0147368	0.00190951	7.71762	protein folding in endoplasmic reticulum	dd_Smed_v6_4016_0_1	dd_Smed_v6_6558_0_1	dd_Smed_v6_220_0_1	dd_Smed_v6_1502_0_1	dd_Smed_v6_632_0_1	dd_Smed_v6_511_0_1	dd_Smed_v6_758_1_1
2366	2.4716e-05	0.0049297	37	456	475	12045	0.0778947	0.037858	2.05755	leukocyte activation involved in immune response	dd_Smed_v6_7145_0_1	dd_Smed_v6_8505_0_1	dd_Smed_v6_4108_0_1	dd_Smed_v6_1913_0_1	dd_Smed_v6_10576_0_1	dd_Smed_v6_1213_0_1	dd_Smed_v6_13139_0_1	dd_Smed_v6_1282_0_1	dd_Smed_v6_4773_0_1	dd_Smed_v6_2481_0_1	dd_Smed_v6_1680_0_1	dd_Smed_v6_2906_0_1	dd_Smed_v6_5794_0_1	dd_Smed_v6_10167_0_1	dd_Smed_v6_913_0_1	dd_Smed_v6_3653_0_1	dd_Smed_v6_7830_0_1	dd_Smed_v6_253_0_1	dd_Smed_v6_320_0_1	dd_Smed_v6_5491_0_1	dd_Smed_v6_4321_0_1	dd_Smed_v6_749_0_1	dd_Smed_v6_642_0_1	dd_Smed_v6_4016_0_1	dd_Smed_v6_39015_0_1	dd_Smed_v6_457_0_1	dd_Smed_v6_133_0_1	dd_Smed_v6_1771_0_1	dd_Smed_v6_13823_0_1	dd_Smed_v6_1033_0_1	dd_Smed_v6_11951_0_1	dd_Smed_v6_7478_0_1	dd_Smed_v6_8116_0_1	dd_Smed_v6_4058_0_1	dd_Smed_v6_1880_0_1	dd_Smed_v6_162_0_1	dd_Smed_v6_785_0_1
2263	2.9873e-05	0.0057831	37	460	475	12045	0.0778947	0.0381901	2.03966	cell activation involved in immune response	dd_Smed_v6_7145_0_1	dd_Smed_v6_8505_0_1	dd_Smed_v6_4108_0_1	dd_Smed_v6_1913_0_1	dd_Smed_v6_10576_0_1	dd_Smed_v6_1213_0_1	dd_Smed_v6_13139_0_1	dd_Smed_v6_1282_0_1	dd_Smed_v6_4773_0_1	dd_Smed_v6_2481_0_1	dd_Smed_v6_1680_0_1	dd_Smed_v6_2906_0_1	dd_Smed_v6_5794_0_1	dd_Smed_v6_10167_0_1	dd_Smed_v6_913_0_1	dd_Smed_v6_3653_0_1	dd_Smed_v6_7830_0_1	dd_Smed_v6_253_0_1	dd_Smed_v6_320_0_1	dd_Smed_v6_5491_0_1	dd_Smed_v6_4321_0_1	dd_Smed_v6_749_0_1	dd_Smed_v6_642_0_1	dd_Smed_v6_4016_0_1	dd_Smed_v6_39015_0_1	dd_Smed_v6_457_0_1	dd_Smed_v6_133_0_1	dd_Smed_v6_1771_0_1	dd_Smed_v6_13823_0_1	dd_Smed_v6_1033_0_1	dd_Smed_v6_11951_0_1	dd_Smed_v6_7478_0_1	dd_Smed_v6_8116_0_1	dd_Smed_v6_4058_0_1	dd_Smed_v6_1880_0_1	dd_Smed_v6_162_0_1	dd_Smed_v6_785_0_1
2274	3.2805e-05	0.0061692	37	462	475	12045	0.0778947	0.0383562	2.03083	myeloid leukocyte activation	dd_Smed_v6_7145_0_1	dd_Smed_v6_8505_0_1	dd_Smed_v6_1913_0_1	dd_Smed_v6_10576_0_1	dd_Smed_v6_1213_0_1	dd_Smed_v6_13139_0_1	dd_Smed_v6_1282_0_1	dd_Smed_v6_4773_0_1	dd_Smed_v6_2481_0_1	dd_Smed_v6_1680_0_1	dd_Smed_v6_2906_0_1	dd_Smed_v6_5794_0_1	dd_Smed_v6_10167_0_1	dd_Smed_v6_913_0_1	dd_Smed_v6_3653_0_1	dd_Smed_v6_7830_0_1	dd_Smed_v6_2391_0_1	dd_Smed_v6_253_0_1	dd_Smed_v6_320_0_1	dd_Smed_v6_5491_0_1	dd_Smed_v6_4321_0_1	dd_Smed_v6_642_0_1	dd_Smed_v6_4016_0_1	dd_Smed_v6_39015_0_1	dd_Smed_v6_457_0_1	dd_Smed_v6_133_0_1	dd_Smed_v6_1771_0_1	dd_Smed_v6_1033_0_1	dd_Smed_v6_4075_0_1	dd_Smed_v6_11951_0_1	dd_Smed_v6_7478_0_1	dd_Smed_v6_10917_0_1	dd_Smed_v6_8116_0_1	dd_Smed_v6_4058_0_1	dd_Smed_v6_1880_0_1	dd_Smed_v6_162_0_1	dd_Smed_v6_785_0_1
2000736	3.5596e-05	0.0065081	18	154	475	12045	0.0378947	0.0127854	2.96391	regulation of stem cell differentiation	dd_Smed_v6_1241_0_1	dd_Smed_v6_6143_0_1	dd_Smed_v6_1583_0_1	dd_Smed_v6_1235_0_1	dd_Smed_v6_2477_0_1	dd_Smed_v6_1913_0_1	dd_Smed_v6_7128_0_1	dd_Smed_v6_39015_0_1	dd_Smed_v6_8442_0_1	dd_Smed_v6_1771_0_1	dd_Smed_v6_2481_0_1	dd_Smed_v6_864_0_1	dd_Smed_v6_2007_0_1	dd_Smed_v6_1669_0_1	dd_Smed_v6_2013_0_1	dd_Smed_v6_4075_0_1	dd_Smed_v6_3387_0_1	dd_Smed_v6_3198_0_1
42403	3.6744e-05	0.0065364	7	25	475	12045	0.0147368	0.00207555	7.10021	thyroid hormone metabolic process	dd_Smed_v6_3422_0_1	dd_Smed_v6_34919_0_1	dd_Smed_v6_13139_0_1	dd_Smed_v6_1975_0_1	dd_Smed_v6_2268_0_1	dd_Smed_v6_175_0_1	dd_Smed_v6_1363_0_1
7009	4.0729e-05	0.0070547	19	170	475	12045	0.04	0.0141137	2.83412	plasma membrane organization	dd_Smed_v6_3292_0_1	dd_Smed_v6_1432_0_1	dd_Smed_v6_22061_0_1	dd_Smed_v6_2329_0_1	dd_Smed_v6_4899_0_1	dd_Smed_v6_6951_0_1	dd_Smed_v6_791_0_1	dd_Smed_v6_7087_0_1	dd_Smed_v6_1122_0_1	dd_Smed_v6_877_0_1	dd_Smed_v6_3993_0_1	dd_Smed_v6_1613_0_1	dd_Smed_v6_834_0_1	dd_Smed_v6_3039_0_1	dd_Smed_v6_3131_0_1	dd_Smed_v6_7478_0_1	dd_Smed_v6_4335_0_1	dd_Smed_v6_11017_0_1	dd_Smed_v6_13850_0_1
6520	4.287e-05	0.0072352	25	263	475	12045	0.0526316	0.0218348	2.41045	cellular amino acid metabolic process	dd_Smed_v6_4189_0_1	dd_Smed_v6_1939_0_1	dd_Smed_v6_873_0_1	dd_Smed_v6_2154_0_1	dd_Smed_v6_4349_0_1	dd_Smed_v6_4922_0_1	dd_Smed_v6_2219_0_1	dd_Smed_v6_8918_0_1	dd_Smed_v6_1896_0_1	dd_Smed_v6_9118_0_1	dd_Smed_v6_3750_0_1	dd_Smed_v6_1711_0_1	dd_Smed_v6_1060_0_1	dd_Smed_v6_3906_0_1	dd_Smed_v6_2488_0_1	dd_Smed_v6_12653_0_1	dd_Smed_v6_3983_0_1	dd_Smed_v6_3215_0_1	dd_Smed_v6_2691_0_1	dd_Smed_v6_2970_0_1	dd_Smed_v6_4987_0_1	dd_Smed_v6_7198_0_1	dd_Smed_v6_1858_0_1	dd_Smed_v6_2156_0_1	dd_Smed_v6_4367_0_1
1901532	4.4767e-05	0.0073664	14	102	475	12045	0.0294737	0.00846824	3.4805	regulation of hematopoietic progenitor cell differentiation	dd_Smed_v6_1241_0_1	dd_Smed_v6_6143_0_1	dd_Smed_v6_1583_0_1	dd_Smed_v6_1235_0_1	dd_Smed_v6_2477_0_1	dd_Smed_v6_1913_0_1	dd_Smed_v6_1771_0_1	dd_Smed_v6_2481_0_1	dd_Smed_v6_864_0_1	dd_Smed_v6_2007_0_1	dd_Smed_v6_1669_0_1	dd_Smed_v6_2013_0_1	dd_Smed_v6_3387_0_1	dd_Smed_v6_3198_0_1
97272	6.0957e-05	0.0092439	3	3	475	12045	0.00631579	0.000249066	25.3579	ammonia homeostasis	dd_Smed_v6_4349_0_1	dd_Smed_v6_1882_0_1	dd_Smed_v6_3906_0_1
46903	6.1239e-05	0.0092439	67	1057	475	12045	0.141053	0.0877543	1.60736	secretion	dd_Smed_v6_7145_0_1	dd_Smed_v6_1951_0_1	dd_Smed_v6_632_0_1	dd_Smed_v6_10576_0_1	dd_Smed_v6_7128_0_1	dd_Smed_v6_4773_0_1	dd_Smed_v6_2481_0_1	dd_Smed_v6_8909_0_1	dd_Smed_v6_3993_0_1	dd_Smed_v6_2013_0_1	dd_Smed_v6_894_0_1	dd_Smed_v6_3039_0_1	dd_Smed_v6_10167_0_1	dd_Smed_v6_8772_0_1	dd_Smed_v6_320_0_1	dd_Smed_v6_4321_0_1	dd_Smed_v6_3292_0_1	dd_Smed_v6_10734_0_1	dd_Smed_v6_2830_0_1	dd_Smed_v6_4016_0_1	dd_Smed_v6_791_0_1	dd_Smed_v6_39015_0_1	dd_Smed_v6_12152_0_1	dd_Smed_v6_1771_0_1	dd_Smed_v6_10624_0_1	dd_Smed_v6_864_0_1	dd_Smed_v6_11951_0_1	dd_Smed_v6_6566_0_1	dd_Smed_v6_4058_0_1	dd_Smed_v6_1880_0_1	dd_Smed_v6_785_0_1	dd_Smed_v6_2443_0_1	dd_Smed_v6_653_0_1	dd_Smed_v6_22061_0_1	dd_Smed_v6_2329_0_1	dd_Smed_v6_8505_0_1	dd_Smed_v6_1913_0_1	dd_Smed_v6_1159_0_1	dd_Smed_v6_1213_0_1
6590	6.3769e-05	0.0092439	6	19	475	12045	0.0126316	0.00157742	8.00776	thyroid hormone generation	dd_Smed_v6_3422_0_1	dd_Smed_v6_13139_0_1	dd_Smed_v6_1975_0_1	dd_Smed_v6_2268_0_1	dd_Smed_v6_175_0_1	dd_Smed_v6_1363_0_1
35722	6.4063e-05	0.0092439	9	46	475	12045	0.0189474	0.00381901	4.96133	interleukin-12-mediated signaling pathway	dd_Smed_v6_2013_0_1	dd_Smed_v6_2329_0_1	dd_Smed_v6_20897_0_1	dd_Smed_v6_1131_0_1	dd_Smed_v6_8621_0_1	dd_Smed_v6_457_0_1	dd_Smed_v6_133_0_1	dd_Smed_v6_522_0_1	dd_Smed_v6_864_0_1
71349	6.4063e-05	0.0092439	9	46	475	12045	0.0189474	0.00381901	4.96133	cellular response to interleukin-12	dd_Smed_v6_2013_0_1	dd_Smed_v6_2329_0_1	dd_Smed_v6_20897_0_1	dd_Smed_v6_1131_0_1	dd_Smed_v6_8621_0_1	dd_Smed_v6_457_0_1	dd_Smed_v6_133_0_1	dd_Smed_v6_522_0_1	dd_Smed_v6_864_0_1
6521	6.4603e-05	0.0092439	12	80	475	12045	0.0252632	0.00664176	3.80368	regulation of cellular amino acid metabolic process	dd_Smed_v6_1241_0_1	dd_Smed_v6_1583_0_1	dd_Smed_v6_1235_0_1	dd_Smed_v6_3387_0_1	dd_Smed_v6_2477_0_1	dd_Smed_v6_1913_0_1	dd_Smed_v6_4367_0_1	dd_Smed_v6_873_0_1	dd_Smed_v6_1771_0_1	dd_Smed_v6_2481_0_1	dd_Smed_v6_2007_0_1	dd_Smed_v6_1669_0_1
1901564	6.7581e-05	0.0094642	218	4504	475	12045	0.458947	0.373931	1.22736	organonitrogen compound metabolic process	dd_Smed_v6_1235_0_1	dd_Smed_v6_3650_0_1	dd_Smed_v6_1227_0_1	dd_Smed_v6_6578_0_1	dd_Smed_v6_10576_0_1	dd_Smed_v6_1286_0_1	dd_Smed_v6_1766_0_1	dd_Smed_v6_4349_0_1	dd_Smed_v6_1669_0_1	dd_Smed_v6_6683_0_1	dd_Smed_v6_6233_0_1	dd_Smed_v6_8918_0_1	dd_Smed_v6_6462_0_1	dd_Smed_v6_4012_0_1	dd_Smed_v6_9118_0_1	dd_Smed_v6_8004_0_1	dd_Smed_v6_2586_0_1	dd_Smed_v6_2268_0_1	dd_Smed_v6_9789_0_1	dd_Smed_v6_4970_0_1	dd_Smed_v6_4160_0_1	dd_Smed_v6_64_0_1	dd_Smed_v6_4016_0_1	dd_Smed_v6_710_0_1	dd_Smed_v6_3215_0_1	dd_Smed_v6_2970_0_1	dd_Smed_v6_6868_0_1	dd_Smed_v6_2695_0_1	dd_Smed_v6_2156_0_1	dd_Smed_v6_6566_0_1	dd_Smed_v6_110_0_1	dd_Smed_v6_1417_0_1	dd_Smed_v6_653_0_1	dd_Smed_v6_2329_0_1	dd_Smed_v6_6531_0_1	dd_Smed_v6_9107_0_1	dd_Smed_v6_6582_0_1	dd_Smed_v6_13139_0_1	dd_Smed_v6_873_0_1
2275	7.6068e-05	0.010277	33	409	475	12045	0.0694737	0.033956	2.04599	myeloid cell activation involved in immune response	dd_Smed_v6_7145_0_1	dd_Smed_v6_8505_0_1	dd_Smed_v6_1913_0_1	dd_Smed_v6_10576_0_1	dd_Smed_v6_1213_0_1	dd_Smed_v6_13139_0_1	dd_Smed_v6_1282_0_1	dd_Smed_v6_4773_0_1	dd_Smed_v6_2481_0_1	dd_Smed_v6_1680_0_1	dd_Smed_v6_2906_0_1	dd_Smed_v6_5794_0_1	dd_Smed_v6_10167_0_1	dd_Smed_v6_913_0_1	dd_Smed_v6_3653_0_1	dd_Smed_v6_7830_0_1	dd_Smed_v6_253_0_1	dd_Smed_v6_320_0_1	dd_Smed_v6_5491_0_1	dd_Smed_v6_4321_0_1	dd_Smed_v6_642_0_1	dd_Smed_v6_4016_0_1	dd_Smed_v6_457_0_1	dd_Smed_v6_133_0_1	dd_Smed_v6_1771_0_1	dd_Smed_v6_1033_0_1	dd_Smed_v6_11951_0_1	dd_Smed_v6_7478_0_1	dd_Smed_v6_8116_0_1	dd_Smed_v6_4058_0_1	dd_Smed_v6_1880_0_1	dd_Smed_v6_162_0_1	dd_Smed_v6_785_0_1
70671	7.6509e-05	0.010277	9	47	475	12045	0.0189474	0.00390203	4.85577	response to interleukin-12	dd_Smed_v6_2013_0_1	dd_Smed_v6_2329_0_1	dd_Smed_v6_20897_0_1	dd_Smed_v6_1131_0_1	dd_Smed_v6_8621_0_1	dd_Smed_v6_457_0_1	dd_Smed_v6_133_0_1	dd_Smed_v6_522_0_1	dd_Smed_v6_864_0_1
165	8.2951e-05	0.010808	28	324	475	12045	0.0589474	0.0268991	2.19142	MAPK cascade	dd_Smed_v6_653_0_1	dd_Smed_v6_1583_0_1	dd_Smed_v6_1235_0_1	dd_Smed_v6_2477_0_1	dd_Smed_v6_1913_0_1	dd_Smed_v6_1286_0_1	dd_Smed_v6_1282_0_1	dd_Smed_v6_2481_0_1	dd_Smed_v6_2007_0_1	dd_Smed_v6_1669_0_1	dd_Smed_v6_3387_0_1	dd_Smed_v6_8581_0_1	dd_Smed_v6_913_0_1	dd_Smed_v6_8004_0_1	dd_Smed_v6_2391_0_1	dd_Smed_v6_1241_0_1	dd_Smed_v6_4160_0_1	dd_Smed_v6_1771_0_1	dd_Smed_v6_1122_0_1	dd_Smed_v6_10624_0_1	dd_Smed_v6_176_0_1	dd_Smed_v6_3368_0_1	dd_Smed_v6_3107_0_1	dd_Smed_v6_12943_0_1	dd_Smed_v6_10917_0_1	dd_Smed_v6_4486_0_1	dd_Smed_v6_7607_0_1	dd_Smed_v6_6536_0_1
32940	8.3747e-05	0.010808	61	946	475	12045	0.128421	0.0785388	1.63513	secretion by cell	dd_Smed_v6_7145_0_1	dd_Smed_v6_1951_0_1	dd_Smed_v6_632_0_1	dd_Smed_v6_10576_0_1	dd_Smed_v6_4773_0_1	dd_Smed_v6_2481_0_1	dd_Smed_v6_8909_0_1	dd_Smed_v6_3993_0_1	dd_Smed_v6_2013_0_1	dd_Smed_v6_894_0_1	dd_Smed_v6_10167_0_1	dd_Smed_v6_8772_0_1	dd_Smed_v6_320_0_1	dd_Smed_v6_4321_0_1	dd_Smed_v6_3292_0_1	dd_Smed_v6_10734_0_1	dd_Smed_v6_2830_0_1	dd_Smed_v6_4016_0_1	dd_Smed_v6_791_0_1	dd_Smed_v6_39015_0_1	dd_Smed_v6_1771_0_1	dd_Smed_v6_864_0_1	dd_Smed_v6_11951_0_1	dd_Smed_v6_6566_0_1	dd_Smed_v6_4058_0_1	dd_Smed_v6_1880_0_1	dd_Smed_v6_785_0_1	dd_Smed_v6_2443_0_1	dd_Smed_v6_653_0_1	dd_Smed_v6_22061_0_1	dd_Smed_v6_2329_0_1	dd_Smed_v6_8505_0_1	dd_Smed_v6_1913_0_1	dd_Smed_v6_1213_0_1	dd_Smed_v6_13139_0_1	dd_Smed_v6_1282_0_1	dd_Smed_v6_1680_0_1	dd_Smed_v6_2906_0_1	dd_Smed_v6_2590_0_1
50793	8.6379e-05	0.010934	173	3436	475	12045	0.364211	0.285264	1.27675	regulation of developmental process	dd_Smed_v6_1235_0_1	dd_Smed_v6_4189_0_1	dd_Smed_v6_4464_0_1	dd_Smed_v6_1596_0_1	dd_Smed_v6_8543_0_1	dd_Smed_v6_1502_0_1	dd_Smed_v6_6578_0_1	dd_Smed_v6_10576_0_1	dd_Smed_v6_7128_0_1	dd_Smed_v6_1286_0_1	dd_Smed_v6_8022_0_1	dd_Smed_v6_1669_0_1	dd_Smed_v6_4829_0_1	dd_Smed_v6_3993_0_1	dd_Smed_v6_2411_0_1	dd_Smed_v6_3039_0_1	dd_Smed_v6_6462_0_1	dd_Smed_v6_10167_0_1	dd_Smed_v6_4012_0_1	dd_Smed_v6_3493_1_1	dd_Smed_v6_2268_0_1	dd_Smed_v6_7322_0_1	dd_Smed_v6_2391_0_1	dd_Smed_v6_4160_0_1	dd_Smed_v6_3292_0_1	dd_Smed_v6_10734_0_1	dd_Smed_v6_2830_0_1	dd_Smed_v6_5479_0_1	dd_Smed_v6_2187_0_1	dd_Smed_v6_791_0_1	dd_Smed_v6_12152_0_1	dd_Smed_v6_3042_0_1	dd_Smed_v6_7470_0_1	dd_Smed_v6_877_0_1	dd_Smed_v6_13823_0_1	dd_Smed_v6_730_0_1	dd_Smed_v6_10624_0_1	dd_Smed_v6_864_0_1	dd_Smed_v6_2695_0_1
2000249	9.0925e-05	0.011058	9	48	475	12045	0.0189474	0.00398506	4.75461	regulation of actin cytoskeleton reorganization	dd_Smed_v6_3422_0_1	dd_Smed_v6_1425_0_1	dd_Smed_v6_39015_0_1	dd_Smed_v6_8621_0_1	dd_Smed_v6_8022_0_1	dd_Smed_v6_1975_0_1	dd_Smed_v6_2268_0_1	dd_Smed_v6_175_0_1	dd_Smed_v6_730_0_1
33539	9.2399e-05	0.011058	5	13	475	12045	0.0105263	0.00107929	9.75304	fatty acid beta-oxidation using acyl-CoA dehydrogenase	dd_Smed_v6_4806_0_1	dd_Smed_v6_2663_0_1	dd_Smed_v6_1315_0_1	dd_Smed_v6_3785_0_1	dd_Smed_v6_4922_0_1
6555	9.2399e-05	0.011058	5	13	475	12045	0.0105263	0.00107929	9.75304	methionine metabolic process	dd_Smed_v6_8918_0_1	dd_Smed_v6_1858_0_1	dd_Smed_v6_3983_0_1	dd_Smed_v6_873_0_1	dd_Smed_v6_4987_0_1
45807	9.4189e-05	0.011071	25	276	475	12045	0.0526316	0.0229141	2.29691	positive regulation of endocytosis	dd_Smed_v6_1074_0_1	dd_Smed_v6_4464_0_1	dd_Smed_v6_1951_0_1	dd_Smed_v6_2013_0_1	dd_Smed_v6_5196_0_1	dd_Smed_v6_7322_0_1	dd_Smed_v6_3207_0_1	dd_Smed_v6_320_0_1	dd_Smed_v6_4160_0_1	dd_Smed_v6_3292_0_1	dd_Smed_v6_2830_0_1	dd_Smed_v6_1131_0_1	dd_Smed_v6_8621_0_1	dd_Smed_v6_1704_0_1	dd_Smed_v6_1492_0_1	dd_Smed_v6_877_0_1	dd_Smed_v6_13823_0_1	dd_Smed_v6_864_0_1	dd_Smed_v6_388_0_1	dd_Smed_v6_6545_0_1	dd_Smed_v6_834_0_1	dd_Smed_v6_10646_0_1	dd_Smed_v6_555_0_1	dd_Smed_v6_1425_0_1	dd_Smed_v6_3198_0_1
18208	0.00011529	0.013313	8	39	475	12045	0.0168421	0.00323786	5.20162	peptidyl-proline modification	dd_Smed_v6_894_0_1	dd_Smed_v6_20897_0_1	dd_Smed_v6_6558_0_1	dd_Smed_v6_2064_0_1	dd_Smed_v6_686_0_1	dd_Smed_v6_457_0_1	dd_Smed_v6_133_0_1	dd_Smed_v6_1536_0_1
43312	0.00012407	0.01398	31	384	475	12045	0.0652632	0.0318804	2.04712	neutrophil degranulation	dd_Smed_v6_7145_0_1	dd_Smed_v6_8505_0_1	dd_Smed_v6_1913_0_1	dd_Smed_v6_10576_0_1	dd_Smed_v6_1213_0_1	dd_Smed_v6_13139_0_1	dd_Smed_v6_1282_0_1	dd_Smed_v6_4773_0_1	dd_Smed_v6_2481_0_1	dd_Smed_v6_1680_0_1	dd_Smed_v6_2906_0_1	dd_Smed_v6_5794_0_1	dd_Smed_v6_10167_0_1	dd_Smed_v6_913_0_1	dd_Smed_v6_3653_0_1	dd_Smed_v6_7830_0_1	dd_Smed_v6_253_0_1	dd_Smed_v6_320_0_1	dd_Smed_v6_5491_0_1	dd_Smed_v6_4321_0_1	dd_Smed_v6_642_0_1	dd_Smed_v6_4016_0_1	dd_Smed_v6_457_0_1	dd_Smed_v6_133_0_1	dd_Smed_v6_1771_0_1	dd_Smed_v6_1033_0_1	dd_Smed_v6_11951_0_1	dd_Smed_v6_8116_0_1	dd_Smed_v6_4058_0_1	dd_Smed_v6_1880_0_1	dd_Smed_v6_785_0_1
72330	0.00012531	0.01398	16	140	475	12045	0.0336842	0.0116231	2.89805	monocarboxylic acid biosynthetic process	dd_Smed_v6_19627_0_1	dd_Smed_v6_12653_0_1	dd_Smed_v6_7598_0_1	dd_Smed_v6_10576_0_1	dd_Smed_v6_6561_0_1	dd_Smed_v6_3948_0_1	dd_Smed_v6_1726_0_1	dd_Smed_v6_11843_0_1	dd_Smed_v6_7198_0_1	dd_Smed_v6_7927_0_1	dd_Smed_v6_1026_0_1	dd_Smed_v6_6242_0_1	dd_Smed_v6_9118_0_1	dd_Smed_v6_4367_0_1	dd_Smed_v6_523_0_1	dd_Smed_v6_2311_0_1
1894	0.00012767	0.014006	30	367	475	12045	0.0631579	0.0304691	2.07285	tissue homeostasis	dd_Smed_v6_2329_0_1	dd_Smed_v6_1620_0_1	dd_Smed_v6_7145_0_1	dd_Smed_v6_632_0_1	dd_Smed_v6_13139_0_1	dd_Smed_v6_913_0_1	dd_Smed_v6_5822_0_1	dd_Smed_v6_1975_0_1	dd_Smed_v6_7865_0_1	dd_Smed_v6_2391_0_1	dd_Smed_v6_4970_0_1	dd_Smed_v6_4160_0_1	dd_Smed_v6_791_0_1	dd_Smed_v6_7598_0_1	dd_Smed_v6_2887_0_1	dd_Smed_v6_39015_0_1	dd_Smed_v6_8621_0_1	dd_Smed_v6_10624_0_1	dd_Smed_v6_3422_0_1	dd_Smed_v6_1726_0_1	dd_Smed_v6_383_0_1	dd_Smed_v6_10315_0_1	dd_Smed_v6_8943_0_1	dd_Smed_v6_1425_0_1	dd_Smed_v6_3185_0_1	dd_Smed_v6_10917_0_1	dd_Smed_v6_175_0_1	dd_Smed_v6_8287_0_1	dd_Smed_v6_2443_0_1	dd_Smed_v6_1363_0_1
2283	0.00013632	0.014196	31	386	475	12045	0.0652632	0.0320465	2.03651	neutrophil activation involved in immune response	dd_Smed_v6_7145_0_1	dd_Smed_v6_8505_0_1	dd_Smed_v6_1913_0_1	dd_Smed_v6_10576_0_1	dd_Smed_v6_1213_0_1	dd_Smed_v6_13139_0_1	dd_Smed_v6_1282_0_1	dd_Smed_v6_4773_0_1	dd_Smed_v6_2481_0_1	dd_Smed_v6_1680_0_1	dd_Smed_v6_2906_0_1	dd_Smed_v6_5794_0_1	dd_Smed_v6_10167_0_1	dd_Smed_v6_913_0_1	dd_Smed_v6_3653_0_1	dd_Smed_v6_7830_0_1	dd_Smed_v6_253_0_1	dd_Smed_v6_320_0_1	dd_Smed_v6_5491_0_1	dd_Smed_v6_4321_0_1	dd_Smed_v6_642_0_1	dd_Smed_v6_4016_0_1	dd_Smed_v6_457_0_1	dd_Smed_v6_133_0_1	dd_Smed_v6_1771_0_1	dd_Smed_v6_1033_0_1	dd_Smed_v6_11951_0_1	dd_Smed_v6_8116_0_1	dd_Smed_v6_4058_0_1	dd_Smed_v6_1880_0_1	dd_Smed_v6_785_0_1
90200	0.00013909	0.014196	5	14	475	12045	0.0105263	0.00116231	9.05639	positive regulation of release of cytochrome c from mitochondria	dd_Smed_v6_1074_0_1	dd_Smed_v6_1767_0_1	dd_Smed_v6_457_0_1	dd_Smed_v6_133_0_1	dd_Smed_v6_388_0_1
42221	0.00014203	0.014196	197	4041	475	12045	0.414737	0.335492	1.23621	response to chemical	dd_Smed_v6_1235_0_1	dd_Smed_v6_3650_0_1	dd_Smed_v6_10169_0_1	dd_Smed_v6_8543_0_1	dd_Smed_v6_10576_0_1	dd_Smed_v6_907_0_1	dd_Smed_v6_4349_0_1	dd_Smed_v6_1669_0_1	dd_Smed_v6_4829_0_1	dd_Smed_v6_2411_0_1	dd_Smed_v6_4012_0_1	dd_Smed_v6_9118_0_1	dd_Smed_v6_8004_0_1	dd_Smed_v6_9030_0_1	dd_Smed_v6_400_0_1	dd_Smed_v6_4970_0_1	dd_Smed_v6_4160_0_1	dd_Smed_v6_4016_0_1	dd_Smed_v6_5479_0_1	dd_Smed_v6_3042_0_1	dd_Smed_v6_2695_0_1	dd_Smed_v6_4075_0_1	dd_Smed_v6_3588_0_1	dd_Smed_v6_1417_0_1	dd_Smed_v6_1735_0_1	dd_Smed_v6_2329_0_1	dd_Smed_v6_4108_0_1	dd_Smed_v6_2663_0_1	dd_Smed_v6_4477_0_1	dd_Smed_v6_6582_0_1	dd_Smed_v6_13139_0_1	dd_Smed_v6_1282_0_1	dd_Smed_v6_9734_0_1	dd_Smed_v6_3573_0_1	dd_Smed_v6_2109_0_1	dd_Smed_v6_3513_0_1	dd_Smed_v6_4507_0_1	dd_Smed_v6_3874_0_1	dd_Smed_v6_2183_0_1
42119	0.00014285	0.014196	31	387	475	12045	0.0652632	0.0321295	2.03125	neutrophil activation	dd_Smed_v6_7145_0_1	dd_Smed_v6_8505_0_1	dd_Smed_v6_1913_0_1	dd_Smed_v6_10576_0_1	dd_Smed_v6_1213_0_1	dd_Smed_v6_13139_0_1	dd_Smed_v6_1282_0_1	dd_Smed_v6_4773_0_1	dd_Smed_v6_2481_0_1	dd_Smed_v6_1680_0_1	dd_Smed_v6_2906_0_1	dd_Smed_v6_5794_0_1	dd_Smed_v6_10167_0_1	dd_Smed_v6_913_0_1	dd_Smed_v6_3653_0_1	dd_Smed_v6_7830_0_1	dd_Smed_v6_253_0_1	dd_Smed_v6_320_0_1	dd_Smed_v6_5491_0_1	dd_Smed_v6_4321_0_1	dd_Smed_v6_642_0_1	dd_Smed_v6_4016_0_1	dd_Smed_v6_457_0_1	dd_Smed_v6_133_0_1	dd_Smed_v6_1771_0_1	dd_Smed_v6_1033_0_1	dd_Smed_v6_11951_0_1	dd_Smed_v6_8116_0_1	dd_Smed_v6_4058_0_1	dd_Smed_v6_1880_0_1	dd_Smed_v6_785_0_1
1905449	0.00014731	0.014196	4	8	475	12045	0.00842105	0.000664176	12.6789	regulation of Fc-gamma receptor signaling pathway involved in phagocytosis	dd_Smed_v6_1783_0_1	dd_Smed_v6_5794_0_1	dd_Smed_v6_10872_0_1	dd_Smed_v6_2577_0_1
1905451	0.00014731	0.014196	4	8	475	12045	0.00842105	0.000664176	12.6789	positive regulation of Fc-gamma receptor signaling pathway involved in phagocytosis	dd_Smed_v6_1783_0_1	dd_Smed_v6_5794_0_1	dd_Smed_v6_10872_0_1	dd_Smed_v6_2577_0_1
42637	0.00014731	0.014196	4	8	475	12045	0.00842105	0.000664176	12.6789	catagen	dd_Smed_v6_3422_0_1	dd_Smed_v6_1975_0_1	dd_Smed_v6_2268_0_1	dd_Smed_v6_175_0_1
60369	0.00014731	0.014196	4	8	475	12045	0.00842105	0.000664176	12.6789	positive regulation of Fc receptor mediated stimulatory signaling pathway	dd_Smed_v6_1783_0_1	dd_Smed_v6_5794_0_1	dd_Smed_v6_10872_0_1	dd_Smed_v6_2577_0_1
140352	0.00014882	0.014196	64	1027	475	12045	0.134737	0.0852636	1.58024	export from cell	dd_Smed_v6_7145_0_1	dd_Smed_v6_1951_0_1	dd_Smed_v6_632_0_1	dd_Smed_v6_10576_0_1	dd_Smed_v6_12062_0_1	dd_Smed_v6_4773_0_1	dd_Smed_v6_2481_0_1	dd_Smed_v6_8909_0_1	dd_Smed_v6_3993_0_1	dd_Smed_v6_2013_0_1	dd_Smed_v6_894_0_1	dd_Smed_v6_10167_0_1	dd_Smed_v6_8772_0_1	dd_Smed_v6_320_0_1	dd_Smed_v6_4321_0_1	dd_Smed_v6_3292_0_1	dd_Smed_v6_10734_0_1	dd_Smed_v6_2830_0_1	dd_Smed_v6_4016_0_1	dd_Smed_v6_791_0_1	dd_Smed_v6_39015_0_1	dd_Smed_v6_1771_0_1	dd_Smed_v6_15492_0_1	dd_Smed_v6_864_0_1	dd_Smed_v6_11951_0_1	dd_Smed_v6_2210_0_1	dd_Smed_v6_6566_0_1	dd_Smed_v6_4058_0_1	dd_Smed_v6_1880_0_1	dd_Smed_v6_785_0_1	dd_Smed_v6_2443_0_1	dd_Smed_v6_653_0_1	dd_Smed_v6_22061_0_1	dd_Smed_v6_2329_0_1	dd_Smed_v6_8505_0_1	dd_Smed_v6_1913_0_1	dd_Smed_v6_1213_0_1	dd_Smed_v6_13139_0_1	dd_Smed_v6_1282_0_1
36230	0.00015675	0.014736	31	389	475	12045	0.0652632	0.0322956	2.02081	granulocyte activation	dd_Smed_v6_7145_0_1	dd_Smed_v6_8505_0_1	dd_Smed_v6_1913_0_1	dd_Smed_v6_10576_0_1	dd_Smed_v6_1213_0_1	dd_Smed_v6_13139_0_1	dd_Smed_v6_1282_0_1	dd_Smed_v6_4773_0_1	dd_Smed_v6_2481_0_1	dd_Smed_v6_1680_0_1	dd_Smed_v6_2906_0_1	dd_Smed_v6_5794_0_1	dd_Smed_v6_10167_0_1	dd_Smed_v6_913_0_1	dd_Smed_v6_3653_0_1	dd_Smed_v6_7830_0_1	dd_Smed_v6_253_0_1	dd_Smed_v6_320_0_1	dd_Smed_v6_5491_0_1	dd_Smed_v6_4321_0_1	dd_Smed_v6_642_0_1	dd_Smed_v6_4016_0_1	dd_Smed_v6_457_0_1	dd_Smed_v6_133_0_1	dd_Smed_v6_1771_0_1	dd_Smed_v6_1033_0_1	dd_Smed_v6_11951_0_1	dd_Smed_v6_8116_0_1	dd_Smed_v6_4058_0_1	dd_Smed_v6_1880_0_1	dd_Smed_v6_785_0_1
8652	0.00015947	0.014736	11	75	475	12045	0.0231579	0.00622665	3.71916	cellular amino acid biosynthetic process	dd_Smed_v6_8918_0_1	dd_Smed_v6_1896_0_1	dd_Smed_v6_12653_0_1	dd_Smed_v6_1858_0_1	dd_Smed_v6_9118_0_1	dd_Smed_v6_4367_0_1	dd_Smed_v6_873_0_1	dd_Smed_v6_3215_0_1	dd_Smed_v6_4349_0_1	dd_Smed_v6_1060_0_1	dd_Smed_v6_3906_0_1
6575	0.000164	0.014736	17	158	475	12045	0.0357895	0.0131175	2.72838	cellular modified amino acid metabolic process	dd_Smed_v6_7678_0_1	dd_Smed_v6_1260_0_1	dd_Smed_v6_2329_0_1	dd_Smed_v6_13139_0_1	dd_Smed_v6_873_0_1	dd_Smed_v6_2855_0_1	dd_Smed_v6_3422_0_1	dd_Smed_v6_11843_0_1	dd_Smed_v6_8918_0_1	dd_Smed_v6_1858_0_1	dd_Smed_v6_34919_0_1	dd_Smed_v6_10744_0_1	dd_Smed_v6_1975_0_1	dd_Smed_v6_2268_0_1	dd_Smed_v6_175_0_1	dd_Smed_v6_5008_0_1	dd_Smed_v6_1363_0_1
43299	0.00016414	0.014736	31	390	475	12045	0.0652632	0.0323786	2.01563	leukocyte degranulation	dd_Smed_v6_7145_0_1	dd_Smed_v6_8505_0_1	dd_Smed_v6_1913_0_1	dd_Smed_v6_10576_0_1	dd_Smed_v6_1213_0_1	dd_Smed_v6_13139_0_1	dd_Smed_v6_1282_0_1	dd_Smed_v6_4773_0_1	dd_Smed_v6_2481_0_1	dd_Smed_v6_1680_0_1	dd_Smed_v6_2906_0_1	dd_Smed_v6_5794_0_1	dd_Smed_v6_10167_0_1	dd_Smed_v6_913_0_1	dd_Smed_v6_3653_0_1	dd_Smed_v6_7830_0_1	dd_Smed_v6_253_0_1	dd_Smed_v6_320_0_1	dd_Smed_v6_5491_0_1	dd_Smed_v6_4321_0_1	dd_Smed_v6_642_0_1	dd_Smed_v6_4016_0_1	dd_Smed_v6_457_0_1	dd_Smed_v6_133_0_1	dd_Smed_v6_1771_0_1	dd_Smed_v6_1033_0_1	dd_Smed_v6_11951_0_1	dd_Smed_v6_8116_0_1	dd_Smed_v6_4058_0_1	dd_Smed_v6_1880_0_1	dd_Smed_v6_785_0_1
6629	0.00016568	0.014736	54	828	475	12045	0.113684	0.0687422	1.65378	lipid metabolic process	dd_Smed_v6_7730_0_1	dd_Smed_v6_10169_0_1	dd_Smed_v6_4349_0_1	dd_Smed_v6_4773_0_1	dd_Smed_v6_2855_0_1	dd_Smed_v6_6561_0_1	dd_Smed_v6_2013_0_1	dd_Smed_v6_4812_2_1	dd_Smed_v6_7927_0_1	dd_Smed_v6_4331_0_1	dd_Smed_v6_6242_0_1	dd_Smed_v6_266_0_1	dd_Smed_v6_160_0_1	dd_Smed_v6_9789_0_1	dd_Smed_v6_35289_0_1	dd_Smed_v6_3674_0_1	dd_Smed_v6_877_0_1	dd_Smed_v6_6738_0_1	dd_Smed_v6_6868_0_1	dd_Smed_v6_864_0_1	dd_Smed_v6_4806_0_1	dd_Smed_v6_1306_0_1	dd_Smed_v6_2567_0_1	dd_Smed_v6_7478_0_1	dd_Smed_v6_2621_0_1	dd_Smed_v6_785_0_1	dd_Smed_v6_1744_0_1	dd_Smed_v6_271_0_1	dd_Smed_v6_6531_0_1	dd_Smed_v6_2663_0_1	dd_Smed_v6_725_0_1	dd_Smed_v6_4922_0_1	dd_Smed_v6_10927_0_1	dd_Smed_v6_3948_0_1	dd_Smed_v6_1680_0_1	dd_Smed_v6_6149_0_1	dd_Smed_v6_4077_0_1	dd_Smed_v6_6318_0_1	dd_Smed_v6_3131_0_1
6793	0.00016873	0.014808	103	1867	475	12045	0.216842	0.155002	1.39896	phosphorus metabolic process	dd_Smed_v6_1235_0_1	dd_Smed_v6_4464_0_1	dd_Smed_v6_10169_0_1	dd_Smed_v6_6578_0_1	dd_Smed_v6_10576_0_1	dd_Smed_v6_1286_0_1	dd_Smed_v6_8022_0_1	dd_Smed_v6_2154_0_1	dd_Smed_v6_4349_0_1	dd_Smed_v6_2855_0_1	dd_Smed_v6_6561_0_1	dd_Smed_v6_1669_0_1	dd_Smed_v6_6683_0_1	dd_Smed_v6_1078_1_1	dd_Smed_v6_1500_0_1	dd_Smed_v6_6462_0_1	dd_Smed_v6_4012_0_1	dd_Smed_v6_8004_0_1	dd_Smed_v6_2586_0_1	dd_Smed_v6_2391_0_1	dd_Smed_v6_4160_0_1	dd_Smed_v6_710_0_1	dd_Smed_v6_6738_0_1	dd_Smed_v6_6868_0_1	dd_Smed_v6_10624_0_1	dd_Smed_v6_864_0_1	dd_Smed_v6_10477_0_1	dd_Smed_v6_1306_0_1	dd_Smed_v6_277_0_1	dd_Smed_v6_653_0_1	dd_Smed_v6_1583_0_1	dd_Smed_v6_1282_0_1	dd_Smed_v6_9734_0_1	dd_Smed_v6_1604_0_1	dd_Smed_v6_5670_0_1	dd_Smed_v6_2183_0_1	dd_Smed_v6_8581_0_1	dd_Smed_v6_3131_0_1	dd_Smed_v6_5794_0_1
30100	0.00017255	0.014944	32	409	475	12045	0.0673684	0.033956	1.98399	regulation of endocytosis	dd_Smed_v6_1074_0_1	dd_Smed_v6_22061_0_1	dd_Smed_v6_4464_0_1	dd_Smed_v6_1951_0_1	dd_Smed_v6_7087_0_1	dd_Smed_v6_8442_0_1	dd_Smed_v6_2013_0_1	dd_Smed_v6_5196_0_1	dd_Smed_v6_913_0_1	dd_Smed_v6_7322_0_1	dd_Smed_v6_3207_0_1	dd_Smed_v6_320_0_1	dd_Smed_v6_4160_0_1	dd_Smed_v6_3292_0_1	dd_Smed_v6_2830_0_1	dd_Smed_v6_1131_0_1	dd_Smed_v6_8621_0_1	dd_Smed_v6_12152_0_1	dd_Smed_v6_1704_0_1	dd_Smed_v6_1492_0_1	dd_Smed_v6_877_0_1	dd_Smed_v6_13823_0_1	dd_Smed_v6_864_0_1	dd_Smed_v6_388_0_1	dd_Smed_v6_6545_0_1	dd_Smed_v6_11951_0_1	dd_Smed_v6_2991_0_1	dd_Smed_v6_834_0_1	dd_Smed_v6_10646_0_1	dd_Smed_v6_555_0_1	dd_Smed_v6_1425_0_1	dd_Smed_v6_3198_0_1
1901605	0.0001824	0.015592	19	190	475	12045	0.04	0.0157742	2.53579	alpha-amino acid metabolic process	dd_Smed_v6_12653_0_1	dd_Smed_v6_4189_0_1	dd_Smed_v6_1939_0_1	dd_Smed_v6_3983_0_1	dd_Smed_v6_873_0_1	dd_Smed_v6_2154_0_1	dd_Smed_v6_3215_0_1	dd_Smed_v6_4349_0_1	dd_Smed_v6_4922_0_1	dd_Smed_v6_2970_0_1	dd_Smed_v6_2219_0_1	dd_Smed_v6_4987_0_1	dd_Smed_v6_7198_0_1	dd_Smed_v6_8918_0_1	dd_Smed_v6_1896_0_1	dd_Smed_v6_1858_0_1	dd_Smed_v6_9118_0_1	dd_Smed_v6_1060_0_1	dd_Smed_v6_3906_0_1
6796	0.00019529	0.016221	102	1852	475	12045	0.214737	0.153757	1.3966	phosphate-containing compound metabolic process	dd_Smed_v6_1235_0_1	dd_Smed_v6_4464_0_1	dd_Smed_v6_10169_0_1	dd_Smed_v6_6578_0_1	dd_Smed_v6_10576_0_1	dd_Smed_v6_1286_0_1	dd_Smed_v6_8022_0_1	dd_Smed_v6_2154_0_1	dd_Smed_v6_4349_0_1	dd_Smed_v6_2855_0_1	dd_Smed_v6_6561_0_1	dd_Smed_v6_1669_0_1	dd_Smed_v6_6683_0_1	dd_Smed_v6_1078_1_1	dd_Smed_v6_1500_0_1	dd_Smed_v6_6462_0_1	dd_Smed_v6_4012_0_1	dd_Smed_v6_8004_0_1	dd_Smed_v6_2586_0_1	dd_Smed_v6_2391_0_1	dd_Smed_v6_4160_0_1	dd_Smed_v6_710_0_1	dd_Smed_v6_6738_0_1	dd_Smed_v6_6868_0_1	dd_Smed_v6_10624_0_1	dd_Smed_v6_864_0_1	dd_Smed_v6_10477_0_1	dd_Smed_v6_1306_0_1	dd_Smed_v6_277_0_1	dd_Smed_v6_653_0_1	dd_Smed_v6_1583_0_1	dd_Smed_v6_1282_0_1	dd_Smed_v6_9734_0_1	dd_Smed_v6_1604_0_1	dd_Smed_v6_5670_0_1	dd_Smed_v6_2183_0_1	dd_Smed_v6_8581_0_1	dd_Smed_v6_3131_0_1	dd_Smed_v6_5794_0_1
2446	0.00019695	0.016221	31	394	475	12045	0.0652632	0.0327107	1.99516	neutrophil mediated immunity	dd_Smed_v6_7145_0_1	dd_Smed_v6_8505_0_1	dd_Smed_v6_1913_0_1	dd_Smed_v6_10576_0_1	dd_Smed_v6_1213_0_1	dd_Smed_v6_13139_0_1	dd_Smed_v6_1282_0_1	dd_Smed_v6_4773_0_1	dd_Smed_v6_2481_0_1	dd_Smed_v6_1680_0_1	dd_Smed_v6_2906_0_1	dd_Smed_v6_5794_0_1	dd_Smed_v6_10167_0_1	dd_Smed_v6_913_0_1	dd_Smed_v6_3653_0_1	dd_Smed_v6_7830_0_1	dd_Smed_v6_253_0_1	dd_Smed_v6_320_0_1	dd_Smed_v6_5491_0_1	dd_Smed_v6_4321_0_1	dd_Smed_v6_642_0_1	dd_Smed_v6_4016_0_1	dd_Smed_v6_457_0_1	dd_Smed_v6_133_0_1	dd_Smed_v6_1771_0_1	dd_Smed_v6_1033_0_1	dd_Smed_v6_11951_0_1	dd_Smed_v6_8116_0_1	dd_Smed_v6_4058_0_1	dd_Smed_v6_1880_0_1	dd_Smed_v6_785_0_1
35335	0.00019937	0.016221	8	42	475	12045	0.0168421	0.00348692	4.83008	peptidyl-tyrosine dephosphorylation	dd_Smed_v6_653_0_1	dd_Smed_v6_10477_0_1	dd_Smed_v6_1783_0_1	dd_Smed_v6_768_0_1	dd_Smed_v6_5794_0_1	dd_Smed_v6_10872_0_1	dd_Smed_v6_2577_0_1	dd_Smed_v6_2457_0_1
34097	0.00019962	0.016221	48	715	475	12045	0.101053	0.0593607	1.70235	response to cytokine	dd_Smed_v6_9955_0_1	dd_Smed_v6_1583_0_1	dd_Smed_v6_1235_0_1	dd_Smed_v6_3650_0_1	dd_Smed_v6_19417_0_1	dd_Smed_v6_2329_0_1	dd_Smed_v6_1951_0_1	dd_Smed_v6_632_0_1	dd_Smed_v6_2477_0_1	dd_Smed_v6_1913_0_1	dd_Smed_v6_7128_0_1	dd_Smed_v6_907_0_1	dd_Smed_v6_1282_0_1	dd_Smed_v6_522_0_1	dd_Smed_v6_2481_0_1	dd_Smed_v6_7124_0_1	dd_Smed_v6_2007_0_1	dd_Smed_v6_1669_0_1	dd_Smed_v6_2013_0_1	dd_Smed_v6_3387_0_1	dd_Smed_v6_209_0_1	dd_Smed_v6_4012_0_1	dd_Smed_v6_6776_0_1	dd_Smed_v6_8004_0_1	dd_Smed_v6_7830_0_1	dd_Smed_v6_2391_0_1	dd_Smed_v6_320_0_1	dd_Smed_v6_2488_0_1	dd_Smed_v6_1241_0_1	dd_Smed_v6_1580_0_1	dd_Smed_v6_1131_0_1	dd_Smed_v6_8621_0_1	dd_Smed_v6_758_1_1	dd_Smed_v6_457_0_1	dd_Smed_v6_133_0_1	dd_Smed_v6_1492_0_1	dd_Smed_v6_1771_0_1	dd_Smed_v6_864_0_1	dd_Smed_v6_176_0_1
60627	0.00020431	0.0164	55	855	475	12045	0.115789	0.0709838	1.63121	regulation of vesicle-mediated transport	dd_Smed_v6_1074_0_1	dd_Smed_v6_4464_0_1	dd_Smed_v6_1951_0_1	dd_Smed_v6_8022_0_1	dd_Smed_v6_4829_0_1	dd_Smed_v6_2013_0_1	dd_Smed_v6_6233_0_1	dd_Smed_v6_5196_0_1	dd_Smed_v6_10167_0_1	dd_Smed_v6_2586_0_1	dd_Smed_v6_7322_0_1	dd_Smed_v6_2577_0_1	dd_Smed_v6_320_0_1	dd_Smed_v6_4160_0_1	dd_Smed_v6_3292_0_1	dd_Smed_v6_10734_0_1	dd_Smed_v6_2830_0_1	dd_Smed_v6_8621_0_1	dd_Smed_v6_12152_0_1	dd_Smed_v6_1704_0_1	dd_Smed_v6_877_0_1	dd_Smed_v6_13823_0_1	dd_Smed_v6_864_0_1	dd_Smed_v6_388_0_1	dd_Smed_v6_11951_0_1	dd_Smed_v6_834_0_1	dd_Smed_v6_1783_0_1	dd_Smed_v6_7478_0_1	dd_Smed_v6_22061_0_1	dd_Smed_v6_2329_0_1	dd_Smed_v6_220_0_1	dd_Smed_v6_7087_0_1	dd_Smed_v6_8442_0_1	dd_Smed_v6_7273_0_1	dd_Smed_v6_522_0_1	dd_Smed_v6_2906_0_1	dd_Smed_v6_2590_0_1	dd_Smed_v6_4507_0_1	dd_Smed_v6_2966_0_1
7015	0.00021445	0.017006	30	378	475	12045	0.0631579	0.0313823	2.01253	actin filament organization	dd_Smed_v6_9493_0_1	dd_Smed_v6_1951_0_1	dd_Smed_v6_6476_0_1	dd_Smed_v6_8022_0_1	dd_Smed_v6_8909_0_1	dd_Smed_v6_2013_0_1	dd_Smed_v6_921_0_1	dd_Smed_v6_727_0_1	dd_Smed_v6_913_0_1	dd_Smed_v6_2941_0_1	dd_Smed_v6_4335_0_1	dd_Smed_v6_2586_0_1	dd_Smed_v6_3493_1_1	dd_Smed_v6_3207_0_1	dd_Smed_v6_749_0_1	dd_Smed_v6_791_0_1	dd_Smed_v6_39015_0_1	dd_Smed_v6_8621_0_1	dd_Smed_v6_758_1_1	dd_Smed_v6_1492_0_1	dd_Smed_v6_1903_0_1	dd_Smed_v6_877_0_1	dd_Smed_v6_678_0_1	dd_Smed_v6_13823_0_1	dd_Smed_v6_864_0_1	dd_Smed_v6_8943_0_1	dd_Smed_v6_10646_0_1	dd_Smed_v6_1425_0_1	dd_Smed_v6_4138_0_1	dd_Smed_v6_1218_0_1
33209	0.00022397	0.01755	21	225	475	12045	0.0442105	0.01868	2.36674	tumor necrosis factor-mediated signaling pathway	dd_Smed_v6_1241_0_1	dd_Smed_v6_1583_0_1	dd_Smed_v6_1235_0_1	dd_Smed_v6_3650_0_1	dd_Smed_v6_19417_0_1	dd_Smed_v6_1951_0_1	dd_Smed_v6_2477_0_1	dd_Smed_v6_1913_0_1	dd_Smed_v6_1492_0_1	dd_Smed_v6_1771_0_1	dd_Smed_v6_2481_0_1	dd_Smed_v6_7124_0_1	dd_Smed_v6_2007_0_1	dd_Smed_v6_1669_0_1	dd_Smed_v6_353_0_1	dd_Smed_v6_3201_0_1	dd_Smed_v6_3387_0_1	dd_Smed_v6_10917_0_1	dd_Smed_v6_8004_0_1	dd_Smed_v6_2391_0_1	dd_Smed_v6_5510_0_1
34389	0.00023375	0.017904	9	54	475	12045	0.0189474	0.00448319	4.22632	lipid droplet organization	dd_Smed_v6_3422_0_1	dd_Smed_v6_2390_0_1	dd_Smed_v6_13139_0_1	dd_Smed_v6_457_0_1	dd_Smed_v6_133_0_1	dd_Smed_v6_1975_0_1	dd_Smed_v6_175_0_1	dd_Smed_v6_933_0_1	dd_Smed_v6_1363_0_1
19240	0.00023666	0.017904	3	4	475	12045	0.00631579	0.000332088	19.0184	citrulline biosynthetic process	dd_Smed_v6_4349_0_1	dd_Smed_v6_1060_0_1	dd_Smed_v6_3906_0_1
71888	0.00023666	0.017904	3	4	475	12045	0.00631579	0.000332088	19.0184	macrophage apoptotic process	dd_Smed_v6_3422_0_1	dd_Smed_v6_1975_0_1	dd_Smed_v6_1363_0_1
43062	0.00025196	0.018789	28	346	475	12045	0.0589474	0.0287256	2.05208	extracellular structure organization	dd_Smed_v6_2307_0_1	dd_Smed_v6_6578_0_1	dd_Smed_v6_8459_0_1	dd_Smed_v6_13139_0_1	dd_Smed_v6_8022_0_1	dd_Smed_v6_2906_0_1	dd_Smed_v6_2966_0_1	dd_Smed_v6_6318_0_1	dd_Smed_v6_8886_0_1	dd_Smed_v6_190_0_1	dd_Smed_v6_1975_0_1	dd_Smed_v6_2268_0_1	dd_Smed_v6_9030_0_1	dd_Smed_v6_7988_0_1	dd_Smed_v6_2649_0_1	dd_Smed_v6_749_0_1	dd_Smed_v6_791_0_1	dd_Smed_v6_3422_0_1	dd_Smed_v6_8943_0_1	dd_Smed_v6_20897_0_1	dd_Smed_v6_9951_0_1	dd_Smed_v6_6558_0_1	dd_Smed_v6_555_0_1	dd_Smed_v6_1425_0_1	dd_Smed_v6_7478_0_1	dd_Smed_v6_175_0_1	dd_Smed_v6_1748_0_1	dd_Smed_v6_1363_0_1
50860	0.00025691	0.018789	4	9	475	12045	0.00842105	0.000747198	11.2702	negative regulation of T cell receptor signaling pathway	dd_Smed_v6_1783_0_1	dd_Smed_v6_5794_0_1	dd_Smed_v6_10872_0_1	dd_Smed_v6_2577_0_1
10642	0.00025691	0.018789	4	9	475	12045	0.00842105	0.000747198	11.2702	negative regulation of platelet-derived growth factor receptor signaling pathway	dd_Smed_v6_1783_0_1	dd_Smed_v6_3039_0_1	dd_Smed_v6_10872_0_1	dd_Smed_v6_2577_0_1
30198	0.0002673	0.019334	25	295	475	12045	0.0526316	0.0244915	2.14897	extracellular matrix organization	dd_Smed_v6_2307_0_1	dd_Smed_v6_6578_0_1	dd_Smed_v6_8459_0_1	dd_Smed_v6_13139_0_1	dd_Smed_v6_2906_0_1	dd_Smed_v6_2966_0_1	dd_Smed_v6_6318_0_1	dd_Smed_v6_8886_0_1	dd_Smed_v6_190_0_1	dd_Smed_v6_1975_0_1	dd_Smed_v6_2268_0_1	dd_Smed_v6_9030_0_1	dd_Smed_v6_7988_0_1	dd_Smed_v6_2649_0_1	dd_Smed_v6_749_0_1	dd_Smed_v6_791_0_1	dd_Smed_v6_3422_0_1	dd_Smed_v6_8943_0_1	dd_Smed_v6_20897_0_1	dd_Smed_v6_9951_0_1	dd_Smed_v6_6558_0_1	dd_Smed_v6_7478_0_1	dd_Smed_v6_175_0_1	dd_Smed_v6_1748_0_1	dd_Smed_v6_1363_0_1
30968	0.0002766	0.019607	17	165	475	12045	0.0357895	0.0136986	2.61263	endoplasmic reticulum unfolded protein response	dd_Smed_v6_3619_0_1	dd_Smed_v6_1811_0_1	dd_Smed_v6_4016_0_1	dd_Smed_v6_2663_0_1	dd_Smed_v6_220_0_1	dd_Smed_v6_6582_0_1	dd_Smed_v6_632_0_1	dd_Smed_v6_511_0_1	dd_Smed_v6_758_1_1	dd_Smed_v6_5333_0_1	dd_Smed_v6_20897_0_1	dd_Smed_v6_1425_0_1	dd_Smed_v6_1058_0_1	dd_Smed_v6_9118_0_1	dd_Smed_v6_1417_0_1	dd_Smed_v6_1482_0_1	dd_Smed_v6_2443_0_1
6631	0.00027704	0.019607	22	245	475	12045	0.0463158	0.0203404	2.27704	fatty acid metabolic process	dd_Smed_v6_19627_0_1	dd_Smed_v6_7730_0_1	dd_Smed_v6_2663_0_1	dd_Smed_v6_7598_0_1	dd_Smed_v6_725_0_1	dd_Smed_v6_2717_0_1	dd_Smed_v6_4922_0_1	dd_Smed_v6_6561_0_1	dd_Smed_v6_3948_0_1	dd_Smed_v6_4806_0_1	dd_Smed_v6_1726_0_1	dd_Smed_v6_1306_0_1	dd_Smed_v6_7198_0_1	dd_Smed_v6_7927_0_1	dd_Smed_v6_4331_0_1	dd_Smed_v6_1026_0_1	dd_Smed_v6_6242_0_1	dd_Smed_v6_1315_0_1	dd_Smed_v6_3785_0_1	dd_Smed_v6_523_0_1	dd_Smed_v6_3058_0_1	dd_Smed_v6_2311_0_1
1903706	0.00029054	0.020306	32	421	475	12045	0.0673684	0.0349523	1.92744	regulation of hemopoiesis	dd_Smed_v6_1583_0_1	dd_Smed_v6_1235_0_1	dd_Smed_v6_2329_0_1	dd_Smed_v6_4464_0_1	dd_Smed_v6_8505_0_1	dd_Smed_v6_2477_0_1	dd_Smed_v6_1913_0_1	dd_Smed_v6_7128_0_1	dd_Smed_v6_1282_0_1	dd_Smed_v6_2481_0_1	dd_Smed_v6_2007_0_1	dd_Smed_v6_1669_0_1	dd_Smed_v6_2013_0_1	dd_Smed_v6_3387_0_1	dd_Smed_v6_2391_0_1	dd_Smed_v6_506_0_1	dd_Smed_v6_1241_0_1	dd_Smed_v6_2649_0_1	dd_Smed_v6_6143_0_1	dd_Smed_v6_39015_0_1	dd_Smed_v6_1771_0_1	dd_Smed_v6_7470_0_1	dd_Smed_v6_678_0_1	dd_Smed_v6_9550_0_1	dd_Smed_v6_10624_0_1	dd_Smed_v6_864_0_1	dd_Smed_v6_2695_0_1	dd_Smed_v6_7478_0_1	dd_Smed_v6_3198_0_1	dd_Smed_v6_10917_0_1	dd_Smed_v6_6536_0_1	dd_Smed_v6_1523_0_1
2444	0.00029308	0.020306	31	403	475	12045	0.0652632	0.0334579	1.95061	myeloid leukocyte mediated immunity	dd_Smed_v6_7145_0_1	dd_Smed_v6_8505_0_1	dd_Smed_v6_1913_0_1	dd_Smed_v6_10576_0_1	dd_Smed_v6_1213_0_1	dd_Smed_v6_13139_0_1	dd_Smed_v6_1282_0_1	dd_Smed_v6_4773_0_1	dd_Smed_v6_2481_0_1	dd_Smed_v6_1680_0_1	dd_Smed_v6_2906_0_1	dd_Smed_v6_5794_0_1	dd_Smed_v6_10167_0_1	dd_Smed_v6_913_0_1	dd_Smed_v6_3653_0_1	dd_Smed_v6_7830_0_1	dd_Smed_v6_253_0_1	dd_Smed_v6_320_0_1	dd_Smed_v6_5491_0_1	dd_Smed_v6_4321_0_1	dd_Smed_v6_642_0_1	dd_Smed_v6_4016_0_1	dd_Smed_v6_457_0_1	dd_Smed_v6_133_0_1	dd_Smed_v6_1771_0_1	dd_Smed_v6_1033_0_1	dd_Smed_v6_11951_0_1	dd_Smed_v6_8116_0_1	dd_Smed_v6_4058_0_1	dd_Smed_v6_1880_0_1	dd_Smed_v6_785_0_1
51271	0.00029841	0.02046	24	280	475	12045	0.0505263	0.0232462	2.17353	negative regulation of cellular component movement	dd_Smed_v6_3292_0_1	dd_Smed_v6_33994_0_1	dd_Smed_v6_5479_0_1	dd_Smed_v6_220_0_1	dd_Smed_v6_1951_0_1	dd_Smed_v6_101_0_1	dd_Smed_v6_10609_0_1	dd_Smed_v6_7139_0_1	dd_Smed_v6_730_0_1	dd_Smed_v6_2457_0_1	dd_Smed_v6_11252_0_1	dd_Smed_v6_4507_0_1	dd_Smed_v6_1783_0_1	dd_Smed_v6_3039_0_1	dd_Smed_v6_2183_0_1	dd_Smed_v6_2264_0_1	dd_Smed_v6_7478_0_1	dd_Smed_v6_2058_0_1	dd_Smed_v6_5822_0_1	dd_Smed_v6_9564_0_1	dd_Smed_v6_10872_0_1	dd_Smed_v6_2577_0_1	dd_Smed_v6_13188_0_1	dd_Smed_v6_6536_0_1
6665	0.00031373	0.021288	14	122	475	12045	0.0294737	0.0101287	2.90992	sphingolipid metabolic process	dd_Smed_v6_7730_0_1	dd_Smed_v6_6531_0_1	dd_Smed_v6_4773_0_1	dd_Smed_v6_10927_0_1	dd_Smed_v6_1680_0_1	dd_Smed_v6_1726_0_1	dd_Smed_v6_1306_0_1	dd_Smed_v6_7198_0_1	dd_Smed_v6_2621_0_1	dd_Smed_v6_523_0_1	dd_Smed_v6_9789_0_1	dd_Smed_v6_3058_0_1	dd_Smed_v6_2311_0_1	dd_Smed_v6_785_0_1
65008	0.00033981	0.022622	223	4736	475	12045	0.469474	0.393192	1.19401	regulation of biological quality	dd_Smed_v6_1235_0_1	dd_Smed_v6_10169_0_1	dd_Smed_v6_8543_0_1	dd_Smed_v6_10576_0_1	dd_Smed_v6_1286_0_1	dd_Smed_v6_4349_0_1	dd_Smed_v6_1669_0_1	dd_Smed_v6_4829_0_1	dd_Smed_v6_412_0_1	dd_Smed_v6_6233_0_1	dd_Smed_v6_4012_0_1	dd_Smed_v6_8772_0_1	dd_Smed_v6_2586_0_1	dd_Smed_v6_2268_0_1	dd_Smed_v6_4970_0_1	dd_Smed_v6_4160_0_1	dd_Smed_v6_1509_0_1	dd_Smed_v6_10734_0_1	dd_Smed_v6_2830_0_1	dd_Smed_v6_5479_0_1	dd_Smed_v6_3042_0_1	dd_Smed_v6_877_0_1	dd_Smed_v6_730_0_1	dd_Smed_v6_834_0_1	dd_Smed_v6_2210_0_1	dd_Smed_v6_3588_0_1	dd_Smed_v6_4841_0_1	dd_Smed_v6_2032_0_1	dd_Smed_v6_6934_0_1	dd_Smed_v6_1735_0_1	dd_Smed_v6_3638_0_1	dd_Smed_v6_2329_0_1	dd_Smed_v6_6531_0_1	dd_Smed_v6_2663_0_1	dd_Smed_v6_13139_0_1	dd_Smed_v6_873_0_1	dd_Smed_v6_1282_0_1	dd_Smed_v6_9734_0_1	dd_Smed_v6_11252_0_1
413	0.00034026	0.022622	6	25	475	12045	0.0126316	0.00207555	6.08589	protein peptidyl-prolyl isomerization	dd_Smed_v6_894_0_1	dd_Smed_v6_2064_0_1	dd_Smed_v6_686_0_1	dd_Smed_v6_457_0_1	dd_Smed_v6_133_0_1	dd_Smed_v6_1536_0_1
61418	0.00035576	0.023416	11	82	475	12045	0.0231579	0.0068078	3.40167	regulation of transcription from RNA polymerase II promoter in response to hypoxia	dd_Smed_v6_1241_0_1	dd_Smed_v6_1583_0_1	dd_Smed_v6_1235_0_1	dd_Smed_v6_3387_0_1	dd_Smed_v6_2477_0_1	dd_Smed_v6_1913_0_1	dd_Smed_v6_1771_0_1	dd_Smed_v6_2481_0_1	dd_Smed_v6_2007_0_1	dd_Smed_v6_176_0_1	dd_Smed_v6_1669_0_1
43687	0.00037037	0.024136	20	217	475	12045	0.0421053	0.0180158	2.33713	post-translational protein modification	dd_Smed_v6_1241_0_1	dd_Smed_v6_1583_0_1	dd_Smed_v6_1235_0_1	dd_Smed_v6_4016_0_1	dd_Smed_v6_5463_0_1	dd_Smed_v6_2477_0_1	dd_Smed_v6_1913_0_1	dd_Smed_v6_1766_0_1	dd_Smed_v6_758_1_1	dd_Smed_v6_1771_0_1	dd_Smed_v6_2481_0_1	dd_Smed_v6_2007_0_1	dd_Smed_v6_1669_0_1	dd_Smed_v6_3387_0_1	dd_Smed_v6_2991_0_1	dd_Smed_v6_20897_0_1	dd_Smed_v6_2966_0_1	dd_Smed_v6_6318_0_1	dd_Smed_v6_1058_0_1	dd_Smed_v6_1417_0_1
32787	0.00037847	0.024422	31	409	475	12045	0.0652632	0.033956	1.92199	monocarboxylic acid metabolic process	dd_Smed_v6_7730_0_1	dd_Smed_v6_2663_0_1	dd_Smed_v6_725_0_1	dd_Smed_v6_10576_0_1	dd_Smed_v6_4922_0_1	dd_Smed_v6_1604_0_1	dd_Smed_v6_6561_0_1	dd_Smed_v6_3948_0_1	dd_Smed_v6_11843_0_1	dd_Smed_v6_3613_0_1	dd_Smed_v6_7927_0_1	dd_Smed_v6_4331_0_1	dd_Smed_v6_1026_0_1	dd_Smed_v6_6242_0_1	dd_Smed_v6_2263_0_1	dd_Smed_v6_9118_0_1	dd_Smed_v6_3785_0_1	dd_Smed_v6_523_0_1	dd_Smed_v6_400_0_1	dd_Smed_v6_19627_0_1	dd_Smed_v6_12653_0_1	dd_Smed_v6_7598_0_1	dd_Smed_v6_2717_0_1	dd_Smed_v6_4806_0_1	dd_Smed_v6_1726_0_1	dd_Smed_v6_1306_0_1	dd_Smed_v6_7198_0_1	dd_Smed_v6_1315_0_1	dd_Smed_v6_4367_0_1	dd_Smed_v6_3058_0_1	dd_Smed_v6_2311_0_1
33505	0.00038967	0.024662	5	17	475	12045	0.0105263	0.00141137	7.4582	floor plate morphogenesis	dd_Smed_v6_6545_0_1	dd_Smed_v6_5196_0_1	dd_Smed_v6_1704_0_1	dd_Smed_v6_7470_0_1	dd_Smed_v6_8287_0_1
21508	0.00038967	0.024662	5	17	475	12045	0.0105263	0.00141137	7.4582	floor plate formation	dd_Smed_v6_6545_0_1	dd_Smed_v6_5196_0_1	dd_Smed_v6_1704_0_1	dd_Smed_v6_7470_0_1	dd_Smed_v6_8287_0_1
32823	0.00041487	0.026006	4	10	475	12045	0.00842105	0.00083022	10.1432	regulation of natural killer cell differentiation	dd_Smed_v6_8505_0_1	dd_Smed_v6_7128_0_1	dd_Smed_v6_9550_0_1	dd_Smed_v6_1523_0_1
71456	0.00045108	0.028009	17	172	475	12045	0.0357895	0.0142798	2.5063	cellular response to hypoxia	dd_Smed_v6_1241_0_1	dd_Smed_v6_1583_0_1	dd_Smed_v6_1235_0_1	dd_Smed_v6_2477_0_1	dd_Smed_v6_1913_0_1	dd_Smed_v6_7087_0_1	dd_Smed_v6_1249_0_1	dd_Smed_v6_1771_0_1	dd_Smed_v6_2481_0_1	dd_Smed_v6_15492_0_1	dd_Smed_v6_2007_0_1	dd_Smed_v6_176_0_1	dd_Smed_v6_1669_0_1	dd_Smed_v6_3387_0_1	dd_Smed_v6_20897_0_1	dd_Smed_v6_11017_0_1	dd_Smed_v6_2324_0_1
60071	0.00045869	0.028216	12	98	475	12045	0.0252632	0.00813616	3.10505	Wnt signaling pathway, planar cell polarity pathway	dd_Smed_v6_1241_0_1	dd_Smed_v6_1583_0_1	dd_Smed_v6_1235_0_1	dd_Smed_v6_3387_0_1	dd_Smed_v6_2477_0_1	dd_Smed_v6_1913_0_1	dd_Smed_v6_913_0_1	dd_Smed_v6_8621_0_1	dd_Smed_v6_1771_0_1	dd_Smed_v6_2481_0_1	dd_Smed_v6_2007_0_1	dd_Smed_v6_1669_0_1
7424	0.0004696	0.02862	34	470	475	12045	0.0715789	0.0390203	1.8344	open tracheal system development	dd_Smed_v6_13570_0_1	dd_Smed_v6_5485_0_1	dd_Smed_v6_8543_0_1	dd_Smed_v6_7128_0_1	dd_Smed_v6_12062_0_1	dd_Smed_v6_8022_0_1	dd_Smed_v6_5548_0_1	dd_Smed_v6_9273_0_1	dd_Smed_v6_8909_0_1	dd_Smed_v6_1613_0_1	dd_Smed_v6_3513_0_1	dd_Smed_v6_11605_0_1	dd_Smed_v6_5794_0_1	dd_Smed_v6_913_0_1	dd_Smed_v6_4335_0_1	dd_Smed_v6_2577_0_1	dd_Smed_v6_2649_0_1	dd_Smed_v6_1916_0_1	dd_Smed_v6_791_0_1	dd_Smed_v6_1131_0_1	dd_Smed_v6_39015_0_1	dd_Smed_v6_8621_0_1	dd_Smed_v6_7470_0_1	dd_Smed_v6_10624_0_1	dd_Smed_v6_383_0_1	dd_Smed_v6_8943_0_1	dd_Smed_v6_7930_0_1	dd_Smed_v6_3107_0_1	dd_Smed_v6_7478_0_1	dd_Smed_v6_1748_0_1	dd_Smed_v6_2032_0_1	dd_Smed_v6_7973_0_1	dd_Smed_v6_1205_0_1	dd_Smed_v6_2443_0_1
6732	0.00048076	0.028775	19	205	475	12045	0.04	0.0170195	2.35024	coenzyme metabolic process	dd_Smed_v6_4189_0_1	dd_Smed_v6_1260_0_1	dd_Smed_v6_7598_0_1	dd_Smed_v6_1580_0_1	dd_Smed_v6_907_0_1	dd_Smed_v6_6561_0_1	dd_Smed_v6_6191_0_1	dd_Smed_v6_8918_0_1	dd_Smed_v6_1858_0_1	dd_Smed_v6_7927_0_1	dd_Smed_v6_1500_0_1	dd_Smed_v6_1026_0_1	dd_Smed_v6_6242_0_1	dd_Smed_v6_36235_0_1	dd_Smed_v6_10744_0_1	dd_Smed_v6_523_0_1	dd_Smed_v6_160_0_1	dd_Smed_v6_4099_0_1	dd_Smed_v6_14173_0_1
30036	0.00048089	0.028775	55	885	475	12045	0.115789	0.0734745	1.57591	actin cytoskeleton organization	dd_Smed_v6_1951_0_1	dd_Smed_v6_8022_0_1	dd_Smed_v6_8909_0_1	dd_Smed_v6_2013_0_1	dd_Smed_v6_5196_0_1	dd_Smed_v6_3039_0_1	dd_Smed_v6_2941_0_1	dd_Smed_v6_2586_0_1	dd_Smed_v6_3493_1_1	dd_Smed_v6_749_0_1	dd_Smed_v6_791_0_1	dd_Smed_v6_39015_0_1	dd_Smed_v6_8621_0_1	dd_Smed_v6_758_1_1	dd_Smed_v6_1704_0_1	dd_Smed_v6_877_0_1	dd_Smed_v6_13823_0_1	dd_Smed_v6_7496_0_1	dd_Smed_v6_864_0_1	dd_Smed_v6_11951_0_1	dd_Smed_v6_7478_0_1	dd_Smed_v6_4138_0_1	dd_Smed_v6_6536_0_1	dd_Smed_v6_2032_0_1	dd_Smed_v6_6934_0_1	dd_Smed_v6_2443_0_1	dd_Smed_v6_653_0_1	dd_Smed_v6_9493_0_1	dd_Smed_v6_33994_0_1	dd_Smed_v6_6476_0_1	dd_Smed_v6_522_0_1	dd_Smed_v6_11252_0_1	dd_Smed_v6_1613_0_1	dd_Smed_v6_4507_0_1	dd_Smed_v6_921_0_1	dd_Smed_v6_2966_0_1	dd_Smed_v6_727_0_1	dd_Smed_v6_913_0_1	dd_Smed_v6_4335_0_1
23014	0.00049804	0.029269	29	379	475	12045	0.0610526	0.0314653	1.94031	signal transduction by protein phosphorylation	dd_Smed_v6_653_0_1	dd_Smed_v6_1583_0_1	dd_Smed_v6_1235_0_1	dd_Smed_v6_2477_0_1	dd_Smed_v6_1913_0_1	dd_Smed_v6_1286_0_1	dd_Smed_v6_1282_0_1	dd_Smed_v6_2481_0_1	dd_Smed_v6_2007_0_1	dd_Smed_v6_1669_0_1	dd_Smed_v6_5670_0_1	dd_Smed_v6_3387_0_1	dd_Smed_v6_8581_0_1	dd_Smed_v6_913_0_1	dd_Smed_v6_8004_0_1	dd_Smed_v6_2391_0_1	dd_Smed_v6_1241_0_1	dd_Smed_v6_4160_0_1	dd_Smed_v6_1771_0_1	dd_Smed_v6_1122_0_1	dd_Smed_v6_10624_0_1	dd_Smed_v6_176_0_1	dd_Smed_v6_3368_0_1	dd_Smed_v6_3107_0_1	dd_Smed_v6_12943_0_1	dd_Smed_v6_10917_0_1	dd_Smed_v6_4486_0_1	dd_Smed_v6_7607_0_1	dd_Smed_v6_6536_0_1
44282	0.00049804	0.029269	29	379	475	12045	0.0610526	0.0314653	1.94031	small molecule catabolic process	dd_Smed_v6_7730_0_1	dd_Smed_v6_2663_0_1	dd_Smed_v6_725_0_1	dd_Smed_v6_9107_0_1	dd_Smed_v6_10576_0_1	dd_Smed_v6_1939_0_1	dd_Smed_v6_4922_0_1	dd_Smed_v6_1604_0_1	dd_Smed_v6_2219_0_1	dd_Smed_v6_1896_0_1	dd_Smed_v6_3613_0_1	dd_Smed_v6_34919_0_1	dd_Smed_v6_1026_0_1	dd_Smed_v6_2263_0_1	dd_Smed_v6_266_0_1	dd_Smed_v6_3785_0_1	dd_Smed_v6_3906_0_1	dd_Smed_v6_12653_0_1	dd_Smed_v6_2970_0_1	dd_Smed_v6_4806_0_1	dd_Smed_v6_1306_0_1	dd_Smed_v6_869_0_1	dd_Smed_v6_7478_0_1	dd_Smed_v6_1315_0_1	dd_Smed_v6_10744_0_1	dd_Smed_v6_4367_0_1	dd_Smed_v6_4058_0_1	dd_Smed_v6_3058_0_1	dd_Smed_v6_5404_0_1
7162	0.00051073	0.029749	19	206	475	12045	0.04	0.0171025	2.33883	negative regulation of cell adhesion	dd_Smed_v6_33994_0_1	dd_Smed_v6_768_0_1	dd_Smed_v6_1951_0_1	dd_Smed_v6_1131_0_1	dd_Smed_v6_39015_0_1	dd_Smed_v6_1492_0_1	dd_Smed_v6_7470_0_1	dd_Smed_v6_5548_0_1	dd_Smed_v6_9734_0_1	dd_Smed_v6_7139_0_1	dd_Smed_v6_730_0_1	dd_Smed_v6_10624_0_1	dd_Smed_v6_11252_0_1	dd_Smed_v6_3573_0_1	dd_Smed_v6_7478_0_1	dd_Smed_v6_2058_0_1	dd_Smed_v6_4367_0_1	dd_Smed_v6_3493_1_1	dd_Smed_v6_10872_0_1
1901565	0.00052176	0.029887	63	1054	475	12045	0.132632	0.0875052	1.5157	organonitrogen compound catabolic process	dd_Smed_v6_1235_0_1	dd_Smed_v6_19417_0_1	dd_Smed_v6_7730_0_1	dd_Smed_v6_11699_0_1	dd_Smed_v6_1227_0_1	dd_Smed_v6_1766_0_1	dd_Smed_v6_1412_0_1	dd_Smed_v6_4773_0_1	dd_Smed_v6_2481_0_1	dd_Smed_v6_2007_0_1	dd_Smed_v6_1669_0_1	dd_Smed_v6_2219_0_1	dd_Smed_v6_5196_0_1	dd_Smed_v6_1896_0_1	dd_Smed_v6_2268_0_1	dd_Smed_v6_7322_0_1	dd_Smed_v6_456_0_1	dd_Smed_v6_320_0_1	dd_Smed_v6_3619_0_1	dd_Smed_v6_104_0_1	dd_Smed_v6_34_0_1	dd_Smed_v6_758_1_1	dd_Smed_v6_1704_0_1	dd_Smed_v6_1771_0_1	dd_Smed_v6_2970_0_1	dd_Smed_v6_3422_0_1	dd_Smed_v6_1306_0_1	dd_Smed_v6_2190_0_1	dd_Smed_v6_785_0_1	dd_Smed_v6_1583_0_1	dd_Smed_v6_1744_0_1	dd_Smed_v6_8505_0_1	dd_Smed_v6_9107_0_1	dd_Smed_v6_2477_0_1	dd_Smed_v6_1913_0_1	dd_Smed_v6_1939_0_1	dd_Smed_v6_13139_0_1	dd_Smed_v6_873_0_1	dd_Smed_v6_2117_0_1
97067	0.00052219	0.029887	5	18	475	12045	0.0105263	0.0014944	7.04386	cellular response to thyroid hormone stimulus	dd_Smed_v6_3422_0_1	dd_Smed_v6_1131_0_1	dd_Smed_v6_13139_0_1	dd_Smed_v6_1975_0_1	dd_Smed_v6_1363_0_1
2443	0.00053585	0.030405	32	436	475	12045	0.0673684	0.0361976	1.86113	leukocyte mediated immunity	dd_Smed_v6_7145_0_1	dd_Smed_v6_8505_0_1	dd_Smed_v6_1913_0_1	dd_Smed_v6_10576_0_1	dd_Smed_v6_1213_0_1	dd_Smed_v6_13139_0_1	dd_Smed_v6_1282_0_1	dd_Smed_v6_4773_0_1	dd_Smed_v6_2481_0_1	dd_Smed_v6_1680_0_1	dd_Smed_v6_2906_0_1	dd_Smed_v6_5794_0_1	dd_Smed_v6_10167_0_1	dd_Smed_v6_913_0_1	dd_Smed_v6_3653_0_1	dd_Smed_v6_7830_0_1	dd_Smed_v6_3493_1_1	dd_Smed_v6_253_0_1	dd_Smed_v6_320_0_1	dd_Smed_v6_5491_0_1	dd_Smed_v6_4321_0_1	dd_Smed_v6_642_0_1	dd_Smed_v6_4016_0_1	dd_Smed_v6_457_0_1	dd_Smed_v6_133_0_1	dd_Smed_v6_1771_0_1	dd_Smed_v6_1033_0_1	dd_Smed_v6_11951_0_1	dd_Smed_v6_8116_0_1	dd_Smed_v6_4058_0_1	dd_Smed_v6_1880_0_1	dd_Smed_v6_785_0_1
36294	0.00055095	0.030811	17	175	475	12045	0.0357895	0.0145289	2.46334	cellular response to decreased oxygen levels	dd_Smed_v6_1241_0_1	dd_Smed_v6_1583_0_1	dd_Smed_v6_1235_0_1	dd_Smed_v6_2477_0_1	dd_Smed_v6_1913_0_1	dd_Smed_v6_7087_0_1	dd_Smed_v6_1249_0_1	dd_Smed_v6_1771_0_1	dd_Smed_v6_2481_0_1	dd_Smed_v6_15492_0_1	dd_Smed_v6_2007_0_1	dd_Smed_v6_176_0_1	dd_Smed_v6_1669_0_1	dd_Smed_v6_3387_0_1	dd_Smed_v6_20897_0_1	dd_Smed_v6_11017_0_1	dd_Smed_v6_2324_0_1
61063	0.00055237	0.030811	10	73	475	12045	0.0210526	0.00606061	3.47368	positive regulation of nematode larval development	dd_Smed_v6_10477_0_1	dd_Smed_v6_3874_0_1	dd_Smed_v6_2183_0_1	dd_Smed_v6_7478_0_1	dd_Smed_v6_8201_0_1	dd_Smed_v6_3473_0_1	dd_Smed_v6_522_0_1	dd_Smed_v6_10872_0_1	dd_Smed_v6_10624_0_1	dd_Smed_v6_8642_0_1
33028	0.00057429	0.031239	3	5	475	12045	0.00631579	0.00041511	15.2147	myeloid cell apoptotic process	dd_Smed_v6_3422_0_1	dd_Smed_v6_1975_0_1	dd_Smed_v6_1363_0_1
6771	0.00057429	0.031239	3	5	475	12045	0.00631579	0.00041511	15.2147	riboflavin metabolic process	dd_Smed_v6_4970_0_1	dd_Smed_v6_1500_0_1	dd_Smed_v6_5546_0_1
10572	0.00057429	0.031239	3	5	475	12045	0.00631579	0.00041511	15.2147	positive regulation of platelet activation	dd_Smed_v6_1783_0_1	dd_Smed_v6_10872_0_1	dd_Smed_v6_2577_0_1
30029	0.00061956	0.033425	61	1019	475	12045	0.128421	0.0845994	1.51799	actin filament-based process	dd_Smed_v6_19417_0_1	dd_Smed_v6_1951_0_1	dd_Smed_v6_8022_0_1	dd_Smed_v6_8909_0_1	dd_Smed_v6_2013_0_1	dd_Smed_v6_5196_0_1	dd_Smed_v6_3039_0_1	dd_Smed_v6_2941_0_1	dd_Smed_v6_2586_0_1	dd_Smed_v6_3493_1_1	dd_Smed_v6_7322_0_1	dd_Smed_v6_749_0_1	dd_Smed_v6_791_0_1	dd_Smed_v6_39015_0_1	dd_Smed_v6_8621_0_1	dd_Smed_v6_559_0_1	dd_Smed_v6_758_1_1	dd_Smed_v6_1704_0_1	dd_Smed_v6_877_0_1	dd_Smed_v6_13823_0_1	dd_Smed_v6_7496_0_1	dd_Smed_v6_864_0_1	dd_Smed_v6_11951_0_1	dd_Smed_v6_3201_0_1	dd_Smed_v6_7478_0_1	dd_Smed_v6_4138_0_1	dd_Smed_v6_6536_0_1	dd_Smed_v6_2032_0_1	dd_Smed_v6_6934_0_1	dd_Smed_v6_2443_0_1	dd_Smed_v6_653_0_1	dd_Smed_v6_9493_0_1	dd_Smed_v6_33994_0_1	dd_Smed_v6_6476_0_1	dd_Smed_v6_522_0_1	dd_Smed_v6_11252_0_1	dd_Smed_v6_1613_0_1	dd_Smed_v6_4507_0_1	dd_Smed_v6_921_0_1
8045	0.00062462	0.033425	20	226	475	12045	0.0421053	0.018763	2.24406	motor neuron axon guidance	dd_Smed_v6_1916_0_1	dd_Smed_v6_768_0_1	dd_Smed_v6_5463_0_1	dd_Smed_v6_39015_0_1	dd_Smed_v6_8621_0_1	dd_Smed_v6_11269_0_1	dd_Smed_v6_9734_0_1	dd_Smed_v6_7139_0_1	dd_Smed_v6_10624_0_1	dd_Smed_v6_2457_0_1	dd_Smed_v6_3573_0_1	dd_Smed_v6_10477_0_1	dd_Smed_v6_4075_0_1	dd_Smed_v6_1783_0_1	dd_Smed_v6_5794_0_1	dd_Smed_v6_913_0_1	dd_Smed_v6_9030_0_1	dd_Smed_v6_10872_0_1	dd_Smed_v6_3207_0_1	dd_Smed_v6_2577_0_1
50858	0.00063169	0.033531	4	11	475	12045	0.00842105	0.000913242	9.22105	negative regulation of antigen receptor-mediated signaling pathway	dd_Smed_v6_1783_0_1	dd_Smed_v6_5794_0_1	dd_Smed_v6_10872_0_1	dd_Smed_v6_2577_0_1
2220	0.00065041	0.033709	14	131	475	12045	0.0294737	0.0108759	2.71	innate immune response activating cell surface receptor signaling pathway	dd_Smed_v6_1241_0_1	dd_Smed_v6_1583_0_1	dd_Smed_v6_1235_0_1	dd_Smed_v6_1647_0_1	dd_Smed_v6_2477_0_1	dd_Smed_v6_1913_0_1	dd_Smed_v6_1771_0_1	dd_Smed_v6_2481_0_1	dd_Smed_v6_2007_0_1	dd_Smed_v6_1669_0_1	dd_Smed_v6_3387_0_1	dd_Smed_v6_10917_0_1	dd_Smed_v6_8004_0_1	dd_Smed_v6_2391_0_1
2223	0.00065041	0.033709	14	131	475	12045	0.0294737	0.0108759	2.71	stimulatory C-type lectin receptor signaling pathway	dd_Smed_v6_1241_0_1	dd_Smed_v6_1583_0_1	dd_Smed_v6_1235_0_1	dd_Smed_v6_1647_0_1	dd_Smed_v6_2477_0_1	dd_Smed_v6_1913_0_1	dd_Smed_v6_1771_0_1	dd_Smed_v6_2481_0_1	dd_Smed_v6_2007_0_1	dd_Smed_v6_1669_0_1	dd_Smed_v6_3387_0_1	dd_Smed_v6_10917_0_1	dd_Smed_v6_8004_0_1	dd_Smed_v6_2391_0_1
2758	0.00065041	0.033709	14	131	475	12045	0.0294737	0.0108759	2.71	innate immune response-activating signal transduction	dd_Smed_v6_1241_0_1	dd_Smed_v6_1583_0_1	dd_Smed_v6_1235_0_1	dd_Smed_v6_1647_0_1	dd_Smed_v6_2477_0_1	dd_Smed_v6_1913_0_1	dd_Smed_v6_1771_0_1	dd_Smed_v6_2481_0_1	dd_Smed_v6_2007_0_1	dd_Smed_v6_1669_0_1	dd_Smed_v6_3387_0_1	dd_Smed_v6_10917_0_1	dd_Smed_v6_8004_0_1	dd_Smed_v6_2391_0_1
7166	0.00068327	0.034833	95	1760	475	12045	0.2	0.146119	1.36875	cell surface receptor signaling pathway	dd_Smed_v6_1235_0_1	dd_Smed_v6_3650_0_1	dd_Smed_v6_19417_0_1	dd_Smed_v6_4464_0_1	dd_Smed_v6_1951_0_1	dd_Smed_v6_5463_0_1	dd_Smed_v6_632_0_1	dd_Smed_v6_6578_0_1	dd_Smed_v6_7128_0_1	dd_Smed_v6_8022_0_1	dd_Smed_v6_2481_0_1	dd_Smed_v6_2007_0_1	dd_Smed_v6_1669_0_1	dd_Smed_v6_2013_0_1	dd_Smed_v6_8348_0_1	dd_Smed_v6_5196_0_1	dd_Smed_v6_1767_0_1	dd_Smed_v6_4012_0_1	dd_Smed_v6_266_0_1	dd_Smed_v6_8004_0_1	dd_Smed_v6_2391_0_1	dd_Smed_v6_2577_0_1	dd_Smed_v6_320_0_1	dd_Smed_v6_5479_0_1	dd_Smed_v6_779_0_1	dd_Smed_v6_39015_0_1	dd_Smed_v6_8621_0_1	dd_Smed_v6_758_1_1	dd_Smed_v6_1704_0_1	dd_Smed_v6_3042_0_1	dd_Smed_v6_1771_0_1	dd_Smed_v6_7470_0_1	dd_Smed_v6_13823_0_1	dd_Smed_v6_730_0_1	dd_Smed_v6_10624_0_1	dd_Smed_v6_7496_0_1	dd_Smed_v6_864_0_1	dd_Smed_v6_2457_0_1	dd_Smed_v6_2695_0_1
1570	0.00068698	0.034833	10	75	475	12045	0.0210526	0.00622665	3.38105	vasculogenesis	dd_Smed_v6_6545_0_1	dd_Smed_v6_4075_0_1	dd_Smed_v6_5196_0_1	dd_Smed_v6_5269_0_1	dd_Smed_v6_1783_0_1	dd_Smed_v6_9951_0_1	dd_Smed_v6_1704_0_1	dd_Smed_v6_10872_0_1	dd_Smed_v6_2577_0_1	dd_Smed_v6_1748_0_1
40026	0.00068799	0.034833	8	50	475	12045	0.0168421	0.0041511	4.05726	positive regulation of vulval development	dd_Smed_v6_10477_0_1	dd_Smed_v6_3874_0_1	dd_Smed_v6_2183_0_1	dd_Smed_v6_3473_0_1	dd_Smed_v6_522_0_1	dd_Smed_v6_10872_0_1	dd_Smed_v6_10624_0_1	dd_Smed_v6_8642_0_1
43618	0.0006949	0.034915	13	117	475	12045	0.0273684	0.00971357	2.81754	regulation of transcription from RNA polymerase II promoter in response to stress	dd_Smed_v6_1241_0_1	dd_Smed_v6_1583_0_1	dd_Smed_v6_1235_0_1	dd_Smed_v6_2477_0_1	dd_Smed_v6_1913_0_1	dd_Smed_v6_511_0_1	dd_Smed_v6_1771_0_1	dd_Smed_v6_2481_0_1	dd_Smed_v6_2007_0_1	dd_Smed_v6_176_0_1	dd_Smed_v6_1669_0_1	dd_Smed_v6_3387_0_1	dd_Smed_v6_3588_0_1
50866	0.00072448	0.036125	11	89	475	12045	0.0231579	0.00738896	3.13412	negative regulation of cell activation	dd_Smed_v6_4507_0_1	dd_Smed_v6_8505_0_1	dd_Smed_v6_2058_0_1	dd_Smed_v6_4367_0_1	dd_Smed_v6_3493_1_1	dd_Smed_v6_7470_0_1	dd_Smed_v6_7139_0_1	dd_Smed_v6_9550_0_1	dd_Smed_v6_10624_0_1	dd_Smed_v6_1523_0_1	dd_Smed_v6_162_0_1
6790	0.000739	0.036572	21	246	475	12045	0.0442105	0.0204234	2.1647	sulfur compound metabolic process	dd_Smed_v6_2329_0_1	dd_Smed_v6_7598_0_1	dd_Smed_v6_1580_0_1	dd_Smed_v6_7128_0_1	dd_Smed_v6_907_0_1	dd_Smed_v6_3983_0_1	dd_Smed_v6_873_0_1	dd_Smed_v6_4349_0_1	dd_Smed_v6_6561_0_1	dd_Smed_v6_4987_0_1	dd_Smed_v6_8918_0_1	dd_Smed_v6_1858_0_1	dd_Smed_v6_7927_0_1	dd_Smed_v6_34919_0_1	dd_Smed_v6_1026_0_1	dd_Smed_v6_6242_0_1	dd_Smed_v6_2718_0_1	dd_Smed_v6_523_0_1	dd_Smed_v6_160_0_1	dd_Smed_v6_4099_0_1	dd_Smed_v6_5008_0_1
45595	0.00079035	0.038822	119	2311	475	12045	0.250526	0.191864	1.30575	regulation of cell differentiation	dd_Smed_v6_1235_0_1	dd_Smed_v6_4464_0_1	dd_Smed_v6_1596_0_1	dd_Smed_v6_6578_0_1	dd_Smed_v6_7128_0_1	dd_Smed_v6_8022_0_1	dd_Smed_v6_1669_0_1	dd_Smed_v6_4829_0_1	dd_Smed_v6_6462_0_1	dd_Smed_v6_10167_0_1	dd_Smed_v6_4012_0_1	dd_Smed_v6_2268_0_1	dd_Smed_v6_7322_0_1	dd_Smed_v6_2391_0_1	dd_Smed_v6_3292_0_1	dd_Smed_v6_10734_0_1	dd_Smed_v6_5479_0_1	dd_Smed_v6_2187_0_1	dd_Smed_v6_791_0_1	dd_Smed_v6_7470_0_1	dd_Smed_v6_877_0_1	dd_Smed_v6_13823_0_1	dd_Smed_v6_730_0_1	dd_Smed_v6_10624_0_1	dd_Smed_v6_864_0_1	dd_Smed_v6_2695_0_1	dd_Smed_v6_4075_0_1	dd_Smed_v6_20897_0_1	dd_Smed_v6_14880_0_1	dd_Smed_v6_3588_0_1	dd_Smed_v6_1748_0_1	dd_Smed_v6_2190_0_1	dd_Smed_v6_7973_0_1	dd_Smed_v6_653_0_1	dd_Smed_v6_1583_0_1	dd_Smed_v6_2329_0_1	dd_Smed_v6_6476_0_1	dd_Smed_v6_8442_0_1	dd_Smed_v6_1282_0_1
96	0.00079829	0.038921	6	29	475	12045	0.0126316	0.00240764	5.24646	sulfur amino acid metabolic process	dd_Smed_v6_8918_0_1	dd_Smed_v6_1858_0_1	dd_Smed_v6_3983_0_1	dd_Smed_v6_873_0_1	dd_Smed_v6_4349_0_1	dd_Smed_v6_4987_0_1
90175	0.00080875	0.039141	17	181	475	12045	0.0357895	0.015027	2.38168	regulation of establishment of planar polarity	dd_Smed_v6_1241_0_1	dd_Smed_v6_1583_0_1	dd_Smed_v6_1235_0_1	dd_Smed_v6_2477_0_1	dd_Smed_v6_1913_0_1	dd_Smed_v6_8621_0_1	dd_Smed_v6_1771_0_1	dd_Smed_v6_5548_0_1	dd_Smed_v6_2481_0_1	dd_Smed_v6_2007_0_1	dd_Smed_v6_1669_0_1	dd_Smed_v6_7930_0_1	dd_Smed_v6_3387_0_1	dd_Smed_v6_11605_0_1	dd_Smed_v6_7478_0_1	dd_Smed_v6_913_0_1	dd_Smed_v6_7973_0_1
46395	0.0008226	0.039235	20	231	475	12045	0.0421053	0.0191781	2.19549	carboxylic acid catabolic process	dd_Smed_v6_12653_0_1	dd_Smed_v6_7730_0_1	dd_Smed_v6_2663_0_1	dd_Smed_v6_725_0_1	dd_Smed_v6_1939_0_1	dd_Smed_v6_4922_0_1	dd_Smed_v6_2970_0_1	dd_Smed_v6_2219_0_1	dd_Smed_v6_4806_0_1	dd_Smed_v6_1306_0_1	dd_Smed_v6_1896_0_1	dd_Smed_v6_1026_0_1	dd_Smed_v6_2263_0_1	dd_Smed_v6_1315_0_1	dd_Smed_v6_10744_0_1	dd_Smed_v6_4367_0_1	dd_Smed_v6_3785_0_1	dd_Smed_v6_3058_0_1	dd_Smed_v6_3906_0_1	dd_Smed_v6_5404_0_1
16054	0.0008226	0.039235	20	231	475	12045	0.0421053	0.0191781	2.19549	organic acid catabolic process	dd_Smed_v6_12653_0_1	dd_Smed_v6_7730_0_1	dd_Smed_v6_2663_0_1	dd_Smed_v6_725_0_1	dd_Smed_v6_1939_0_1	dd_Smed_v6_4922_0_1	dd_Smed_v6_2970_0_1	dd_Smed_v6_2219_0_1	dd_Smed_v6_4806_0_1	dd_Smed_v6_1306_0_1	dd_Smed_v6_1896_0_1	dd_Smed_v6_1026_0_1	dd_Smed_v6_2263_0_1	dd_Smed_v6_1315_0_1	dd_Smed_v6_10744_0_1	dd_Smed_v6_4367_0_1	dd_Smed_v6_3785_0_1	dd_Smed_v6_3058_0_1	dd_Smed_v6_3906_0_1	dd_Smed_v6_5404_0_1
71356	0.00085136	0.040314	22	266	475	12045	0.0463158	0.0220839	2.09727	cellular response to tumor necrosis factor	dd_Smed_v6_1241_0_1	dd_Smed_v6_1583_0_1	dd_Smed_v6_1235_0_1	dd_Smed_v6_3650_0_1	dd_Smed_v6_19417_0_1	dd_Smed_v6_1951_0_1	dd_Smed_v6_2477_0_1	dd_Smed_v6_1913_0_1	dd_Smed_v6_1492_0_1	dd_Smed_v6_1771_0_1	dd_Smed_v6_2481_0_1	dd_Smed_v6_7124_0_1	dd_Smed_v6_2007_0_1	dd_Smed_v6_1669_0_1	dd_Smed_v6_353_0_1	dd_Smed_v6_3201_0_1	dd_Smed_v6_3387_0_1	dd_Smed_v6_209_0_1	dd_Smed_v6_10917_0_1	dd_Smed_v6_8004_0_1	dd_Smed_v6_2391_0_1	dd_Smed_v6_5510_0_1
61025	0.00086466	0.040651	16	166	475	12045	0.0336842	0.0137817	2.44413	membrane fusion	dd_Smed_v6_1074_0_1	dd_Smed_v6_2830_0_1	dd_Smed_v6_22061_0_1	dd_Smed_v6_220_0_1	dd_Smed_v6_7087_0_1	dd_Smed_v6_457_0_1	dd_Smed_v6_133_0_1	dd_Smed_v6_388_0_1	dd_Smed_v6_3993_0_1	dd_Smed_v6_1726_0_1	dd_Smed_v6_2590_0_1	dd_Smed_v6_8943_0_1	dd_Smed_v6_2991_0_1	dd_Smed_v6_2966_0_1	dd_Smed_v6_13850_0_1	dd_Smed_v6_1735_0_1
71887	0.00088519	0.040743	5	20	475	12045	0.0105263	0.00166044	6.33947	leukocyte apoptotic process	dd_Smed_v6_3422_0_1	dd_Smed_v6_1767_0_1	dd_Smed_v6_1975_0_1	dd_Smed_v6_7470_0_1	dd_Smed_v6_1363_0_1
6878	0.00088519	0.040743	5	20	475	12045	0.0105263	0.00166044	6.33947	cellular copper ion homeostasis	dd_Smed_v6_2013_0_1	dd_Smed_v6_6318_0_1	dd_Smed_v6_784_0_1	dd_Smed_v6_7126_0_1	dd_Smed_v6_864_0_1
97066	0.00088519	0.040743	5	20	475	12045	0.0105263	0.00166044	6.33947	response to thyroid hormone	dd_Smed_v6_3422_0_1	dd_Smed_v6_1131_0_1	dd_Smed_v6_13139_0_1	dd_Smed_v6_1975_0_1	dd_Smed_v6_1363_0_1
71453	0.00091494	0.041651	17	183	475	12045	0.0357895	0.015193	2.35565	cellular response to oxygen levels	dd_Smed_v6_1241_0_1	dd_Smed_v6_1583_0_1	dd_Smed_v6_1235_0_1	dd_Smed_v6_2477_0_1	dd_Smed_v6_1913_0_1	dd_Smed_v6_7087_0_1	dd_Smed_v6_1249_0_1	dd_Smed_v6_1771_0_1	dd_Smed_v6_2481_0_1	dd_Smed_v6_15492_0_1	dd_Smed_v6_2007_0_1	dd_Smed_v6_176_0_1	dd_Smed_v6_1669_0_1	dd_Smed_v6_3387_0_1	dd_Smed_v6_20897_0_1	dd_Smed_v6_11017_0_1	dd_Smed_v6_2324_0_1
2000026	0.00091756	0.041651	144	2901	475	12045	0.303158	0.240847	1.25872	regulation of multicellular organismal development	dd_Smed_v6_1235_0_1	dd_Smed_v6_4464_0_1	dd_Smed_v6_1596_0_1	dd_Smed_v6_8543_0_1	dd_Smed_v6_6578_0_1	dd_Smed_v6_10576_0_1	dd_Smed_v6_7128_0_1	dd_Smed_v6_1286_0_1	dd_Smed_v6_8022_0_1	dd_Smed_v6_1669_0_1	dd_Smed_v6_4829_0_1	dd_Smed_v6_3993_0_1	dd_Smed_v6_2411_0_1	dd_Smed_v6_6462_0_1	dd_Smed_v6_10167_0_1	dd_Smed_v6_4012_0_1	dd_Smed_v6_3493_1_1	dd_Smed_v6_2268_0_1	dd_Smed_v6_7322_0_1	dd_Smed_v6_2391_0_1	dd_Smed_v6_3292_0_1	dd_Smed_v6_10734_0_1	dd_Smed_v6_2830_0_1	dd_Smed_v6_5479_0_1	dd_Smed_v6_2187_0_1	dd_Smed_v6_791_0_1	dd_Smed_v6_7470_0_1	dd_Smed_v6_877_0_1	dd_Smed_v6_13823_0_1	dd_Smed_v6_730_0_1	dd_Smed_v6_10624_0_1	dd_Smed_v6_864_0_1	dd_Smed_v6_2695_0_1	dd_Smed_v6_10477_0_1	dd_Smed_v6_4075_0_1	dd_Smed_v6_7930_0_1	dd_Smed_v6_2156_0_1	dd_Smed_v6_834_0_1	dd_Smed_v6_1748_0_1
43620	0.00095519	0.043062	13	121	475	12045	0.0273684	0.0100457	2.7244	regulation of DNA-templated transcription in response to stress	dd_Smed_v6_1241_0_1	dd_Smed_v6_1583_0_1	dd_Smed_v6_1235_0_1	dd_Smed_v6_2477_0_1	dd_Smed_v6_1913_0_1	dd_Smed_v6_511_0_1	dd_Smed_v6_1771_0_1	dd_Smed_v6_2481_0_1	dd_Smed_v6_2007_0_1	dd_Smed_v6_176_0_1	dd_Smed_v6_1669_0_1	dd_Smed_v6_3387_0_1	dd_Smed_v6_3588_0_1
10155	0.00096508	0.043212	6	30	475	12045	0.0126316	0.00249066	5.07158	regulation of proton transport	dd_Smed_v6_3039_0_1	dd_Smed_v6_12152_0_1	dd_Smed_v6_457_0_1	dd_Smed_v6_133_0_1	dd_Smed_v6_1492_0_1	dd_Smed_v6_732_0_1
2000146	0.0010069	0.044781	21	252	475	12045	0.0442105	0.0209215	2.11316	negative regulation of cell motility	dd_Smed_v6_33994_0_1	dd_Smed_v6_220_0_1	dd_Smed_v6_101_0_1	dd_Smed_v6_10609_0_1	dd_Smed_v6_7139_0_1	dd_Smed_v6_730_0_1	dd_Smed_v6_2457_0_1	dd_Smed_v6_11252_0_1	dd_Smed_v6_4507_0_1	dd_Smed_v6_1783_0_1	dd_Smed_v6_3039_0_1	dd_Smed_v6_2183_0_1	dd_Smed_v6_2264_0_1	dd_Smed_v6_7478_0_1	dd_Smed_v6_2058_0_1	dd_Smed_v6_5822_0_1	dd_Smed_v6_9564_0_1	dd_Smed_v6_10872_0_1	dd_Smed_v6_2577_0_1	dd_Smed_v6_13188_0_1	dd_Smed_v6_6536_0_1
48582	0.0010378	0.045778	10	79	475	12045	0.0210526	0.00655874	3.20986	positive regulation of post-embryonic development	dd_Smed_v6_10477_0_1	dd_Smed_v6_3874_0_1	dd_Smed_v6_2183_0_1	dd_Smed_v6_7478_0_1	dd_Smed_v6_8201_0_1	dd_Smed_v6_3473_0_1	dd_Smed_v6_522_0_1	dd_Smed_v6_10872_0_1	dd_Smed_v6_10624_0_1	dd_Smed_v6_8642_0_1
51094	0.0010433	0.045778	98	1850	475	12045	0.206316	0.153591	1.34328	positive regulation of developmental process	dd_Smed_v6_4464_0_1	dd_Smed_v6_1596_0_1	dd_Smed_v6_6578_0_1	dd_Smed_v6_10576_0_1	dd_Smed_v6_7128_0_1	dd_Smed_v6_1286_0_1	dd_Smed_v6_8022_0_1	dd_Smed_v6_4829_0_1	dd_Smed_v6_2411_0_1	dd_Smed_v6_10167_0_1	dd_Smed_v6_4012_0_1	dd_Smed_v6_3493_1_1	dd_Smed_v6_7322_0_1	dd_Smed_v6_2391_0_1	dd_Smed_v6_3292_0_1	dd_Smed_v6_10734_0_1	dd_Smed_v6_791_0_1	dd_Smed_v6_7470_0_1	dd_Smed_v6_877_0_1	dd_Smed_v6_13823_0_1	dd_Smed_v6_730_0_1	dd_Smed_v6_10624_0_1	dd_Smed_v6_864_0_1	dd_Smed_v6_10477_0_1	dd_Smed_v6_4075_0_1	dd_Smed_v6_20897_0_1	dd_Smed_v6_14880_0_1	dd_Smed_v6_3588_0_1	dd_Smed_v6_1748_0_1	dd_Smed_v6_7973_0_1	dd_Smed_v6_653_0_1	dd_Smed_v6_6476_0_1	dd_Smed_v6_1282_0_1	dd_Smed_v6_9734_0_1	dd_Smed_v6_3573_0_1	dd_Smed_v6_5670_0_1	dd_Smed_v6_3513_0_1	dd_Smed_v6_3874_0_1	dd_Smed_v6_2183_0_1
6633	0.0010502	0.045778	11	93	475	12045	0.0231579	0.00772105	2.99932	fatty acid biosynthetic process	dd_Smed_v6_1726_0_1	dd_Smed_v6_19627_0_1	dd_Smed_v6_7198_0_1	dd_Smed_v6_7927_0_1	dd_Smed_v6_7598_0_1	dd_Smed_v6_1026_0_1	dd_Smed_v6_6242_0_1	dd_Smed_v6_523_0_1	dd_Smed_v6_6561_0_1	dd_Smed_v6_2311_0_1	dd_Smed_v6_3948_0_1
1905062	0.0011149	0.047964	3	6	475	12045	0.00631579	0.000498132	12.6789	positive regulation of cardioblast proliferation	dd_Smed_v6_4435_0_1	dd_Smed_v6_4012_0_1	dd_Smed_v6_7322_0_1
6925	0.0011149	0.047964	3	6	475	12045	0.00631579	0.000498132	12.6789	inflammatory cell apoptotic process	dd_Smed_v6_3422_0_1	dd_Smed_v6_1975_0_1	dd_Smed_v6_1363_0_1
48008	0.0011245	0.048063	5	21	475	12045	0.0105263	0.00174346	6.03759	platelet-derived growth factor receptor signaling pathway	dd_Smed_v6_1783_0_1	dd_Smed_v6_5794_0_1	dd_Smed_v6_7478_0_1	dd_Smed_v6_10872_0_1	dd_Smed_v6_2577_0_1
97435	0.001139	0.048365	44	692	475	12045	0.0926316	0.0574512	1.61235	supramolecular fiber organization	dd_Smed_v6_5531_0_1	dd_Smed_v6_9493_0_1	dd_Smed_v6_1951_0_1	dd_Smed_v6_6578_0_1	dd_Smed_v6_6476_0_1	dd_Smed_v6_8022_0_1	dd_Smed_v6_8909_0_1	dd_Smed_v6_2013_0_1	dd_Smed_v6_921_0_1	dd_Smed_v6_4569_0_1	dd_Smed_v6_727_0_1	dd_Smed_v6_913_0_1	dd_Smed_v6_2941_0_1	dd_Smed_v6_4335_0_1	dd_Smed_v6_2586_0_1	dd_Smed_v6_3493_1_1	dd_Smed_v6_26017_0_1	dd_Smed_v6_3339_0_1	dd_Smed_v6_3207_0_1	dd_Smed_v6_7988_0_1	dd_Smed_v6_749_0_1	dd_Smed_v6_791_0_1	dd_Smed_v6_10191_0_1	dd_Smed_v6_1131_0_1	dd_Smed_v6_39015_0_1	dd_Smed_v6_8621_0_1	dd_Smed_v6_758_1_1	dd_Smed_v6_1492_0_1	dd_Smed_v6_1903_0_1	dd_Smed_v6_877_0_1	dd_Smed_v6_678_0_1	dd_Smed_v6_13823_0_1	dd_Smed_v6_7496_0_1	dd_Smed_v6_864_0_1	dd_Smed_v6_383_0_1	dd_Smed_v6_10315_0_1	dd_Smed_v6_8943_0_1	dd_Smed_v6_10646_0_1	dd_Smed_v6_1425_0_1
[truncated: 184 more columns]
