# Supplementary material for: Intestine-enriched apolipoprotein b orthologs are required for stem cell progeny differentiation and regeneration in planarians
Source: Nat Commun. 2022 Jul 1;13:3803. doi: 10.1038/s41467-022-31385-2 (PMC9249923; doi:10.1038/s41467-022-31385-2)
Supplement: Supplementary file 6 — Supplementary Data 3 [file 41467_2022_31385_MOESM6_ESM.xlsx]

## Sheet: Legend
Supplementary Data 3. Transcripts annotated with lipid-related Gene Ontology terms in whole fragment planarian regeneration transcriptome. (a) Transcripts annotated with the term "lipid transport." (b) Transcripts annotated with the term "triglyceride." (c) Transcripts annotated with the term "cholesterol." Expression data are derived from NCBI GEO GSE107874 (Zeng et al., Cell, 2018) mapped to th…

## Sheet: S3a. GO - lipid transport
geneID	GO_ID	GO_Desc	Aspect_obo	length	logFC_a1h_v_a0h	logCPM_a1h_v_a0h	FDR_a1h_v_a0h	logFC_a3h_v_a0h	logCPM_a3h_v_a0h	FDR_a3h_v_a0h	logFC_a6h_v_a0h	logCPM_a6h_v_a0h	FDR_a6h_v_a0h	logFC_a9h_v_a0h	logCPM_a9h_v_a0h	FDR_a9h_v_a0h	logFC_a12h_v_a0h	logCPM_a12h_v_a0h	FDR_a12h_v_a0h	logFC_a24h_v_a0h	logCPM_a24h_v_a0h	FDR_a24h_v_a0h	logFC_a36h_v_a0h	logCPM_a36h_v_a0h	FDR_a36h_v_a0h	logFC_a48h_v_a0h	logCPM_a48h_v_a0h	FDR_a48h_v_a0h	logFC_a60h_v_a0h	logCPM_a60h_v_a0h	FDR_a60h_v_a0h	logFC_a72h_v_a0h	logCPM_a72h_v_a0h	FDR_a72h_v_a0h	logFC_a4d_v_a0h	logCPM_a4d_v_a0h	FDR_a4d_v_a0h	logFC_a5d_v_a0h	logCPM_a5d_v_a0h	FDR_a5d_v_a0h	logFC_a6d_v_a0h	logCPM_a6d_v_a0h	FDR_a6d_v_a0h	logFC_a7d_v_a0h	logCPM_a7d_v_a0h	FDR_a7d_v_a0h	logFC_a10d_v_a0h	logCPM_a10d_v_a0h	FDR_a10d_v_a0h
dd_Smed_v6_10304_0_1	GO:0006869	lipid transport	biological_process	6566	-0.0147801	5.79951	0.994522	0.332799	5.79951	0.114901	0.181072	5.79951	0.379002	-0.218801	5.79951	0.298734	-0.278813	5.79951	0.146045	-0.221271	5.79951	0.268821	-0.652558	5.79951	0.00010897	-1.22041	5.79951	1.05e-13	-1.25852	5.79951	1.03e-14	-1.17219	5.79951	6.21e-13	-0.919668	5.79951	1.66e-08	-0.949159	5.79951	5.41e-09	-0.95302	5.79951	4.08e-09	-0.981756	5.79951	1.34e-09	-1.08579	5.79951	1.97e-11
dd_Smed_v6_10670_0_1	GO:0015917	aminophospholipid transport	biological_process	3534	0.00385754	4.31184	0.99985	0.284424	4.31184	0.234364	0.195317	4.31184	0.376436	0.0579199	4.31184	0.836886	-0.0251007	4.31184	0.926729	0.0536135	4.31184	0.839021	-0.531357	4.31184	0.00462939	-0.750608	4.31184	3.54e-05	-0.772231	4.31184	1.57e-05	-0.623519	4.31184	0.00060186	-0.571082	4.31184	0.00168908	-0.429235	4.31184	0.0199843	-0.242984	4.31184	0.207025	-0.147139	4.31184	0.466991	-0.189971	4.31184	0.33557
dd_Smed_v6_11210_0_1	GO:1990379	lipid transport across blood brain barrier	biological_process	1982	-0.0407341	4.44265	0.974161	0.242126	4.44265	0.243688	0.613573	4.44265	8.77e-05	0.406824	4.44265	0.0157798	0.429028	4.44265	0.00855257	-0.154047	4.44265	0.438861	-0.17748	4.44265	0.3261	-0.343888	4.44265	0.0360908	-0.112987	4.44265	0.527475	-0.0216875	4.44265	0.913087	0.0941661	4.44265	0.607754	-0.0370208	4.44265	0.84706	0.00917005	4.44265	0.962955	-0.116767	4.44265	0.507107	-0.0776531	4.44265	0.673571
dd_Smed_v6_11210_0_1	GO:0051977	lysophospholipid transport	biological_process	1982	-0.0407341	4.44265	0.974161	0.242126	4.44265	0.243688	0.613573	4.44265	8.77e-05	0.406824	4.44265	0.0157798	0.429028	4.44265	0.00855257	-0.154047	4.44265	0.438861	-0.17748	4.44265	0.3261	-0.343888	4.44265	0.0360908	-0.112987	4.44265	0.527475	-0.0216875	4.44265	0.913087	0.0941661	4.44265	0.607754	-0.0370208	4.44265	0.84706	0.00917005	4.44265	0.962955	-0.116767	4.44265	0.507107	-0.0776531	4.44265	0.673571
dd_Smed_v6_11655_0_1	GO:0032369	negative regulation of lipid transport	biological_process	3695	0.00737496	5.58894	0.997208	0.235795	5.58894	0.0850687	0.422737	5.58894	0.00016553	0.208247	5.58894	0.104226	0.274832	5.58894	0.019956	0.318975	5.58894	0.00640732	0.42194	5.58894	0.00011534	0.484119	5.58894	6.15e-06	0.58632	5.58894	1.82e-08	0.680691	5.58894	5.02e-11	0.65208	5.58894	3.16e-10	0.414838	5.58894	0.0001	0.516597	5.58894	7.29e-07	0.506435	5.58894	1.31e-06	0.414085	5.58894	9.39e-05
dd_Smed_v6_11948_0_1	GO:0032369	negative regulation of lipid transport	biological_process	3593	0.0758072	5.39833	0.918515	0.161719	5.39833	0.287823	0.269624	5.39833	0.0249526	0.306581	5.39833	0.0101707	0.263521	5.39833	0.0272295	0.331561	5.39833	0.00478811	0.261843	5.39833	0.0239102	0.34741	5.39833	0.00170482	0.503267	5.39833	1.71e-06	0.59266	5.39833	1.44e-08	0.924591	5.39833	7.64e-20	1.07933	5.39833	3.34e-27	1.24234	5.39833	2.39e-36	1.38331	5.39833	8.65e-45	1.24697	5.39833	1.63e-36
dd_Smed_v6_12194_0_1	GO:0015914	phospholipid transport	biological_process	2143	-0.0544134	4.63635	0.954748	0.0972969	4.63635	0.609246	0.525854	4.63635	1.05e-05	0.481908	4.63635	5.41e-05	0.505678	4.63635	1.8e-05	0.501679	4.63635	3.65e-05	0.621769	4.63635	5.77e-08	0.696406	4.63635	5.28e-10	0.715717	4.63635	6.54e-11	0.80436	4.63635	1.97e-13	1.10398	4.63635	3.78e-25	1.0821	4.63635	1.53e-24	1.13273	4.63635	2.39e-27	1.09572	4.63635	2.53e-25	1.01646	4.63635	6.3e-22
dd_Smed_v6_12439_0_1	GO:0006869	lipid transport	biological_process	2339	0.229019	3.59086	0.648473	0.207456	3.59086	0.320672	0.29105	3.59086	0.085053	0.23231	3.59086	0.198643	0.3837	3.59086	0.0157089	0.21113	3.59086	0.2467	0.115856	3.59086	0.528172	0.091701	3.59086	0.616774	0.203201	3.59086	0.204401	-0.0322161	3.59086	0.865861	0.221346	3.59086	0.169715	0.0647641	3.59086	0.721362	0.146329	3.59086	0.374093	0.183203	3.59086	0.253995	0.0242364	3.59086	0.899571
dd_Smed_v6_13571_0_1	GO:0015914	phospholipid transport	biological_process	1572	-0.298752	3.21487	0.608224	-0.341739	3.21487	0.147405	-0.121181	3.21487	0.615672	0.203984	3.21487	0.36909	0.16832	3.21487	0.447271	-0.388844	3.21487	0.0617967	-0.712267	3.21487	0.00016757	-0.838733	3.21487	6.83e-06	-0.704273	3.21487	0.00010749	-0.825019	3.21487	7.37e-06	-0.621147	3.21487	0.00076174	-0.659984	3.21487	0.00029488	-0.319356	3.21487	0.089153	-0.531632	3.21487	0.00359598	-0.0997552	3.21487	0.635964
dd_Smed_v6_1372_1_1	GO:0015914	phospholipid transport	biological_process	4334	-0.162331	7.47943	0.920866	0.0858957	7.47943	0.838487	-0.135257	7.47943	0.674867	0.327646	7.47943	0.271881	-0.295409	7.47943	0.302182	-0.143964	7.47943	0.652208	-0.0033985	7.47943	0.993498	-0.248095	7.47943	0.359586	-0.14531	7.47943	0.603482	-0.634259	7.47943	0.00888614	-0.359362	7.47943	0.158935	-0.239201	7.47943	0.369328	-0.348255	7.47943	0.170932	-0.348902	7.47943	0.166825	-0.577881	7.47943	0.0171428
dd_Smed_v6_1403_0_1	GO:0015914	phospholipid transport	biological_process	565	0.0413723	6.31494	0.973572	0.100124	6.31494	0.690793	-0.0041228	6.31494	0.98709	-0.115788	6.31494	0.589947	-0.325097	6.31494	0.059561	0.0899973	6.31494	0.669401	0.0384406	6.31494	0.853002	0.186634	6.31494	0.279625	0.285746	6.31494	0.076799	0.502834	6.31494	0.00109005	0.452354	6.31494	0.00339948	0.495765	6.31494	0.00122642	0.540887	6.31494	0.00037582	0.589576	6.31494	9.12e-05	0.660483	6.31494	1.07e-05
dd_Smed_v6_154_0_1	GO:0006869	lipid transport	biological_process	1444	-0.243092	10.4446	0.685865	-0.217648	10.4446	0.351279	-0.126817	10.4446	0.559043	-0.386017	10.4446	0.0413456	-0.624336	10.4446	0.00029417	-0.490029	10.4446	0.00527214	-0.626335	10.4446	0.00017954	-0.592076	10.4446	0.00038005	-0.775691	10.4446	1.91e-06	-0.703668	10.4446	1.7e-05	-0.852765	10.4446	1.29e-07	-0.61095	10.4446	0.00020541	-0.586855	10.4446	0.00036944	-0.607938	10.4446	0.00020234	-0.565155	10.4446	0.00061205
dd_Smed_v6_16312_0_1	GO:0015917	aminophospholipid transport	biological_process	205	-0.333128	0.0302992	0.885138	0.347149	0.0302992	0.531441	0.803053	0.0302992	0.0312521	0.690166	0.0302992	0.0690672	0.615823	0.0302992	0.10753	0.427689	0.0302992	0.354114	0.402577	0.0302992	0.338729	0.307315	0.0302992	0.468852	0.207526	0.0302992	0.622378	0.18149	0.0302992	0.681969	0.859352	0.0302992	0.0105935	0.113132	0.0302992	0.800631	0.101642	0.0302992	0.817576	0.179679	0.0302992	0.669798	0.242362	0.0302992	0.550057
dd_Smed_v6_16312_0_1	GO:0006869	lipid transport	biological_process	205	-0.333128	0.0302992	0.885138	0.347149	0.0302992	0.531441	0.803053	0.0302992	0.0312521	0.690166	0.0302992	0.0690672	0.615823	0.0302992	0.10753	0.427689	0.0302992	0.354114	0.402577	0.0302992	0.338729	0.307315	0.0302992	0.468852	0.207526	0.0302992	0.622378	0.18149	0.0302992	0.681969	0.859352	0.0302992	0.0105935	0.113132	0.0302992	0.800631	0.101642	0.0302992	0.817576	0.179679	0.0302992	0.669798	0.242362	0.0302992	0.550057
dd_Smed_v6_16657_0_1	GO:0015914	phospholipid transport	biological_process	313	-0.60279	-0.453573	0.601986	-1.30402	-0.453573	0.00764491	-1.51423	-0.453573	0.00114262	-1.12678	-0.453573	0.00813647	-0.652233	-0.453573	0.119601	-0.960678	-0.453573	0.0384003	-0.763594	-0.453573	0.0692542	-0.669688	-0.453573	0.0966599	-0.635085	-0.453573	0.0964465	-0.743317	-0.453573	0.0618721	-0.257331	-0.453573	0.53482	-0.292784	-0.453573	0.457863	-0.951977	-0.453573	0.0115928	-0.393293	-0.453573	0.302225	-0.557684	-0.453573	0.136063
dd_Smed_v6_17539_0_1	GO:1990379	lipid transport across blood brain barrier	biological_process	1611	-0.161237	2.26878	0.946544	0.00695877	2.26878	0.992687	-0.229686	2.26878	0.580529	-0.317381	2.26878	0.439883	-0.249056	2.26878	0.533769	-0.118312	2.26878	0.793398	-0.0924424	2.26878	0.823612	0.238269	2.26878	0.51423	0.0264309	2.26878	0.948059	0.359452	2.26878	0.287867	0.388416	2.26878	0.247344	-0.196421	2.26878	0.590564	0.106157	2.26878	0.77774	0.195096	2.26878	0.581199	0.506382	2.26878	0.112814
dd_Smed_v6_17539_0_1	GO:0051977	lysophospholipid transport	biological_process	1611	-0.161237	2.26878	0.946544	0.00695877	2.26878	0.992687	-0.229686	2.26878	0.580529	-0.317381	2.26878	0.439883	-0.249056	2.26878	0.533769	-0.118312	2.26878	0.793398	-0.0924424	2.26878	0.823612	0.238269	2.26878	0.51423	0.0264309	2.26878	0.948059	0.359452	2.26878	0.287867	0.388416	2.26878	0.247344	-0.196421	2.26878	0.590564	0.106157	2.26878	0.77774	0.195096	2.26878	0.581199	0.506382	2.26878	0.112814
dd_Smed_v6_194_0_1	GO:0032370	positive regulation of lipid transport	biological_process	17568	-0.225841	11.4636	0.883888	0.0747519	11.4636	0.873424	0.378809	11.4636	0.215901	0.819988	11.4636	0.0036743	0.974007	11.4636	0.00032294	1.27165	11.4636	1.39e-06	0.949647	11.4636	0.00030329	1.01295	11.4636	9.62e-05	1.12945	11.4636	1.11e-05	0.920711	11.4636	0.00038929	1.15143	11.4636	6.64e-06	1.13735	11.4636	9.02e-06	1.12591	11.4636	1.11e-05	1.25572	11.4636	7.99e-07	1.0293	11.4636	6.1e-05
dd_Smed_v6_1998_0_1	GO:0072369	regulation of lipid transport by positive regulation of transcription from RNA polymerase II promoter	biological_process	1698	0.0125466	7.36024	0.984671	0.0564779	7.36024	0.642326	0.0727611	7.36024	0.44865	0.115951	7.36024	0.212112	0.0790688	7.36024	0.397846	0.317325	7.36024	3.99e-05	0.394375	7.36024	1.03e-07	0.441398	7.36024	1.59e-09	0.494275	7.36024	6.4e-12	0.55242	7.36024	1.28e-14	0.474903	7.36024	4.33e-11	0.572175	7.36024	9.86e-16	0.485365	7.36024	1.19e-11	0.429176	7.36024	2.56e-09	0.443421	7.36024	7.13e-10
dd_Smed_v6_20782_0_1	GO:0006869	lipid transport	biological_process	2268	0.265241	2.55619	0.797753	0.211247	2.55619	0.548677	0.660793	2.55619	0.00491561	0.34128	2.55619	0.209321	0.397717	2.55619	0.114994	0.599688	2.55619	0.0136713	0.406849	2.55619	0.0968255	0.46123	2.55619	0.0490693	0.560414	2.55619	0.0116926	0.864175	2.55619	4.97e-05	0.903295	2.55619	1.93e-05	0.505002	2.55619	0.0248726	0.962424	2.55619	2.86e-06	1.34507	2.55619	1.51e-11	1.15537	2.55619	1.06e-08
dd_Smed_v6_2111_0_1	GO:0072369	regulation of lipid transport by positive regulation of transcription from RNA polymerase II promoter	biological_process	1382	0.0476903	6.68729	0.95137	0.263142	6.68729	0.023802	0.239717	6.68729	0.0251922	0.221431	6.68729	0.0474038	0.194348	6.68729	0.0769906	0.552627	6.68729	1.33e-08	0.706122	6.68729	6.3e-14	0.728777	6.68729	6.54e-15	0.758626	6.68729	2.59e-16	0.792637	6.68729	1.02e-17	0.629027	6.68729	1.52e-11	0.648871	6.68729	2.94e-12	0.604022	6.68729	7.94e-11	0.60388	6.68729	8.19e-11	0.461026	6.68729	1.03e-06
dd_Smed_v6_21124_0_1	GO:0006869	lipid transport	biological_process	630	-0.0863825	0.677173	0.981127	0.453174	0.677173	0.461832	0.774422	0.677173	0.0919625	0.365198	0.677173	0.508077	0.645344	0.677173	0.165135	0.396593	0.677173	0.469279	0.440786	0.677173	0.368264	0.739377	0.677173	0.0855637	0.659137	0.677173	0.120419	1.18316	0.677173	0.00246827	0.701781	0.677173	0.101784	0.752359	0.677173	0.070273	1.31074	0.677173	0.00046969	1.31043	0.677173	0.00049604	1.24732	0.677173	0.00096754
dd_Smed_v6_21426_0_1	GO:0010877	lipid transport involved in lipid storage	biological_process	2334	-0.123768	2.11092	0.944468	-0.622454	2.11092	0.0293552	-1.11195	2.11092	1.7e-05	-0.267221	2.11092	0.357974	0.187605	2.11092	0.503117	-0.0693489	2.11092	0.839479	-0.499403	2.11092	0.048481	-0.270873	2.11092	0.297821	-0.0119986	2.11092	0.967165	-0.0248109	2.11092	0.932029	0.117276	2.11092	0.664528	-0.101456	2.11092	0.707909	0.00898253	2.11092	0.974255	-0.0456443	2.11092	0.871226	0.471925	2.11092	0.0319878
dd_Smed_v6_2300_0_1	GO:0006869	lipid transport	biological_process	6924	-0.136899	7.86363	0.839636	0.0826761	7.86363	0.704831	0.0480463	7.86363	0.798322	-0.0040266	7.86363	0.988537	-0.0194321	7.86363	0.924245	-0.109243	7.86363	0.524864	-0.375989	7.86363	0.00619485	-0.517779	7.86363	9.48e-05	-0.542813	7.86363	3.57e-05	-0.748132	7.86363	7.25e-09	-0.692457	7.86363	8.61e-08	-0.828373	7.86363	1.19e-10	-0.697557	7.86363	6.6e-08	-0.790993	7.86363	7.09e-10	-0.838104	7.86363	6.61e-11
dd_Smed_v6_2386_0_1	GO:0015914	phospholipid transport	biological_process	1137	-0.0666153	5.73199	0.930195	-0.0386545	5.73199	0.832858	0.0659739	5.73199	0.633248	-0.459309	5.73199	1.68e-05	-0.574853	5.73199	2.94e-08	-0.717534	5.73199	5.51e-12	-0.89965	5.73199	1.28e-18	-0.870533	5.73199	9.82e-18	-0.984869	5.73199	8.76e-23	-0.954377	5.73199	2.48e-21	-0.974464	5.73199	3.71e-22	-0.909831	5.73199	9.46e-20	-0.838754	5.73199	3.16e-17	-0.953296	5.73199	1.22e-21	-1.06632	5.73199	9.49e-27
dd_Smed_v6_241_0_1	GO:0006869	lipid transport	biological_process	1722	-0.241593	11.312	0.781705	0.0338345	11.312	0.928698	0.159351	11.312	0.527217	-0.147564	11.312	0.586777	-0.249948	11.312	0.285507	-0.0965273	11.312	0.721808	-0.483178	11.312	0.01768	-0.530136	11.312	0.00794949	-0.821473	11.312	2.01e-05	-1.00284	11.312	1.48e-07	-1.17233	11.312	6.07e-10	-1.14456	11.312	1.69e-09	-1.22145	11.312	1.11e-10	-1.37857	11.312	2.72e-13	-1.34184	11.312	1.3e-12
dd_Smed_v6_2621_0_1	GO:0046836	glycolipid transport	biological_process	849	-0.139835	5.63854	0.826751	-0.358251	5.63854	0.0174909	-0.497328	5.63854	0.0001804	-0.712102	5.63854	3.23e-08	-0.940937	5.63854	9.78e-14	-0.611547	5.63854	3.04e-06	-0.640759	5.63854	5.28e-07	-0.495687	5.63854	0.00010674	-0.541826	5.63854	1.66e-05	-0.200492	5.63854	0.142404	-0.378128	5.63854	0.00328648	-0.115979	5.63854	0.420888	-0.125453	5.63854	0.376325	-0.146342	5.63854	0.291447	0.00090039	5.63854	0.995949
dd_Smed_v6_26550_0_1	GO:0006869	lipid transport	biological_process	574	-0.17066	0.804194	0.945234	-0.160607	0.804194	0.778837	0.287524	0.804194	0.474803	0.40955	0.804194	0.271962	0.171146	0.804194	0.682498	0.243044	0.804194	0.570978	0.371703	0.804194	0.299299	0.171786	0.804194	0.653948	0.169537	0.804194	0.642668	0.21876	0.804194	0.546697	0.517539	0.804194	0.104834	0.192641	0.804194	0.594341	0.686116	0.804194	0.0182893	1.07767	0.804194	7.22e-05	0.760367	0.804194	0.00802019
dd_Smed_v6_2892_0_1	GO:0015914	phospholipid transport	biological_process	1380	-0.087479	6.00375	0.892155	-0.15526	6.00375	0.288306	-0.0659245	6.00375	0.644421	-0.475882	6.00375	1.36e-05	-0.321877	6.00375	0.0043537	-0.211593	6.00375	0.0783406	-0.48576	6.00375	5.09e-06	-0.409968	6.00375	0.00011671	-0.500066	6.00375	1.55e-06	-0.378459	6.00375	0.00035941	-0.50855	6.00375	1.04e-06	-0.49599	6.00375	1.82e-06	-0.473871	6.00375	4.84e-06	-0.54243	6.00375	1.47e-07	-0.527545	6.00375	3.16e-07
dd_Smed_v6_30349_0_1	GO:0015914	phospholipid transport	biological_process	1425	-0.024639	0.293011	0.997844	-0.35146	0.293011	0.59642	-0.417118	0.293011	0.44303	0.710356	0.293011	0.0985535	-0.681915	0.293011	0.170627	0.498917	0.293011	0.294273	-0.987291	0.293011	0.0460901	-0.005151	0.293011	0.993473	0.179967	0.293011	0.699288	0.418586	0.293011	0.326655	0.2548	0.293011	0.582631	0.646288	0.293011	0.0971972	0.648404	0.293011	0.0906182	0.326715	0.293011	0.445479	0.385442	0.293011	0.354098
dd_Smed_v6_30574_0_1	GO:0006869	lipid transport	biological_process	3395	0.258543	1.91469	0.846646	0.975602	1.91469	0.00031809	0.827693	1.91469	0.00162644	0.887918	1.91469	0.00057024	0.86577	1.91469	0.00072198	0.713812	1.91469	0.00928741	0.804241	1.91469	0.00168982	0.501774	1.91469	0.0619727	0.599987	1.91469	0.0187637	0.544116	1.91469	0.0389569	0.454141	1.91469	0.0930085	0.287766	1.91469	0.310288	0.106989	1.91469	0.729515	0.392582	1.91469	0.143407	0.068692	1.91469	0.83233
dd_Smed_v6_32573_0_1	GO:0006869	lipid transport	biological_process	780	-0.422294	0.83555	0.761678	-0.0841	0.83555	0.887732	0.106263	0.83555	0.814498	0.230421	0.83555	0.576374	0.144287	0.83555	0.731029	0.276481	0.83555	0.500028	0.402504	0.83555	0.243163	0.261947	0.83555	0.463983	0.220193	0.83555	0.525458	0.211233	0.83555	0.553786	0.573739	0.83555	0.0618729	0.403623	0.83555	0.205808	0.759714	0.83555	0.00650314	1.02234	0.83555	0.00013167	0.815855	0.83555	0.00319956
dd_Smed_v6_3406_0_1	GO:0072369	regulation of lipid transport by positive regulation of transcription from RNA polymerase II promoter	biological_process	1331	-0.101127	6.09655	0.683821	-0.0634293	6.09655	0.55599	-0.0110664	6.09655	0.918647	0.0737155	6.09655	0.405742	0.012921	6.09655	0.902028	0.273393	6.09655	0.0001208	0.410442	6.09655	5.67e-10	0.413511	6.09655	2.73e-10	0.476981	6.09655	6.99e-14	0.472501	6.09655	1.83e-13	0.436174	6.09655	1.37e-11	0.454329	6.09655	1.08e-12	0.417915	6.09655	4.81e-11	0.440503	6.09655	4.76e-12	0.344721	6.09655	9.14e-08
dd_Smed_v6_3507_0_1	GO:2001140	positive regulation of phospholipid transport	biological_process	1020	0.0722821	5.28635	0.911443	0.0463172	5.28635	0.786657	-0.0575106	5.28635	0.671696	-0.224836	5.28635	0.0471855	-0.158484	5.28635	0.168142	-0.0731166	5.28635	0.583388	-0.0260484	5.28635	0.845744	0.111494	5.28635	0.318418	0.0884581	5.28635	0.425873	0.0645398	5.28635	0.575791	0.0787104	5.28635	0.493271	0.0297998	5.28635	0.806407	-0.12731	5.28635	0.232265	-0.0904712	5.28635	0.41237	-0.0314946	5.28635	0.796196
dd_Smed_v6_3616_0_1	GO:0010877	lipid transport involved in lipid storage	biological_process	2397	-0.249087	7.31331	0.384434	-0.139172	7.31331	0.410352	-0.0214147	7.31331	0.904118	-0.181034	7.31331	0.208653	-0.42778	7.31331	0.00044856	-0.148819	7.31331	0.29214	-0.295627	7.31331	0.0155474	-0.26559	7.31331	0.0294978	-0.541397	7.31331	2.35e-06	-0.459239	7.31331	7.4e-05	-0.55791	7.31331	1.03e-06	-0.492785	7.31331	1.82e-05	-0.455378	7.31331	7.75e-05	-0.600923	7.31331	1.17e-07	-0.563833	7.31331	7.33e-07
dd_Smed_v6_3641_0_1	GO:0072368	regulation of lipid transport by negative regulation of transcription from RNA polymerase II promoter	biological_process	3155	-0.0496749	7.07082	0.934636	0.207321	7.07082	0.0293478	0.298126	7.07082	0.00029514	0.17751	7.07082	0.0509476	0.140669	7.07082	0.121423	0.186961	7.07082	0.0329656	0.144092	7.07082	0.0963984	0.156596	7.07082	0.0632378	0.166729	7.07082	0.0432747	0.189089	7.07082	0.0210452	0.243601	7.07082	0.00222408	0.134052	7.07082	0.111917	0.0862637	7.07082	0.325798	0.0981629	7.07082	0.254881	-0.0081707	7.07082	0.937477
dd_Smed_v6_37604_0_1	GO:0006869	lipid transport	biological_process	728	-1.04513	-0.546222	0.39797	-1.13134	-0.546222	0.0804159	-1.30947	-0.546222	0.02435	-1.18421	-0.546222	0.0381022	-0.623963	-0.546222	0.27866	-0.590028	-0.546222	0.337081	-1.58911	-0.546222	0.005198	-0.74903	-0.546222	0.163549	-1.63503	-0.546222	0.00215615	-0.281603	-0.546222	0.611084	-0.418838	-0.546222	0.447524	-1.5359	-0.546222	0.00371477	-0.739383	-0.546222	0.145487	-0.622043	-0.546222	0.229624	-1.06556	-0.546222	0.0363083
dd_Smed_v6_37907_0_1	GO:0006869	lipid transport	biological_process	580	0.84316	0.147789	0.515165	0.992755	0.147789	0.0807414	0.439596	0.147789	0.486804	1.12625	0.147789	0.0200302	1.08019	0.147789	0.0249619	0.94223	0.147789	0.0771553	1.44658	0.147789	0.00103256	1.04351	0.147789	0.025473	0.538994	0.147789	0.297885	1.58781	0.147789	0.00014322	1.14317	0.147789	0.0115933	1.42596	0.147789	0.00070286	1.20744	0.147789	0.00492384	1.57777	0.147789	0.00010718	1.41335	0.147789	0.00067384
dd_Smed_v6_390_0_1	GO:0006869	lipid transport	biological_process	1088	-0.19894	10.3471	0.839202	0.069035	10.3471	0.839871	0.210188	10.3471	0.376436	-0.0952139	10.3471	0.740233	-0.190501	10.3471	0.426247	-0.0369643	10.3471	0.899749	-0.415736	10.3471	0.0412817	-0.517819	10.3471	0.00856009	-0.83766	10.3471	9.86e-06	-1.06082	10.3471	1.55e-08	-1.17602	10.3471	2.86e-10	-1.09221	10.3471	5.39e-09	-1.17991	10.3471	2.5e-10	-1.33775	10.3471	6.01e-13	-1.28354	10.3471	5.67e-12
dd_Smed_v6_41749_0_1	GO:0006869	lipid transport	biological_process	668	-0.40588	0.310581	0.840862	-0.413202	0.310581	0.505772	0.364489	0.310581	0.442834	0.216342	0.310581	0.684958	0.312252	0.310581	0.504192	-0.288303	0.310581	0.607191	-0.00203	0.310581	0.998467	0.243204	0.310581	0.59124	-0.119682	0.310581	0.80314	0.153452	0.310581	0.740993	0.555571	0.310581	0.154041	0.604317	0.310581	0.107393	0.448806	0.310581	0.242494	0.790413	0.310581	0.024991	0.606167	0.310581	0.0989339
dd_Smed_v6_4411_0_1	GO:0046836	glycolipid transport	biological_process	552	-0.262476	2.80465	0.832663	-0.190997	2.80465	0.626262	-0.20784	2.80465	0.51478	-0.439744	2.80465	0.137596	-0.358817	2.80465	0.216591	-0.79521	2.80465	0.00301267	-0.897557	2.80465	0.00047512	-1.10824	2.80465	1.11e-05	-1.41069	2.80465	1.47e-08	-1.68715	2.80465	2.61e-11	-2.30362	2.80465	1.29e-18	-1.91002	2.80465	4.46e-14	-2.25854	2.80465	9.32e-19	-2.09445	2.80465	2.27e-16	-2.19441	2.80465	8.2e-18
dd_Smed_v6_4411_0_1	GO:0015914	phospholipid transport	biological_process	552	-0.262476	2.80465	0.832663	-0.190997	2.80465	0.626262	-0.20784	2.80465	0.51478	-0.439744	2.80465	0.137596	-0.358817	2.80465	0.216591	-0.79521	2.80465	0.00301267	-0.897557	2.80465	0.00047512	-1.10824	2.80465	1.11e-05	-1.41069	2.80465	1.47e-08	-1.68715	2.80465	2.61e-11	-2.30362	2.80465	1.29e-18	-1.91002	2.80465	4.46e-14	-2.25854	2.80465	9.32e-19	-2.09445	2.80465	2.27e-16	-2.19441	2.80465	8.2e-18
dd_Smed_v6_50971_0_1	GO:0006869	lipid transport	biological_process	554	-0.138545	-0.233378	0.972735	-0.385737	-0.233378	0.646944	0.352036	-0.233378	0.576487	0.0280162	-0.233378	0.974972	0.0980812	-0.233378	0.89244	0.555363	-0.233378	0.3434	0.196209	-0.233378	0.755142	0.116981	-0.233378	0.852474	0.581893	-0.233378	0.232941	-0.116601	-0.233378	0.852073	1.1398	-0.233378	0.00902257	-0.0325323	-0.233378	0.958078	0.919266	-0.233378	0.0360681	0.822428	-0.233378	0.067894	1.17697	-0.233378	0.00501982
dd_Smed_v6_5121_0_1	GO:0015917	aminophospholipid transport	biological_process	3820	-0.101004	6.56665	0.832663	0.0151854	6.56665	0.935256	0.0174456	6.56665	0.903786	-0.0329205	6.56665	0.824276	-0.16837	6.56665	0.119375	-0.178822	6.56665	0.098493	-0.307939	6.56665	0.00153455	-0.495503	6.56665	1.21e-07	-0.729728	6.56665	1.6e-15	-0.849306	6.56665	1.99e-20	-0.627069	6.56665	8.72e-12	-0.632592	6.56665	4.84e-12	-0.652439	6.56665	7.58e-13	-0.631181	6.56665	4.54e-12	-0.61297	6.56665	1.88e-11
dd_Smed_v6_5175_0_1	GO:0006869	lipid transport	biological_process	4076	-0.22705	6.84053	0.870442	0.0411445	6.84053	0.93054	0.0654331	6.84053	0.854246	-3.5e-05	6.84053	1	-0.155958	6.84053	0.626851	-0.239202	6.84053	0.434782	-0.71983	6.84053	0.00412351	-1.02287	6.84053	2.62e-05	-0.924505	6.84053	0.00014041	-0.989251	6.84053	4.38e-05	-0.833102	6.84053	0.00061003	-0.495817	6.84053	0.0499299	-0.536263	6.84053	0.032508	-0.396166	6.84053	0.121846	-0.310542	6.84053	0.23991
dd_Smed_v6_5671_0_1	GO:0006869	lipid transport	biological_process	2797	-0.0266265	5.97874	0.982385	0.184547	5.97874	0.34501	0.172386	5.97874	0.307706	-0.103834	5.97874	0.593299	-0.234649	5.97874	0.144429	-0.149065	5.97874	0.393395	-0.320171	5.97874	0.0304355	-0.397212	5.97874	0.00551014	-0.504696	5.97874	0.00028948	-0.348671	5.97874	0.0151818	-0.437354	5.97874	0.00184391	-0.431228	5.97874	0.00211339	-0.463204	5.97874	0.00087599	-0.440124	5.97874	0.00158485	-0.400569	5.97874	0.00435583
dd_Smed_v6_5671_0_1	GO:0015914	phospholipid transport	biological_process	2797	-0.0266265	5.97874	0.982385	0.184547	5.97874	0.34501	0.172386	5.97874	0.307706	-0.103834	5.97874	0.593299	-0.234649	5.97874	0.144429	-0.149065	5.97874	0.393395	-0.320171	5.97874	0.0304355	-0.397212	5.97874	0.00551014	-0.504696	5.97874	0.00028948	-0.348671	5.97874	0.0151818	-0.437354	5.97874	0.00184391	-0.431228	5.97874	0.00211339	-0.463204	5.97874	0.00087599	-0.440124	5.97874	0.00158485	-0.400569	5.97874	0.00435583
dd_Smed_v6_580_0_1	GO:0015914	phospholipid transport	biological_process	1201	-0.225277	7.76219	0.433958	-0.177551	7.76219	0.231818	-0.154482	7.76219	0.239985	-0.252127	7.76219	0.0457631	-0.470623	7.76219	3.2e-05	-0.469541	7.76219	3.18e-05	-0.563468	7.76219	2.49e-07	-0.454627	7.76219	3.42e-05	-0.590359	7.76219	3.95e-08	-0.563251	7.76219	1.68e-07	-0.632772	7.76219	3.21e-09	-0.499581	7.76219	3.75e-06	-0.482889	7.76219	7.89e-06	-0.487629	7.76219	5.98e-06	-0.339938	7.76219	0.0020696
dd_Smed_v6_5888_0_1	GO:0010877	lipid transport involved in lipid storage	biological_process	2158	-0.0323219	5.05401	0.972735	-0.144697	5.05401	0.376669	-0.424756	5.05401	0.00044588	-0.447051	5.05401	0.00019856	-0.316972	5.05401	0.0101579	-0.0932347	5.05401	0.535021	-0.262634	5.05401	0.0313951	-0.216397	5.05401	0.0767719	-0.0731471	5.05401	0.581953	-0.312555	5.05401	0.00757339	-0.14868	5.05401	0.235445	0.0132313	5.05401	0.926305	-0.1036	5.05401	0.415677	-0.0019749	5.05401	0.988561	-0.0849517	5.05401	0.512856
dd_Smed_v6_602_0_1	GO:0015914	phospholipid transport	biological_process	685	-0.0382486	7.42251	0.977038	-0.0382261	7.42251	0.900002	-0.0848254	7.42251	0.703672	-0.134091	7.42251	0.548181	-0.388109	7.42251	0.029845	-0.412013	7.42251	0.0195861	-0.775217	7.42251	1.74e-06	-0.543433	7.42251	0.00095887	-0.569525	7.42251	0.00045995	-0.844416	7.42251	1.13e-07	-0.619372	7.42251	0.00011996	-0.351947	7.42251	0.036409	-0.445287	7.42251	0.00686738	-0.194949	7.42251	0.270604	-0.364188	7.42251	0.0294583
dd_Smed_v6_602_0_1	GO:0046836	glycolipid transport	biological_process	685	-0.0382486	7.42251	0.977038	-0.0382261	7.42251	0.900002	-0.0848254	7.42251	0.703672	-0.134091	7.42251	0.548181	-0.388109	7.42251	0.029845	-0.412013	7.42251	0.0195861	-0.775217	7.42251	1.74e-06	-0.543433	7.42251	0.00095887	-0.569525	7.42251	0.00045995	-0.844416	7.42251	1.13e-07	-0.619372	7.42251	0.00011996	-0.351947	7.42251	0.036409	-0.445287	7.42251	0.00686738	-0.194949	7.42251	0.270604	-0.364188	7.42251	0.0294583
dd_Smed_v6_6286_0_1	GO:0010877	lipid transport involved in lipid storage	biological_process	2281	-0.018924	4.95937	0.984564	0.149391	4.95937	0.332633	0.0639489	4.95937	0.670531	-0.488804	4.95937	2.2e-05	-0.4692	4.95937	4.42e-05	-0.303793	4.95937	0.0128797	-0.388379	4.95937	0.00071346	-0.56873	4.95937	3.29e-07	-0.816802	4.95937	6.25e-14	-0.495258	4.95937	7.56e-06	-0.381794	4.95937	0.00062942	-0.628225	4.95937	8.41e-09	-0.474371	4.95937	1.32e-05	-0.503001	4.95937	3.99e-06	-0.563606	4.95937	1.99e-07
dd_Smed_v6_636_0_1	GO:0032370	positive regulation of lipid transport	biological_process	11557	0.0299053	10.1544	0.991853	-0.0932284	10.1544	0.844506	0.170203	10.1544	0.633276	0.115456	10.1544	0.776294	-0.126366	10.1544	0.73045	0.57251	10.1544	0.052895	0.55198	10.1544	0.0523589	0.736301	10.1544	0.00707825	0.611255	10.1544	0.0266171	0.375277	10.1544	0.193874	0.639452	10.1544	0.0193754	0.434928	10.1544	0.125857	0.458016	10.1544	0.103518	0.570396	10.1544	0.0375268	0.0181436	10.1544	0.957707
dd_Smed_v6_704_0_1	GO:0015914	phospholipid transport	biological_process	666	0.0897881	7.56456	0.970837	0.0430032	7.56456	0.939751	0.0208406	7.56456	0.963715	-0.733996	7.56456	0.0240426	-0.279254	7.56456	0.439763	-0.558896	7.56456	0.0860917	-0.930293	7.56456	0.00168437	-1.38441	7.56456	1.62e-06	-2.10183	7.56456	2.76e-13	-2.35495	7.56456	3.52e-16	-3.18666	7.56456	5.03e-27	-2.48532	7.56456	8.49e-18	-2.31347	7.56456	8.58e-16	-2.48844	7.56456	6.14e-18	-2.53578	7.56456	1.78e-18
dd_Smed_v6_704_0_1	GO:0046836	glycolipid transport	biological_process	666	0.0897881	7.56456	0.970837	0.0430032	7.56456	0.939751	0.0208406	7.56456	0.963715	-0.733996	7.56456	0.0240426	-0.279254	7.56456	0.439763	-0.558896	7.56456	0.0860917	-0.930293	7.56456	0.00168437	-1.38441	7.56456	1.62e-06	-2.10183	7.56456	2.76e-13	-2.35495	7.56456	3.52e-16	-3.18666	7.56456	5.03e-27	-2.48532	7.56456	8.49e-18	-2.31347	7.56456	8.58e-16	-2.48844	7.56456	6.14e-18	-2.53578	7.56456	1.78e-18
dd_Smed_v6_7211_0_1	GO:0015914	phospholipid transport	biological_process	3714	-0.0281313	5.81178	0.972887	-0.145299	5.81178	0.300594	-0.173216	5.81178	0.140334	-0.18456	5.81178	0.124592	-0.115717	5.81178	0.347436	-0.158285	5.81178	0.186569	0.0921339	5.81178	0.441833	0.0727927	5.81178	0.545532	0.0980168	5.81178	0.38355	-0.0441675	5.81178	0.718418	0.135012	5.81178	0.217974	0.160794	5.81178	0.131363	0.213068	5.81178	0.0378783	0.344568	5.81178	0.00045269	0.25045	5.81178	0.0132682
dd_Smed_v6_73_0_1	GO:0015914	phospholipid transport	biological_process	540	-0.248643	9.27138	0.911351	-0.241857	9.27138	0.654751	-0.305723	9.27138	0.475796	-0.852377	9.27138	0.0247887	-0.589103	9.27138	0.12631	-0.706475	9.27138	0.0594851	-1.35998	9.27138	6.85e-05	-1.7108	9.27138	4.18e-07	-2.48782	9.27138	2.34e-13	-2.86305	9.27138	6.17e-17	-3.76979	9.27138	1.3e-26	-2.83683	9.27138	9.85e-17	-2.85562	9.27138	5.91e-17	-3.05171	9.27138	5.41e-19	-2.96676	9.27138	4.55e-18
dd_Smed_v6_73_0_1	GO:0046836	glycolipid transport	biological_process	540	-0.248643	9.27138	0.911351	-0.241857	9.27138	0.654751	-0.305723	9.27138	0.475796	-0.852377	9.27138	0.0247887	-0.589103	9.27138	0.12631	-0.706475	9.27138	0.0594851	-1.35998	9.27138	6.85e-05	-1.7108	9.27138	4.18e-07	-2.48782	9.27138	2.34e-13	-2.86305	9.27138	6.17e-17	-3.76979	9.27138	1.3e-26	-2.83683	9.27138	9.85e-17	-2.85562	9.27138	5.91e-17	-3.05171	9.27138	5.41e-19	-2.96676	9.27138	4.55e-18
dd_Smed_v6_7709_0_1	GO:0072368	regulation of lipid transport by negative regulation of transcription from RNA polymerase II promoter	biological_process	4302	-0.0004381	6.3897	0.99985	0.0333633	6.3897	0.829921	0.156761	6.3897	0.115702	0.268767	6.3897	0.0040185	0.19375	6.3897	0.0428128	0.394746	6.3897	7.38e-06	0.364769	6.3897	2.46e-05	0.423296	6.3897	5.98e-07	0.432373	6.3897	2.28e-07	0.276211	6.3897	0.00147984	0.411606	6.3897	9.24e-07	0.30124	6.3897	0.00043197	0.315946	6.3897	0.00019405	0.336223	6.3897	6.78e-05	0.194939	6.3897	0.0274413
dd_Smed_v6_7852_0_1	GO:0006869	lipid transport	biological_process	978	0.197223	4.88346	0.944468	0.758401	4.88346	0.0932582	0.559205	4.88346	0.183373	-0.0819767	4.88346	0.889355	-0.748348	4.88346	0.063745	-0.033872	4.88346	0.953811	-0.454957	4.88346	0.267216	-0.986691	4.88346	0.00794461	-1.09923	4.88346	0.00269486	-1.20676	4.88346	0.00096508	-1.03421	4.88346	0.00477474	-1.40072	4.88346	0.00011067	-1.24412	4.88346	0.00060225	-1.22883	4.88346	0.00067469	-1.34435	4.88346	0.00020036
dd_Smed_v6_7956_0_1	GO:0015914	phospholipid transport	biological_process	1840	0.0237234	5.68338	0.985748	0.00024703	5.68338	1	0.253724	5.68338	0.139264	0.462326	5.68338	0.00385528	0.448955	5.68338	0.00425721	0.205203	5.68338	0.25001	0.52212	5.68338	0.00049318	0.454445	5.68338	0.00251067	0.459896	5.68338	0.00192222	0.474606	5.68338	0.00139277	0.879389	5.68338	5.58e-10	1.00457	5.68338	9.81e-13	1.24699	5.68338	3.87e-19	1.41904	5.68338	1.83e-24	1.16388	5.68338	8.27e-17
dd_Smed_v6_7972_0_1	GO:0015914	phospholipid transport	biological_process	1920	-0.0610446	4.36954	0.9386	-0.133151	4.36954	0.377266	-0.089423	4.36954	0.512129	-0.0878871	4.36954	0.529529	-0.0333606	4.36954	0.822398	-0.0954747	4.36954	0.4897	-0.0967573	4.36954	0.441236	0.148677	4.36954	0.187185	0.0105149	4.36954	0.937505	0.0222824	4.36954	0.86355	0.15673	4.36954	0.15541	0.12004	4.36954	0.284839	0.200277	4.36954	0.0538347	0.165743	4.36954	0.119691	0.158612	4.36954	0.138295
dd_Smed_v6_8303_0_1	GO:0015914	phospholipid transport	biological_process	1445	0.0514288	5.20563	0.942691	0.162318	5.20563	0.175679	0.267637	5.20563	0.0058652	0.138922	5.20563	0.211865	0.0852476	5.20563	0.456001	0.183301	5.20563	0.0788807	0.0260008	5.20563	0.83322	0.0121737	5.20563	0.920386	-0.0703521	5.20563	0.504801	-0.201808	5.20563	0.0369339	-0.0898001	5.20563	0.393141	-0.104507	5.20563	0.30389	-0.0702303	5.20563	0.500258	-0.0551926	5.20563	0.603578	-0.142729	5.20563	0.141982
dd_Smed_v6_8355_0_1	GO:0010877	lipid transport involved in lipid storage	biological_process	5371	-0.0421597	6.40868	0.959321	-0.0761274	6.40868	0.629988	-0.227311	6.40868	0.0390247	0.0486914	6.40868	0.7407	0.207793	6.40868	0.0574997	0.238776	6.40868	0.0271329	0.209669	6.40868	0.0459618	0.20395	6.40868	0.0492326	0.191181	6.40868	0.0624723	0.198538	6.40868	0.0537953	0.577279	6.40868	8.27e-10	0.52027	6.40868	3.6e-08	0.612201	6.40868	5.03e-11	0.712475	6.40868	1.41e-14	0.577247	6.40868	6.84e-10
dd_Smed_v6_8954_0_1	GO:0015914	phospholipid transport	biological_process	503	-0.128563	2.22754	0.931254	0.119882	2.22754	0.718935	0.108389	2.22754	0.695166	0.0770405	2.22754	0.7986	0.17621	2.22754	0.475768	0.21737	2.22754	0.393714	0.449693	2.22754	0.0286532	0.200708	2.22754	0.374835	0.0999912	2.22754	0.670525	0.287499	2.22754	0.172671	0.216824	2.22754	0.325976	0.355934	2.22754	0.0766928	0.151386	2.22754	0.491947	0.101968	2.22754	0.657831	0.271998	2.22754	0.185363
dd_Smed_v6_8954_0_1	GO:2001140	positive regulation of phospholipid transport	biological_process	503	-0.128563	2.22754	0.931254	0.119882	2.22754	0.718935	0.108389	2.22754	0.695166	0.0770405	2.22754	0.7986	0.17621	2.22754	0.475768	0.21737	2.22754	0.393714	0.449693	2.22754	0.0286532	0.200708	2.22754	0.374835	0.0999912	2.22754	0.670525	0.287499	2.22754	0.172671	0.216824	2.22754	0.325976	0.355934	2.22754	0.0766928	0.151386	2.22754	0.491947	0.101968	2.22754	0.657831	0.271998	2.22754	0.185363
dd_Smed_v6_9300_0_1	GO:0010877	lipid transport involved in lipid storage	biological_process	6590	-0.0778225	6.34975	0.926608	0.0504866	6.34975	0.804847	0.0446184	6.34975	0.78822	0.200545	6.34975	0.154544	0.318799	6.34975	0.011213	0.101277	6.34975	0.503103	0.206757	6.34975	0.104283	0.079329	6.34975	0.573228	-0.0277706	6.34975	0.852253	-0.325593	6.34975	0.00658796	-0.109805	6.34975	0.412796	-0.155402	6.34975	0.224244	-0.0708854	6.34975	0.605532	-0.104785	6.34975	0.425167	-0.0663594	6.34975	0.632733
dd_Smed_v6_933_0_1	GO:0006869	lipid transport	biological_process	1776	0.236015	8.63873	0.589133	0.974427	8.63873	3.23e-12	1.09986	8.63873	4.57e-16	0.908406	8.63873	3.6e-11	0.73711	8.63873	1.09e-07	0.768867	8.63873	2.64e-08	0.661412	8.63873	1.46e-06	0.791076	8.63873	5.26e-09	0.746943	8.63873	3.05e-08	0.5733	8.63873	2.74e-05	0.334839	8.63873	0.0182479	0.165308	8.63873	0.279574	-0.0963126	8.63873	0.549736	-0.24171	8.63873	0.0961846	-0.636274	8.63873	2.75e-06
dd_Smed_v6_9829_0_1	GO:0015914	phospholipid transport	biological_process	3048	0.19055	5.41375	0.686958	0.368741	5.41375	0.0161796	0.968726	5.41375	1.09e-14	0.927308	5.41375	1.18e-13	0.916675	5.41375	2.2e-13	0.906886	5.41375	8.24e-13	1.01247	5.41375	3.3e-16	0.841822	5.41375	1.44e-11	0.971092	5.41375	2.14e-15	0.913744	5.41375	1.11e-13	0.917402	5.41375	8.12e-14	0.900115	5.41375	2.04e-13	0.807281	5.41375	4.63e-11	0.817155	5.41375	2.78e-11	0.626664	5.41375	4.96e-07
[truncated: 39 more columns]

## Sheet: S3b. GO - triglyceride
geneID	GO_ID	GO_Desc	Aspect_obo	length	logFC_a1h_v_a0h	logCPM_a1h_v_a0h	FDR_a1h_v_a0h	logFC_a3h_v_a0h	logCPM_a3h_v_a0h	FDR_a3h_v_a0h	logFC_a6h_v_a0h	logCPM_a6h_v_a0h	FDR_a6h_v_a0h	logFC_a9h_v_a0h	logCPM_a9h_v_a0h	FDR_a9h_v_a0h	logFC_a12h_v_a0h	logCPM_a12h_v_a0h	FDR_a12h_v_a0h	logFC_a24h_v_a0h	logCPM_a24h_v_a0h	FDR_a24h_v_a0h	logFC_a36h_v_a0h	logCPM_a36h_v_a0h	FDR_a36h_v_a0h	logFC_a48h_v_a0h	logCPM_a48h_v_a0h	FDR_a48h_v_a0h	logFC_a60h_v_a0h	logCPM_a60h_v_a0h	FDR_a60h_v_a0h	logFC_a72h_v_a0h	logCPM_a72h_v_a0h	FDR_a72h_v_a0h	logFC_a4d_v_a0h	logCPM_a4d_v_a0h	FDR_a4d_v_a0h	logFC_a5d_v_a0h	logCPM_a5d_v_a0h	FDR_a5d_v_a0h	logFC_a6d_v_a0h	logCPM_a6d_v_a0h	FDR_a6d_v_a0h	logFC_a7d_v_a0h	logCPM_a7d_v_a0h	FDR_a7d_v_a0h	logFC_a10d_v_a0h	logCPM_a10d_v_a0h	FDR_a10d_v_a0h
dd_Smed_v6_10092_0_1	GO:0070328	triglyceride homeostasis	biological_process	1759	0.0965774	5.01833	0.835132	0.143637	5.01833	0.254848	-0.0795045	5.01833	0.517257	0.0368371	5.01833	0.794009	0.0866639	5.01833	0.453169	0.186151	5.01833	0.08012	0.341929	5.01833	0.00022256	0.385488	5.01833	1.83e-05	0.462601	5.01833	9.42e-08	0.444472	5.01833	4.22e-07	0.549318	5.01833	1.91e-10	0.671403	5.01833	1.42e-15	0.604334	5.01833	5.71e-13	0.604084	5.01833	8.73e-13	0.536435	5.01833	2.65e-10
dd_Smed_v6_10169_0_1	GO:0006641	triglyceride metabolic process	biological_process	1908	0.113398	4.55214	0.821581	0.233032	4.55214	0.0666988	0.340669	4.55214	0.00154673	0.322108	4.55214	0.0028921	0.385559	4.55214	0.00020523	0.425628	4.55214	5.63e-05	0.43858	4.55214	1.53e-05	0.329618	4.55214	0.00135941	0.344346	4.55214	0.00057249	0.246489	4.55214	0.0189813	0.152076	4.55214	0.171732	0.0397226	4.55214	0.751788	-0.0012176	4.55214	0.99245	0.0744519	4.55214	0.526076	-0.0610391	4.55214	0.614307
dd_Smed_v6_10169_0_1	GO:0019432	triglyceride biosynthetic process	biological_process	1908	0.113398	4.55214	0.821581	0.233032	4.55214	0.0666988	0.340669	4.55214	0.00154673	0.322108	4.55214	0.0028921	0.385559	4.55214	0.00020523	0.425628	4.55214	5.63e-05	0.43858	4.55214	1.53e-05	0.329618	4.55214	0.00135941	0.344346	4.55214	0.00057249	0.246489	4.55214	0.0189813	0.152076	4.55214	0.171732	0.0397226	4.55214	0.751788	-0.0012176	4.55214	0.99245	0.0744519	4.55214	0.526076	-0.0610391	4.55214	0.614307
dd_Smed_v6_10388_0_1	GO:0035356	cellular triglyceride homeostasis	biological_process	1281	0.302652	4.45032	0.258153	0.659425	4.45032	3.92e-07	0.496913	4.45032	0.00012144	0.42486	4.45032	0.00137721	0.427128	4.45032	0.00106766	0.217593	4.45032	0.143173	0.170667	4.45032	0.237484	0.202393	4.45032	0.141519	0.270376	4.45032	0.0374724	0.191527	4.45032	0.16063	0.113947	4.45032	0.436151	0.100656	4.45032	0.490504	0.0520151	4.45032	0.732102	-0.004878	4.45032	0.975424	-0.0627751	4.45032	0.681057
dd_Smed_v6_10388_0_1	GO:0010866	regulation of triglyceride biosynthetic process	biological_process	1281	0.302652	4.45032	0.258153	0.659425	4.45032	3.92e-07	0.496913	4.45032	0.00012144	0.42486	4.45032	0.00137721	0.427128	4.45032	0.00106766	0.217593	4.45032	0.143173	0.170667	4.45032	0.237484	0.202393	4.45032	0.141519	0.270376	4.45032	0.0374724	0.191527	4.45032	0.16063	0.113947	4.45032	0.436151	0.100656	4.45032	0.490504	0.0520151	4.45032	0.732102	-0.004878	4.45032	0.975424	-0.0627751	4.45032	0.681057
dd_Smed_v6_10388_0_1	GO:0030730	sequestering of triglyceride	biological_process	1281	0.302652	4.45032	0.258153	0.659425	4.45032	3.92e-07	0.496913	4.45032	0.00012144	0.42486	4.45032	0.00137721	0.427128	4.45032	0.00106766	0.217593	4.45032	0.143173	0.170667	4.45032	0.237484	0.202393	4.45032	0.141519	0.270376	4.45032	0.0374724	0.191527	4.45032	0.16063	0.113947	4.45032	0.436151	0.100656	4.45032	0.490504	0.0520151	4.45032	0.732102	-0.004878	4.45032	0.975424	-0.0627751	4.45032	0.681057
dd_Smed_v6_10388_0_1	GO:0010890	positive regulation of sequestering of triglyceride	biological_process	1281	0.302652	4.45032	0.258153	0.659425	4.45032	3.92e-07	0.496913	4.45032	0.00012144	0.42486	4.45032	0.00137721	0.427128	4.45032	0.00106766	0.217593	4.45032	0.143173	0.170667	4.45032	0.237484	0.202393	4.45032	0.141519	0.270376	4.45032	0.0374724	0.191527	4.45032	0.16063	0.113947	4.45032	0.436151	0.100656	4.45032	0.490504	0.0520151	4.45032	0.732102	-0.004878	4.45032	0.975424	-0.0627751	4.45032	0.681057
dd_Smed_v6_10462_0_1	GO:0070328	triglyceride homeostasis	biological_process	1754	-0.226402	3.7585	0.590969	-0.0868163	3.7585	0.692857	-0.216268	3.7585	0.175267	-0.399757	3.7585	0.00657214	-0.541381	3.7585	0.00012868	-0.568952	3.7585	0.00010715	-0.44355	3.7585	0.00178479	-0.541616	3.7585	8.83e-05	-0.557731	3.7585	3.36e-05	-0.426527	3.7585	0.00196599	-0.115988	3.7585	0.45389	0.0465619	3.7585	0.773081	0.116964	3.7585	0.424213	0.264258	3.7585	0.0482515	0.400798	3.7585	0.00170444
dd_Smed_v6_10578_0_1	GO:0006641	triglyceride metabolic process	biological_process	629	-0.0384596	1.72884	0.996008	-0.340795	1.72884	0.668149	0.291074	1.72884	0.655214	0.855485	1.72884	0.133769	0.46194	1.72884	0.440829	0.666534	1.72884	0.243403	1.4566	1.72884	0.00293128	1.73832	1.72884	0.00029356	1.35817	1.72884	0.00489647	0.239862	1.72884	0.678753	0.142375	1.72884	0.814704	-0.537188	1.72884	0.325602	-1.28576	1.72884	0.012339	-1.59037	1.72884	0.00223935	-2.12156	1.72884	5.57e-05
dd_Smed_v6_1086_0_1	GO:0006641	triglyceride metabolic process	biological_process	584	0.0272585	6.42126	0.994652	0.299711	6.42126	0.537907	0.289294	6.42126	0.475908	-0.0329629	6.42126	0.953826	-0.374247	6.42126	0.334011	-0.359637	6.42126	0.358814	-0.759394	6.42126	0.0236665	-1.34664	6.42126	2.71e-05	-1.16555	6.42126	0.00027329	-0.408299	6.42126	0.24206	-1.07111	6.42126	0.00082118	-0.512164	6.42126	0.132031	-0.403732	6.42126	0.243851	-0.855204	6.42126	0.00805449	-0.792019	6.42126	0.0150758
dd_Smed_v6_11228_0_1	GO:0070328	triglyceride homeostasis	biological_process	1577	0.151392	4.54509	0.767117	0.360674	4.54509	0.00796101	0.361284	4.54509	0.00388048	0.0740192	4.54509	0.662212	0.0319934	4.54509	0.853893	-0.0871848	4.54509	0.591696	-0.0324969	4.54509	0.840765	-0.240329	4.54509	0.0616588	-0.112996	4.54509	0.4003	-0.12135	4.54509	0.369734	0.171632	4.54509	0.181085	0.303915	4.54509	0.0104666	0.345271	4.54509	0.00294474	0.389802	4.54509	0.00071198	0.263263	4.54509	0.0274499
dd_Smed_v6_1127_0_1	GO:0070328	triglyceride homeostasis	biological_process	1272	-0.0234117	7.78889	0.990597	-0.450832	7.78889	0.0397872	-0.041252	7.78889	0.877037	-0.405555	7.78889	0.0513616	-0.779766	7.78889	2.82e-05	0.113859	7.78889	0.638765	0.220201	7.78889	0.287556	0.395686	7.78889	0.0367002	0.315812	7.78889	0.0991056	0.410759	7.78889	0.0282277	0.0413444	7.78889	0.858216	0.19868	7.78889	0.32354	-0.0706808	7.78889	0.74816	-0.382911	7.78889	0.0398736	-1.16367	7.78889	3.76e-11
dd_Smed_v6_11356_0_1	GO:0019433	triglyceride catabolic process	biological_process	853	-0.287178	3.06968	0.485317	-0.455079	3.06968	0.0113454	-0.414832	3.06968	0.0127947	-0.278695	3.06968	0.113118	-0.393867	3.06968	0.0159553	-0.230995	3.06968	0.204779	-0.408382	3.06968	0.0110632	-0.300447	3.06968	0.0616588	-0.395557	3.06968	0.00965338	-0.381053	3.06968	0.0145271	-0.491265	3.06968	0.00143664	-0.42681	3.06968	0.005013	-0.393049	3.06968	0.00888823	-0.342984	3.06968	0.0249664	-0.566185	3.06968	0.00014611
dd_Smed_v6_1144_0_1	GO:0006641	triglyceride metabolic process	biological_process	1865	-0.0566299	7.76854	0.972301	-0.0225236	7.76854	0.955569	-0.0118648	7.76854	0.970053	-0.187893	7.76854	0.470805	-0.33831	7.76854	0.130182	-0.0288156	7.76854	0.926465	-0.0180209	7.76854	0.947392	0.0373485	7.76854	0.883833	0.139803	7.76854	0.536765	0.311256	7.76854	0.135691	0.270746	7.76854	0.20119	0.098141	7.76854	0.673993	0.192881	7.76854	0.376615	0.194653	7.76854	0.36657	0.132908	7.76854	0.557593
dd_Smed_v6_1171_0_1	GO:0010889	regulation of sequestering of triglyceride	biological_process	1896	-0.281462	8.23136	0.822326	0.0774764	8.23136	0.86573	0.180833	8.23136	0.588925	0.382769	8.23136	0.222112	0.204889	8.23136	0.528224	0.273565	8.23136	0.383865	-0.0055119	8.23136	0.989242	0.189115	8.23136	0.530157	-0.240963	8.23136	0.399122	-0.838135	8.23136	0.00102186	-1.18875	8.23136	1.93e-06	-0.784603	8.23136	0.00209479	-1.19035	8.23136	1.91e-06	-1.16722	8.23136	2.82e-06	-1.1097	8.23136	9.21e-06
dd_Smed_v6_11714_0_1	GO:0070328	triglyceride homeostasis	biological_process	2306	-0.208079	3.68887	0.605955	-0.334894	3.68887	0.0289361	-0.767449	3.68887	8.25e-09	-0.383085	3.68887	0.0052287	-0.599225	3.68887	4.43e-06	-0.0906943	3.68887	0.594345	-0.382881	3.68887	0.00398315	-0.315258	3.68887	0.0170835	-0.460183	3.68887	0.00026121	-0.623549	3.68887	9.31e-07	-0.479793	3.68887	0.00016999	-0.628877	3.68887	5.27e-07	-0.426837	3.68887	0.00061537	-0.705316	3.68887	1.6e-08	-0.675859	3.68887	4.83e-08
dd_Smed_v6_12714_0_1	GO:0010868	negative regulation of triglyceride biosynthetic process	biological_process	1195	0.133249	2.86446	0.889703	0.338677	2.86446	0.0909107	0.122375	2.86446	0.570047	0.117938	2.86446	0.594404	0.174997	2.86446	0.37097	0.0266125	2.86446	0.92083	-0.0419047	2.86446	0.851616	-0.266658	2.86446	0.144203	-0.398122	2.86446	0.020063	-0.0215779	2.86446	0.918667	-0.0192854	2.86446	0.928457	0.108954	2.86446	0.560307	-0.0162484	2.86446	0.937882	0.00700144	2.86446	0.972147	0.134039	2.86446	0.453461
dd_Smed_v6_12799_0_1	GO:0035356	cellular triglyceride homeostasis	biological_process	2074	0.188651	4.70259	0.578343	0.225112	4.70259	0.110558	0.180955	4.70259	0.164349	0.0749067	4.70259	0.632626	0.134306	4.70259	0.315017	0.528824	4.70259	2.12e-06	0.502467	4.70259	3.76e-06	0.527266	4.70259	8.24e-07	0.380017	4.70259	0.00043231	0.488282	4.70259	4.52e-06	0.415493	4.70259	0.00011672	0.29954	4.70259	0.00669322	0.370864	4.70259	0.00053043	0.350799	4.70259	0.0011702	0.250934	4.70259	0.0242485
dd_Smed_v6_12799_0_1	GO:0006642	triglyceride mobilization	biological_process	2074	0.188651	4.70259	0.578343	0.225112	4.70259	0.110558	0.180955	4.70259	0.164349	0.0749067	4.70259	0.632626	0.134306	4.70259	0.315017	0.528824	4.70259	2.12e-06	0.502467	4.70259	3.76e-06	0.527266	4.70259	8.24e-07	0.380017	4.70259	0.00043231	0.488282	4.70259	4.52e-06	0.415493	4.70259	0.00011672	0.29954	4.70259	0.00669322	0.370864	4.70259	0.00053043	0.350799	4.70259	0.0011702	0.250934	4.70259	0.0242485
dd_Smed_v6_12964_0_1	GO:0010889	regulation of sequestering of triglyceride	biological_process	2125	-0.155725	4.25477	0.828658	-0.0682154	4.25477	0.78275	0.0380665	4.25477	0.856114	-0.251657	4.25477	0.141937	-0.219461	4.25477	0.188112	-0.541728	4.25477	0.00038087	-0.920038	4.25477	2.38e-10	-1.43073	4.25477	8.81e-23	-1.3686	4.25477	9.28e-22	-0.967804	4.25477	1.09e-11	-1.2585	4.25477	2.06e-18	-1.2473	4.25477	1.7e-18	-0.947323	4.25477	1.3e-11	-1.06604	4.25477	4.13e-14	-0.877648	4.25477	3.88e-10
dd_Smed_v6_13481_0_1	GO:0006641	triglyceride metabolic process	biological_process	673	0.317133	1.87962	0.752175	0.51602	1.87962	0.090861	0.70777	1.87962	0.00553432	0.251884	1.87962	0.429389	-0.0802186	1.87962	0.827672	-0.114793	1.87962	0.765159	0.236424	1.87962	0.428856	0.246436	1.87962	0.39064	0.222959	1.87962	0.420574	0.319494	1.87962	0.236023	0.66607	1.87962	0.00561059	0.634793	1.87962	0.0076908	1.11872	1.87962	2.08e-07	1.22349	1.87962	1.22e-08	1.51339	1.87962	2.8e-13
dd_Smed_v6_13495_0_1	GO:0010868	negative regulation of triglyceride biosynthetic process	biological_process	1418	0.0835099	2.73738	0.949748	0.179949	2.73738	0.476857	-0.25725	2.73738	0.220302	-0.278584	2.73738	0.184092	-0.316777	2.73738	0.10941	-0.285757	2.73738	0.177836	-0.161431	2.73738	0.43923	-0.448915	2.73738	0.0149757	-0.232682	2.73738	0.211669	-0.127222	2.73738	0.525501	-0.155442	2.73738	0.435816	0.0801972	2.73738	0.690811	0.114649	2.73738	0.549874	0.187428	2.73738	0.303348	0.0659451	2.73738	0.748261
dd_Smed_v6_13597_0_1	GO:0019433	triglyceride catabolic process	biological_process	1198	-0.183344	3.3613	0.882139	-0.0400364	3.3613	0.920651	0.0284393	3.3613	0.929663	-0.204493	3.3613	0.461567	-0.139709	3.3613	0.611078	-0.369001	3.3613	0.136219	-0.181392	3.3613	0.47338	-0.0592432	3.3613	0.82604	0.0996442	3.3613	0.689785	-0.414684	3.3613	0.0627295	0.219327	3.3613	0.346182	0.0774403	3.3613	0.759887	-0.132611	3.3613	0.584034	0.0994963	3.3613	0.684543	0.0701243	3.3613	0.784031
dd_Smed_v6_14067_0_1	GO:0070328	triglyceride homeostasis	biological_process	3032	0.232127	4.22935	0.581688	0.284494	4.22935	0.0982749	0.0375054	4.22935	0.853641	0.0569828	4.22935	0.784808	-0.135528	4.22935	0.432207	-0.266782	4.22935	0.100462	0.0876121	4.22935	0.607499	-0.067843	4.22935	0.691034	-0.0835946	4.22935	0.60562	-0.223056	4.22935	0.136023	0.119775	4.22935	0.448309	0.0190968	4.22935	0.910907	0.185022	4.22935	0.203343	0.249257	4.22935	0.076784	0.415123	4.22935	0.0018996
dd_Smed_v6_14141_0_1	GO:0070328	triglyceride homeostasis	biological_process	1448	-0.0934889	3.8348	0.943261	0.186989	3.8348	0.443106	0.138919	3.8348	0.518414	0.0363894	3.8348	0.892973	0.0729169	3.8348	0.75117	-0.0522847	3.8348	0.832767	-0.238425	3.8348	0.210892	-0.500952	3.8348	0.00399646	-0.321688	3.8348	0.0667918	-0.0819255	3.8348	0.684211	-0.0800733	3.8348	0.695073	-0.0097076	3.8348	0.963558	0.0157724	3.8348	0.941048	-0.355796	3.8348	0.0395358	-0.261052	3.8348	0.140848
dd_Smed_v6_14165_0_1	GO:0035356	cellular triglyceride homeostasis	biological_process	791	-0.464415	1.95907	0.482279	0.0702994	1.95907	0.868713	0.262141	1.95907	0.356536	-0.0902094	1.95907	0.800431	-0.310608	1.95907	0.274796	-0.866235	1.95907	0.00206055	-0.986086	1.95907	0.00021139	-1.14156	1.95907	1.23e-05	-0.905097	1.95907	0.00027658	-0.524576	1.95907	0.0401174	0.346943	1.95907	0.155106	0.60177	1.95907	0.00671749	0.773149	1.95907	0.00027415	0.8229	1.95907	0.00010314	0.974875	1.95907	2.54e-06
dd_Smed_v6_1453_0_1	GO:0010898	positive regulation of triglyceride catabolic process	biological_process	1537	-0.237128	6.59476	0.611938	-0.480858	6.59476	0.0032285	-0.620151	6.59476	2.57e-05	-0.740136	6.59476	3.82e-07	-0.942558	6.59476	3.42e-11	-0.593856	6.59476	5.71e-05	-0.597294	6.59476	3.39e-05	-0.572496	6.59476	6.3e-05	-0.65549	6.59476	3.34e-06	-0.449408	6.59476	0.00186922	-0.547739	6.59476	0.00011312	-0.41567	6.59476	0.00402619	-0.306357	6.59476	0.0383015	-0.153111	6.59476	0.330075	-0.0545324	6.59476	0.756827
dd_Smed_v6_1453_0_1	GO:0019433	triglyceride catabolic process	biological_process	1537	-0.237128	6.59476	0.611938	-0.480858	6.59476	0.0032285	-0.620151	6.59476	2.57e-05	-0.740136	6.59476	3.82e-07	-0.942558	6.59476	3.42e-11	-0.593856	6.59476	5.71e-05	-0.597294	6.59476	3.39e-05	-0.572496	6.59476	6.3e-05	-0.65549	6.59476	3.34e-06	-0.449408	6.59476	0.00186922	-0.547739	6.59476	0.00011312	-0.41567	6.59476	0.00402619	-0.306357	6.59476	0.0383015	-0.153111	6.59476	0.330075	-0.0545324	6.59476	0.756827
dd_Smed_v6_1453_0_1	GO:0010891	negative regulation of sequestering of triglyceride	biological_process	1537	-0.237128	6.59476	0.611938	-0.480858	6.59476	0.0032285	-0.620151	6.59476	2.57e-05	-0.740136	6.59476	3.82e-07	-0.942558	6.59476	3.42e-11	-0.593856	6.59476	5.71e-05	-0.597294	6.59476	3.39e-05	-0.572496	6.59476	6.3e-05	-0.65549	6.59476	3.34e-06	-0.449408	6.59476	0.00186922	-0.547739	6.59476	0.00011312	-0.41567	6.59476	0.00402619	-0.306357	6.59476	0.0383015	-0.153111	6.59476	0.330075	-0.0545324	6.59476	0.756827
dd_Smed_v6_15088_0_1	GO:0019433	triglyceride catabolic process	biological_process	1274	-0.0964344	2.73276	0.956991	0.182122	2.73276	0.586104	0.0305097	2.73276	0.927473	-0.376672	2.73276	0.150728	-0.0222134	2.73276	0.946467	0.192338	2.73276	0.490048	0.629829	2.73276	0.00333503	0.705432	2.73276	0.00073618	0.79628	2.73276	8.64e-05	0.670026	2.73276	0.00127958	0.167853	2.73276	0.500643	0.0516411	2.73276	0.84547	-0.07201	2.73276	0.782903	-0.140928	2.73276	0.570143	-0.0361495	2.73276	0.894982
dd_Smed_v6_154_0_1	GO:0010897	negative regulation of triglyceride catabolic process	biological_process	1444	-0.243092	10.4446	0.685865	-0.217648	10.4446	0.351279	-0.126817	10.4446	0.559043	-0.386017	10.4446	0.0413456	-0.624336	10.4446	0.00029417	-0.490029	10.4446	0.00527214	-0.626335	10.4446	0.00017954	-0.592076	10.4446	0.00038005	-0.775691	10.4446	1.91e-06	-0.703668	10.4446	1.7e-05	-0.852765	10.4446	1.29e-07	-0.61095	10.4446	0.00020541	-0.586855	10.4446	0.00036944	-0.607938	10.4446	0.00020234	-0.565155	10.4446	0.00061205
dd_Smed_v6_154_0_1	GO:0030730	sequestering of triglyceride	biological_process	1444	-0.243092	10.4446	0.685865	-0.217648	10.4446	0.351279	-0.126817	10.4446	0.559043	-0.386017	10.4446	0.0413456	-0.624336	10.4446	0.00029417	-0.490029	10.4446	0.00527214	-0.626335	10.4446	0.00017954	-0.592076	10.4446	0.00038005	-0.775691	10.4446	1.91e-06	-0.703668	10.4446	1.7e-05	-0.852765	10.4446	1.29e-07	-0.61095	10.4446	0.00020541	-0.586855	10.4446	0.00036944	-0.607938	10.4446	0.00020234	-0.565155	10.4446	0.00061205
dd_Smed_v6_154_0_1	GO:0010867	positive regulation of triglyceride biosynthetic process	biological_process	1444	-0.243092	10.4446	0.685865	-0.217648	10.4446	0.351279	-0.126817	10.4446	0.559043	-0.386017	10.4446	0.0413456	-0.624336	10.4446	0.00029417	-0.490029	10.4446	0.00527214	-0.626335	10.4446	0.00017954	-0.592076	10.4446	0.00038005	-0.775691	10.4446	1.91e-06	-0.703668	10.4446	1.7e-05	-0.852765	10.4446	1.29e-07	-0.61095	10.4446	0.00020541	-0.586855	10.4446	0.00036944	-0.607938	10.4446	0.00020234	-0.565155	10.4446	0.00061205
dd_Smed_v6_154_0_1	GO:0010890	positive regulation of sequestering of triglyceride	biological_process	1444	-0.243092	10.4446	0.685865	-0.217648	10.4446	0.351279	-0.126817	10.4446	0.559043	-0.386017	10.4446	0.0413456	-0.624336	10.4446	0.00029417	-0.490029	10.4446	0.00527214	-0.626335	10.4446	0.00017954	-0.592076	10.4446	0.00038005	-0.775691	10.4446	1.91e-06	-0.703668	10.4446	1.7e-05	-0.852765	10.4446	1.29e-07	-0.61095	10.4446	0.00020541	-0.586855	10.4446	0.00036944	-0.607938	10.4446	0.00020234	-0.565155	10.4446	0.00061205
dd_Smed_v6_1565_0_1	GO:0006641	triglyceride metabolic process	biological_process	1507	-0.320333	7.70871	0.829086	-0.17079	7.70871	0.730312	-0.169581	7.70871	0.673548	-0.282247	7.70871	0.476957	-0.49113	7.70871	0.15195	-0.462147	7.70871	0.181343	-0.972052	7.70871	0.00139151	-1.29101	7.70871	1.42e-05	-1.63547	7.70871	2.77e-08	-1.23524	7.70871	2.98e-05	-1.5136	7.70871	2.45e-07	-1.16946	7.70871	7.63e-05	-1.19012	7.70871	5.55e-05	-1.28211	7.70871	1.24e-05	-0.896444	7.70871	0.00270686
dd_Smed_v6_15654_0_1	GO:0010889	regulation of sequestering of triglyceride	biological_process	1772	0.134799	1.7986	0.937516	0.183509	1.7986	0.609165	-0.14457	1.7986	0.647697	-0.231308	1.7986	0.447193	-0.430455	1.7986	0.107416	-0.704875	1.7986	0.00927835	-0.711712	1.7986	0.00528297	-1.41841	1.7986	3.95e-08	-0.916082	1.7986	0.00015087	-0.728094	1.7986	0.00316091	-0.979197	1.7986	7.8e-05	-0.687633	1.7986	0.00446878	-0.659818	1.7986	0.00560484	-0.164376	1.7986	0.532797	0.0935452	1.7986	0.732801
dd_Smed_v6_160_0_1	GO:0006641	triglyceride metabolic process	biological_process	497	0.0151662	6.77363	0.991695	-0.0618079	6.77363	0.785712	-0.127326	6.77363	0.444434	-0.170207	6.77363	0.308359	-0.34334	6.77363	0.0162717	-0.292712	6.77363	0.0449928	-0.234649	6.77363	0.101675	0.113187	6.77363	0.462115	0.0801775	6.77363	0.60463	0.134465	6.77363	0.361251	0.00374023	6.77363	0.98335	0.137433	6.77363	0.349346	0.0838021	6.77363	0.58416	0.0430509	6.77363	0.788664	0.18109	6.77363	0.199744
dd_Smed_v6_16388_0_1	GO:0070328	triglyceride homeostasis	biological_process	1925	0.246646	2.98478	0.681876	-0.115261	2.98478	0.687854	-0.541671	2.98478	0.00568302	-0.577301	2.98478	0.00259682	-0.360114	2.98478	0.0677811	0.0650838	2.98478	0.796984	0.163072	2.98478	0.423472	0.187896	2.98478	0.331562	0.101015	2.98478	0.611859	0.318707	2.98478	0.0719431	0.223637	2.98478	0.229081	0.351801	2.98478	0.0407521	0.251881	2.98478	0.154063	0.485417	2.98478	0.00319622	0.461514	2.98478	0.00512136
dd_Smed_v6_17154_0_1	GO:0019433	triglyceride catabolic process	biological_process	1128	-0.014919	2.40913	0.997208	0.229199	2.40913	0.472059	0.237984	2.40913	0.371134	0.307585	2.40913	0.227725	0.551824	2.40913	0.0118195	0.284519	2.40913	0.28013	0.301506	2.40913	0.207775	0.494152	2.40913	0.0214311	0.582229	2.40913	0.00427691	0.542366	2.40913	0.0096064	0.956499	2.40913	7.16e-07	0.877245	2.40913	5.35e-06	1.09463	2.40913	3.17e-09	1.03338	2.40913	3.79e-08	1.25348	2.40913	6.02e-12
dd_Smed_v6_17801_0_1	GO:0070328	triglyceride homeostasis	biological_process	1401	0.0890863	1.68947	0.970837	0.0921139	1.68947	0.858664	0.116914	1.68947	0.774949	0.66317	1.68947	0.0301484	0.185275	1.68947	0.617746	-0.1478	1.68947	0.726815	0.457929	1.68947	0.13912	0.255812	1.68947	0.441242	0.274135	1.68947	0.382325	0.188309	1.68947	0.57114	0.424199	1.68947	0.159056	0.580343	1.68947	0.040499	0.646232	1.68947	0.0192405	0.61011	1.68947	0.0287654	0.772415	1.68947	0.00426353
dd_Smed_v6_1877_0_1	GO:0006641	triglyceride metabolic process	biological_process	546	-0.0748408	5.38606	0.9176	0.037819	5.38606	0.843087	-0.150106	5.38606	0.244412	-0.473151	5.38606	2.18e-05	-0.560344	5.38606	2.89e-07	-0.0510981	5.38606	0.73641	0.077982	5.38606	0.551162	0.10826	5.38606	0.37712	0.0814651	5.38606	0.505946	0.0110544	5.38606	0.936083	0.0959612	5.38606	0.432701	0.127247	5.38606	0.276617	0.104532	5.38606	0.376925	0.00744049	5.38606	0.955464	0.0413661	5.38606	0.751866
dd_Smed_v6_19374_0_1	GO:0070328	triglyceride homeostasis	biological_process	805	0.163641	0.0892511	0.944675	0.547195	0.0892511	0.151337	0.352595	0.0892511	0.349304	0.0216955	0.0892511	0.969893	-0.103983	0.0892511	0.818694	-0.629115	0.0892511	0.142485	-0.243405	0.0892511	0.553263	0.12602	0.0892511	0.745297	-0.375364	0.0892511	0.296819	-0.46522	0.0892511	0.207971	-0.621002	0.0892511	0.0937655	-0.719385	0.0892511	0.0441951	-0.972854	0.0892511	0.00569018	-1.05472	0.0892511	0.00358101	-0.728928	0.0892511	0.0367418
dd_Smed_v6_194_0_1	GO:0006642	triglyceride mobilization	biological_process	17568	-0.225841	11.4636	0.883888	0.0747519	11.4636	0.873424	0.378809	11.4636	0.215901	0.819988	11.4636	0.0036743	0.974007	11.4636	0.00032294	1.27165	11.4636	1.39e-06	0.949647	11.4636	0.00030329	1.01295	11.4636	9.62e-05	1.12945	11.4636	1.11e-05	0.920711	11.4636	0.00038929	1.15143	11.4636	6.64e-06	1.13735	11.4636	9.02e-06	1.12591	11.4636	1.11e-05	1.25572	11.4636	7.99e-07	1.0293	11.4636	6.1e-05
dd_Smed_v6_194_0_1	GO:0019433	triglyceride catabolic process	biological_process	17568	-0.225841	11.4636	0.883888	0.0747519	11.4636	0.873424	0.378809	11.4636	0.215901	0.819988	11.4636	0.0036743	0.974007	11.4636	0.00032294	1.27165	11.4636	1.39e-06	0.949647	11.4636	0.00030329	1.01295	11.4636	9.62e-05	1.12945	11.4636	1.11e-05	0.920711	11.4636	0.00038929	1.15143	11.4636	6.64e-06	1.13735	11.4636	9.02e-06	1.12591	11.4636	1.11e-05	1.25572	11.4636	7.99e-07	1.0293	11.4636	6.1e-05
dd_Smed_v6_19827_0_1	GO:0010868	negative regulation of triglyceride biosynthetic process	biological_process	1530	-0.148742	1.95322	0.948193	0.129508	1.95322	0.79882	0.623855	1.95322	0.0461137	0.528697	1.95322	0.108025	0.013161	1.95322	0.978026	0.322211	1.95322	0.375967	0.882708	1.95322	0.00183501	0.613683	1.95322	0.0369917	0.873981	1.95322	0.0014204	0.406835	1.95322	0.185991	0.385469	1.95322	0.214806	0.793257	1.95322	0.00416953	0.906742	1.95322	0.00076944	1.0011	1.95322	0.00017994	1.29957	1.95322	5.34e-07
dd_Smed_v6_20433_0_1	GO:0006641	triglyceride metabolic process	biological_process	1094	0.686971	1.82401	0.706631	2.57425	1.82401	6.5e-08	0.658055	1.82401	0.271595	0.828237	1.82401	0.154651	0.595038	1.82401	0.318813	0.665252	1.82401	0.273871	1.01513	1.82401	0.0504048	1.53091	1.82401	0.00133034	1.49635	1.82401	0.0014141	1.34791	1.82401	0.0050208	1.85296	1.82401	5.07e-05	2.90382	1.82401	3.26e-11	3.18553	1.82401	2.23e-13	3.94285	1.82401	1.15e-19	3.67943	1.82401	2.42e-17
dd_Smed_v6_2075_0_1	GO:0070328	triglyceride homeostasis	biological_process	1318	-0.200933	7.13394	0.675456	-0.15668	7.13394	0.422298	-0.21404	7.13394	0.172778	-0.463362	7.13394	0.00128755	-0.774703	7.13394	7.86e-09	-0.504367	7.13394	0.00029693	-0.483182	7.13394	0.00038963	-0.469461	7.13394	0.00052967	-0.595644	7.13394	6.72e-06	-0.599965	7.13394	5.77e-06	-0.707528	7.13394	6.54e-08	-0.491607	7.13394	0.00023021	-0.393086	7.13394	0.00364084	-0.493611	7.13394	0.00019724	-0.335291	7.13394	0.0142477
dd_Smed_v6_2153_0_1	GO:0010890	positive regulation of sequestering of triglyceride	biological_process	2590	0.0684468	7.69917	0.899216	0.308571	7.69917	0.00134248	0.424353	7.69917	9.83e-07	0.190106	7.69917	0.054366	0.168534	7.69917	0.081593	0.188001	7.69917	0.0492817	0.288059	7.69917	0.00098614	0.244995	7.69917	0.00525201	0.187512	7.69917	0.0352181	0.123737	7.69917	0.184385	0.147337	7.69917	0.106793	0.16248	7.69917	0.0712263	0.155665	7.69917	0.083941	0.220679	7.69917	0.0110224	0.126119	7.69917	0.170528
dd_Smed_v6_21923_0_1	GO:0010889	regulation of sequestering of triglyceride	biological_process	1734	-0.0298354	-0.539927	0.997844	-0.512974	-0.539927	0.522922	-0.59707	-0.539927	0.369462	-0.306196	-0.539927	0.674203	-0.343983	-0.539927	0.606608	-0.325755	-0.539927	0.652208	-1.13765	-0.539927	0.0638958	-1.04784	-0.539927	0.0760222	-0.650542	-0.539927	0.25448	-0.759177	-0.539927	0.192306	-0.744162	-0.539927	0.203454	-0.750877	-0.539927	0.187175	-0.423422	-0.539927	0.459087	-0.899952	-0.539927	0.108135	-0.110715	-0.539927	0.859873
dd_Smed_v6_22485_0_1	GO:0010889	regulation of sequestering of triglyceride	biological_process	819	-0.806613	-0.0161972	0.318446	-0.926002	-0.0161972	0.041056	-0.992643	-0.0161972	0.0160664	-0.838614	-0.0161972	0.0372376	-1.30592	-0.0161972	0.00109471	-0.743262	-0.0161972	0.0830449	-0.677192	-0.0161972	0.0866871	-0.425884	-0.0161972	0.274817	-0.741586	-0.0161972	0.0426701	-0.473389	-0.0161972	0.212691	-0.625012	-0.0161972	0.0977503	-0.871886	-0.0161972	0.0175962	-0.810797	-0.0161972	0.0234218	-0.628567	-0.0161972	0.0828468	-0.955028	-0.0161972	0.00820788
dd_Smed_v6_2413_0_1	GO:0019433	triglyceride catabolic process	biological_process	2053	0.0131838	7.77291	0.987505	0.085463	7.77291	0.526824	0.164088	7.77291	0.103156	-0.0872407	7.77291	0.45936	-0.162689	7.77291	0.106627	0.0496112	7.77291	0.684203	0.238504	7.77291	0.0093607	0.167106	7.77291	0.0756354	0.193429	7.77291	0.0344433	0.358558	7.77291	3.8e-05	0.469096	7.77291	3.85e-08	0.503143	7.77291	3.3e-09	0.610644	7.77291	3.7e-13	0.677787	7.77291	5.49e-16	0.508905	7.77291	1.94e-09
dd_Smed_v6_2445_0_1	GO:0019432	triglyceride biosynthetic process	biological_process	1794	0.0132076	6.5372	0.991397	0.194042	6.5372	0.164076	0.35366	6.5372	0.00163894	-0.171478	6.5372	0.191908	-0.244635	6.5372	0.0391981	-0.257858	6.5372	0.0291027	-0.403429	6.5372	0.00021517	-0.589198	6.5372	2.7e-08	-0.576277	6.5372	3.84e-08	-0.501891	6.5372	2.04e-06	-0.553998	6.5372	1.31e-07	-0.555708	6.5372	1.15e-07	-0.524444	6.5372	5.34e-07	-0.496107	6.5372	2.26e-06	-0.656899	6.5372	2.55e-10
dd_Smed_v6_2472_0_1	GO:0006641	triglyceride metabolic process	biological_process	1943	0.0688276	6.36244	0.960061	0.672523	6.36244	0.00020801	0.89604	6.36244	6.92e-08	0.828523	6.36244	8.49e-07	0.763546	6.36244	5.63e-06	0.28698	6.36244	0.1318	0.188211	6.36244	0.326016	0.214846	6.36244	0.244142	-0.0740109	6.36244	0.71355	-0.658047	6.36244	7.05e-05	-0.720011	6.36244	1.15e-05	-0.740304	6.36244	6.27e-06	-0.857059	6.36244	1.34e-07	-0.76134	6.36244	3.05e-06	-0.9936	6.36244	8.63e-10
dd_Smed_v6_2472_0_1	GO:0019432	triglyceride biosynthetic process	biological_process	1943	0.0688276	6.36244	0.960061	0.672523	6.36244	0.00020801	0.89604	6.36244	6.92e-08	0.828523	6.36244	8.49e-07	0.763546	6.36244	5.63e-06	0.28698	6.36244	0.1318	0.188211	6.36244	0.326016	0.214846	6.36244	0.244142	-0.0740109	6.36244	0.71355	-0.658047	6.36244	7.05e-05	-0.720011	6.36244	1.15e-05	-0.740304	6.36244	6.27e-06	-0.857059	6.36244	1.34e-07	-0.76134	6.36244	3.05e-06	-0.9936	6.36244	8.63e-10
dd_Smed_v6_25344_0_1	GO:0006641	triglyceride metabolic process	biological_process	716	0.309737	1.00273	0.749336	-0.236867	1.00273	0.564091	0.0503029	1.00273	0.897157	-0.382206	1.00273	0.231708	-0.287185	1.00273	0.364814	0.387401	1.00273	0.185886	0.0912672	1.00273	0.782719	-0.272919	1.00273	0.364896	-0.269414	1.00273	0.343349	-0.216	1.00273	0.468905	-0.201139	1.00273	0.509558	0.395598	1.00273	0.108853	0.148876	1.00273	0.588632	0.272368	1.00273	0.290222	0.377821	1.00273	0.120298
dd_Smed_v6_2538_0_1	GO:0030730	sequestering of triglyceride	biological_process	2034	0.00193002	7.28639	0.99985	-0.151672	7.28639	0.197666	-0.106046	7.28639	0.329452	-0.426505	7.28639	2.56e-06	-0.364182	7.28639	6.84e-05	0.153057	7.28639	0.133364	0.251448	7.28639	0.00587918	0.229987	7.28639	0.0114752	0.109475	7.28639	0.259068	0.0304194	7.28639	0.780595	0.0373267	7.28639	0.732678	-0.14193	7.28639	0.133734	-0.100994	7.28639	0.299972	-0.156397	7.28639	0.0917622	-0.150329	7.28639	0.107658
dd_Smed_v6_2565_0_1	GO:0006641	triglyceride metabolic process	biological_process	1972	0.0405266	6.45406	0.95137	0.135408	6.45406	0.230764	0.161003	6.45406	0.0904564	0.062057	6.45406	0.594067	-0.0590839	6.45406	0.590545	0.342832	6.45406	6.75e-05	0.524045	6.45406	8.82e-11	0.661636	6.45406	5.92e-17	0.659154	6.45406	3.48e-17	0.818175	6.45406	5.3e-26	0.762758	6.45406	1.07e-22	0.903709	6.45406	5.99e-32	0.875317	6.45406	2.71e-30	0.873775	6.45406	4.94e-30	0.875507	6.45406	3.02e-30
dd_Smed_v6_257_0_1	GO:0006641	triglyceride metabolic process	biological_process	1422	-0.216266	9.07455	0.931254	-0.160009	9.07455	0.782848	-0.395916	9.07455	0.336952	-0.856726	9.07455	0.0242576	-0.556103	9.07455	0.153712	-0.599435	9.07455	0.119442	-1.0937	9.07455	0.00158717	-1.76507	9.07455	1.88e-07	-2.3496	9.07455	4.13e-12	-2.55673	9.07455	5.56e-14	-3.23211	9.07455	1.14e-20	-2.49588	9.07455	1.8e-13	-2.37995	9.07455	1.79e-12	-2.69531	9.07455	2.12e-15	-2.55519	9.07455	4.81e-14
dd_Smed_v6_2613_0_1	GO:0070328	triglyceride homeostasis	biological_process	2531	-0.0019802	6.92464	0.99985	0.209793	6.92464	0.0302078	0.45125	6.92464	1.98e-08	0.444948	6.92464	3.06e-08	0.395767	6.92464	9.96e-07	0.225068	6.92464	0.0096299	0.127703	6.92464	0.154639	0.0963119	6.92464	0.290855	0.094469	6.92464	0.288931	0.00952844	6.92464	0.927197	0.00871629	6.92464	0.935074	-0.0481968	6.92464	0.614342	-0.120515	6.92464	0.163815	-0.160303	6.92464	0.0564238	-0.219048	6.92464	0.0075664
dd_Smed_v6_2696_0_1	GO:0070328	triglyceride homeostasis	biological_process	1510	-0.0340401	7.11371	0.977053	0.47223	7.11371	0.00598945	0.35194	7.11371	0.0320885	-0.2681	7.11371	0.13614	-0.433497	7.11371	0.00698747	-0.253875	7.11371	0.141771	-0.610421	7.11371	5.17e-05	-0.979862	7.11371	2.6e-11	-0.960929	7.11371	4.38e-11	-0.854843	7.11371	5.02e-09	-0.835709	7.11371	1.02e-08	-0.954211	7.11371	5.34e-11	-0.971197	7.11371	2.14e-11	-0.946372	7.11371	6.56e-11	-0.824455	7.11371	1.53e-08
dd_Smed_v6_271_0_1	GO:0019433	triglyceride catabolic process	biological_process	632	0.112477	8.35156	0.917209	0.413538	8.35156	0.0289361	0.373727	8.35156	0.0315573	0.264329	8.35156	0.170143	0.214319	8.35156	0.256336	0.299219	8.35156	0.0954965	-0.0960613	8.35156	0.625534	-0.221039	8.35156	0.205947	-0.137416	8.35156	0.447174	0.0279957	8.35156	0.88934	-0.153043	8.35156	0.395967	-0.115716	8.35156	0.529779	-0.0282483	8.35156	0.889517	-0.0001552	8.35156	0.999416	-0.0682994	8.35156	0.724496
dd_Smed_v6_286_0_1	GO:0006641	triglyceride metabolic process	biological_process	3066	-0.0484456	8.16908	0.94227	0.121203	8.16908	0.299424	0.186087	8.16908	0.0468498	0.0105106	8.16908	0.942406	-0.0473456	8.16908	0.678245	0.113907	8.16908	0.260574	-0.0049407	8.16908	0.967579	-0.0988751	8.16908	0.300691	-0.0941688	8.16908	0.316066	-0.0612308	8.16908	0.533842	-0.140201	8.16908	0.120078	-0.130443	8.16908	0.150016	-0.155822	8.16908	0.0785508	-0.166469	8.16908	0.0573443	-0.228745	8.16908	0.00750881
dd_Smed_v6_28864_0_1	GO:0010889	regulation of sequestering of triglyceride	biological_process	719	0.0159472	-0.505001	0.99905	-0.433306	-0.505001	0.489192	-0.80774	-0.505001	0.111385	-1.31418	-0.505001	0.00767118	-1.06724	-0.505001	0.0276336	-1.71331	-0.505001	0.0020288	-0.889603	-0.505001	0.0646725	-1.80084	-0.505001	0.00035248	-1.2096	-0.505001	0.00761729	-0.356796	-0.505001	0.443739	-1.12435	-0.505001	0.0160913	-0.722688	-0.505001	0.103782	-0.229177	-0.505001	0.613371	-1.00957	-0.505001	0.0228744	-0.307633	-0.505001	0.49327
dd_Smed_v6_3021_0_1	GO:0010890	positive regulation of sequestering of triglyceride	biological_process	2654	-0.0496453	7.34888	0.954472	0.0923646	7.34888	0.586104	0.343118	7.34888	0.00267825	0.376166	7.34888	0.00109843	0.388447	7.34888	0.00056161	0.394055	7.34888	0.00044476	0.26672	7.34888	0.0185829	0.27735	7.34888	0.0129031	0.33426	7.34888	0.00207886	0.369253	7.34888	0.0006314	0.438391	7.34888	3.62e-05	0.632172	7.34888	1.26e-09	0.586433	7.34888	1.81e-08	0.68673	7.34888	2.93e-11	0.5385	7.34888	2.64e-07
dd_Smed_v6_3137_0_1	GO:0006641	triglyceride metabolic process	biological_process	1811	-0.0368179	7.03099	0.967246	0.115885	7.03099	0.458895	0.166493	7.03099	0.178593	0.00747125	7.03099	0.970299	0.0264471	7.03099	0.865326	0.294484	7.03099	0.00922605	0.19778	7.03099	0.08348	0.17761	7.03099	0.118771	0.12857	7.03099	0.268012	0.188895	7.03099	0.091408	0.21914	7.03099	0.0459093	0.195804	7.03099	0.0771492	0.182903	7.03099	0.099424	0.233288	7.03099	0.0307423	0.198972	7.03099	0.070483
dd_Smed_v6_3165_0_1	GO:0010898	positive regulation of triglyceride catabolic process	biological_process	1382	-0.593635	5.40882	0.288889	-0.459581	5.40882	0.160758	-0.124688	5.40882	0.718676	-0.163072	5.40882	0.650082	-0.521164	5.40882	0.0641	-0.245281	5.40882	0.439499	-0.61645	5.40882	0.019662	-0.590381	5.40882	0.0244232	-0.675118	5.40882	0.00859148	-0.967821	5.40882	0.00012056	-1.06909	5.40882	1.84e-05	-0.635342	5.40882	0.0134929	-0.812299	5.40882	0.00129321	-0.989598	5.40882	7.06e-05	-0.81298	5.40882	0.00126379
dd_Smed_v6_3165_0_1	GO:0019433	triglyceride catabolic process	biological_process	1382	-0.593635	5.40882	0.288889	-0.459581	5.40882	0.160758	-0.124688	5.40882	0.718676	-0.163072	5.40882	0.650082	-0.521164	5.40882	0.0641	-0.245281	5.40882	0.439499	-0.61645	5.40882	0.019662	-0.590381	5.40882	0.0244232	-0.675118	5.40882	0.00859148	-0.967821	5.40882	0.00012056	-1.06909	5.40882	1.84e-05	-0.635342	5.40882	0.0134929	-0.812299	5.40882	0.00129321	-0.989598	5.40882	7.06e-05	-0.81298	5.40882	0.00126379
dd_Smed_v6_3165_0_1	GO:0010891	negative regulation of sequestering of triglyceride	biological_process	1382	-0.593635	5.40882	0.288889	-0.459581	5.40882	0.160758	-0.124688	5.40882	0.718676	-0.163072	5.40882	0.650082	-0.521164	5.40882	0.0641	-0.245281	5.40882	0.439499	-0.61645	5.40882	0.019662	-0.590381	5.40882	0.0244232	-0.675118	5.40882	0.00859148	-0.967821	5.40882	0.00012056	-1.06909	5.40882	1.84e-05	-0.635342	5.40882	0.0134929	-0.812299	5.40882	0.00129321	-0.989598	5.40882	7.06e-05	-0.81298	5.40882	0.00126379
dd_Smed_v6_3247_0_1	GO:0090207	regulation of triglyceride metabolic process	biological_process	3139	0.0645393	6.76059	0.924217	0.469858	6.76059	3.62e-06	0.432995	6.76059	9.22e-06	0.456202	6.76059	2.8e-06	0.223011	6.76059	0.0348981	0.313259	6.76059	0.00196317	0.323769	6.76059	0.00091766	0.240761	6.76059	0.0153657	0.236704	6.76059	0.0159944	0.130059	6.76059	0.215319	0.233944	6.76059	0.0173649	0.0808529	6.76059	0.463663	0.126466	6.76059	0.223264	0.184929	6.76059	0.0630843	-0.0087327	6.76059	0.944632
dd_Smed_v6_32853_0_1	GO:0006641	triglyceride metabolic process	biological_process	699	0.0354431	0.827183	0.996813	-0.412658	0.827183	0.617031	0.186468	0.827183	0.787104	-0.6626	0.827183	0.311613	-0.48326	0.827183	0.451948	0.576442	0.827183	0.319954	0.670003	0.827183	0.193795	0.434639	0.827183	0.420834	0.890199	0.827183	0.0497184	0.662725	0.827183	0.17521	1.06883	0.827183	0.0166169	2.06933	0.827183	8.45e-08	2.32377	0.827183	5.25e-10	3.36777	0.827183	3.22e-21	2.87126	0.827183	2.52e-15
dd_Smed_v6_3379_0_1	GO:0070328	triglyceride homeostasis	biological_process	2286	-0.0759713	6.46158	0.880674	0.00846619	6.46158	0.963476	-0.028635	6.46158	0.816108	-0.135512	6.46158	0.198643	-0.156728	6.46158	0.109392	-0.10722	6.46158	0.309824	-0.223701	6.46158	0.0133914	-0.200901	6.46158	0.0256736	-0.180086	6.46158	0.043973	-0.165294	6.46158	0.0688767	0.0679205	6.46158	0.497387	0.201773	6.46158	0.0208792	0.0817324	6.46158	0.39271	0.174086	6.46158	0.0477872	0.0289674	6.46158	0.784353
dd_Smed_v6_3464_0_1	GO:0006641	triglyceride metabolic process	biological_process	2322	-0.0065393	6.39244	0.994522	0.0812682	6.39244	0.458514	0.189435	6.39244	0.018029	0.198306	6.39244	0.0142196	0.326945	6.39244	1.02e-05	0.284006	6.39244	0.00020376	0.26692	6.39244	0.0003347	0.157317	6.39244	0.0421481	0.199905	6.39244	0.00703612	0.200015	6.39244	0.00744156	0.270442	6.39244	0.00019035	0.240369	6.39244	0.0009688	0.27794	6.39244	0.00010133	0.189269	6.39244	0.0104253	0.104673	6.39244	0.182228
dd_Smed_v6_3489_0_1	GO:0006641	triglyceride metabolic process	biological_process	1107	0.217026	4.61475	0.445932	0.146613	4.61475	0.340691	0.151662	4.61475	0.247864	-0.0424496	4.61475	0.801122	-0.144996	4.61475	0.27148	-0.0290911	4.61475	0.862365	0.00898461	4.61475	0.953604	0.115415	4.61475	0.355961	0.0951212	4.61475	0.440708	0.0857915	4.61475	0.496064	-0.0065997	4.61475	0.965142	-0.043384	4.61475	0.745785	-0.104339	4.61475	0.392775	-0.0649546	4.61475	0.610177	-0.126691	4.61475	0.291187
dd_Smed_v6_3499_0_1	GO:0070328	triglyceride homeostasis	biological_process	2258	-0.0939976	6.33397	0.948193	-0.0895345	6.33397	0.778837	-0.138323	6.33397	0.570509	-0.318031	6.33397	0.155446	-0.38786	6.33397	0.0610916	0.139891	6.33397	0.564012	0.0304797	6.33397	0.9053	-0.0029269	6.33397	0.991645	-0.0082938	6.33397	0.972862	0.297379	6.33397	0.132432	0.294074	6.33397	0.136771	0.294166	6.33397	0.135514	0.312888	6.33397	0.108232	0.275992	6.33397	0.159252	-0.0588063	6.33397	0.798424
dd_Smed_v6_3580_0_1	GO:0070328	triglyceride homeostasis	biological_process	1996	0.0642883	5.95003	0.901782	0.240001	5.95003	0.0129148	0.493349	5.95003	1.21e-09	0.576793	5.95003	2.31e-13	0.531344	5.95003	2.14e-11	0.493842	5.95003	1.58e-09	0.63667	5.95003	4.76e-16	0.501785	5.95003	2.35e-10	0.574351	5.95003	1.06e-13	0.50001	5.95003	1.76e-10	0.51915	5.95003	2.99e-11	0.530623	5.95003	7.61e-12	0.527982	5.95003	6.69e-12	0.545915	5.95003	1.44e-12	0.339658	5.95003	1.88e-05
dd_Smed_v6_3673_0_1	GO:0019432	triglyceride biosynthetic process	biological_process	1625	-0.314943	6.59961	0.216237	-0.254225	6.59961	0.1075	-0.147247	6.59961	0.333714	-0.276983	6.59961	0.052431	-0.613921	6.59961	1.1e-06	-0.194587	6.59961	0.181395	-0.175147	6.59961	0.210198	-0.104608	6.59961	0.474341	-0.33836	6.59961	0.0074762	-0.452454	6.59961	0.00026563	-0.495185	6.59961	5.54e-05	-0.432159	6.59961	0.00048531	-0.458047	6.59961	0.00019665	-0.585999	6.59961	1.37e-06	-0.629443	6.59961	1.99e-07
dd_Smed_v6_3711_0_1	GO:0019433	triglyceride catabolic process	biological_process	1320	-0.114492	6.0176	0.928633	-0.106038	6.0176	0.713405	-0.0440031	6.0176	0.864153	-0.290578	6.0176	0.170823	-0.436733	6.0176	0.0219439	-0.189187	6.0176	0.38387	-0.465033	6.0176	0.0106708	-0.5763	6.0176	0.00113802	-0.741049	6.0176	1.8e-05	-0.569465	6.0176	0.00120598	-0.72736	6.0176	2.5e-05	-0.385544	6.0176	0.0324373	-0.349041	6.0176	0.0543278	-0.287124	6.0176	0.117718	-0.27325	6.0176	0.140923
dd_Smed_v6_3739_0_1	GO:0006641	triglyceride metabolic process	biological_process	2743	-0.14589	5.64249	0.774198	-0.205684	5.64249	0.175623	-0.390262	5.64249	0.00145926	-0.675661	5.64249	6.26e-09	-0.589931	5.64249	4.84e-07	0.0203949	5.64249	0.909489	-0.0298685	5.64249	0.847816	-0.0299373	5.64249	0.840328	-0.0847386	5.64249	0.52435	0.124422	5.64249	0.330489	0.00673031	5.64249	0.965758	-0.0041442	5.64249	0.977745	0.082683	5.64249	0.530518	0.0338236	5.64249	0.811895	0.0429833	5.64249	0.760357
dd_Smed_v6_3739_0_1	GO:0019432	triglyceride biosynthetic process	biological_process	2743	-0.14589	5.64249	0.774198	-0.205684	5.64249	0.175623	-0.390262	5.64249	0.00145926	-0.675661	5.64249	6.26e-09	-0.589931	5.64249	4.84e-07	0.0203949	5.64249	0.909489	-0.0298685	5.64249	0.847816	-0.0299373	5.64249	0.840328	-0.0847386	5.64249	0.52435	0.124422	5.64249	0.330489	0.00673031	5.64249	0.965758	-0.0041442	5.64249	0.977745	0.082683	5.64249	0.530518	0.0338236	5.64249	0.811895	0.0429833	5.64249	0.760357
dd_Smed_v6_3794_0_1	GO:0070328	triglyceride homeostasis	biological_process	1197	-0.286992	5.20577	0.687717	-0.0538225	5.20577	0.881106	-0.101482	5.20577	0.707542	-0.4627	5.20577	0.0394127	-0.452993	5.20577	0.0374852	-0.223204	5.20577	0.359248	-0.814958	5.20577	4.5e-05	-0.931545	5.20577	2.24e-06	-0.850114	5.20577	1.37e-05	-0.734611	5.20577	0.00019685	-0.784246	5.20577	6.21e-05	-0.457782	5.20577	0.0238647	-0.553514	5.20577	0.00546628	-0.550595	5.20577	0.0055608	-0.407366	5.20577	0.045618
dd_Smed_v6_4014_0_1	GO:0019433	triglyceride catabolic process	biological_process	3930	-0.136227	6.84948	0.696857	0.110467	6.84948	0.425994	0.196327	6.84948	0.0653829	0.29531	6.84948	0.00406442	0.477697	6.84948	4.98e-07	0.30384	6.84948	0.0024102	0.180115	6.84948	0.0794739	0.221142	6.84948	0.0254036	0.118221	6.84948	0.256376	-0.160651	6.84948	0.115045	-0.0472106	6.84948	0.684389	-0.167429	6.84948	0.0967632	-0.195366	6.84948	0.0479006	-0.146428	6.84948	0.147285	-0.202251	6.84948	0.0397788
dd_Smed_v6_415_0_1	GO:0035356	cellular triglyceride homeostasis	biological_process	977	-0.0997277	8.27266	0.864199	-0.301426	8.27266	0.0129348	-0.173444	8.27266	0.149119	-0.453776	8.27266	2.39e-05	-0.580195	8.27266	2.1e-08	-0.51471	8.27266	8.74e-07	-0.728044	8.27266	6.29e-13	-0.591997	8.27266	5.72e-09	-0.780299	8.27266	6.09e-15	-0.765933	8.27266	1.8e-14	-0.788607	8.27266	2.54e-15	-0.750832	8.27266	5.11e-14	-0.764823	8.27266	1.49e-14	-0.788219	8.27266	2.1e-15	-0.723752	8.27266	3.83e-13
dd_Smed_v6_4178_0_1	GO:0061365	positive regulation of triglyceride lipase activity	biological_process	1363	-0.231019	5.07711	0.218118	0.0728311	5.07711	0.613929	0.127346	5.07711	0.241898	-0.131502	5.07711	0.245726	-0.19264	5.07711	0.0596846	-0.100726	5.07711	0.387527	-0.298913	5.07711	0.00177866	-0.336161	5.07711	0.00032086	-0.342115	5.07711	0.0001787	-0.425906	5.07711	3.18e-06	-0.440308	5.07711	1.39e-06	-0.281983	5.07711	0.00221364	-0.452436	5.07711	3.96e-07	-0.45669	5.07711	3.81e-07	-0.565061	5.07711	2.31e-10
dd_Smed_v6_4223_0_1	GO:0006641	triglyceride metabolic process	biological_process	3214	-0.0635825	6.32142	0.965827	-0.138879	6.32142	0.606115	-0.0641258	6.32142	0.790167	-0.310135	6.32142	0.129298	-0.246045	6.32142	0.222046	-0.0186263	6.32142	0.946425	-0.222993	6.32142	0.250419	-0.424876	6.32142	0.0165376	-0.255408	6.32142	0.16425	0.153997	6.32142	0.42739	0.0717405	6.32142	0.732932	0.049836	6.32142	0.813215	0.130555	6.32142	0.504478	0.122673	6.32142	0.530427	0.15008	6.32142	0.434825
dd_Smed_v6_42763_0_1	GO:0070328	triglyceride homeostasis	biological_process	2944	-0.589665	0.261657	0.811297	0.00559005	0.261657	0.997524	-0.492623	0.261657	0.463622	-0.390224	0.261657	0.578088	-0.326534	0.261657	0.626107	-0.171788	0.261657	0.820475	-0.0533204	0.261657	0.940226	0.0765374	0.261657	0.907233	0.0899487	0.261657	0.886495	0.789864	0.261657	0.117902	1.07394	0.261657	0.025246	1.21382	0.261657	0.00931854	0.769159	0.261657	0.118476	0.836842	0.261657	0.0873729	0.711055	0.261657	0.155052
dd_Smed_v6_4305_0_1	GO:0030730	sequestering of triglyceride	biological_process	1046	-0.19127	4.62438	0.622471	-0.181978	4.62438	0.262104	-0.0262753	4.62438	0.881052	-0.0536488	4.62438	0.761494	-0.335072	4.62438	0.00865766	-0.251462	4.62438	0.0633246	-0.16059	4.62438	0.233809	-0.225567	4.62438	0.0748991	-0.321277	4.62438	0.00762652	-0.454871	4.62438	0.00013405	-0.429375	4.62438	0.00031203	-0.341269	4.62438	0.00437483	-0.407174	4.62438	0.00052324	-0.418113	4.62438	0.00038218	-0.530251	4.62438	5.09e-06
dd_Smed_v6_4349_0_1	GO:0019433	triglyceride catabolic process	biological_process	4601	-0.103198	8.15156	0.936027	-0.019698	8.15156	0.954854	0.110886	8.15156	0.622029	-0.0625384	8.15156	0.811986	0.0448889	8.15156	0.855704	0.0412568	8.15156	0.869015	-0.016504	8.15156	0.944047	-0.157165	8.15156	0.421183	-0.0931195	8.15156	0.642668	0.22384	8.15156	0.223128	0.131372	8.15156	0.503766	-0.108934	8.15156	0.581928	-0.238003	8.15156	0.189489	-0.182213	8.15156	0.324721	-0.350912	8.15156	0.0441089
dd_Smed_v6_4422_0_1	GO:0006641	triglyceride metabolic process	biological_process	971	-0.0240137	5.18965	0.974805	0.22198	5.18965	0.0495241	0.472965	5.18965	2.98e-07	0.119352	5.18965	0.306653	0.11665	5.18965	0.294296	-0.0138149	5.18965	0.928002	-0.174146	5.18965	0.0914661	-0.191748	5.18965	0.054971	-0.162748	5.18965	0.099345	-0.227601	5.18965	0.0192813	-0.291764	5.18965	0.00220205	-0.139854	5.18965	0.163437	-0.187264	5.18965	0.0522079	-0.227884	5.18965	0.0168098	-0.318501	5.18965	0.00061856
dd_Smed_v6_4661_0_1	GO:0006641	triglyceride metabolic process	biological_process	1456	0.120244	5.5733	0.811297	0.26941	5.5733	0.0338378	0.252944	5.5733	0.0290595	-0.0608413	5.5733	0.694224	-0.290475	5.5733	0.011811	-0.236298	5.5733	0.0495536	-0.507149	5.5733	2.69e-06	-0.698774	5.5733	4.44e-11	-0.444964	5.5733	2.48e-05	-0.201403	5.5733	0.0741599	-0.116685	5.5733	0.329065	0.0342749	5.5733	0.792753	0.137008	5.5733	0.228945	0.174739	5.5733	0.114572	0.207861	5.5733	0.0564811
dd_Smed_v6_4674_0_1	GO:0006642	triglyceride mobilization	biological_process	1401	-0.105338	5.36563	0.907678	-0.113158	5.36563	0.610751	-0.0847867	5.36563	0.656249	-0.201256	5.36563	0.250982	-0.19849	5.36563	0.232657	-0.0861194	5.36563	0.652208	0.0646927	5.36563	0.717847	0.149591	5.36563	0.348884	0.0509993	5.36563	0.768377	-0.202735	5.36563	0.183865	-0.0379092	5.36563	0.831806	-0.21939	5.36563	0.14469	-0.244434	5.36563	0.09797	-0.308809	5.36563	0.0325308	-0.30393	5.36563	0.0358931
dd_Smed_v6_4693_0_1	GO:0006641	triglyceride metabolic process	biological_process	1366	-0.21947	6.21211	0.923244	-0.0490905	6.21211	0.939108	-0.177273	6.21211	0.689845	-0.763382	6.21211	0.0397681	-0.322832	6.21211	0.425117	-0.684838	6.21211	0.0586621	-1.04775	6.21211	0.00171496	-1.81094	6.21211	2.93e-08	-2.48221	6.21211	4.02e-14	-2.50186	6.21211	2.44e-14	-3.49056	6.21211	8.33e-25	-2.86656	6.21211	4.79e-18	-2.78835	6.21211	2.67e-17	-3.00803	6.21211	1.17e-19	-2.69234	6.21211	2.52e-16
dd_Smed_v6_4877_0_1	GO:0030730	sequestering of triglyceride	biological_process	2641	0.0974361	6.29374	0.804954	0.137948	6.29374	0.215495	0.111548	6.29374	0.265594	-0.0084899	6.29374	0.954532	0.184014	6.29374	0.0444019	0.361869	6.29374	1.94e-05	0.387686	6.29374	2.29e-06	0.351044	6.29374	1.77e-05	0.245899	6.29374	0.00305017	0.223529	6.29374	0.00801094	0.197007	6.29374	0.0206067	0.182462	6.29374	0.0323056	0.228312	6.29374	0.00591156	0.307639	6.29374	0.00014355	0.221563	6.29374	0.00771277
dd_Smed_v6_4928_0_1	GO:0019433	triglyceride catabolic process	biological_process	2461	-0.016028	6.23503	0.982377	0.103467	6.23503	0.384176	0.21968	6.23503	0.0138853	0.171734	6.23503	0.0703848	0.210054	6.23503	0.0183482	0.364984	6.23503	1.45e-05	0.272699	6.23503	0.00117451	0.270021	6.23503	0.00115691	0.388245	6.23503	9.92e-07	0.566826	6.23503	3.25e-13	0.677312	6.23503	1.42e-18	0.725689	6.23503	1.98e-21	0.781432	6.23503	4.54e-25	0.829058	6.23503	5.48e-28	0.744135	6.23503	9.66e-23
dd_Smed_v6_4947_0_1	GO:0019432	triglyceride biosynthetic process	biological_process	1153	0.204855	5.64834	0.673459	0.41347	5.64834	0.00893578	0.212972	5.64834	0.185504	0.0355203	5.64834	0.873878	0.0286296	5.64834	0.890213	0.63677	5.64834	4e-06	0.534845	5.64834	9.57e-05	0.394142	5.64834	0.00464093	0.30064	5.64834	0.0332184	0.356333	5.64834	0.0106117	0.0770294	5.64834	0.640653	-0.126024	5.64834	0.419738	-0.0968615	5.64834	0.541226	-0.0130017	5.64834	0.940282	-0.130382	5.64834	0.395792
dd_Smed_v6_5028_0_1	GO:0061365	positive regulation of triglyceride lipase activity	biological_process	2736	-0.0291773	5.93118	0.965827	0.0732394	5.93118	0.545952	0.0668785	5.93118	0.511279	0.0922593	5.93118	0.358216	0.011796	5.93118	0.921526	-0.0212763	5.93118	0.857728	-0.185474	5.93118	0.0277258	-0.237059	5.93118	0.0034924	-0.277732	5.93118	0.00041976	-0.369598	5.93118	2.35e-06	-0.285443	5.93118	0.00030617	-0.325522	5.93118	3e-05	-0.328525	5.93118	2.13e-05	-0.353162	5.93118	5.04e-06	-0.34104	5.93118	1e-05
dd_Smed_v6_5162_0_1	GO:0019433	triglyceride catabolic process	biological_process	1403	0.253443	4.46991	0.317584	0.359888	4.46991	0.00491272	0.203305	4.46991	0.115504	-0.306306	4.46991	0.0154477	-0.399264	4.46991	0.00092064	-0.477776	4.46991	9.31e-05	-0.507542	4.46991	1.56e-05	-0.487545	4.46991	2.62e-05	-0.563227	4.46991	6.24e-07	-0.496347	4.46991	1.48e-05	-0.412719	4.46991	0.00033718	-0.39883	4.46991	0.00048564	-0.524483	4.46991	2.75e-06	-0.462135	4.46991	4.37e-05	-0.708243	4.46991	2.31e-10
dd_Smed_v6_5200_0_1	GO:0070328	triglyceride homeostasis	biological_process	2240	-0.0617137	6.0374	0.953155	0.210636	6.0374	0.239978	0.222849	6.0374	0.146878	0.176282	6.0374	0.292322	0.25871	6.0374	0.0823843	0.462835	6.0374	0.00079525	0.699196	6.0374	7.18e-08	0.774045	6.0374	1.66e-09	0.629415	6.0374	1e-06	0.447089	6.0374	0.00071404	0.499208	6.0374	0.00012807	0.489783	6.0374	0.00017424	0.510639	6.0374	8.2e-05	0.558102	6.0374	1.44e-05	0.355567	6.0374	0.00768164
dd_Smed_v6_5202_0_1	GO:0070328	triglyceride homeostasis	biological_process	1396	-0.0700973	5.40025	0.871711	0.0119056	5.40025	0.937326	0.0798799	5.40025	0.401272	-0.128702	5.40025	0.158598	-0.113506	5.40025	0.202092	-0.0139073	5.40025	0.908855	-0.069834	5.40025	0.446474	-0.0140237	5.40025	0.888136	-0.0879059	5.40025	0.291234	-0.0742359	5.40025	0.388313	-0.0536953	5.40025	0.550673	-0.0709465	5.40025	0.407128	-0.0691527	5.40025	0.411588	-0.0019232	5.40025	0.983423	-0.0701679	5.40025	0.403611
dd_Smed_v6_5229_0_1	GO:0090207	regulation of triglyceride metabolic process	biological_process	1826	-0.120598	5.48291	0.88554	-0.133357	5.48291	0.539072	-0.227714	5.48291	0.169727	-0.426972	5.48291	0.00584241	-0.44403	5.48291	0.00318638	-0.0616267	5.48291	0.758751	-0.030968	5.48291	0.872782	-0.213187	5.48291	0.168343	-0.0622437	5.48291	0.715903	0.13238	5.48291	0.406034	0.0994543	5.48291	0.549021	0.255179	5.48291	0.0837183	0.299656	5.48291	0.037908	0.288344	5.48291	0.0457969	0.256701	5.48291	0.0797726
dd_Smed_v6_5229_0_1	GO:0070328	triglyceride homeostasis	biological_process	1826	-0.120598	5.48291	0.88554	-0.133357	5.48291	0.539072	-0.227714	5.48291	0.169727	-0.426972	5.48291	0.00584241	-0.44403	5.48291	0.00318638	-0.0616267	5.48291	0.758751	-0.030968	5.48291	0.872782	-0.213187	5.48291	0.168343	-0.0622437	5.48291	0.715903	0.13238	5.48291	0.406034	0.0994543	5.48291	0.549021	0.255179	5.48291	0.0837183	0.299656	5.48291	0.037908	0.288344	5.48291	0.0457969	0.256701	5.48291	0.0797726
dd_Smed_v6_5381_0_1	GO:0019432	triglyceride biosynthetic process	biological_process	910	-0.123691	4.7055	0.900935	-0.106255	4.7055	0.681121	-0.273286	4.7055	0.137568	-0.622621	4.7055	0.00020308	-0.562416	4.7055	0.0007698	-0.0652842	4.7055	0.773275	-0.314557	4.7055	0.0670796	-0.451187	4.7055	0.00577933	-0.409878	4.7055	0.0115392	-0.127227	4.7055	0.484733	-0.161718	4.7055	0.366536	0.0799557	4.7055	0.670669	0.135439	4.7055	0.444866	0.160067	4.7055	0.356047	0.311457	4.7055	0.054461
dd_Smed_v6_5476_0_1	GO:0010889	regulation of sequestering of triglyceride	biological_process	2005	-0.152656	5.75764	0.827031	-0.0620481	5.75764	0.797978	0.0150676	5.75764	0.943305	-0.159075	5.75764	0.378203	-0.222445	5.75764	0.169096	0.167432	5.75764	0.324594	0.0797107	5.75764	0.647721	0.131407	5.75764	0.414117	0.113365	5.75764	0.475429	0.403945	5.75764	0.00385072	0.493836	5.75764	0.00030524	0.448648	5.75764	0.00112246	0.525796	5.75764	0.00010607	0.652628	5.75764	1.05e-06	0.496415	5.75764	0.00026605
dd_Smed_v6_5540_0_1	GO:0010891	negative regulation of sequestering of triglyceride	biological_process	2452	0.0433915	5.9127	0.939478	0.199205	5.9127	0.0235922	0.065865	5.9127	0.492004	-0.0306162	5.9127	0.787171	-0.0571205	5.9127	0.55162	0.2223	5.9127	0.00519548	0.28606	5.9127	0.00011758	0.283279	5.9127	0.00011161	0.185631	5.9127	0.0130504	0.235154	5.9127	0.00145438	0.269114	5.9127	0.0002141	0.164915	5.9127	0.0289779	0.16558	5.9127	0.026628	0.148546	5.9127	0.0498702	0.0719145	5.9127	0.378645
dd_Smed_v6_5628_0_1	GO:0070328	triglyceride homeostasis	biological_process	7558	0.0430845	7.03089	0.965827	0.203556	7.03089	0.186691	0.178782	7.03089	0.19441	0.347292	7.03089	0.00658942	0.396112	7.03089	0.00123782	0.346652	7.03089	0.00527173	0.352257	7.03089	0.00335662	0.376673	7.03089	0.0014583	0.260532	7.03089	0.0312711	-0.0940323	7.03089	0.486507	0.132994	7.03089	0.308782	-0.0429644	7.03089	0.76512	0.0238862	7.03089	0.872494	-0.000719	7.03089	0.996323	-0.114294	7.03089	0.382199
dd_Smed_v6_5671_0_1	GO:0034197	triglyceride transport	biological_process	2797	-0.0266265	5.97874	0.982385	0.184547	5.97874	0.34501	0.172386	5.97874	0.307706	-0.103834	5.97874	0.593299	-0.234649	5.97874	0.144429	-0.149065	5.97874	0.393395	-0.320171	5.97874	0.0304355	-0.397212	5.97874	0.00551014	-0.504696	5.97874	0.00028948	-0.348671	5.97874	0.0151818	-0.437354	5.97874	0.00184391	-0.431228	5.97874	0.00211339	-0.463204	5.97874	0.00087599	-0.440124	5.97874	0.00158485	-0.400569	5.97874	0.00435583
dd_Smed_v6_5671_0_1	GO:0006641	triglyceride metabolic process	biological_process	2797	-0.0266265	5.97874	0.982385	0.184547	5.97874	0.34501	0.172386	5.97874	0.307706	-0.103834	5.97874	0.593299	-0.234649	5.97874	0.144429	-0.149065	5.97874	0.393395	-0.320171	5.97874	0.0304355	-0.397212	5.97874	0.00551014	-0.504696	5.97874	0.00028948	-0.348671	5.97874	0.0151818	-0.437354	5.97874	0.00184391	-0.431228	5.97874	0.00211339	-0.463204	5.97874	0.00087599	-0.440124	5.97874	0.00158485	-0.400569	5.97874	0.00435583
dd_Smed_v6_5773_0_1	GO:0070328	triglyceride homeostasis	biological_process	2140	0.10196	5.80254	0.826941	0.18756	5.80254	0.115001	0.144039	5.80254	0.190844	0.024151	5.80254	0.873824	0.167848	5.80254	0.112446	0.460844	5.80254	8.81e-07	0.373735	5.80254	6.02e-05	0.448097	5.80254	8.14e-07	0.34721	5.80254	0.00014128	0.410492	5.80254	5.77e-06	0.371918	5.80254	4.35e-05	0.201846	5.80254	0.0348635	0.162612	5.80254	0.0938	0.21639	5.80254	0.021913	0.0409986	5.80254	0.717124
dd_Smed_v6_5785_0_1	GO:0006641	triglyceride metabolic process	biological_process	2293	0.0463867	6.25169	0.932945	0.163227	6.25169	0.074261	0.0820844	6.25169	0.370221	-0.0256306	6.25169	0.823813	0.157787	6.25169	0.0520399	0.320244	6.25169	2.01e-05	0.213024	6.25169	0.00499309	0.2199	6.25169	0.00318155	0.174426	6.25169	0.0197193	0.0872316	6.25169	0.283661	0.164501	6.25169	0.0297523	0.175101	6.25169	0.0189866	0.200267	6.25169	0.00617298	0.203744	6.25169	0.00531138	0.0891046	6.25169	0.262557
dd_Smed_v6_5913_0_1	GO:0070328	triglyceride homeostasis	biological_process	3037	0.00015672	6.39459	0.99985	0.175416	6.39459	0.100421	0.338816	6.39459	9.18e-05	0.138612	6.39459	0.176122	0.208409	6.39459	0.0232142	0.125955	6.39459	0.209715	0.0491211	6.39459	0.644336	-0.0586101	6.39459	0.566592	-0.113243	6.39459	0.218993	-0.132193	6.39459	0.148381	-0.166102	6.39459	0.0628734	-0.205658	6.39459	0.0180248	-0.226677	6.39459	0.0081584	-0.247568	6.39459	0.00365325	-0.352965	6.39459	2.26e-05
dd_Smed_v6_599_0_1	GO:0019433	triglyceride catabolic process	biological_process	675	0.0546074	7.73748	0.941297	0.013446	7.73748	0.94323	-0.0635213	7.73748	0.614614	-0.242282	7.73748	0.0221723	-0.322742	7.73748	0.00114446	-0.341973	7.73748	0.0005169	-0.296037	7.73748	0.00226485	-0.123945	7.73748	0.238214	-0.160841	7.73748	0.108582	-0.134491	7.73748	0.189368	-0.234913	7.73748	0.0150952	-0.127466	7.73748	0.2149	-0.182286	7.73748	0.0644066	-0.197162	7.73748	0.0427473	-0.0929696	7.73748	0.377223
dd_Smed_v6_6121_0_1	GO:0070328	triglyceride homeostasis	biological_process	1224	-0.087129	5.78287	0.900935	0.193425	5.78287	0.185527	0.181405	5.78287	0.160955	0.011045	5.78287	0.956108	0.0999343	5.78287	0.475963	0.520771	5.78287	3.18e-06	0.30349	5.78287	0.00827406	0.423718	5.78287	0.00011747	0.314563	5.78287	0.00474011	0.349375	5.78287	0.0016353	0.249573	5.78287	0.0287802	0.200231	5.78287	0.0852914	0.261443	5.78287	0.0200492	0.189991	5.78287	0.100855	0.0925718	5.78287	0.460654
dd_Smed_v6_6134_0_1	GO:0070328	triglyceride homeostasis	biological_process	2115	0.0205535	5.75631	0.981127	-0.0268357	5.75631	0.88735	0.0738402	5.75631	0.586374	-0.255711	5.75631	0.0267992	-0.261199	5.75631	0.0195378	0.0867651	5.75631	0.514253	0.17297	5.75631	0.12234	0.163748	5.75631	0.138428	-0.0007405	5.75631	0.996018	-0.0567224	5.75631	0.642197	0.0514228	5.75631	0.679668	-0.0597286	5.75631	0.62097	-0.1155	5.75631	0.30357	-0.0672104	5.75631	0.568394	-0.183111	5.75631	0.0876221
dd_Smed_v6_6257_0_1	GO:0010898	positive regulation of triglyceride catabolic process	biological_process	1313	-0.0984952	3.74706	0.873708	-0.194167	3.74706	0.181612	-0.180234	3.74706	0.163644	-0.344309	3.74706	0.00349568	-0.369194	3.74706	0.00142398	-0.42902	3.74706	0.00037801	-0.542996	3.74706	2e-06	-0.397117	3.74706	0.00042457	-0.385304	3.74706	0.00042051	-0.418227	3.74706	0.00016611	-0.244228	3.74706	0.0324642	-0.308463	3.74706	0.00518963	-0.569403	3.74706	9.47e-08	-0.51912	3.74706	1.64e-06	-0.444491	3.74706	3.46e-05
dd_Smed_v6_6304_0_1	GO:0070328	triglyceride homeostasis	biological_process	928	0.0636608	4.49268	0.963686	-0.0011885	4.49268	0.998681	-0.0954689	4.49268	0.66731	-0.414602	4.49268	0.0244242	-0.616302	4.49268	0.00033283	-0.620587	4.49268	0.00033965	-0.923038	4.49268	2.55e-08	-0.920594	4.49268	2.11e-08	-0.879116	4.49268	5.52e-08	-0.748787	4.49268	4.55e-06	-1.06001	4.49268	6.6e-11	-0.582596	4.49268	0.00038061	-0.626402	4.49268	0.00011452	-0.730784	4.49268	6.18e-06	-0.803863	4.49268	5.97e-07
dd_Smed_v6_6327_0_1	GO:0010891	negative regulation of sequestering of triglyceride	biological_process	1731	-0.112731	4.8692	0.833667	-0.103693	4.8692	0.526886	-0.253583	4.8692	0.0339417	0.122632	4.8692	0.366106	0.190751	4.8692	0.110896	-0.164795	4.8692	0.199905	-0.130056	4.8692	0.294199	-0.248751	4.8692	0.0274371	-0.15228	4.8692	0.185026	-0.286683	4.8692	0.00930639	-0.222221	4.8692	0.0478249	-0.172829	4.8692	0.128655	-0.202206	4.8692	0.0680655	-0.216101	4.8692	0.0503306	-0.0467507	4.8692	0.716418
dd_Smed_v6_636_0_1	GO:0006642	triglyceride mobilization	biological_process	11557	0.0299053	10.1544	0.991853	-0.0932284	10.1544	0.844506	0.170203	10.1544	0.633276	0.115456	10.1544	0.776294	-0.126366	10.1544	0.73045	0.57251	10.1544	0.052895	0.55198	10.1544	0.0523589	0.736301	10.1544	0.00707825	0.611255	10.1544	0.0266171	0.375277	10.1544	0.193874	0.639452	10.1544	0.0193754	0.434928	10.1544	0.125857	0.458016	10.1544	0.103518	0.570396	10.1544	0.0375268	0.0181436	10.1544	0.957707
dd_Smed_v6_636_0_1	GO:0019433	triglyceride catabolic process	biological_process	11557	0.0299053	10.1544	0.991853	-0.0932284	10.1544	0.844506	0.170203	10.1544	0.633276	0.115456	10.1544	0.776294	-0.126366	10.1544	0.73045	0.57251	10.1544	0.052895	0.55198	10.1544	0.0523589	0.736301	10.1544	0.00707825	0.611255	10.1544	0.0266171	0.375277	10.1544	0.193874	0.639452	10.1544	0.0193754	0.434928	10.1544	0.125857	0.458016	10.1544	0.103518	0.570396	10.1544	0.0375268	0.0181436	10.1544	0.957707
dd_Smed_v6_6428_0_1	GO:0010868	negative regulation of triglyceride biosynthetic process	biological_process	1775	-0.119961	5.11953	0.835132	0.0186803	5.11953	0.93356	0.265769	5.11953	0.0320537	0.451018	5.11953	9.41e-05	0.64282	5.11953	4.53e-09	0.5863	5.11953	1.8e-07	0.568785	5.11953	2.41e-07	0.308328	5.11953	0.00736574	0.0178356	5.11953	0.902894	0.0491342	5.11953	0.721817	0.022771	5.11953	0.876948	-0.0281835	5.11953	0.841094	-0.0767838	5.11953	0.55805	0.00314845	5.11953	0.982095	-0.187819	5.11953	0.117218
dd_Smed_v6_6525_0_1	GO:0070328	triglyceride homeostasis	biological_process	4506	0.0164875	6.46095	0.981127	-0.0302731	6.46095	0.837064	0.0803703	6.46095	0.439918	0.37431	6.46095	6.1e-06	0.441884	6.46095	4.16e-08	0.333663	6.46095	7.28e-05	0.357969	6.46095	1.06e-05	0.249686	6.46095	0.00263152	0.269986	6.46095	0.0008763	0.166104	6.46095	0.0521797	0.280765	6.46095	0.00052955	0.220947	6.46095	0.00731041	0.210467	6.46095	0.0105044	0.244054	6.46095	0.0026466	0.168816	6.46095	0.0444455
dd_Smed_v6_6535_0_1	GO:0006641	triglyceride metabolic process	biological_process	5897	-0.316033	4.8961	0.621234	-0.850672	4.8961	6.48e-05	-1.1034	4.8961	2.93e-08	-0.271243	4.8961	0.2653	-0.25161	4.8961	0.279923	-0.240689	4.8961	0.308986	-0.3601	4.8961	0.0880393	-0.331862	4.8961	0.11363	-0.282881	4.8961	0.176602	-0.674461	4.8961	0.00057233	-0.703482	4.8961	0.00029569	-0.919956	4.8961	1.66e-06	-1.0373	4.8961	5.47e-08	-0.899034	4.8961	2.66e-06	-0.756302	4.8961	8.73e-05
dd_Smed_v6_6550_0_1	GO:0019432	triglyceride biosynthetic process	biological_process	510	-0.0541106	4.02671	0.970837	0.00972086	4.02671	0.980436	-0.141796	4.02671	0.524169	-0.671488	4.02671	0.0002269	-0.616514	4.02671	0.00068298	0.111799	4.02671	0.626746	-0.275716	4.02671	0.150001	-0.324276	4.02671	0.0775453	-0.35316	4.02671	0.0478817	-0.0348103	4.02671	0.871151	-0.104195	4.02671	0.609366	0.0681758	4.02671	0.74169	0.203801	4.02671	0.265831	0.15823	4.02671	0.399674	0.334277	4.02671	0.0541444
dd_Smed_v6_6585_0_1	GO:0006641	triglyceride metabolic process	biological_process	6287	0.0057824	6.29972	0.9986	-0.0207529	6.29972	0.932076	-0.170595	6.29972	0.251622	-0.244567	6.29972	0.0946923	-0.394907	6.29972	0.00272567	-1.27736	6.29972	3.18e-25	-1.71793	6.29972	1.85e-44	-1.96883	6.29972	2.79e-57	-1.84295	6.29972	1.4e-51	-2.11304	6.29972	2.26e-65	-1.56521	6.29972	4.18e-38	-1.40892	6.29972	1.24e-31	-1.15418	6.29972	5.15e-22	-0.953505	6.29972	1.8e-15	-0.577162	6.29972	2.07e-06
dd_Smed_v6_6684_0_1	GO:0070328	triglyceride homeostasis	biological_process	2449	0.233735	5.56281	0.196195	0.0879648	5.56281	0.534466	0.0356101	5.56281	0.78752	0.0734491	5.56281	0.559009	0.168752	5.56281	0.102846	0.34873	5.56281	0.00026186	0.579342	5.56281	4.43e-11	0.747028	5.56281	2.38e-18	0.790527	5.56281	4.83e-21	0.827901	5.56281	8.55e-23	0.826771	5.56281	9.3e-23	0.74565	5.56281	8.37e-19	0.772933	5.56281	1.79e-20	0.702969	5.56281	6.99e-17	0.620784	5.56281	2.18e-13
dd_Smed_v6_6736_0_1	GO:0006641	triglyceride metabolic process	biological_process	14161	-0.130357	7.30605	0.934308	0.22516	7.30605	0.466505	0.453937	7.30605	0.0496378	0.417874	7.30605	0.0872286	0.330701	7.30605	0.171481	0.898427	7.30605	2.39e-05	0.888528	7.30605	2.05e-05	0.555205	7.30605	0.00947908	0.666994	7.30605	0.00143928	0.430517	7.30605	0.0478832	0.399888	7.30605	0.0671752	0.453767	7.30605	0.0349784	0.405465	7.30605	0.0620809	0.298306	7.30605	0.179671	0.183044	7.30605	0.43611
dd_Smed_v6_6868_0_1	GO:0006642	triglyceride mobilization	biological_process	2280	-0.0179852	4.96923	0.982216	0.213472	4.96923	0.0587877	0.0468294	4.96923	0.715211	-0.310237	4.96923	0.0019483	-0.300677	4.96923	0.00238154	0.0386643	4.96923	0.773432	0.00340251	4.96923	0.981235	-0.0528601	4.96923	0.641442	-0.0792283	4.96923	0.450961	-0.163449	4.96923	0.1002	-0.0569406	4.96923	0.607685	-0.172463	4.96923	0.0770865	-0.163374	4.96923	0.0905367	-0.146513	4.96923	0.134443	-0.111104	4.96923	0.268914
dd_Smed_v6_6868_0_1	GO:0019433	triglyceride catabolic process	biological_process	2280	-0.0179852	4.96923	0.982216	0.213472	4.96923	0.0587877	0.0468294	4.96923	0.715211	-0.310237	4.96923	0.0019483	-0.300677	4.96923	0.00238154	0.0386643	4.96923	0.773432	0.00340251	4.96923	0.981235	-0.0528601	4.96923	0.641442	-0.0792283	4.96923	0.450961	-0.163449	4.96923	0.1002	-0.0569406	4.96923	0.607685	-0.172463	4.96923	0.0770865	-0.163374	4.96923	0.0905367	-0.146513	4.96923	0.134443	-0.111104	4.96923	0.268914
dd_Smed_v6_7341_0_1	GO:0070328	triglyceride homeostasis	biological_process	1809	-0.109972	4.46455	0.811297	-0.202726	4.46455	0.107294	-0.254089	4.46455	0.0195874	-0.161863	4.46455	0.165933	0.092669	4.46455	0.437204	0.196619	4.46455	0.0739688	0.253515	4.46455	0.0110285	0.126977	4.46455	0.234577	0.143412	4.46455	0.156872	0.0783217	4.46455	0.477767	-0.0097646	4.46455	0.939372	-0.18134	4.46455	0.0751223	-0.144698	4.46455	0.156441	-0.157037	4.46455	0.123587	-0.146909	4.46455	0.150842
dd_Smed_v6_7433_0_1	GO:0070328	triglyceride homeostasis	biological_process	1684	-0.193657	4.9069	0.545329	-0.22765	4.9069	0.0940456	-0.165149	4.9069	0.19322	-0.128458	4.9069	0.344418	-0.165372	4.9069	0.182736	0.111485	4.9069	0.407108	0.0620158	4.9069	0.642317	-0.0616546	4.9069	0.635203	0.0936036	4.9069	0.43247	-0.0357614	4.9069	0.785283	-0.0653901	4.9069	0.607094	0.123756	4.9069	0.285532	0.0195539	4.9069	0.883808	0.0627426	4.9069	0.607764	-0.0260139	4.9069	0.845023
dd_Smed_v6_7527_0_1	GO:0006641	triglyceride metabolic process	biological_process	5116	-0.11706	5.9683	0.7098	-0.166749	5.9683	0.127023	-0.213449	5.9683	0.0219634	-0.0959726	5.9683	0.377627	-0.020374	5.9683	0.869647	-0.0564201	5.9683	0.623245	-0.0448199	5.9683	0.675788	-0.0439111	5.9683	0.671403	0.0558654	5.9683	0.567225	0.225071	5.9683	0.00801135	0.238862	5.9683	0.00450199	0.34876	5.9683	1.68e-05	0.533185	5.9683	9.72e-12	0.524144	5.9683	2.52e-11	0.525094	5.9683	2.22e-11
dd_Smed_v6_7561_0_1	GO:0070328	triglyceride homeostasis	biological_process	1319	-0.0734047	3.49324	0.943261	-0.0990168	3.49324	0.643813	-0.0154317	3.49324	0.939818	-0.259914	3.49324	0.0929407	-0.367137	3.49324	0.0111082	0.0501991	3.49324	0.794367	-0.12223	3.49324	0.443981	0.0328606	3.49324	0.846693	0.0300612	3.49324	0.855349	0.0157761	3.49324	0.925466	-0.0377924	3.49324	0.821013	-0.157007	3.49324	0.27842	-0.356988	3.49324	0.00735452	-0.176193	3.49324	0.212497	-0.448607	3.49324	0.00069777
dd_Smed_v6_7565_0_1	GO:0030730	sequestering of triglyceride	biological_process	1609	-0.242383	4.52703	0.7519	-0.372787	4.52703	0.114594	-0.617212	4.52703	0.00167068	-0.535913	4.52703	0.00845917	-0.815037	4.52703	1.95e-05	-0.476978	4.52703	0.018316	-0.886066	4.52703	2.14e-06	-0.710371	4.52703	0.00014106	-0.863465	4.52703	2.37e-06	-0.806175	4.52703	1.2e-05	-0.928063	4.52703	3.9e-07	-0.637016	4.52703	0.00057633	-0.872379	4.52703	1.6e-06	-0.926046	4.52703	3.5e-07	-0.886927	4.52703	1.06e-06
dd_Smed_v6_7573_0_1	GO:0019433	triglyceride catabolic process	biological_process	2140	-0.151656	4.74526	0.809909	-0.0161981	4.74526	0.952205	-0.0429626	4.74526	0.820347	0.0445839	4.74526	0.828125	-0.0509563	4.74526	0.784089	0.279955	4.74526	0.0560318	0.296291	4.74526	0.0318161	0.157134	4.74526	0.285642	0.369538	4.74526	0.00459064	0.0925221	4.74526	0.544037	0.193478	4.74526	0.169466	0.400614	4.74526	0.00191403	0.176663	4.74526	0.205473	0.188076	4.74526	0.174398	0.136194	4.74526	0.343532
dd_Smed_v6_7573_0_1	GO:0010891	negative regulation of sequestering of triglyceride	biological_process	2140	-0.151656	4.74526	0.809909	-0.0161981	4.74526	0.952205	-0.0429626	4.74526	0.820347	0.0445839	4.74526	0.828125	-0.0509563	4.74526	0.784089	0.279955	4.74526	0.0560318	0.296291	4.74526	0.0318161	0.157134	4.74526	0.285642	0.369538	4.74526	0.00459064	0.0925221	4.74526	0.544037	0.193478	4.74526	0.169466	0.400614	4.74526	0.00191403	0.176663	4.74526	0.205473	0.188076	4.74526	0.174398	0.136194	4.74526	0.343532
dd_Smed_v6_7573_0_1	GO:0010898	positive regulation of triglyceride catabolic process	biological_process	2140	-0.151656	4.74526	0.809909	-0.0161981	4.74526	0.952205	-0.0429626	4.74526	0.820347	0.0445839	4.74526	0.828125	-0.0509563	4.74526	0.784089	0.279955	4.74526	0.0560318	0.296291	4.74526	0.0318161	0.157134	4.74526	0.285642	0.369538	4.74526	0.00459064	0.0925221	4.74526	0.544037	0.193478	4.74526	0.169466	0.400614	4.74526	0.00191403	0.176663	4.74526	0.205473	0.188076	4.74526	0.174398	0.136194	4.74526	0.343532
dd_Smed_v6_7598_0_1	GO:0019432	triglyceride biosynthetic process	biological_process	7826	0.00041044	6.92718	0.99985	0.286894	6.92718	0.0552291	0.567419	6.92718	4.6e-06	0.618825	6.92718	5.37e-07	0.616457	6.92718	4.84e-07	0.608204	6.92718	7.18e-07	0.483089	6.92718	8.06e-05	0.356545	6.92718	0.00417239	0.465318	6.92718	0.00011673	0.197039	6.92718	0.132267	0.231776	6.92718	0.0710764	0.253253	6.92718	0.0454771	0.198691	6.92718	0.124518	0.245194	6.92718	0.0519282	0.119959	6.92718	0.378468
dd_Smed_v6_7741_0_1	GO:0010867	positive regulation of triglyceride biosynthetic process	biological_process	663	0.0421545	3.81659	0.965864	0.206831	3.81659	0.180215	0.184542	3.81659	0.183401	-0.104298	3.81659	0.512467	0.0075245	3.81659	0.967661	0.0925825	3.81659	0.563084	0.0856919	3.81659	0.557429	0.087889	3.81659	0.533116	0.0381366	3.81659	0.793518	0.158948	3.81659	0.212562	0.16433	3.81659	0.197775	0.142666	3.81659	0.262335	0.171888	3.81659	0.158672	0.236888	3.81659	0.0452651	0.126944	3.81659	0.316906
dd_Smed_v6_7823_2_1	GO:0019432	triglyceride biosynthetic process	biological_process	3192	0.143939	5.62643	0.826916	0.183161	5.62643	0.314518	0.252182	5.62643	0.0887989	0.128342	5.62643	0.460825	0.0525669	5.62643	0.776849	0.135934	5.62643	0.409977	0.215946	5.62643	0.13414	0.0755744	5.62643	0.636045	-0.0435036	5.62643	0.790548	0.0881745	5.62643	0.565026	0.0656798	5.62643	0.681185	-0.214521	5.62643	0.126473	-0.274865	5.62643	0.0433717	-0.347855	5.62643	0.00910185	-0.424805	5.62643	0.00124601
dd_Smed_v6_7826_0_1	GO:0019432	triglyceride biosynthetic process	biological_process	1446	-0.015039	4.46431	0.989357	-0.062392	4.46431	0.745408	-0.0366067	4.46431	0.821777	-0.0720666	4.46431	0.652021	-0.120759	4.46431	0.384935	0.24537	4.46431	0.0503692	0.0983508	4.46431	0.465254	0.0528328	4.46431	0.703889	-0.033737	4.46431	0.810196	-0.0374246	4.46431	0.787605	-0.09475	4.46431	0.470263	-0.172029	4.46431	0.154522	-0.156223	4.46431	0.193158	-0.165364	4.46431	0.167251	-0.267303	4.46431	0.0200904
dd_Smed_v6_7967_0_1	GO:0006641	triglyceride metabolic process	biological_process	853	0.0651116	2.73323	0.994449	0.696586	2.73323	0.527024	0.686665	2.73323	0.453519	0.354139	2.73323	0.743308	0.219023	2.73323	0.83391	0.153843	2.73323	0.888588	0.787433	2.73323	0.348616	0.942873	2.73323	0.242055	1.14868	2.73323	0.13964	-0.440555	2.73323	0.605607	0.866848	2.73323	0.279297	-0.896827	2.73323	0.263739	-4.13122	2.73323	4.88e-07	-2.76612	2.73323	0.00036891	-6.73049	2.73323	8.31e-12
dd_Smed_v6_8002_0_1	GO:0019432	triglyceride biosynthetic process	biological_process	2589	0.0889564	5.85588	0.832663	0.161782	5.85588	0.134866	0.189489	5.85588	0.0412977	-0.0196282	5.85588	0.885762	0.0381011	5.85588	0.742435	0.231401	5.85588	0.0107957	0.15403	5.85588	0.0917984	0.0454717	5.85588	0.658006	0.0553913	5.85588	0.571254	0.0674724	5.85588	0.485207	0.127957	5.85588	0.156173	0.0927641	5.85588	0.317503	0.0802818	5.85588	0.38869	0.0915095	5.85588	0.318466	0.038264	5.85588	0.705395
dd_Smed_v6_8152_0_1	GO:0010867	positive regulation of triglyceride biosynthetic process	biological_process	2681	-0.0086997	5.97479	0.993029	-0.0774185	5.97479	0.574799	0.235777	5.97479	0.0123859	0.333882	5.97479	0.0002114	0.347744	5.97479	8.95e-05	0.371981	5.97479	3.2e-05	0.429126	5.97479	5.54e-07	0.421387	5.97479	7.24e-07	0.611913	5.97479	7.01e-14	0.552635	5.97479	2.19e-11	0.821451	5.97479	2.34e-24	0.710873	5.97479	1.5e-18	0.683402	5.97479	2.09e-17	0.663526	5.97479	2.44e-16	0.412943	5.97479	6.76e-07
dd_Smed_v6_8192_0_1	GO:0010898	positive regulation of triglyceride catabolic process	biological_process	2552	-0.0505107	4.55885	0.944123	0.161913	4.55885	0.176932	0.0569921	4.55885	0.648478	-0.120547	4.55885	0.296873	-0.057943	4.55885	0.632848	0.149474	4.55885	0.170714	0.186895	4.55885	0.0566655	0.0251285	4.55885	0.832044	-0.0034357	4.55885	0.9771	-0.06733	4.55885	0.531208	-0.0318757	4.55885	0.783324	-0.132862	4.55885	0.180692	-0.217572	4.55885	0.0197433	-0.302212	4.55885	0.00108713	-0.268311	4.55885	0.00366825
dd_Smed_v6_8211_0_1	GO:0010868	negative regulation of triglyceride biosynthetic process	biological_process	1498	0.0675776	3.37882	0.9517	0.253036	3.37882	0.184281	0.231142	3.37882	0.175231	-0.228159	3.37882	0.207342	-0.233863	3.37882	0.174371	0.00851862	3.37882	0.973235	-0.109412	3.37882	0.549139	0.114808	3.37882	0.507231	0.0169082	3.37882	0.928482	-0.211235	3.37882	0.191533	-0.0550116	3.37882	0.76574	-0.218049	3.37882	0.169989	-0.161986	3.37882	0.312423	-0.0625228	3.37882	0.720034	-0.181533	3.37882	0.254145
dd_Smed_v6_8349_0_1	GO:0070328	triglyceride homeostasis	biological_process	2881	-0.300958	5.65681	0.712714	-0.274369	5.65681	0.376105	-0.157776	5.65681	0.582075	-0.0723122	5.65681	0.832531	0.0331312	5.65681	0.920083	0.943221	5.65681	1.79e-05	0.532831	5.65681	0.0182968	0.477208	5.65681	0.0346408	0.427236	5.65681	0.0582004	0.340091	5.65681	0.142122	0.379797	5.65681	0.096262	0.639235	5.65681	0.0032057	0.380994	5.65681	0.092773	0.247363	5.65681	0.294433	0.242937	5.65681	0.306989
dd_Smed_v6_8371_0_1	GO:0019433	triglyceride catabolic process	biological_process	1125	0.238182	3.40713	0.846381	-0.0192781	3.40713	0.969944	0.3349	3.40713	0.232161	0.215428	3.40713	0.495491	0.119623	3.40713	0.710312	0.187015	3.40713	0.546717	0.712954	3.40713	0.00299995	0.680196	3.40713	0.00437374	0.13831	3.40713	0.619804	-0.391283	3.40713	0.127647	-1.09975	3.40713	5.95e-06	-0.885274	3.40713	0.00025449	-0.653513	3.40713	0.00715618	-0.778903	3.40713	0.00125814	-0.880332	3.40713	0.00024764
dd_Smed_v6_8378_0_1	GO:0090207	regulation of triglyceride metabolic process	biological_process	1236	-0.0567393	4.39629	0.944061	0.0721869	4.39629	0.664927	0.0412226	4.39629	0.778877	-0.351301	4.39629	0.00158733	-0.362812	4.39629	0.00092488	-0.216188	4.39629	0.0729637	-0.402638	4.39629	0.00019541	-0.259853	4.39629	0.0169293	-0.202234	4.39629	0.0606924	-0.230547	4.39629	0.0334975	-0.200173	4.39629	0.0681862	-0.252146	4.39629	0.0174236	-0.312057	4.39629	0.00247043	-0.383072	4.39629	0.00019795	-0.314168	4.39629	0.00235374
dd_Smed_v6_8524_0_1	GO:0061365	positive regulation of triglyceride lipase activity	biological_process	1646	-0.106524	5.47903	0.748206	0.0249838	5.47903	0.864532	-0.0595528	5.47903	0.581156	-0.262672	5.47903	0.00259682	-0.263085	5.47903	0.00217304	0.00994842	5.47903	0.939873	-0.0136106	5.47903	0.904293	-0.103821	5.47903	0.253067	-0.118893	5.47903	0.169564	-0.0422369	5.47903	0.662846	-0.059436	5.47903	0.533166	-0.13531	5.47903	0.114445	-0.0635279	5.47903	0.486031	-0.0153798	5.47903	0.879465	0.0182923	5.47903	0.85659
dd_Smed_v6_8555_0_1	GO:0006641	triglyceride metabolic process	biological_process	707	0.038047	3.16221	0.980702	0.397007	3.16221	0.0852303	0.436297	3.16221	0.0307767	0.169141	3.16221	0.492981	-0.175068	3.16221	0.460833	-0.211982	3.16221	0.384647	-0.207034	3.16221	0.357053	-0.401412	3.16221	0.0494272	-0.0570404	3.16221	0.807562	0.149726	3.16221	0.483776	0.152773	3.16221	0.479898	0.370256	3.16221	0.0503924	0.600674	3.16221	0.00073027	0.395552	3.16221	0.0336319	0.778973	3.16221	7.34e-06
dd_Smed_v6_859_0_1	GO:0006641	triglyceride metabolic process	biological_process	1752	0.016701	9.33434	0.988535	0.221241	9.33434	0.148317	0.234453	9.33434	0.0788156	-0.139802	9.33434	0.361132	-0.212019	9.33434	0.117133	0.311753	9.33434	0.0144044	0.445134	9.33434	0.00018983	0.49471	9.33434	2.53e-05	0.494876	9.33434	2.21e-05	0.597067	9.33434	2.26e-07	0.451399	9.33434	0.0001112	0.312239	9.33434	0.0094051	0.211722	9.33434	0.0888143	0.202707	9.33434	0.102494	-0.0108603	9.33434	0.944132
dd_Smed_v6_8677_0_1	GO:0030730	sequestering of triglyceride	biological_process	2235	0.178523	5.59775	0.424352	0.169662	5.59775	0.133783	0.0359808	5.59775	0.773719	-0.0564861	5.59775	0.652882	-0.175794	5.59775	0.0776144	0.0352159	5.59775	0.783869	0.111072	5.59775	0.271441	0.0346957	5.59775	0.75366	0.111761	5.59775	0.240606	0.116186	5.59775	0.225776	0.303323	5.59775	0.00044902	0.234375	5.59775	0.00764573	0.299659	5.59775	0.00043966	0.401419	5.59775	1.62e-06	0.299152	5.59775	0.00045538
dd_Smed_v6_877_0_1	GO:0006641	triglyceride metabolic process	biological_process	753	0.0167476	6.47935	0.999019	0.301486	6.47935	0.607117	0.252046	6.47935	0.610743	-0.212096	6.47935	0.697045	-0.147355	6.47935	0.779629	0.0494142	6.47935	0.933964	-0.436838	6.47935	0.308113	-1.07893	6.47935	0.00489854	-0.347292	6.47935	0.409311	0.286797	6.47935	0.503594	-0.489575	6.47935	0.229816	-0.280056	6.47935	0.516399	-0.124088	6.47935	0.786426	-0.631789	6.47935	0.106598	-0.718422	6.47935	0.0650682
dd_Smed_v6_9044_0_1	GO:0030730	sequestering of triglyceride	biological_process	2708	0.0873405	5.53161	0.873774	0.145225	5.53161	0.26539	-0.176887	5.53161	0.109387	-0.580424	5.53161	1.81e-09	-0.615594	5.53161	1.51e-10	-0.409084	5.53161	5.06e-05	-0.19203	5.53161	0.0648478	-0.337696	5.53161	0.00055297	-0.563141	5.53161	2.07e-09	-0.449196	5.53161	2.43e-06	-0.323709	5.53161	0.00081049	-0.554712	5.53161	3.59e-09	-0.441321	5.53161	2.58e-06	-0.255905	5.53161	0.00833127	-0.334272	5.53161	0.00044653
dd_Smed_v6_9052_0_1	GO:0030730	sequestering of triglyceride	biological_process	2869	0.160682	5.60937	0.622641	0.191384	5.60937	0.135202	-0.40784	5.60937	9.51e-05	-0.414427	5.60937	7.2e-05	-0.51315	5.60937	4.38e-07	-0.317459	5.60937	0.00318921	-0.103473	5.60937	0.379167	-0.244729	5.60937	0.019203	-0.288934	5.60937	0.00433738	-0.371425	5.60937	0.00021474	-0.394011	5.60937	7.71e-05	-0.516939	5.60937	1.35e-07	-0.515317	5.60937	1.2e-07	-0.511122	5.60937	1.72e-07	-0.531335	5.60937	4.84e-08
dd_Smed_v6_911_0_1	GO:0019433	triglyceride catabolic process	biological_process	1477	0.0922914	5.49762	0.907678	0.206196	5.49762	0.209167	0.401854	5.49762	0.00186605	0.129942	5.49762	0.419408	0.0350814	5.49762	0.844941	0.34703	5.49762	0.00858022	0.442122	5.49762	0.00036209	0.334868	5.49762	0.00770231	0.287066	5.49762	0.0225363	0.528357	5.49762	1.05e-05	0.350649	5.49762	0.00457884	0.344847	5.49762	0.00519662	0.31209	5.49762	0.0117381	0.377452	5.49762	0.00193216	0.252804	5.49762	0.0454195
dd_Smed_v6_9122_0_1	GO:0019433	triglyceride catabolic process	biological_process	642	-0.233159	3.38396	0.65386	-0.239998	3.38396	0.249808	-0.19653	3.38396	0.290298	-0.368672	3.38396	0.0319901	-0.49243	3.38396	0.00250968	-0.278419	3.38396	0.12164	-0.343989	3.38396	0.0370367	-0.268812	3.38396	0.10322	-0.382879	3.38396	0.0141176	-0.303768	3.38396	0.0589529	-0.519937	3.38396	0.00082665	-0.435636	3.38396	0.00483139	-0.522301	3.38396	0.00056882	-0.512046	3.38396	0.00081611	-0.528215	3.38396	0.00050559
dd_Smed_v6_9189_0_1	GO:0070328	triglyceride homeostasis	biological_process	1973	0.0217859	5.13983	0.975522	0.172744	5.13983	0.118263	0.342502	5.13983	0.00010951	0.0511438	5.13983	0.681985	-0.0755891	5.13983	0.494526	0.0604932	5.13983	0.609291	-0.0127184	5.13983	0.917853	-0.181591	5.13983	0.0515489	-0.26861	5.13983	0.00230074	-0.292923	5.13983	0.00100066	-0.242753	5.13983	0.00689411	-0.202153	5.13983	0.0244678	-0.189406	5.13983	0.0337304	-0.170553	5.13983	0.0592532	-0.21323	5.13983	0.0160935
dd_Smed_v6_9224_0_1	GO:0070328	triglyceride homeostasis	biological_process	1719	0.0773673	4.85026	0.943261	0.216691	4.85026	0.244024	0.216926	4.85026	0.1783	0.00283461	4.85026	0.992152	0.0478823	4.85026	0.808357	0.18409	4.85026	0.268821	0.362849	4.85026	0.0109625	0.256288	4.85026	0.0798089	0.168915	4.85026	0.260938	-0.129691	4.85026	0.409821	-0.0297546	4.85026	0.86667	-0.221156	4.85026	0.134948	-0.239141	4.85026	0.0998506	-0.432433	4.85026	0.00189027	-0.407523	4.85026	0.0034663
dd_Smed_v6_9226_0_1	GO:0070328	triglyceride homeostasis	biological_process	2491	0.314667	5.54201	0.0302118	0.277637	5.54201	0.0118268	0.274542	5.54201	0.0067641	0.352224	5.54201	0.00033255	0.299288	5.54201	0.00251394	0.530506	5.54201	1.73e-08	0.548001	5.54201	2.28e-09	0.557442	5.54201	8.57e-10	0.441845	5.54201	1.17e-06	0.496044	5.54201	4.46e-08	0.391926	5.54201	2.09e-05	0.301816	5.54201	0.00126457	0.258779	5.54201	0.00600653	0.262402	5.54201	0.0053639	0.114326	5.54201	0.265958
dd_Smed_v6_9259_0_1	GO:0006641	triglyceride metabolic process	biological_process	996	0.0133228	3.71504	0.994522	-0.11008	3.71504	0.656325	-0.0787919	3.71504	0.70917	-0.23188	3.71504	0.217368	-0.349644	3.71504	0.0393785	-0.928563	3.71504	1.16e-08	-0.791448	3.71504	5.38e-07	-1.24627	3.71504	2.97e-15	-1.304	3.71504	3.4e-17	-1.1943	3.71504	1.66e-14	-1.10049	3.71504	1.35e-12	-1.01321	3.71504	3.48e-11	-0.787568	3.71504	1.81e-07	-0.624339	3.71504	4.19e-05	-0.170378	3.71504	0.307698
dd_Smed_v6_933_0_1	GO:0006642	triglyceride mobilization	biological_process	1776	0.236015	8.63873	0.589133	0.974427	8.63873	3.23e-12	1.09986	8.63873	4.57e-16	0.908406	8.63873	3.6e-11	0.73711	8.63873	1.09e-07	0.768867	8.63873	2.64e-08	0.661412	8.63873	1.46e-06	0.791076	8.63873	5.26e-09	0.746943	8.63873	3.05e-08	0.5733	8.63873	2.74e-05	0.334839	8.63873	0.0182479	0.165308	8.63873	0.279574	-0.0963126	8.63873	0.549736	-0.24171	8.63873	0.0961846	-0.636274	8.63873	2.75e-06
dd_Smed_v6_933_0_1	GO:0010898	positive regulation of triglyceride catabolic process	biological_process	1776	0.236015	8.63873	0.589133	0.974427	8.63873	3.23e-12	1.09986	8.63873	4.57e-16	0.908406	8.63873	3.6e-11	0.73711	8.63873	1.09e-07	0.768867	8.63873	2.64e-08	0.661412	8.63873	1.46e-06	0.791076	8.63873	5.26e-09	0.746943	8.63873	3.05e-08	0.5733	8.63873	2.74e-05	0.334839	8.63873	0.0182479	0.165308	8.63873	0.279574	-0.0963126	8.63873	0.549736	-0.24171	8.63873	0.0961846	-0.636274	8.63873	2.75e-06
dd_Smed_v6_9387_0_1	GO:0006641	triglyceride metabolic process	biological_process	684	0.00827453	3.1191	0.99856	0.118369	3.1191	0.672953	0.208234	3.1191	0.322008	-0.231733	3.1191	0.290331	-0.213559	3.1191	0.312845	-0.0739095	3.1191	0.771876	-0.042957	3.1191	0.85676	-0.342153	3.1191	0.0713493	-0.163266	3.1191	0.403281	0.0581579	3.1191	0.784581	0.0157679	3.1191	0.94498	0.124896	3.1191	0.526714	0.497542	3.1191	0.00252738	0.689903	3.1191	1.64e-05	0.79888	3.1191	3.84e-07
dd_Smed_v6_9497_0_1	GO:0010867	positive regulation of triglyceride biosynthetic process	biological_process	1008	0.085095	3.64032	0.912852	0.0436606	3.64032	0.838681	0.315943	3.64032	0.0126951	0.0567242	3.64032	0.74501	0.254975	3.64032	0.0462972	0.35142	3.64032	0.00574542	0.308688	3.64032	0.011859	0.15611	3.64032	0.234376	0.205211	3.64032	0.091757	0.277185	3.64032	0.0207533	-0.03491	3.64032	0.818944	0.176882	3.64032	0.155167	0.00589989	3.64032	0.968264	-0.066776	3.64032	0.630571	-0.0010345	3.64032	0.994655
dd_Smed_v6_9544_0_1	GO:0006642	triglyceride mobilization	biological_process	1836	0.0444977	4.99477	0.967246	0.0497412	4.99477	0.82428	0.00068906	4.99477	0.998359	-0.329026	4.99477	0.0200559	-0.329917	4.99477	0.0166748	-0.0051072	4.99477	0.981836	-0.138356	4.99477	0.349428	-0.142936	4.99477	0.320703	-0.396002	4.99477	0.00191972	-0.42948	4.99477	0.00079844	-0.319784	4.99477	0.014067	-0.635528	4.99477	3.56e-07	-0.415336	4.99477	0.00099474	-0.253745	4.99477	0.0523947	-0.185174	4.99477	0.169387
dd_Smed_v6_9544_0_1	GO:0010891	negative regulation of sequestering of triglyceride	biological_process	1836	0.0444977	4.99477	0.967246	0.0497412	4.99477	0.82428	0.00068906	4.99477	0.998359	-0.329026	4.99477	0.0200559	-0.329917	4.99477	0.0166748	-0.0051072	4.99477	0.981836	-0.138356	4.99477	0.349428	-0.142936	4.99477	0.320703	-0.396002	4.99477	0.00191972	-0.42948	4.99477	0.00079844	-0.319784	4.99477	0.014067	-0.635528	4.99477	3.56e-07	-0.415336	4.99477	0.00099474	-0.253745	4.99477	0.0523947	-0.185174	4.99477	0.169387
dd_Smed_v6_9544_0_1	GO:0010898	positive regulation of triglyceride catabolic process	biological_process	1836	0.0444977	4.99477	0.967246	0.0497412	4.99477	0.82428	0.00068906	4.99477	0.998359	-0.329026	4.99477	0.0200559	-0.329917	4.99477	0.0166748	-0.0051072	4.99477	0.981836	-0.138356	4.99477	0.349428	-0.142936	4.99477	0.320703	-0.396002	4.99477	0.00191972	-0.42948	4.99477	0.00079844	-0.319784	4.99477	0.014067	-0.635528	4.99477	3.56e-07	-0.415336	4.99477	0.00099474	-0.253745	4.99477	0.0523947	-0.185174	4.99477	0.169387
dd_Smed_v6_9544_0_1	GO:0019433	triglyceride catabolic process	biological_process	1836	0.0444977	4.99477	0.967246	0.0497412	4.99477	0.82428	0.00068906	4.99477	0.998359	-0.329026	4.99477	0.0200559	-0.329917	4.99477	0.0166748	-0.0051072	4.99477	0.981836	-0.138356	4.99477	0.349428	-0.142936	4.99477	0.320703	-0.396002	4.99477	0.00191972	-0.42948	4.99477	0.00079844	-0.319784	4.99477	0.014067	-0.635528	4.99477	3.56e-07	-0.415336	4.99477	0.00099474	-0.253745	4.99477	0.0523947	-0.185174	4.99477	0.169387
dd_Smed_v6_9544_0_1	GO:0036153	triglyceride acyl-chain remodeling	biological_process	1836	0.0444977	4.99477	0.967246	0.0497412	4.99477	0.82428	0.00068906	4.99477	0.998359	-0.329026	4.99477	0.0200559	-0.329917	4.99477	0.0166748	-0.0051072	4.99477	0.981836	-0.138356	4.99477	0.349428	-0.142936	4.99477	0.320703	-0.396002	4.99477	0.00191972	-0.42948	4.99477	0.00079844	-0.319784	4.99477	0.014067	-0.635528	4.99477	3.56e-07	-0.415336	4.99477	0.00099474	-0.253745	4.99477	0.0523947	-0.185174	4.99477	0.169387
dd_Smed_v6_9544_0_1	GO:0019432	triglyceride biosynthetic process	biological_process	1836	0.0444977	4.99477	0.967246	0.0497412	4.99477	0.82428	0.00068906	4.99477	0.998359	-0.329026	4.99477	0.0200559	-0.329917	4.99477	0.0166748	-0.0051072	4.99477	0.981836	-0.138356	4.99477	0.349428	-0.142936	4.99477	0.320703	-0.396002	4.99477	0.00191972	-0.42948	4.99477	0.00079844	-0.319784	4.99477	0.014067	-0.635528	4.99477	3.56e-07	-0.415336	4.99477	0.00099474	-0.253745	4.99477	0.0523947	-0.185174	4.99477	0.169387
dd_Smed_v6_9669_0_1	GO:0019433	triglyceride catabolic process	biological_process	1056	-0.121315	4.46145	0.907678	0.0800665	4.46145	0.772311	0.0829686	4.46145	0.709186	-0.338215	4.46145	0.0725465	-0.447225	4.46145	0.0109928	0.0235927	4.46145	0.928002	-0.142614	4.46145	0.463466	0.0186432	4.46145	0.930837	-0.205717	4.46145	0.24487	-0.281146	4.46145	0.104218	-0.230538	4.46145	0.191761	-0.361206	4.46145	0.0311554	-0.435957	4.46145	0.00788681	-0.338365	4.46145	0.0430315	-0.353035	4.46145	0.0342395
dd_Smed_v6_9697_0_1	GO:0070328	triglyceride homeostasis	biological_process	1117	-0.103877	3.26611	0.894313	0.111354	3.26611	0.58231	0.0401978	3.26611	0.832321	-0.371469	3.26611	0.0105082	-0.11174	3.26611	0.498542	0.0315706	3.26611	0.875445	-0.118195	3.26611	0.458176	0.0434441	3.26611	0.792084	0.0315469	3.26611	0.845461	0.0217459	3.26611	0.895115	0.0195482	3.26611	0.908205	0.0433497	3.26611	0.781737	0.0133957	3.26611	0.935309	-0.0620097	3.26611	0.683747	-0.134395	3.26611	0.343949
dd_Smed_v6_9731_0_1	GO:0019433	triglyceride catabolic process	biological_process	454	-0.0071032	1.52868	0.99985	0.71825	1.52868	0.563761	0.793825	1.52868	0.432512	0.156178	1.52868	0.906216	0.168287	1.52868	0.889528	0.123837	1.52868	0.922951	0.571813	1.52868	0.559564	0.930433	1.52868	0.305418	1.19021	1.52868	0.170619	-0.484128	1.52868	0.611752	0.847707	1.52868	0.347906	-1.0241	1.52868	0.254325	-3.95995	1.52868	2.1e-05	-2.75124	1.52868	0.00195926	-8.14402	1.52868	3.79e-10
dd_Smed_v6_9731_0_1	GO:0070328	triglyceride homeostasis	biological_process	454	-0.0071032	1.52868	0.99985	0.71825	1.52868	0.563761	0.793825	1.52868	0.432512	0.156178	1.52868	0.906216	0.168287	1.52868	0.889528	0.123837	1.52868	0.922951	0.571813	1.52868	0.559564	0.930433	1.52868	0.305418	1.19021	1.52868	0.170619	-0.484128	1.52868	0.611752	0.847707	1.52868	0.347906	-1.0241	1.52868	0.254325	-3.95995	1.52868	2.1e-05	-2.75124	1.52868	0.00195926	-8.14402	1.52868	3.79e-10
dd_Smed_v6_9829_0_1	GO:0010867	positive regulation of triglyceride biosynthetic process	biological_process	3048	0.19055	5.41375	0.686958	0.368741	5.41375	0.0161796	0.968726	5.41375	1.09e-14	0.927308	5.41375	1.18e-13	0.916675	5.41375	2.2e-13	0.906886	5.41375	8.24e-13	1.01247	5.41375	3.3e-16	0.841822	5.41375	1.44e-11	0.971092	5.41375	2.14e-15	0.913744	5.41375	1.11e-13	0.917402	5.41375	8.12e-14	0.900115	5.41375	2.04e-13	0.807281	5.41375	4.63e-11	0.817155	5.41375	2.78e-11	0.626664	5.41375	4.96e-07
dd_Smed_v6_9932_0_1	GO:0006642	triglyceride mobilization	biological_process	2394	0.068224	4.42664	0.944468	-0.158205	4.42664	0.384176	-0.149496	4.42664	0.338699	0.0761408	4.42664	0.66736	0.184983	4.42664	0.198689	0.196503	4.42664	0.182384	-0.0062712	4.42664	0.972803	0.216337	4.42664	0.103455	0.229978	4.42664	0.0733693	0.16067	4.42664	0.23588	0.305988	4.42664	0.014863	0.39595	4.42664	0.00110516	0.367914	4.42664	0.00238791	0.393848	4.42664	0.00110665	0.32355	4.42664	0.00842621
dd_Smed_v6_9932_0_1	GO:0019433	triglyceride catabolic process	biological_process	2394	0.068224	4.42664	0.944468	-0.158205	4.42664	0.384176	-0.149496	4.42664	0.338699	0.0761408	4.42664	0.66736	0.184983	4.42664	0.198689	0.196503	4.42664	0.182384	-0.0062712	4.42664	0.972803	0.216337	4.42664	0.103455	0.229978	4.42664	0.0733693	0.16067	4.42664	0.23588	0.305988	4.42664	0.014863	0.39595	4.42664	0.00110516	0.367914	4.42664	0.00238791	0.393848	4.42664	0.00110665	0.32355	4.42664	0.00842621
dd_Smed_v6_994_0_1	GO:0070328	triglyceride homeostasis	biological_process	1392	-0.178397	8.5704	0.857195	-0.047977	8.5704	0.885045	0.027888	8.5704	0.920879	-0.317843	8.5704	0.143698	-0.439247	8.5704	0.0265609	-0.316649	8.5704	0.125773	-0.519208	8.5704	0.00535257	-0.545652	8.5704	0.0030061	-0.590599	8.5704	0.00113215	-0.339191	8.5704	0.0751983	-0.325148	8.5704	0.088269	-0.230809	8.5704	0.243258	-0.18235	8.5704	0.366426	-0.194396	8.5704	0.327178	-0.162627	8.5704	0.423833
dd_Smed_v6_994_0_1	GO:0090207	regulation of triglyceride metabolic process	biological_process	1392	-0.178397	8.5704	0.857195	-0.047977	8.5704	0.885045	0.027888	8.5704	0.920879	-0.317843	8.5704	0.143698	-0.439247	8.5704	0.0265609	-0.316649	8.5704	0.125773	-0.519208	8.5704	0.00535257	-0.545652	8.5704	0.0030061	-0.590599	8.5704	0.00113215	-0.339191	8.5704	0.0751983	-0.325148	8.5704	0.088269	-0.230809	8.5704	0.243258	-0.18235	8.5704	0.366426	-0.194396	8.5704	0.327178	-0.162627	8.5704	0.423833
dd_Smed_v6_9984_0_1	GO:0070328	triglyceride homeostasis	biological_process	982	-0.022619	4.08568	0.982732	-0.212451	4.08568	0.218416	-0.0023687	4.08568	0.991528	0.364319	4.08568	0.00620478	0.523679	4.08568	2.42e-05	0.188565	4.08568	0.209633	0.188603	4.08568	0.177578	0.0521533	4.08568	0.739674	0.0823832	4.08568	0.571156	-0.07504	4.08568	0.616806	0.10661	4.08568	0.462502	0.0347889	4.08568	0.82123	0.0639362	4.08568	0.663354	0.0432099	4.08568	0.77667	-0.0167122	4.08568	0.917812
[truncated: 39 more columns]

## Sheet: S3c. GO - cholesterol
geneID	GO_ID	GO_Desc	Aspect_obo	length	logFC_a1h_v_a0h	logCPM_a1h_v_a0h	FDR_a1h_v_a0h	logFC_a3h_v_a0h	logCPM_a3h_v_a0h	FDR_a3h_v_a0h	logFC_a6h_v_a0h	logCPM_a6h_v_a0h	FDR_a6h_v_a0h	logFC_a9h_v_a0h	logCPM_a9h_v_a0h	FDR_a9h_v_a0h	logFC_a12h_v_a0h	logCPM_a12h_v_a0h	FDR_a12h_v_a0h	logFC_a24h_v_a0h	logCPM_a24h_v_a0h	FDR_a24h_v_a0h	logFC_a36h_v_a0h	logCPM_a36h_v_a0h	FDR_a36h_v_a0h	logFC_a48h_v_a0h	logCPM_a48h_v_a0h	FDR_a48h_v_a0h	logFC_a60h_v_a0h	logCPM_a60h_v_a0h	FDR_a60h_v_a0h	logFC_a72h_v_a0h	logCPM_a72h_v_a0h	FDR_a72h_v_a0h	logFC_a4d_v_a0h	logCPM_a4d_v_a0h	FDR_a4d_v_a0h	logFC_a5d_v_a0h	logCPM_a5d_v_a0h	FDR_a5d_v_a0h	logFC_a6d_v_a0h	logCPM_a6d_v_a0h	FDR_a6d_v_a0h	logFC_a7d_v_a0h	logCPM_a7d_v_a0h	FDR_a7d_v_a0h	logFC_a10d_v_a0h	logCPM_a10d_v_a0h	FDR_a10d_v_a0h
dd_Smed_v6_10112_0_1	GO:0008203	cholesterol metabolic process	biological_process	6052	-0.0713845	5.65874	0.939237	-0.0576312	5.65874	0.783718	-0.318755	5.65874	0.016376	0.048738	5.65874	0.792784	0.237168	5.65874	0.079523	0.104288	5.65874	0.50615	0.346899	5.65874	0.00521516	0.143215	5.65874	0.292519	0.189259	5.65874	0.14082	-0.0752142	5.65874	0.598349	0.137619	5.65874	0.306718	0.0240257	5.65874	0.873092	0.122428	5.65874	0.360785	0.271372	5.65874	0.0270377	0.251755	5.65874	0.0420477
dd_Smed_v6_10112_0_1	GO:0042632	cholesterol homeostasis	biological_process	6052	-0.0713845	5.65874	0.939237	-0.0576312	5.65874	0.783718	-0.318755	5.65874	0.016376	0.048738	5.65874	0.792784	0.237168	5.65874	0.079523	0.104288	5.65874	0.50615	0.346899	5.65874	0.00521516	0.143215	5.65874	0.292519	0.189259	5.65874	0.14082	-0.0752142	5.65874	0.598349	0.137619	5.65874	0.306718	0.0240257	5.65874	0.873092	0.122428	5.65874	0.360785	0.271372	5.65874	0.0270377	0.251755	5.65874	0.0420477
dd_Smed_v6_10279_0_1	GO:0006695	cholesterol biosynthetic process	biological_process	1328	-0.106048	3.97442	0.920866	0.114378	3.97442	0.646216	-0.144514	3.97442	0.472409	-0.0655579	3.97442	0.780955	-0.22877	3.97442	0.212916	-0.0807336	3.97442	0.714929	0.03737	3.97442	0.859599	0.354655	3.97442	0.0263863	0.354613	3.97442	0.0234609	0.0340442	3.97442	0.860802	0.261305	3.97442	0.109067	0.152706	3.97442	0.375765	0.00732018	3.97442	0.970156	0.118022	3.97442	0.499537	0.0826365	3.97442	0.650386
dd_Smed_v6_10304_0_1	GO:0010887	negative regulation of cholesterol storage	biological_process	6566	-0.0147801	5.79951	0.994522	0.332799	5.79951	0.114901	0.181072	5.79951	0.379002	-0.218801	5.79951	0.298734	-0.278813	5.79951	0.146045	-0.221271	5.79951	0.268821	-0.652558	5.79951	0.00010897	-1.22041	5.79951	1.04893e-13	-1.25852	5.79951	1.02641e-14	-1.17219	5.79951	6.20915e-13	-0.919668	5.79951	1.66041e-08	-0.949159	5.79951	5.40571e-09	-0.95302	5.79951	4.07552e-09	-0.981756	5.79951	1.34017e-09	-1.08579	5.79951	1.97362e-11
dd_Smed_v6_10304_0_1	GO:0008203	cholesterol metabolic process	biological_process	6566	-0.0147801	5.79951	0.994522	0.332799	5.79951	0.114901	0.181072	5.79951	0.379002	-0.218801	5.79951	0.298734	-0.278813	5.79951	0.146045	-0.221271	5.79951	0.268821	-0.652558	5.79951	0.00010897	-1.22041	5.79951	1.04893e-13	-1.25852	5.79951	1.02641e-14	-1.17219	5.79951	6.20915e-13	-0.919668	5.79951	1.66041e-08	-0.949159	5.79951	5.40571e-09	-0.95302	5.79951	4.07552e-09	-0.981756	5.79951	1.34017e-09	-1.08579	5.79951	1.97362e-11
dd_Smed_v6_10304_0_1	GO:0033344	cholesterol efflux	biological_process	6566	-0.0147801	5.79951	0.994522	0.332799	5.79951	0.114901	0.181072	5.79951	0.379002	-0.218801	5.79951	0.298734	-0.278813	5.79951	0.146045	-0.221271	5.79951	0.268821	-0.652558	5.79951	0.00010897	-1.22041	5.79951	1.04893e-13	-1.25852	5.79951	1.02641e-14	-1.17219	5.79951	6.20915e-13	-0.919668	5.79951	1.66041e-08	-0.949159	5.79951	5.40571e-09	-0.95302	5.79951	4.07552e-09	-0.981756	5.79951	1.34017e-09	-1.08579	5.79951	1.97362e-11
dd_Smed_v6_10304_0_1	GO:0010875	positive regulation of cholesterol efflux	biological_process	6566	-0.0147801	5.79951	0.994522	0.332799	5.79951	0.114901	0.181072	5.79951	0.379002	-0.218801	5.79951	0.298734	-0.278813	5.79951	0.146045	-0.221271	5.79951	0.268821	-0.652558	5.79951	0.00010897	-1.22041	5.79951	1.04893e-13	-1.25852	5.79951	1.02641e-14	-1.17219	5.79951	6.20915e-13	-0.919668	5.79951	1.66041e-08	-0.949159	5.79951	5.40571e-09	-0.95302	5.79951	4.07552e-09	-0.981756	5.79951	1.34017e-09	-1.08579	5.79951	1.97362e-11
dd_Smed_v6_10304_0_1	GO:0042632	cholesterol homeostasis	biological_process	6566	-0.0147801	5.79951	0.994522	0.332799	5.79951	0.114901	0.181072	5.79951	0.379002	-0.218801	5.79951	0.298734	-0.278813	5.79951	0.146045	-0.221271	5.79951	0.268821	-0.652558	5.79951	0.00010897	-1.22041	5.79951	1.04893e-13	-1.25852	5.79951	1.02641e-14	-1.17219	5.79951	6.20915e-13	-0.919668	5.79951	1.66041e-08	-0.949159	5.79951	5.40571e-09	-0.95302	5.79951	4.07552e-09	-0.981756	5.79951	1.34017e-09	-1.08579	5.79951	1.97362e-11
dd_Smed_v6_10304_0_1	GO:0043691	reverse cholesterol transport	biological_process	6566	-0.0147801	5.79951	0.994522	0.332799	5.79951	0.114901	0.181072	5.79951	0.379002	-0.218801	5.79951	0.298734	-0.278813	5.79951	0.146045	-0.221271	5.79951	0.268821	-0.652558	5.79951	0.00010897	-1.22041	5.79951	1.04893e-13	-1.25852	5.79951	1.02641e-14	-1.17219	5.79951	6.20915e-13	-0.919668	5.79951	1.66041e-08	-0.949159	5.79951	5.40571e-09	-0.95302	5.79951	4.07552e-09	-0.981756	5.79951	1.34017e-09	-1.08579	5.79951	1.97362e-11
dd_Smed_v6_10304_0_1	GO:0032367	intracellular cholesterol transport	biological_process	6566	-0.0147801	5.79951	0.994522	0.332799	5.79951	0.114901	0.181072	5.79951	0.379002	-0.218801	5.79951	0.298734	-0.278813	5.79951	0.146045	-0.221271	5.79951	0.268821	-0.652558	5.79951	0.00010897	-1.22041	5.79951	1.04893e-13	-1.25852	5.79951	1.02641e-14	-1.17219	5.79951	6.20915e-13	-0.919668	5.79951	1.66041e-08	-0.949159	5.79951	5.40571e-09	-0.95302	5.79951	4.07552e-09	-0.981756	5.79951	1.34017e-09	-1.08579	5.79951	1.97362e-11
dd_Smed_v6_10578_0_1	GO:0042632	cholesterol homeostasis	biological_process	629	-0.0384596	1.72884	0.996008	-0.340795	1.72884	0.668149	0.291074	1.72884	0.655214	0.855485	1.72884	0.133769	0.46194	1.72884	0.440829	0.666534	1.72884	0.243403	1.4566	1.72884	0.00293128	1.73832	1.72884	0.000293564	1.35817	1.72884	0.00489647	0.239862	1.72884	0.678753	0.142375	1.72884	0.814704	-0.537188	1.72884	0.325602	-1.28576	1.72884	0.012339	-1.59037	1.72884	0.00223935	-2.12156	1.72884	5.5663e-05
dd_Smed_v6_10578_0_1	GO:0030299	intestinal cholesterol absorption	biological_process	629	-0.0384596	1.72884	0.996008	-0.340795	1.72884	0.668149	0.291074	1.72884	0.655214	0.855485	1.72884	0.133769	0.46194	1.72884	0.440829	0.666534	1.72884	0.243403	1.4566	1.72884	0.00293128	1.73832	1.72884	0.000293564	1.35817	1.72884	0.00489647	0.239862	1.72884	0.678753	0.142375	1.72884	0.814704	-0.537188	1.72884	0.325602	-1.28576	1.72884	0.012339	-1.59037	1.72884	0.00223935	-2.12156	1.72884	5.5663e-05
dd_Smed_v6_10636_0_1	GO:0045540	regulation of cholesterol biosynthetic process	biological_process	666	0.00456557	2.17394	0.99985	0.296562	2.17394	0.202984	-0.103966	2.17394	0.683864	-0.163142	2.17394	0.498682	-0.141583	2.17394	0.543849	-0.311015	2.17394	0.178498	-0.0972499	2.17394	0.679456	0.165396	2.17394	0.421326	0.134978	2.17394	0.499631	0.334827	2.17394	0.0650919	0.0784692	2.17394	0.721889	0.397433	2.17394	0.0215362	0.277761	2.17394	0.118056	0.410739	2.17394	0.0159479	0.120744	2.17394	0.544752
dd_Smed_v6_10636_0_1	GO:0070723	response to cholesterol	biological_process	666	0.00456557	2.17394	0.99985	0.296562	2.17394	0.202984	-0.103966	2.17394	0.683864	-0.163142	2.17394	0.498682	-0.141583	2.17394	0.543849	-0.311015	2.17394	0.178498	-0.0972499	2.17394	0.679456	0.165396	2.17394	0.421326	0.134978	2.17394	0.499631	0.334827	2.17394	0.0650919	0.0784692	2.17394	0.721889	0.397433	2.17394	0.0215362	0.277761	2.17394	0.118056	0.410739	2.17394	0.0159479	0.120744	2.17394	0.544752
dd_Smed_v6_10636_0_1	GO:0006695	cholesterol biosynthetic process	biological_process	666	0.00456557	2.17394	0.99985	0.296562	2.17394	0.202984	-0.103966	2.17394	0.683864	-0.163142	2.17394	0.498682	-0.141583	2.17394	0.543849	-0.311015	2.17394	0.178498	-0.0972499	2.17394	0.679456	0.165396	2.17394	0.421326	0.134978	2.17394	0.499631	0.334827	2.17394	0.0650919	0.0784692	2.17394	0.721889	0.397433	2.17394	0.0215362	0.277761	2.17394	0.118056	0.410739	2.17394	0.0159479	0.120744	2.17394	0.544752
dd_Smed_v6_10679_0_1	GO:0006695	cholesterol biosynthetic process	biological_process	405	-0.808308	-0.130448	0.832663	-2.33446	-0.130448	0.0239263	-1.497	-0.130448	0.106298	-0.193192	-0.130448	0.872608	0.311453	-0.130448	0.760097	-0.23204	-0.130448	0.833943	-0.606385	-0.130448	0.511232	0.518678	-0.130448	0.552684	1.40727	-0.130448	0.0617355	-0.735799	-0.130448	0.393998	-1.437	-0.130448	0.0919302	-0.140426	-0.130448	0.878687	-0.443493	-0.130448	0.611949	-0.0026455	-0.130448	0.997128	0.690162	-0.130448	0.390834
dd_Smed_v6_1086_0_1	GO:0042632	cholesterol homeostasis	biological_process	584	0.0272585	6.42126	0.994652	0.299711	6.42126	0.537907	0.289294	6.42126	0.475908	-0.0329629	6.42126	0.953826	-0.374247	6.42126	0.334011	-0.359637	6.42126	0.358814	-0.759394	6.42126	0.0236665	-1.34664	6.42126	2.7063e-05	-1.16555	6.42126	0.000273287	-0.408299	6.42126	0.24206	-1.07111	6.42126	0.000821181	-0.512164	6.42126	0.132031	-0.403732	6.42126	0.243851	-0.855204	6.42126	0.00805449	-0.792019	6.42126	0.0150758
dd_Smed_v6_11024_0_1	GO:2000188	regulation of cholesterol homeostasis	biological_process	3081	-0.0632326	4.70108	0.947238	-0.0185812	4.70108	0.939375	-0.664985	4.70108	2.6867e-07	-0.784476	4.70108	4.04148e-10	-0.862741	4.70108	5.94044e-12	-0.593209	4.70108	6.337e-06	-0.363649	4.70108	0.00517888	-0.241851	4.70108	0.0675112	0.105523	4.70108	0.446449	0.129693	4.70108	0.342816	0.308608	4.70108	0.0127522	0.402794	4.70108	0.000791958	0.303685	4.70108	0.0130157	0.371506	4.70108	0.00198354	0.569667	4.70108	9.13383e-07
dd_Smed_v6_11478_0_1	GO:0045540	regulation of cholesterol biosynthetic process	biological_process	912	0.0525763	2.91696	0.967506	0.299582	2.91696	0.126914	0.108548	2.91696	0.600365	-0.0924789	2.91696	0.679401	-0.051448	2.91696	0.816843	-0.191658	2.91696	0.339558	-0.210041	2.91696	0.250078	-0.215591	2.91696	0.220576	-0.145448	2.91696	0.407251	-0.154835	2.91696	0.384214	-0.37761	2.91696	0.0228486	-0.291001	2.91696	0.0792939	-0.414718	2.91696	0.00912708	-0.382279	2.91696	0.0178593	-0.534598	2.91696	0.000739818
dd_Smed_v6_11478_0_1	GO:0042632	cholesterol homeostasis	biological_process	912	0.0525763	2.91696	0.967506	0.299582	2.91696	0.126914	0.108548	2.91696	0.600365	-0.0924789	2.91696	0.679401	-0.051448	2.91696	0.816843	-0.191658	2.91696	0.339558	-0.210041	2.91696	0.250078	-0.215591	2.91696	0.220576	-0.145448	2.91696	0.407251	-0.154835	2.91696	0.384214	-0.37761	2.91696	0.0228486	-0.291001	2.91696	0.0792939	-0.414718	2.91696	0.00912708	-0.382279	2.91696	0.0178593	-0.534598	2.91696	0.000739818
dd_Smed_v6_11513_1_1	GO:0045540	regulation of cholesterol biosynthetic process	biological_process	1257	0.0181754	4.7317	0.992618	0.231731	4.7317	0.343645	0.313923	4.7317	0.113993	0.143528	4.7317	0.542624	0.428225	4.7317	0.0207006	0.941919	4.7317	2.3766e-08	0.751704	4.7317	8.26743e-06	0.890277	4.7317	5.47864e-08	1.17127	4.7317	1.01869e-13	1.82298	4.7317	1.26051e-32	2.25737	4.7317	4.88726e-50	2.73595	4.7317	1.24433e-73	2.91345	4.7317	1.86971e-83	3.0164	4.7317	4.8219e-89	2.65823	4.7317	9.15557e-70
dd_Smed_v6_11639_0_1	GO:0006695	cholesterol biosynthetic process	biological_process	542	-0.00521917	-1.06146	0.99985	-2.23075	-1.06146	0.159255	-4.64706	-1.06146	0.00629235	-0.417379	-1.06146	0.786365	0.0786184	-1.06146	0.959836	-1.06085	-1.06146	0.457301	-0.577643	-1.06146	0.660487	0.293817	-1.06146	0.8165	2.26566	-1.06146	0.019187	-1.37442	-1.06146	0.260941	0.585496	-1.06146	0.613352	0.298539	-1.06146	0.804342	0.867599	-1.06146	0.419399	0.738207	-1.06146	0.505132	1.71982	-1.06146	0.0799106
dd_Smed_v6_11684_0_1	GO:0006695	cholesterol biosynthetic process	biological_process	611	0.319398	2.44801	0.550805	0.472023	2.44801	0.0263344	0.126021	2.44801	0.61101	0.0389902	2.44801	0.894868	-0.175842	2.44801	0.453674	-0.073525	2.44801	0.791471	-0.0719104	2.44801	0.770242	0.0111087	2.44801	0.965103	0.201549	2.44801	0.308641	0.321392	2.44801	0.0909115	0.221756	2.44801	0.2696	0.19621	2.44801	0.325423	0.209736	2.44801	0.278138	0.154744	2.44801	0.444709	0.265843	2.44801	0.157997
dd_Smed_v6_11714_0_1	GO:0042632	cholesterol homeostasis	biological_process	2306	-0.208079	3.68887	0.605955	-0.334894	3.68887	0.0289361	-0.767449	3.68887	8.25019e-09	-0.383085	3.68887	0.0052287	-0.599225	3.68887	4.43477e-06	-0.0906943	3.68887	0.594345	-0.382881	3.68887	0.00398315	-0.315258	3.68887	0.0170835	-0.460183	3.68887	0.000261214	-0.623549	3.68887	9.3086e-07	-0.479793	3.68887	0.000169987	-0.628877	3.68887	5.26961e-07	-0.426837	3.68887	0.000615365	-0.705316	3.68887	1.59765e-08	-0.675859	3.68887	4.82684e-08
dd_Smed_v6_12222_0_1	GO:0045541	negative regulation of cholesterol biosynthetic process	biological_process	3238	-0.0133062	4.30974	0.99479	-0.0895097	4.30974	0.740743	-0.118119	4.30974	0.578417	0.18001	4.30974	0.379373	-0.345453	4.30974	0.0539036	-0.0347812	4.30974	0.88765	-0.066332	4.30974	0.748166	-0.0267495	4.30974	0.898794	0.00240979	4.30974	0.991098	-0.14701	4.30974	0.41998	0.00235407	4.30974	0.990789	0.0755972	4.30974	0.691389	0.0213044	4.30974	0.917961	0.0354237	4.30974	0.858779	0.0326118	4.30974	0.871987
dd_Smed_v6_12222_0_1	GO:0045540	regulation of cholesterol biosynthetic process	biological_process	3238	-0.0133062	4.30974	0.99479	-0.0895097	4.30974	0.740743	-0.118119	4.30974	0.578417	0.18001	4.30974	0.379373	-0.345453	4.30974	0.0539036	-0.0347812	4.30974	0.88765	-0.066332	4.30974	0.748166	-0.0267495	4.30974	0.898794	0.00240979	4.30974	0.991098	-0.14701	4.30974	0.41998	0.00235407	4.30974	0.990789	0.0755972	4.30974	0.691389	0.0213044	4.30974	0.917961	0.0354237	4.30974	0.858779	0.0326118	4.30974	0.871987
dd_Smed_v6_12222_0_1	GO:0008203	cholesterol metabolic process	biological_process	3238	-0.0133062	4.30974	0.99479	-0.0895097	4.30974	0.740743	-0.118119	4.30974	0.578417	0.18001	4.30974	0.379373	-0.345453	4.30974	0.0539036	-0.0347812	4.30974	0.88765	-0.066332	4.30974	0.748166	-0.0267495	4.30974	0.898794	0.00240979	4.30974	0.991098	-0.14701	4.30974	0.41998	0.00235407	4.30974	0.990789	0.0755972	4.30974	0.691389	0.0213044	4.30974	0.917961	0.0354237	4.30974	0.858779	0.0326118	4.30974	0.871987
dd_Smed_v6_12246_0_1	GO:2000189	positive regulation of cholesterol homeostasis	biological_process	3067	0.0479767	5.20975	0.951429	0.137786	5.20975	0.333141	0.0803474	5.20975	0.547323	0.208653	5.20975	0.0723974	0.31919	5.20975	0.00246828	0.419063	5.20975	5.34848e-05	0.412976	5.20975	4.10175e-05	0.380788	5.20975	0.000143086	0.339808	5.20975	0.000622449	0.313307	5.20975	0.00193117	0.377806	5.20975	0.000133087	0.252827	5.20975	0.0131912	0.30686	5.20975	0.00198136	0.325876	5.20975	0.000998096	0.143602	5.20975	0.181104
dd_Smed_v6_12439_0_1	GO:0010875	positive regulation of cholesterol efflux	biological_process	2339	0.229019	3.59086	0.648473	0.207456	3.59086	0.320672	0.29105	3.59086	0.085053	0.23231	3.59086	0.198643	0.3837	3.59086	0.0157089	0.21113	3.59086	0.2467	0.115856	3.59086	0.528172	0.091701	3.59086	0.616774	0.203201	3.59086	0.204401	-0.0322161	3.59086	0.865861	0.221346	3.59086	0.169715	0.0647641	3.59086	0.721362	0.146329	3.59086	0.374093	0.183203	3.59086	0.253995	0.0242364	3.59086	0.899571
dd_Smed_v6_12439_0_1	GO:0008203	cholesterol metabolic process	biological_process	2339	0.229019	3.59086	0.648473	0.207456	3.59086	0.320672	0.29105	3.59086	0.085053	0.23231	3.59086	0.198643	0.3837	3.59086	0.0157089	0.21113	3.59086	0.2467	0.115856	3.59086	0.528172	0.091701	3.59086	0.616774	0.203201	3.59086	0.204401	-0.0322161	3.59086	0.865861	0.221346	3.59086	0.169715	0.0647641	3.59086	0.721362	0.146329	3.59086	0.374093	0.183203	3.59086	0.253995	0.0242364	3.59086	0.899571
dd_Smed_v6_12439_0_1	GO:0042632	cholesterol homeostasis	biological_process	2339	0.229019	3.59086	0.648473	0.207456	3.59086	0.320672	0.29105	3.59086	0.085053	0.23231	3.59086	0.198643	0.3837	3.59086	0.0157089	0.21113	3.59086	0.2467	0.115856	3.59086	0.528172	0.091701	3.59086	0.616774	0.203201	3.59086	0.204401	-0.0322161	3.59086	0.865861	0.221346	3.59086	0.169715	0.0647641	3.59086	0.721362	0.146329	3.59086	0.374093	0.183203	3.59086	0.253995	0.0242364	3.59086	0.899571
dd_Smed_v6_12439_0_1	GO:0032367	intracellular cholesterol transport	biological_process	2339	0.229019	3.59086	0.648473	0.207456	3.59086	0.320672	0.29105	3.59086	0.085053	0.23231	3.59086	0.198643	0.3837	3.59086	0.0157089	0.21113	3.59086	0.2467	0.115856	3.59086	0.528172	0.091701	3.59086	0.616774	0.203201	3.59086	0.204401	-0.0322161	3.59086	0.865861	0.221346	3.59086	0.169715	0.0647641	3.59086	0.721362	0.146329	3.59086	0.374093	0.183203	3.59086	0.253995	0.0242364	3.59086	0.899571
dd_Smed_v6_12439_0_1	GO:0043691	reverse cholesterol transport	biological_process	2339	0.229019	3.59086	0.648473	0.207456	3.59086	0.320672	0.29105	3.59086	0.085053	0.23231	3.59086	0.198643	0.3837	3.59086	0.0157089	0.21113	3.59086	0.2467	0.115856	3.59086	0.528172	0.091701	3.59086	0.616774	0.203201	3.59086	0.204401	-0.0322161	3.59086	0.865861	0.221346	3.59086	0.169715	0.0647641	3.59086	0.721362	0.146329	3.59086	0.374093	0.183203	3.59086	0.253995	0.0242364	3.59086	0.899571
dd_Smed_v6_12439_0_1	GO:0010887	negative regulation of cholesterol storage	biological_process	2339	0.229019	3.59086	0.648473	0.207456	3.59086	0.320672	0.29105	3.59086	0.085053	0.23231	3.59086	0.198643	0.3837	3.59086	0.0157089	0.21113	3.59086	0.2467	0.115856	3.59086	0.528172	0.091701	3.59086	0.616774	0.203201	3.59086	0.204401	-0.0322161	3.59086	0.865861	0.221346	3.59086	0.169715	0.0647641	3.59086	0.721362	0.146329	3.59086	0.374093	0.183203	3.59086	0.253995	0.0242364	3.59086	0.899571
dd_Smed_v6_12439_0_1	GO:0033344	cholesterol efflux	biological_process	2339	0.229019	3.59086	0.648473	0.207456	3.59086	0.320672	0.29105	3.59086	0.085053	0.23231	3.59086	0.198643	0.3837	3.59086	0.0157089	0.21113	3.59086	0.2467	0.115856	3.59086	0.528172	0.091701	3.59086	0.616774	0.203201	3.59086	0.204401	-0.0322161	3.59086	0.865861	0.221346	3.59086	0.169715	0.0647641	3.59086	0.721362	0.146329	3.59086	0.374093	0.183203	3.59086	0.253995	0.0242364	3.59086	0.899571
dd_Smed_v6_12699_0_1	GO:0008203	cholesterol metabolic process	biological_process	3351	0.0843655	4.98351	0.892155	-0.309727	4.98351	0.0124128	-0.417543	4.98351	0.000163035	-0.112123	4.98351	0.40634	0.00197527	4.98351	0.993973	0.00713848	4.98351	0.967527	0.0639796	4.98351	0.62063	0.131575	4.98351	0.253954	0.185209	4.98351	0.0850984	0.0628614	4.98351	0.606032	0.195051	4.98351	0.0713302	0.159027	4.98351	0.146317	0.242002	4.98351	0.0193452	0.256968	4.98351	0.0126172	0.165398	4.98351	0.125147
dd_Smed_v6_12706_0_1	GO:2000188	regulation of cholesterol homeostasis	biological_process	2532	0.0268577	4.39724	0.972832	0.0050089	4.39724	0.982594	-0.101787	4.39724	0.417495	0.280025	4.39724	0.00580282	0.383229	4.39724	5.91303e-05	0.454757	4.39724	2.94369e-06	0.421808	4.39724	7.5924e-06	0.32776	4.39724	0.000578064	0.381942	4.39724	2.71187e-05	0.354783	4.39724	0.00014322	0.341517	4.39724	0.000261305	0.154581	4.39724	0.12571	0.245044	4.39724	0.00897888	0.352437	4.39724	0.00011255	0.175697	4.39724	0.0720246
dd_Smed_v6_12727_0_1	GO:0045540	regulation of cholesterol biosynthetic process	biological_process	2034	0.0361915	4.17449	0.970279	0.20463	4.17449	0.162761	-0.00698655	4.17449	0.970112	0.152168	4.17449	0.273732	0.220336	4.17449	0.0767255	0.0966565	4.17449	0.518958	0.190876	4.17449	0.123076	0.128802	4.17449	0.312766	0.0910343	4.17449	0.475698	0.101106	4.17449	0.430675	0.0799239	4.17449	0.548483	-0.0183774	4.17449	0.895666	0.0873156	4.17449	0.489504	0.0472856	4.17449	0.724564	0.0784304	4.17449	0.540922
dd_Smed_v6_12727_0_1	GO:0008203	cholesterol metabolic process	biological_process	2034	0.0361915	4.17449	0.970279	0.20463	4.17449	0.162761	-0.00698655	4.17449	0.970112	0.152168	4.17449	0.273732	0.220336	4.17449	0.0767255	0.0966565	4.17449	0.518958	0.190876	4.17449	0.123076	0.128802	4.17449	0.312766	0.0910343	4.17449	0.475698	0.101106	4.17449	0.430675	0.0799239	4.17449	0.548483	-0.0183774	4.17449	0.895666	0.0873156	4.17449	0.489504	0.0472856	4.17449	0.724564	0.0784304	4.17449	0.540922
dd_Smed_v6_12777_0_1	GO:0006695	cholesterol biosynthetic process	biological_process	1099	0.399882	0.113551	0.942691	-1.81786	0.113551	0.0748321	-2.09041	0.113551	0.0239107	0.179808	0.113551	0.876653	0.798471	0.113551	0.351381	0.108756	0.113551	0.925575	-0.363337	0.113551	0.698205	0.929323	0.113551	0.232846	1.8086	0.113551	0.010998	-0.458664	0.113551	0.59726	0.0211123	0.113551	0.983086	0.781722	0.113551	0.313867	-0.0414935	0.113551	0.96362	0.421963	0.113551	0.607679	0.889896	0.113551	0.23991
dd_Smed_v6_12799_0_1	GO:0042632	cholesterol homeostasis	biological_process	2074	0.188651	4.70259	0.578343	0.225112	4.70259	0.110558	0.180955	4.70259	0.164349	0.0749067	4.70259	0.632626	0.134306	4.70259	0.315017	0.528824	4.70259	2.1204e-06	0.502467	4.70259	3.76291e-06	0.527266	4.70259	8.2386e-07	0.380017	4.70259	0.000432314	0.488282	4.70259	4.52017e-06	0.415493	4.70259	0.000116719	0.29954	4.70259	0.00669322	0.370864	4.70259	0.000530431	0.350799	4.70259	0.0011702	0.250934	4.70259	0.0242485
dd_Smed_v6_12799_0_1	GO:0010875	positive regulation of cholesterol efflux	biological_process	2074	0.188651	4.70259	0.578343	0.225112	4.70259	0.110558	0.180955	4.70259	0.164349	0.0749067	4.70259	0.632626	0.134306	4.70259	0.315017	0.528824	4.70259	2.1204e-06	0.502467	4.70259	3.76291e-06	0.527266	4.70259	8.2386e-07	0.380017	4.70259	0.000432314	0.488282	4.70259	4.52017e-06	0.415493	4.70259	0.000116719	0.29954	4.70259	0.00669322	0.370864	4.70259	0.000530431	0.350799	4.70259	0.0011702	0.250934	4.70259	0.0242485
dd_Smed_v6_1299_0_1	GO:0006695	cholesterol biosynthetic process	biological_process	1528	-0.111457	6.05405	0.809023	-0.288455	6.05405	0.00984873	-0.267419	6.05405	0.00969505	-0.589826	6.05405	6.79813e-10	-0.708472	6.05405	6.18357e-14	-0.65988	6.05405	7.21581e-12	-0.696801	6.05405	1.72351e-13	-0.641126	6.05405	9.6992e-12	-0.774235	6.05405	6.62019e-17	-0.722749	6.05405	7.89379e-15	-0.703615	6.05405	3.8638e-14	-0.7084	6.05405	1.92068e-14	-0.688913	6.05405	7.04024e-14	-0.642422	6.05405	3.61561e-12	-0.413424	6.05405	1.02188e-05
dd_Smed_v6_1299_0_1	GO:0045540	regulation of cholesterol biosynthetic process	biological_process	1528	-0.111457	6.05405	0.809023	-0.288455	6.05405	0.00984873	-0.267419	6.05405	0.00969505	-0.589826	6.05405	6.79813e-10	-0.708472	6.05405	6.18357e-14	-0.65988	6.05405	7.21581e-12	-0.696801	6.05405	1.72351e-13	-0.641126	6.05405	9.6992e-12	-0.774235	6.05405	6.62019e-17	-0.722749	6.05405	7.89379e-15	-0.703615	6.05405	3.8638e-14	-0.7084	6.05405	1.92068e-14	-0.688913	6.05405	7.04024e-14	-0.642422	6.05405	3.61561e-12	-0.413424	6.05405	1.02188e-05
dd_Smed_v6_13164_0_1	GO:0033490	cholesterol biosynthetic process via lathosterol	biological_process	1644	0.0147425	2.97123	0.997546	0.370639	2.97123	0.230438	0.240736	2.97123	0.403314	-0.278287	2.97123	0.350609	-0.460581	2.97123	0.079863	-1.06399	2.97123	2.01836e-05	-1.34363	2.97123	3.1314e-08	-1.30186	2.97123	5.45439e-08	-1.27473	2.97123	5.67682e-08	-1.27983	2.97123	6.85189e-08	-1.82994	2.97123	5.02713e-14	-1.39102	2.97123	3.60036e-09	-1.33949	2.97123	9.03815e-09	-1.1479	2.97123	9.42704e-07	-1.11829	2.97123	1.55967e-06
dd_Smed_v6_13164_0_1	GO:0008203	cholesterol metabolic process	biological_process	1644	0.0147425	2.97123	0.997546	0.370639	2.97123	0.230438	0.240736	2.97123	0.403314	-0.278287	2.97123	0.350609	-0.460581	2.97123	0.079863	-1.06399	2.97123	2.01836e-05	-1.34363	2.97123	3.1314e-08	-1.30186	2.97123	5.45439e-08	-1.27473	2.97123	5.67682e-08	-1.27983	2.97123	6.85189e-08	-1.82994	2.97123	5.02713e-14	-1.39102	2.97123	3.60036e-09	-1.33949	2.97123	9.03815e-09	-1.1479	2.97123	9.42704e-07	-1.11829	2.97123	1.55967e-06
dd_Smed_v6_13164_0_1	GO:0033489	cholesterol biosynthetic process via desmosterol	biological_process	1644	0.0147425	2.97123	0.997546	0.370639	2.97123	0.230438	0.240736	2.97123	0.403314	-0.278287	2.97123	0.350609	-0.460581	2.97123	0.079863	-1.06399	2.97123	2.01836e-05	-1.34363	2.97123	3.1314e-08	-1.30186	2.97123	5.45439e-08	-1.27473	2.97123	5.67682e-08	-1.27983	2.97123	6.85189e-08	-1.82994	2.97123	5.02713e-14	-1.39102	2.97123	3.60036e-09	-1.33949	2.97123	9.03815e-09	-1.1479	2.97123	9.42704e-07	-1.11829	2.97123	1.55967e-06
dd_Smed_v6_13164_0_1	GO:0006695	cholesterol biosynthetic process	biological_process	1644	0.0147425	2.97123	0.997546	0.370639	2.97123	0.230438	0.240736	2.97123	0.403314	-0.278287	2.97123	0.350609	-0.460581	2.97123	0.079863	-1.06399	2.97123	2.01836e-05	-1.34363	2.97123	3.1314e-08	-1.30186	2.97123	5.45439e-08	-1.27473	2.97123	5.67682e-08	-1.27983	2.97123	6.85189e-08	-1.82994	2.97123	5.02713e-14	-1.39102	2.97123	3.60036e-09	-1.33949	2.97123	9.03815e-09	-1.1479	2.97123	9.42704e-07	-1.11829	2.97123	1.55967e-06
dd_Smed_v6_13273_0_1	GO:0045540	regulation of cholesterol biosynthetic process	biological_process	1032	0.10978	2.85228	0.932945	0.245747	2.85228	0.314253	0.147638	2.85228	0.522314	0.16905	2.85228	0.461567	0.378155	2.85228	0.0460787	0.424716	2.85228	0.0282785	0.389586	2.85228	0.0349406	0.26071	2.85228	0.172323	0.440435	2.85228	0.0107777	0.217092	2.85228	0.26031	0.318929	2.85228	0.0816753	0.416992	2.85228	0.0165134	0.471749	2.85228	0.00519929	0.339445	2.85228	0.0547386	0.367537	2.85228	0.0349078
dd_Smed_v6_13481_0_1	GO:0042632	cholesterol homeostasis	biological_process	673	0.317133	1.87962	0.752175	0.51602	1.87962	0.090861	0.70777	1.87962	0.00553432	0.251884	1.87962	0.429389	-0.0802186	1.87962	0.827672	-0.114792	1.87962	0.765159	0.236424	1.87962	0.428856	0.246436	1.87962	0.39064	0.222959	1.87962	0.420574	0.319494	1.87962	0.236023	0.66607	1.87962	0.00561059	0.634793	1.87962	0.0076908	1.11872	1.87962	2.07754e-07	1.22349	1.87962	1.22496e-08	1.51339	1.87962	2.79981e-13
dd_Smed_v6_13592_0_1	GO:0045540	regulation of cholesterol biosynthetic process	biological_process	1339	0.200403	3.55042	0.674959	0.349281	3.55042	0.0311993	0.39989	3.55042	0.00551838	0.190199	3.55042	0.255017	0.286508	3.55042	0.0541357	0.159628	3.55042	0.361623	0.600384	3.55042	5.25228e-06	0.64321	3.55042	5.72179e-07	0.659699	3.55042	1.40941e-07	0.683355	3.55042	6.36721e-08	0.610184	3.55042	1.85685e-06	0.499974	3.55042	0.000109835	0.250073	3.55042	0.0697854	0.375697	3.55042	0.00456137	0.46438	3.55042	0.000308398
dd_Smed_v6_13592_0_1	GO:0006695	cholesterol biosynthetic process	biological_process	1339	0.200403	3.55042	0.674959	0.349281	3.55042	0.0311993	0.39989	3.55042	0.00551838	0.190199	3.55042	0.255017	0.286508	3.55042	0.0541357	0.159628	3.55042	0.361623	0.600384	3.55042	5.25228e-06	0.64321	3.55042	5.72179e-07	0.659699	3.55042	1.40941e-07	0.683355	3.55042	6.36721e-08	0.610184	3.55042	1.85685e-06	0.499974	3.55042	0.000109835	0.250073	3.55042	0.0697854	0.375697	3.55042	0.00456137	0.46438	3.55042	0.000308398
dd_Smed_v6_1403_0_1	GO:0032385	positive regulation of intracellular cholesterol transport	biological_process	565	0.0413723	6.31494	0.973572	0.100124	6.31494	0.690793	-0.00412282	6.31494	0.98709	-0.115788	6.31494	0.589947	-0.325097	6.31494	0.059561	0.0899973	6.31494	0.669401	0.0384406	6.31494	0.853002	0.186634	6.31494	0.279625	0.285746	6.31494	0.076799	0.502834	6.31494	0.00109005	0.452354	6.31494	0.00339948	0.495765	6.31494	0.00122642	0.540887	6.31494	0.000375817	0.589576	6.31494	9.12263e-05	0.660483	6.31494	1.06769e-05
dd_Smed_v6_1403_0_1	GO:0030301	cholesterol transport	biological_process	565	0.0413723	6.31494	0.973572	0.100124	6.31494	0.690793	-0.00412282	6.31494	0.98709	-0.115788	6.31494	0.589947	-0.325097	6.31494	0.059561	0.0899973	6.31494	0.669401	0.0384406	6.31494	0.853002	0.186634	6.31494	0.279625	0.285746	6.31494	0.076799	0.502834	6.31494	0.00109005	0.452354	6.31494	0.00339948	0.495765	6.31494	0.00122642	0.540887	6.31494	0.000375817	0.589576	6.31494	9.12263e-05	0.660483	6.31494	1.06769e-05
dd_Smed_v6_14067_0_1	GO:0042632	cholesterol homeostasis	biological_process	3032	0.232127	4.22935	0.581688	0.284494	4.22935	0.0982749	0.0375054	4.22935	0.853641	0.0569828	4.22935	0.784808	-0.135528	4.22935	0.432207	-0.266782	4.22935	0.100462	0.0876121	4.22935	0.607499	-0.067843	4.22935	0.691034	-0.0835946	4.22935	0.60562	-0.223056	4.22935	0.136023	0.119775	4.22935	0.448309	0.0190968	4.22935	0.910907	0.185022	4.22935	0.203343	0.249257	4.22935	0.076784	0.415123	4.22935	0.0018996
dd_Smed_v6_1411_0_1	GO:0006695	cholesterol biosynthetic process	biological_process	1421	0.0560419	6.90911	0.945234	0.0870348	6.90911	0.596024	0.0770287	6.90911	0.577193	-0.146132	6.90911	0.2653	-0.13316	6.90911	0.290474	0.359808	6.90911	0.000946249	0.530654	6.90911	2.29844e-07	0.604619	6.90911	2.30529e-09	0.653499	6.90911	6.12694e-11	0.775303	6.90911	5.61241e-15	0.633104	6.90911	2.27033e-10	0.414665	6.90911	5.0234e-05	0.403957	6.90911	7.69343e-05	0.394957	6.90911	0.000109276	0.239364	6.90911	0.0246364
dd_Smed_v6_1427_0_1	GO:0042632	cholesterol homeostasis	biological_process	1223	-0.176287	7.12809	0.977038	-0.254468	7.12809	0.853047	-0.20345	7.12809	0.856742	-0.124241	7.12809	0.92302	-0.620348	7.12809	0.529938	-2.47001	7.12809	0.0037564	-3.09561	7.12809	0.00020929	-4.08132	7.12809	1.75684e-06	-5.10511	7.12809	7.39961e-09	-6.19449	7.12809	1.90367e-11	-6.99301	7.12809	2.15996e-13	-4.92647	7.12809	1.74338e-08	-3.77819	7.12809	6.2522e-06	-3.19526	7.12809	9.3437e-05	-1.16144	7.12809	0.161602
dd_Smed_v6_1458_0_1	GO:0090181	regulation of cholesterol metabolic process	biological_process	1494	-0.107213	7.68025	0.758915	-0.0815042	7.68025	0.513613	-0.0312657	7.68025	0.788515	-0.390088	7.68025	3.57433e-06	-0.447113	7.68025	5.666e-08	-0.392411	7.68025	2.68207e-06	-0.434365	7.68025	9.72458e-08	-0.423262	7.68025	1.80332e-07	-0.572454	7.68025	5.61714e-13	-0.543035	7.68025	8.71388e-12	-0.611068	7.68025	1.19185e-14	-0.655448	7.68025	9.94277e-17	-0.689571	7.68025	1.66493e-18	-0.742531	7.68025	3.04601e-21	-0.703932	7.68025	3.22003e-19
dd_Smed_v6_1556_0_1	GO:0032367	intracellular cholesterol transport	biological_process	1878	-0.0655582	7.76471	0.89027	0.08871	7.76471	0.441437	0.103773	7.76471	0.270205	-0.213851	7.76471	0.0139649	-0.20738	7.76471	0.0147215	-0.110044	7.76471	0.240137	-0.2034	7.76471	0.0131352	-0.271164	7.76471	0.00061756	-0.354519	7.76471	4.17941e-06	-0.321315	7.76471	3.46958e-05	-0.42722	7.76471	2.09477e-08	-0.397419	7.76471	1.99117e-07	-0.410899	7.76471	6.48643e-08	-0.383553	7.76471	4.90866e-07	-0.434915	7.76471	9.91798e-09
dd_Smed_v6_16036_0_1	GO:0006695	cholesterol biosynthetic process	biological_process	1173	0.160949	1.61192	0.95137	-0.490511	1.61192	0.293088	-1.31764	1.61192	0.000341537	-0.769489	1.61192	0.0473414	-0.247778	1.61192	0.565864	-1.70883	1.61192	4.96007e-06	-0.959036	1.61192	0.00769573	-1.53408	1.61192	1.4956e-05	-0.895607	1.61192	0.0101456	-1.40027	1.61192	6.20401e-05	-1.53383	1.61192	1.23671e-05	-2.07246	1.61192	5.76349e-09	-1.93275	1.61192	3.04717e-08	-1.95519	1.61192	3.24437e-08	-1.61462	1.61192	2.83007e-06
dd_Smed_v6_16036_0_1	GO:0045540	regulation of cholesterol biosynthetic process	biological_process	1173	0.160949	1.61192	0.95137	-0.490511	1.61192	0.293088	-1.31764	1.61192	0.000341537	-0.769489	1.61192	0.0473414	-0.247778	1.61192	0.565864	-1.70883	1.61192	4.96007e-06	-0.959036	1.61192	0.00769573	-1.53408	1.61192	1.4956e-05	-0.895607	1.61192	0.0101456	-1.40027	1.61192	6.20401e-05	-1.53383	1.61192	1.23671e-05	-2.07246	1.61192	5.76349e-09	-1.93275	1.61192	3.04717e-08	-1.95519	1.61192	3.24437e-08	-1.61462	1.61192	2.83007e-06
dd_Smed_v6_16312_0_1	GO:0010875	positive regulation of cholesterol efflux	biological_process	205	-0.333128	0.0302992	0.885138	0.347149	0.0302992	0.531441	0.803053	0.0302992	0.0312522	0.690166	0.0302992	0.0690673	0.615823	0.0302992	0.10753	0.427689	0.0302992	0.354114	0.402577	0.0302992	0.338729	0.307315	0.0302992	0.468852	0.207526	0.0302992	0.622378	0.18149	0.0302992	0.681969	0.859352	0.0302992	0.0105935	0.113132	0.0302992	0.800631	0.101642	0.0302992	0.817576	0.179679	0.0302992	0.669798	0.242362	0.0302992	0.550057
dd_Smed_v6_16312_0_1	GO:0033344	cholesterol efflux	biological_process	205	-0.333128	0.0302992	0.885138	0.347149	0.0302992	0.531441	0.803053	0.0302992	0.0312522	0.690166	0.0302992	0.0690673	0.615823	0.0302992	0.10753	0.427689	0.0302992	0.354114	0.402577	0.0302992	0.338729	0.307315	0.0302992	0.468852	0.207526	0.0302992	0.622378	0.18149	0.0302992	0.681969	0.859352	0.0302992	0.0105935	0.113132	0.0302992	0.800631	0.101642	0.0302992	0.817576	0.179679	0.0302992	0.669798	0.242362	0.0302992	0.550057
dd_Smed_v6_16312_0_1	GO:0042632	cholesterol homeostasis	biological_process	205	-0.333128	0.0302992	0.885138	0.347149	0.0302992	0.531441	0.803053	0.0302992	0.0312522	0.690166	0.0302992	0.0690673	0.615823	0.0302992	0.10753	0.427689	0.0302992	0.354114	0.402577	0.0302992	0.338729	0.307315	0.0302992	0.468852	0.207526	0.0302992	0.622378	0.18149	0.0302992	0.681969	0.859352	0.0302992	0.0105935	0.113132	0.0302992	0.800631	0.101642	0.0302992	0.817576	0.179679	0.0302992	0.669798	0.242362	0.0302992	0.550057
dd_Smed_v6_16312_0_1	GO:0032383	regulation of intracellular cholesterol transport	biological_process	205	-0.333128	0.0302992	0.885138	0.347149	0.0302992	0.531441	0.803053	0.0302992	0.0312522	0.690166	0.0302992	0.0690673	0.615823	0.0302992	0.10753	0.427689	0.0302992	0.354114	0.402577	0.0302992	0.338729	0.307315	0.0302992	0.468852	0.207526	0.0302992	0.622378	0.18149	0.0302992	0.681969	0.859352	0.0302992	0.0105935	0.113132	0.0302992	0.800631	0.101642	0.0302992	0.817576	0.179679	0.0302992	0.669798	0.242362	0.0302992	0.550057
dd_Smed_v6_16312_0_1	GO:0010874	regulation of cholesterol efflux	biological_process	205	-0.333128	0.0302992	0.885138	0.347149	0.0302992	0.531441	0.803053	0.0302992	0.0312522	0.690166	0.0302992	0.0690673	0.615823	0.0302992	0.10753	0.427689	0.0302992	0.354114	0.402577	0.0302992	0.338729	0.307315	0.0302992	0.468852	0.207526	0.0302992	0.622378	0.18149	0.0302992	0.681969	0.859352	0.0302992	0.0105935	0.113132	0.0302992	0.800631	0.101642	0.0302992	0.817576	0.179679	0.0302992	0.669798	0.242362	0.0302992	0.550057
dd_Smed_v6_16388_0_1	GO:2000188	regulation of cholesterol homeostasis	biological_process	1925	0.246646	2.98478	0.681876	-0.11526	2.98478	0.687854	-0.541671	2.98478	0.00568302	-0.577301	2.98478	0.00259682	-0.360114	2.98478	0.0677811	0.0650838	2.98478	0.796984	0.163072	2.98478	0.423472	0.187896	2.98478	0.331562	0.101015	2.98478	0.611859	0.318707	2.98478	0.0719431	0.223637	2.98478	0.229081	0.351801	2.98478	0.0407521	0.251881	2.98478	0.154063	0.485417	2.98478	0.00319622	0.461514	2.98478	0.00512136
dd_Smed_v6_18661_0_1	GO:0090119	vesicle-mediated cholesterol transport	biological_process	1581	0.149854	1.99406	0.924749	0.600119	1.99406	0.0219301	0.804372	1.99406	0.000389857	0.555411	1.99406	0.0224125	0.26253	1.99406	0.333654	-0.0254369	1.99406	0.947561	0.159858	1.99406	0.569948	0.00436177	1.99406	0.989856	0.253086	1.99406	0.304198	-0.33021	1.99406	0.199083	-0.623638	1.99406	0.0122664	-0.378746	1.99406	0.130473	-0.77895	1.99406	0.00111728	-0.949146	1.99406	9.84811e-05	-0.609604	1.99406	0.0112822
dd_Smed_v6_1871_0_1	GO:0006695	cholesterol biosynthetic process	biological_process	4759	0.0156538	5.82287	0.99856	-0.964105	5.82287	0.00661623	-1.93692	5.82287	7.86151e-10	0.506215	5.82287	0.173418	0.550688	5.82287	0.113729	-0.373611	5.82287	0.314575	-0.34402	5.82287	0.3305	-0.513164	5.82287	0.120255	0.125726	5.82287	0.735603	-0.79211	5.82287	0.0118039	-0.37163	5.82287	0.27093	-0.200126	5.82287	0.576702	-0.300406	5.82287	0.38047	-0.227265	5.82287	0.515157	0.096415	5.82287	0.799864
dd_Smed_v6_194_0_1	GO:0045540	regulation of cholesterol biosynthetic process	biological_process	17568	-0.225841	11.4636	0.883888	0.0747519	11.4636	0.873424	0.378809	11.4636	0.215901	0.819988	11.4636	0.0036743	0.974007	11.4636	0.000322945	1.27165	11.4636	1.39303e-06	0.949647	11.4636	0.000303288	1.01295	11.4636	9.61952e-05	1.12945	11.4636	1.11395e-05	0.920711	11.4636	0.000389295	1.15143	11.4636	6.64273e-06	1.13735	11.4636	9.02335e-06	1.12591	11.4636	1.10873e-05	1.25572	11.4636	7.98931e-07	1.0293	11.4636	6.10387e-05
dd_Smed_v6_194_0_1	GO:0033344	cholesterol efflux	biological_process	17568	-0.225841	11.4636	0.883888	0.0747519	11.4636	0.873424	0.378809	11.4636	0.215901	0.819988	11.4636	0.0036743	0.974007	11.4636	0.000322945	1.27165	11.4636	1.39303e-06	0.949647	11.4636	0.000303288	1.01295	11.4636	9.61952e-05	1.12945	11.4636	1.11395e-05	0.920711	11.4636	0.000389295	1.15143	11.4636	6.64273e-06	1.13735	11.4636	9.02335e-06	1.12591	11.4636	1.10873e-05	1.25572	11.4636	7.98931e-07	1.0293	11.4636	6.10387e-05
dd_Smed_v6_194_0_1	GO:0008203	cholesterol metabolic process	biological_process	17568	-0.225841	11.4636	0.883888	0.0747519	11.4636	0.873424	0.378809	11.4636	0.215901	0.819988	11.4636	0.0036743	0.974007	11.4636	0.000322945	1.27165	11.4636	1.39303e-06	0.949647	11.4636	0.000303288	1.01295	11.4636	9.61952e-05	1.12945	11.4636	1.11395e-05	0.920711	11.4636	0.000389295	1.15143	11.4636	6.64273e-06	1.13735	11.4636	9.02335e-06	1.12591	11.4636	1.10873e-05	1.25572	11.4636	7.98931e-07	1.0293	11.4636	6.10387e-05
dd_Smed_v6_194_0_1	GO:0042632	cholesterol homeostasis	biological_process	17568	-0.225841	11.4636	0.883888	0.0747519	11.4636	0.873424	0.378809	11.4636	0.215901	0.819988	11.4636	0.0036743	0.974007	11.4636	0.000322945	1.27165	11.4636	1.39303e-06	0.949647	11.4636	0.000303288	1.01295	11.4636	9.61952e-05	1.12945	11.4636	1.11395e-05	0.920711	11.4636	0.000389295	1.15143	11.4636	6.64273e-06	1.13735	11.4636	9.02335e-06	1.12591	11.4636	1.10873e-05	1.25572	11.4636	7.98931e-07	1.0293	11.4636	6.10387e-05
dd_Smed_v6_194_0_1	GO:0030301	cholesterol transport	biological_process	17568	-0.225841	11.4636	0.883888	0.0747519	11.4636	0.873424	0.378809	11.4636	0.215901	0.819988	11.4636	0.0036743	0.974007	11.4636	0.000322945	1.27165	11.4636	1.39303e-06	0.949647	11.4636	0.000303288	1.01295	11.4636	9.61952e-05	1.12945	11.4636	1.11395e-05	0.920711	11.4636	0.000389295	1.15143	11.4636	6.64273e-06	1.13735	11.4636	9.02335e-06	1.12591	11.4636	1.10873e-05	1.25572	11.4636	7.98931e-07	1.0293	11.4636	6.10387e-05
dd_Smed_v6_194_0_1	GO:0010886	positive regulation of cholesterol storage	biological_process	17568	-0.225841	11.4636	0.883888	0.0747519	11.4636	0.873424	0.378809	11.4636	0.215901	0.819988	11.4636	0.0036743	0.974007	11.4636	0.000322945	1.27165	11.4636	1.39303e-06	0.949647	11.4636	0.000303288	1.01295	11.4636	9.61952e-05	1.12945	11.4636	1.11395e-05	0.920711	11.4636	0.000389295	1.15143	11.4636	6.64273e-06	1.13735	11.4636	9.02335e-06	1.12591	11.4636	1.10873e-05	1.25572	11.4636	7.98931e-07	1.0293	11.4636	6.10387e-05
dd_Smed_v6_2016_0_1	GO:0006695	cholesterol biosynthetic process	biological_process	2023	0.0738291	7.10489	0.89922	0.30966	7.10489	0.00341929	0.443513	7.10489	2.36285e-06	0.562408	7.10489	7.40737e-10	0.491614	7.10489	9.76427e-08	0.921256	7.10489	2.863e-25	1.1813	7.10489	5.12411e-42	1.38707	7.10489	4.82116e-58	1.47631	7.10489	4.30048e-66	1.52929	7.10489	1.12128e-70	1.37442	7.10489	2.47399e-57	1.24927	7.10489	8.79242e-48	1.11451	7.10489	1.86713e-38	1.06579	7.10489	3.66736e-35	0.82731	7.10489	1.59954e-21
dd_Smed_v6_20433_0_1	GO:0008203	cholesterol metabolic process	biological_process	1094	0.686971	1.82401	0.706631	2.57425	1.82401	6.5043e-08	0.658055	1.82401	0.271595	0.828237	1.82401	0.154651	0.595038	1.82401	0.318813	0.665252	1.82401	0.273871	1.01513	1.82401	0.0504048	1.53091	1.82401	0.00133034	1.49635	1.82401	0.0014141	1.34791	1.82401	0.0050208	1.85296	1.82401	5.07276e-05	2.90382	1.82401	3.26261e-11	3.18553	1.82401	2.23267e-13	3.94285	1.82401	1.15086e-19	3.67943	1.82401	2.42144e-17
dd_Smed_v6_20782_0_1	GO:0010875	positive regulation of cholesterol efflux	biological_process	2268	0.265241	2.55619	0.797753	0.211247	2.55619	0.548677	0.660793	2.55619	0.00491561	0.34128	2.55619	0.209321	0.397717	2.55619	0.114994	0.599688	2.55619	0.0136713	0.406849	2.55619	0.0968255	0.46123	2.55619	0.0490693	0.560414	2.55619	0.0116926	0.864175	2.55619	4.97296e-05	0.903295	2.55619	1.92832e-05	0.505002	2.55619	0.0248726	0.962424	2.55619	2.85721e-06	1.34507	2.55619	1.50552e-11	1.15537	2.55619	1.06135e-08
dd_Smed_v6_20782_0_1	GO:0010887	negative regulation of cholesterol storage	biological_process	2268	0.265241	2.55619	0.797753	0.211247	2.55619	0.548677	0.660793	2.55619	0.00491561	0.34128	2.55619	0.209321	0.397717	2.55619	0.114994	0.599688	2.55619	0.0136713	0.406849	2.55619	0.0968255	0.46123	2.55619	0.0490693	0.560414	2.55619	0.0116926	0.864175	2.55619	4.97296e-05	0.903295	2.55619	1.92832e-05	0.505002	2.55619	0.0248726	0.962424	2.55619	2.85721e-06	1.34507	2.55619	1.50552e-11	1.15537	2.55619	1.06135e-08
dd_Smed_v6_20782_0_1	GO:0042632	cholesterol homeostasis	biological_process	2268	0.265241	2.55619	0.797753	0.211247	2.55619	0.548677	0.660793	2.55619	0.00491561	0.34128	2.55619	0.209321	0.397717	2.55619	0.114994	0.599688	2.55619	0.0136713	0.406849	2.55619	0.0968255	0.46123	2.55619	0.0490693	0.560414	2.55619	0.0116926	0.864175	2.55619	4.97296e-05	0.903295	2.55619	1.92832e-05	0.505002	2.55619	0.0248726	0.962424	2.55619	2.85721e-06	1.34507	2.55619	1.50552e-11	1.15537	2.55619	1.06135e-08
dd_Smed_v6_20782_0_1	GO:0043691	reverse cholesterol transport	biological_process	2268	0.265241	2.55619	0.797753	0.211247	2.55619	0.548677	0.660793	2.55619	0.00491561	0.34128	2.55619	0.209321	0.397717	2.55619	0.114994	0.599688	2.55619	0.0136713	0.406849	2.55619	0.0968255	0.46123	2.55619	0.0490693	0.560414	2.55619	0.0116926	0.864175	2.55619	4.97296e-05	0.903295	2.55619	1.92832e-05	0.505002	2.55619	0.0248726	0.962424	2.55619	2.85721e-06	1.34507	2.55619	1.50552e-11	1.15537	2.55619	1.06135e-08
dd_Smed_v6_20782_0_1	GO:0033344	cholesterol efflux	biological_process	2268	0.265241	2.55619	0.797753	0.211247	2.55619	0.548677	0.660793	2.55619	0.00491561	0.34128	2.55619	0.209321	0.397717	2.55619	0.114994	0.599688	2.55619	0.0136713	0.406849	2.55619	0.0968255	0.46123	2.55619	0.0490693	0.560414	2.55619	0.0116926	0.864175	2.55619	4.97296e-05	0.903295	2.55619	1.92832e-05	0.505002	2.55619	0.0248726	0.962424	2.55619	2.85721e-06	1.34507	2.55619	1.50552e-11	1.15537	2.55619	1.06135e-08
dd_Smed_v6_20782_0_1	GO:0008203	cholesterol metabolic process	biological_process	2268	0.265241	2.55619	0.797753	0.211247	2.55619	0.548677	0.660793	2.55619	0.00491561	0.34128	2.55619	0.209321	0.397717	2.55619	0.114994	0.599688	2.55619	0.0136713	0.406849	2.55619	0.0968255	0.46123	2.55619	0.0490693	0.560414	2.55619	0.0116926	0.864175	2.55619	4.97296e-05	0.903295	2.55619	1.92832e-05	0.505002	2.55619	0.0248726	0.962424	2.55619	2.85721e-06	1.34507	2.55619	1.50552e-11	1.15537	2.55619	1.06135e-08
dd_Smed_v6_20782_0_1	GO:0032367	intracellular cholesterol transport	biological_process	2268	0.265241	2.55619	0.797753	0.211247	2.55619	0.548677	0.660793	2.55619	0.00491561	0.34128	2.55619	0.209321	0.397717	2.55619	0.114994	0.599688	2.55619	0.0136713	0.406849	2.55619	0.0968255	0.46123	2.55619	0.0490693	0.560414	2.55619	0.0116926	0.864175	2.55619	4.97296e-05	0.903295	2.55619	1.92832e-05	0.505002	2.55619	0.0248726	0.962424	2.55619	2.85721e-06	1.34507	2.55619	1.50552e-11	1.15537	2.55619	1.06135e-08
dd_Smed_v6_21124_0_1	GO:0042632	cholesterol homeostasis	biological_process	630	-0.0863825	0.677173	0.981127	0.453174	0.677173	0.461832	0.774422	0.677173	0.0919625	0.365198	0.677173	0.508077	0.645344	0.677173	0.165135	0.396593	0.677173	0.469279	0.440786	0.677173	0.368264	0.739377	0.677173	0.0855637	0.659137	0.677173	0.120419	1.18316	0.677173	0.00246827	0.701781	0.677173	0.101784	0.752358	0.677173	0.070273	1.31074	0.677173	0.000469691	1.31043	0.677173	0.000496035	1.24732	0.677173	0.000967545
dd_Smed_v6_21124_0_1	GO:0032367	intracellular cholesterol transport	biological_process	630	-0.0863825	0.677173	0.981127	0.453174	0.677173	0.461832	0.774422	0.677173	0.0919625	0.365198	0.677173	0.508077	0.645344	0.677173	0.165135	0.396593	0.677173	0.469279	0.440786	0.677173	0.368264	0.739377	0.677173	0.0855637	0.659137	0.677173	0.120419	1.18316	0.677173	0.00246827	0.701781	0.677173	0.101784	0.752358	0.677173	0.070273	1.31074	0.677173	0.000469691	1.31043	0.677173	0.000496035	1.24732	0.677173	0.000967545
dd_Smed_v6_21124_0_1	GO:0032383	regulation of intracellular cholesterol transport	biological_process	630	-0.0863825	0.677173	0.981127	0.453174	0.677173	0.461832	0.774422	0.677173	0.0919625	0.365198	0.677173	0.508077	0.645344	0.677173	0.165135	0.396593	0.677173	0.469279	0.440786	0.677173	0.368264	0.739377	0.677173	0.0855637	0.659137	0.677173	0.120419	1.18316	0.677173	0.00246827	0.701781	0.677173	0.101784	0.752358	0.677173	0.070273	1.31074	0.677173	0.000469691	1.31043	0.677173	0.000496035	1.24732	0.677173	0.000967545
dd_Smed_v6_21124_0_1	GO:0010887	negative regulation of cholesterol storage	biological_process	630	-0.0863825	0.677173	0.981127	0.453174	0.677173	0.461832	0.774422	0.677173	0.0919625	0.365198	0.677173	0.508077	0.645344	0.677173	0.165135	0.396593	0.677173	0.469279	0.440786	0.677173	0.368264	0.739377	0.677173	0.0855637	0.659137	0.677173	0.120419	1.18316	0.677173	0.00246827	0.701781	0.677173	0.101784	0.752358	0.677173	0.070273	1.31074	0.677173	0.000469691	1.31043	0.677173	0.000496035	1.24732	0.677173	0.000967545
dd_Smed_v6_21124_0_1	GO:0010875	positive regulation of cholesterol efflux	biological_process	630	-0.0863825	0.677173	0.981127	0.453174	0.677173	0.461832	0.774422	0.677173	0.0919625	0.365198	0.677173	0.508077	0.645344	0.677173	0.165135	0.396593	0.677173	0.469279	0.440786	0.677173	0.368264	0.739377	0.677173	0.0855637	0.659137	0.677173	0.120419	1.18316	0.677173	0.00246827	0.701781	0.677173	0.101784	0.752358	0.677173	0.070273	1.31074	0.677173	0.000469691	1.31043	0.677173	0.000496035	1.24732	0.677173	0.000967545
dd_Smed_v6_21124_0_1	GO:0033344	cholesterol efflux	biological_process	630	-0.0863825	0.677173	0.981127	0.453174	0.677173	0.461832	0.774422	0.677173	0.0919625	0.365198	0.677173	0.508077	0.645344	0.677173	0.165135	0.396593	0.677173	0.469279	0.440786	0.677173	0.368264	0.739377	0.677173	0.0855637	0.659137	0.677173	0.120419	1.18316	0.677173	0.00246827	0.701781	0.677173	0.101784	0.752358	0.677173	0.070273	1.31074	0.677173	0.000469691	1.31043	0.677173	0.000496035	1.24732	0.677173	0.000967545
dd_Smed_v6_21124_0_1	GO:0043691	reverse cholesterol transport	biological_process	630	-0.0863825	0.677173	0.981127	0.453174	0.677173	0.461832	0.774422	0.677173	0.0919625	0.365198	0.677173	0.508077	0.645344	0.677173	0.165135	0.396593	0.677173	0.469279	0.440786	0.677173	0.368264	0.739377	0.677173	0.0855637	0.659137	0.677173	0.120419	1.18316	0.677173	0.00246827	0.701781	0.677173	0.101784	0.752358	0.677173	0.070273	1.31074	0.677173	0.000469691	1.31043	0.677173	0.000496035	1.24732	0.677173	0.000967545
dd_Smed_v6_21124_0_1	GO:0008203	cholesterol metabolic process	biological_process	630	-0.0863825	0.677173	0.981127	0.453174	0.677173	0.461832	0.774422	0.677173	0.0919625	0.365198	0.677173	0.508077	0.645344	0.677173	0.165135	0.396593	0.677173	0.469279	0.440786	0.677173	0.368264	0.739377	0.677173	0.0855637	0.659137	0.677173	0.120419	1.18316	0.677173	0.00246827	0.701781	0.677173	0.101784	0.752358	0.677173	0.070273	1.31074	0.677173	0.000469691	1.31043	0.677173	0.000496035	1.24732	0.677173	0.000967545
dd_Smed_v6_21124_0_1	GO:0010874	regulation of cholesterol efflux	biological_process	630	-0.0863825	0.677173	0.981127	0.453174	0.677173	0.461832	0.774422	0.677173	0.0919625	0.365198	0.677173	0.508077	0.645344	0.677173	0.165135	0.396593	0.677173	0.469279	0.440786	0.677173	0.368264	0.739377	0.677173	0.0855637	0.659137	0.677173	0.120419	1.18316	0.677173	0.00246827	0.701781	0.677173	0.101784	0.752358	0.677173	0.070273	1.31074	0.677173	0.000469691	1.31043	0.677173	0.000496035	1.24732	0.677173	0.000967545
dd_Smed_v6_21866_0_1	GO:0033489	cholesterol biosynthetic process via desmosterol	biological_process	1691	0.111095	0.977233	0.970837	0.59631	0.977233	0.18947	-0.011334	0.977233	0.984388	0.155231	0.977233	0.768711	0.646247	0.977233	0.0935933	0.0992824	0.977233	0.853309	0.279817	0.977233	0.510608	0.195419	0.977233	0.649893	-0.26945	0.977233	0.515092	-0.0997406	0.977233	0.823101	-0.288012	0.977233	0.496348	-0.61401	0.977233	0.116699	-0.831241	0.977233	0.0285076	-1.18552	0.977233	0.00224505	-1.08637	0.977233	0.00443987
dd_Smed_v6_21866_0_1	GO:0033490	cholesterol biosynthetic process via lathosterol	biological_process	1691	0.111095	0.977233	0.970837	0.59631	0.977233	0.18947	-0.011334	0.977233	0.984388	0.155231	0.977233	0.768711	0.646247	0.977233	0.0935933	0.0992824	0.977233	0.853309	0.279817	0.977233	0.510608	0.195419	0.977233	0.649893	-0.26945	0.977233	0.515092	-0.0997406	0.977233	0.823101	-0.288012	0.977233	0.496348	-0.61401	0.977233	0.116699	-0.831241	0.977233	0.0285076	-1.18552	0.977233	0.00224505	-1.08637	0.977233	0.00443987
dd_Smed_v6_21866_0_1	GO:0006695	cholesterol biosynthetic process	biological_process	1691	0.111095	0.977233	0.970837	0.59631	0.977233	0.18947	-0.011334	0.977233	0.984388	0.155231	0.977233	0.768711	0.646247	0.977233	0.0935933	0.0992824	0.977233	0.853309	0.279817	0.977233	0.510608	0.195419	0.977233	0.649893	-0.26945	0.977233	0.515092	-0.0997406	0.977233	0.823101	-0.288012	0.977233	0.496348	-0.61401	0.977233	0.116699	-0.831241	0.977233	0.0285076	-1.18552	0.977233	0.00224505	-1.08637	0.977233	0.00443987
dd_Smed_v6_21866_0_1	GO:0008203	cholesterol metabolic process	biological_process	1691	0.111095	0.977233	0.970837	0.59631	0.977233	0.18947	-0.011334	0.977233	0.984388	0.155231	0.977233	0.768711	0.646247	0.977233	0.0935933	0.0992824	0.977233	0.853309	0.279817	0.977233	0.510608	0.195419	0.977233	0.649893	-0.26945	0.977233	0.515092	-0.0997406	0.977233	0.823101	-0.288012	0.977233	0.496348	-0.61401	0.977233	0.116699	-0.831241	0.977233	0.0285076	-1.18552	0.977233	0.00224505	-1.08637	0.977233	0.00443987
dd_Smed_v6_22061_0_1	GO:0090119	vesicle-mediated cholesterol transport	biological_process	1509	0.632131	3.32158	0.91361	0.776264	3.32158	0.564602	1.31445	3.32158	0.202117	1.96095	3.32158	0.0550523	2.6028	3.32158	0.00737638	1.75137	3.32158	0.0771688	3.86448	3.32158	5.19689e-05	4.47542	3.32158	3.76721e-06	4.17369	3.32158	1.15278e-05	1.57357	3.32158	0.0912499	2.25672	3.32158	0.013486	-0.0727733	3.32158	0.947693	-1.68715	3.32158	0.0751742	-1.5457	3.32158	0.102947	-2.54596	3.32158	0.00793081
dd_Smed_v6_22211_0_1	GO:2000188	regulation of cholesterol homeostasis	biological_process	1709	-0.159692	2.2892	0.917209	0.163827	2.2892	0.650798	-0.139187	2.2892	0.660397	-0.643073	2.2892	0.0146157	-0.320957	2.2892	0.24338	-0.291441	2.2892	0.33073	0.417347	2.2892	0.0786664	0.0092757	2.2892	0.97674	0.0811545	2.2892	0.766195	0.499585	2.2892	0.0242656	0.917062	2.2892	6.10058e-06	1.26234	2.2892	4.27416e-11	1.29497	2.2892	6.3985e-12	1.57996	2.2892	1.37785e-17	1.52113	2.2892	2.11816e-16
dd_Smed_v6_2256_0_1	GO:0032374	regulation of cholesterol transport	biological_process	794	0.0481283	5.81823	0.950204	0.366452	5.81823	0.00067906	0.445809	5.81823	6.28454e-06	0.174031	5.81823	0.13483	0.117252	5.81823	0.321842	0.162295	5.81823	0.155402	-0.0277454	5.81823	0.833157	-0.121441	5.81823	0.272022	-0.127011	5.81823	0.235341	-0.0615849	5.81823	0.593987	-0.0727946	5.81823	0.529311	-0.120622	5.81823	0.263182	-0.150651	5.81823	0.148538	-0.25014	5.81823	0.0121122	-0.180979	5.81823	0.0771523
dd_Smed_v6_2300_0_1	GO:0010875	positive regulation of cholesterol efflux	biological_process	6924	-0.136898	7.86363	0.839636	0.0826761	7.86363	0.704831	0.0480463	7.86363	0.798322	-0.00402662	7.86363	0.988537	-0.0194321	7.86363	0.924245	-0.109243	7.86363	0.524864	-0.375989	7.86363	0.00619485	-0.51778	7.86363	9.48113e-05	-0.542813	7.86363	3.57097e-05	-0.748132	7.86363	7.24802e-09	-0.692457	7.86363	8.60765e-08	-0.828373	7.86363	1.18976e-10	-0.697556	7.86363	6.6018e-08	-0.790993	7.86363	7.0865e-10	-0.838104	7.86363	6.61226e-11
dd_Smed_v6_2300_0_1	GO:0042632	cholesterol homeostasis	biological_process	6924	-0.136898	7.86363	0.839636	0.0826761	7.86363	0.704831	0.0480463	7.86363	0.798322	-0.00402662	7.86363	0.988537	-0.0194321	7.86363	0.924245	-0.109243	7.86363	0.524864	-0.375989	7.86363	0.00619485	-0.51778	7.86363	9.48113e-05	-0.542813	7.86363	3.57097e-05	-0.748132	7.86363	7.24802e-09	-0.692457	7.86363	8.60765e-08	-0.828373	7.86363	1.18976e-10	-0.697556	7.86363	6.6018e-08	-0.790993	7.86363	7.0865e-10	-0.838104	7.86363	6.61226e-11
dd_Smed_v6_2300_0_1	GO:0032367	intracellular cholesterol transport	biological_process	6924	-0.136898	7.86363	0.839636	0.0826761	7.86363	0.704831	0.0480463	7.86363	0.798322	-0.00402662	7.86363	0.988537	-0.0194321	7.86363	0.924245	-0.109243	7.86363	0.524864	-0.375989	7.86363	0.00619485	-0.51778	7.86363	9.48113e-05	-0.542813	7.86363	3.57097e-05	-0.748132	7.86363	7.24802e-09	-0.692457	7.86363	8.60765e-08	-0.828373	7.86363	1.18976e-10	-0.697556	7.86363	6.6018e-08	-0.790993	7.86363	7.0865e-10	-0.838104	7.86363	6.61226e-11
dd_Smed_v6_2300_0_1	GO:0010874	regulation of cholesterol efflux	biological_process	6924	-0.136898	7.86363	0.839636	0.0826761	7.86363	0.704831	0.0480463	7.86363	0.798322	-0.00402662	7.86363	0.988537	-0.0194321	7.86363	0.924245	-0.109243	7.86363	0.524864	-0.375989	7.86363	0.00619485	-0.51778	7.86363	9.48113e-05	-0.542813	7.86363	3.57097e-05	-0.748132	7.86363	7.24802e-09	-0.692457	7.86363	8.60765e-08	-0.828373	7.86363	1.18976e-10	-0.697556	7.86363	6.6018e-08	-0.790993	7.86363	7.0865e-10	-0.838104	7.86363	6.61226e-11
dd_Smed_v6_2300_0_1	GO:0008203	cholesterol metabolic process	biological_process	6924	-0.136898	7.86363	0.839636	0.0826761	7.86363	0.704831	0.0480463	7.86363	0.798322	-0.00402662	7.86363	0.988537	-0.0194321	7.86363	0.924245	-0.109243	7.86363	0.524864	-0.375989	7.86363	0.00619485	-0.51778	7.86363	9.48113e-05	-0.542813	7.86363	3.57097e-05	-0.748132	7.86363	7.24802e-09	-0.692457	7.86363	8.60765e-08	-0.828373	7.86363	1.18976e-10	-0.697556	7.86363	6.6018e-08	-0.790993	7.86363	7.0865e-10	-0.838104	7.86363	6.61226e-11
dd_Smed_v6_2300_0_1	GO:0010887	negative regulation of cholesterol storage	biological_process	6924	-0.136898	7.86363	0.839636	0.0826761	7.86363	0.704831	0.0480463	7.86363	0.798322	-0.00402662	7.86363	0.988537	-0.0194321	7.86363	0.924245	-0.109243	7.86363	0.524864	-0.375989	7.86363	0.00619485	-0.51778	7.86363	9.48113e-05	-0.542813	7.86363	3.57097e-05	-0.748132	7.86363	7.24802e-09	-0.692457	7.86363	8.60765e-08	-0.828373	7.86363	1.18976e-10	-0.697556	7.86363	6.6018e-08	-0.790993	7.86363	7.0865e-10	-0.838104	7.86363	6.61226e-11
dd_Smed_v6_2300_0_1	GO:0043691	reverse cholesterol transport	biological_process	6924	-0.136898	7.86363	0.839636	0.0826761	7.86363	0.704831	0.0480463	7.86363	0.798322	-0.00402662	7.86363	0.988537	-0.0194321	7.86363	0.924245	-0.109243	7.86363	0.524864	-0.375989	7.86363	0.00619485	-0.51778	7.86363	9.48113e-05	-0.542813	7.86363	3.57097e-05	-0.748132	7.86363	7.24802e-09	-0.692457	7.86363	8.60765e-08	-0.828373	7.86363	1.18976e-10	-0.697556	7.86363	6.6018e-08	-0.790993	7.86363	7.0865e-10	-0.838104	7.86363	6.61226e-11
dd_Smed_v6_2300_0_1	GO:0033344	cholesterol efflux	biological_process	6924	-0.136898	7.86363	0.839636	0.0826761	7.86363	0.704831	0.0480463	7.86363	0.798322	-0.00402662	7.86363	0.988537	-0.0194321	7.86363	0.924245	-0.109243	7.86363	0.524864	-0.375989	7.86363	0.00619485	-0.51778	7.86363	9.48113e-05	-0.542813	7.86363	3.57097e-05	-0.748132	7.86363	7.24802e-09	-0.692457	7.86363	8.60765e-08	-0.828373	7.86363	1.18976e-10	-0.697556	7.86363	6.6018e-08	-0.790993	7.86363	7.0865e-10	-0.838104	7.86363	6.61226e-11
dd_Smed_v6_2329_0_1	GO:0045541	negative regulation of cholesterol biosynthetic process	biological_process	759	-0.0418438	5.11433	0.985437	-0.0743106	5.11433	0.875295	0.176278	5.11433	0.611041	-0.313281	5.11433	0.350021	-0.505356	5.11433	0.0865517	-0.367164	5.11433	0.236345	-0.349482	5.11433	0.235846	-0.0109626	5.11433	0.97649	-0.185608	5.11433	0.539923	-1.06187	5.11433	4.71489e-05	-0.816311	5.11433	0.00192863	-1.21119	5.11433	2.90141e-06	-1.83191	5.11433	1.36662e-12	-1.82118	5.11433	1.88621e-12	-2.49058	5.11433	3.41014e-21
dd_Smed_v6_2472_0_1	GO:0008203	cholesterol metabolic process	biological_process	1943	0.0688276	6.36244	0.960061	0.672523	6.36244	0.000208015	0.89604	6.36244	6.92316e-08	0.828523	6.36244	8.49027e-07	0.763546	6.36244	5.63288e-06	0.28698	6.36244	0.1318	0.188211	6.36244	0.326016	0.214846	6.36244	0.244142	-0.0740109	6.36244	0.71355	-0.658047	6.36244	7.04845e-05	-0.720011	6.36244	1.15428e-05	-0.740304	6.36244	6.26529e-06	-0.857059	6.36244	1.33967e-07	-0.76134	6.36244	3.04969e-06	-0.9936	6.36244	8.63125e-10
dd_Smed_v6_2561_0_1	GO:0008203	cholesterol metabolic process	biological_process	1976	0.0331134	7.37362	0.968188	0.158784	7.37362	0.224519	0.216912	7.37362	0.0441059	-0.113371	7.37362	0.369208	-0.0664599	7.37362	0.603472	-0.130069	7.37362	0.268655	0.0458029	7.37362	0.712655	-0.00422446	7.37362	0.975851	-0.0972542	7.37362	0.374652	-0.0901903	7.37362	0.415808	0.111632	7.37362	0.30355	-0.0901665	7.37362	0.415299	0.0241106	7.37362	0.84344	0.101961	7.37362	0.3417	0.00553151	7.37362	0.964418
dd_Smed_v6_2567_0_1	GO:0008203	cholesterol metabolic process	biological_process	1733	-0.0350233	6.57703	0.977011	0.123238	6.57703	0.59093	0.00843435	6.57703	0.971855	-0.478083	6.57703	0.0025986	-0.324693	6.57703	0.0462645	0.221063	6.57703	0.19822	0.219153	6.57703	0.178398	0.214793	6.57703	0.179371	0.382233	6.57703	0.0102421	0.540221	6.57703	0.0001938	0.445418	6.57703	0.00235681	0.509176	6.57703	0.000446658	0.492747	6.57703	0.000681232	0.603011	6.57703	2.36886e-05	0.504994	6.57703	0.000479537
dd_Smed_v6_2567_0_1	GO:0042632	cholesterol homeostasis	biological_process	1733	-0.0350233	6.57703	0.977011	0.123238	6.57703	0.59093	0.00843435	6.57703	0.971855	-0.478083	6.57703	0.0025986	-0.324693	6.57703	0.0462645	0.221063	6.57703	0.19822	0.219153	6.57703	0.178398	0.214793	6.57703	0.179371	0.382233	6.57703	0.0102421	0.540221	6.57703	0.0001938	0.445418	6.57703	0.00235681	0.509176	6.57703	0.000446658	0.492747	6.57703	0.000681232	0.603011	6.57703	2.36886e-05	0.504994	6.57703	0.000479537
dd_Smed_v6_2567_0_1	GO:0010878	cholesterol storage	biological_process	1733	-0.0350233	6.57703	0.977011	0.123238	6.57703	0.59093	0.00843435	6.57703	0.971855	-0.478083	6.57703	0.0025986	-0.324693	6.57703	0.0462645	0.221063	6.57703	0.19822	0.219153	6.57703	0.178398	0.214793	6.57703	0.179371	0.382233	6.57703	0.0102421	0.540221	6.57703	0.0001938	0.445418	6.57703	0.00235681	0.509176	6.57703	0.000446658	0.492747	6.57703	0.000681232	0.603011	6.57703	2.36886e-05	0.504994	6.57703	0.000479537
dd_Smed_v6_2567_0_1	GO:0034435	cholesterol esterification	biological_process	1733	-0.0350233	6.57703	0.977011	0.123238	6.57703	0.59093	0.00843435	6.57703	0.971855	-0.478083	6.57703	0.0025986	-0.324693	6.57703	0.0462645	0.221063	6.57703	0.19822	0.219153	6.57703	0.178398	0.214793	6.57703	0.179371	0.382233	6.57703	0.0102421	0.540221	6.57703	0.0001938	0.445418	6.57703	0.00235681	0.509176	6.57703	0.000446658	0.492747	6.57703	0.000681232	0.603011	6.57703	2.36886e-05	0.504994	6.57703	0.000479537
dd_Smed_v6_2567_0_1	GO:0033344	cholesterol efflux	biological_process	1733	-0.0350233	6.57703	0.977011	0.123238	6.57703	0.59093	0.00843435	6.57703	0.971855	-0.478083	6.57703	0.0025986	-0.324693	6.57703	0.0462645	0.221063	6.57703	0.19822	0.219153	6.57703	0.178398	0.214793	6.57703	0.179371	0.382233	6.57703	0.0102421	0.540221	6.57703	0.0001938	0.445418	6.57703	0.00235681	0.509176	6.57703	0.000446658	0.492747	6.57703	0.000681232	0.603011	6.57703	2.36886e-05	0.504994	6.57703	0.000479537
dd_Smed_v6_2627_0_1	GO:0042632	cholesterol homeostasis	biological_process	3752	-0.271693	7.42632	0.163044	-0.0925953	7.42632	0.552954	0.147891	7.42632	0.214593	0.182667	7.42632	0.128518	0.261224	7.42632	0.0165524	0.0301757	7.42632	0.838945	0.106423	7.42632	0.365977	0.0386095	7.42632	0.760354	-0.0440217	7.42632	0.719168	-0.0110191	7.42632	0.932715	0.0567001	7.42632	0.639597	0.207383	7.42632	0.0467343	0.518817	7.42632	9.06647e-08	0.573394	7.42632	2.77156e-09	0.709994	7.42632	1.18677e-13
dd_Smed_v6_26550_0_1	GO:0032367	intracellular cholesterol transport	biological_process	574	-0.17066	0.804194	0.945234	-0.160607	0.804194	0.778837	0.287524	0.804194	0.474803	0.40955	0.804194	0.271962	0.171146	0.804194	0.682498	0.243044	0.804194	0.570978	0.371703	0.804194	0.299299	0.171786	0.804194	0.653948	0.169537	0.804194	0.642668	0.21876	0.804194	0.546697	0.517539	0.804194	0.104834	0.192641	0.804194	0.594341	0.686116	0.804194	0.0182893	1.07767	0.804194	7.21573e-05	0.760368	0.804194	0.00802019
dd_Smed_v6_26550_0_1	GO:0008203	cholesterol metabolic process	biological_process	574	-0.17066	0.804194	0.945234	-0.160607	0.804194	0.778837	0.287524	0.804194	0.474803	0.40955	0.804194	0.271962	0.171146	0.804194	0.682498	0.243044	0.804194	0.570978	0.371703	0.804194	0.299299	0.171786	0.804194	0.653948	0.169537	0.804194	0.642668	0.21876	0.804194	0.546697	0.517539	0.804194	0.104834	0.192641	0.804194	0.594341	0.686116	0.804194	0.0182893	1.07767	0.804194	7.21573e-05	0.760368	0.804194	0.00802019
dd_Smed_v6_26550_0_1	GO:0033344	cholesterol efflux	biological_process	574	-0.17066	0.804194	0.945234	-0.160607	0.804194	0.778837	0.287524	0.804194	0.474803	0.40955	0.804194	0.271962	0.171146	0.804194	0.682498	0.243044	0.804194	0.570978	0.371703	0.804194	0.299299	0.171786	0.804194	0.653948	0.169537	0.804194	0.642668	0.21876	0.804194	0.546697	0.517539	0.804194	0.104834	0.192641	0.804194	0.594341	0.686116	0.804194	0.0182893	1.07767	0.804194	7.21573e-05	0.760368	0.804194	0.00802019
dd_Smed_v6_26550_0_1	GO:0010875	positive regulation of cholesterol efflux	biological_process	574	-0.17066	0.804194	0.945234	-0.160607	0.804194	0.778837	0.287524	0.804194	0.474803	0.40955	0.804194	0.271962	0.171146	0.804194	0.682498	0.243044	0.804194	0.570978	0.371703	0.804194	0.299299	0.171786	0.804194	0.653948	0.169537	0.804194	0.642668	0.21876	0.804194	0.546697	0.517539	0.804194	0.104834	0.192641	0.804194	0.594341	0.686116	0.804194	0.0182893	1.07767	0.804194	7.21573e-05	0.760368	0.804194	0.00802019
dd_Smed_v6_26550_0_1	GO:0042632	cholesterol homeostasis	biological_process	574	-0.17066	0.804194	0.945234	-0.160607	0.804194	0.778837	0.287524	0.804194	0.474803	0.40955	0.804194	0.271962	0.171146	0.804194	0.682498	0.243044	0.804194	0.570978	0.371703	0.804194	0.299299	0.171786	0.804194	0.653948	0.169537	0.804194	0.642668	0.21876	0.804194	0.546697	0.517539	0.804194	0.104834	0.192641	0.804194	0.594341	0.686116	0.804194	0.0182893	1.07767	0.804194	7.21573e-05	0.760368	0.804194	0.00802019
dd_Smed_v6_26550_0_1	GO:0010887	negative regulation of cholesterol storage	biological_process	574	-0.17066	0.804194	0.945234	-0.160607	0.804194	0.778837	0.287524	0.804194	0.474803	0.40955	0.804194	0.271962	0.171146	0.804194	0.682498	0.243044	0.804194	0.570978	0.371703	0.804194	0.299299	0.171786	0.804194	0.653948	0.169537	0.804194	0.642668	0.21876	0.804194	0.546697	0.517539	0.804194	0.104834	0.192641	0.804194	0.594341	0.686116	0.804194	0.0182893	1.07767	0.804194	7.21573e-05	0.760368	0.804194	0.00802019
dd_Smed_v6_26550_0_1	GO:0043691	reverse cholesterol transport	biological_process	574	-0.17066	0.804194	0.945234	-0.160607	0.804194	0.778837	0.287524	0.804194	0.474803	0.40955	0.804194	0.271962	0.171146	0.804194	0.682498	0.243044	0.804194	0.570978	0.371703	0.804194	0.299299	0.171786	0.804194	0.653948	0.169537	0.804194	0.642668	0.21876	0.804194	0.546697	0.517539	0.804194	0.104834	0.192641	0.804194	0.594341	0.686116	0.804194	0.0182893	1.07767	0.804194	7.21573e-05	0.760368	0.804194	0.00802019
dd_Smed_v6_2663_0_1	GO:0090181	regulation of cholesterol metabolic process	biological_process	1948	0.0194846	6.97859	0.98443	0.109794	6.97859	0.519737	0.0513579	6.97859	0.7438	-0.0771949	6.97859	0.628446	-0.160021	6.97859	0.228767	0.184995	6.97859	0.155473	0.0809427	6.97859	0.555587	0.0596598	6.97859	0.663246	0.142764	6.97859	0.24448	0.231874	6.97859	0.047655	0.213319	6.97859	0.0700971	0.273551	6.97859	0.0168601	0.285859	6.97859	0.0119118	0.334313	6.97859	0.00278951	0.266231	6.97859	0.019877
dd_Smed_v6_2884_0_1	GO:0045540	regulation of cholesterol biosynthetic process	biological_process	549	-0.107558	4.42593	0.88554	-0.24769	4.42593	0.131554	-0.482322	4.42593	0.000329353	-0.566824	4.42593	1.68368e-05	-0.83687	4.42593	6.07452e-11	-0.800983	4.42593	1.2859e-09	-0.688873	4.42593	9.15061e-08	-0.566521	4.42593	9.43327e-06	-0.565427	4.42593	6.80064e-06	-0.575974	4.42593	5.32269e-06	-0.66559	4.42593	1.27628e-07	-0.651362	4.42593	1.96819e-07	-0.713454	4.42593	8.13718e-09	-0.79198	4.42593	2.00187e-10	-0.487938	4.42593	9.96601e-05
dd_Smed_v6_2892_0_1	GO:0032385	positive regulation of intracellular cholesterol transport	biological_process	1380	-0.087479	6.00375	0.892155	-0.15526	6.00375	0.288306	-0.0659245	6.00375	0.644421	-0.475882	6.00375	1.35779e-05	-0.321877	6.00375	0.0043537	-0.211593	6.00375	0.0783406	-0.48576	6.00375	5.09432e-06	-0.409968	6.00375	0.000116714	-0.500066	6.00375	1.54821e-06	-0.378459	6.00375	0.000359409	-0.50855	6.00375	1.03694e-06	-0.49599	6.00375	1.82279e-06	-0.473871	6.00375	4.83887e-06	-0.54243	6.00375	1.46795e-07	-0.527545	6.00375	3.16401e-07
dd_Smed_v6_2892_0_1	GO:0030301	cholesterol transport	biological_process	1380	-0.087479	6.00375	0.892155	-0.15526	6.00375	0.288306	-0.0659245	6.00375	0.644421	-0.475882	6.00375	1.35779e-05	-0.321877	6.00375	0.0043537	-0.211593	6.00375	0.0783406	-0.48576	6.00375	5.09432e-06	-0.409968	6.00375	0.000116714	-0.500066	6.00375	1.54821e-06	-0.378459	6.00375	0.000359409	-0.50855	6.00375	1.03694e-06	-0.49599	6.00375	1.82279e-06	-0.473871	6.00375	4.83887e-06	-0.54243	6.00375	1.46795e-07	-0.527545	6.00375	3.16401e-07
dd_Smed_v6_2965_0_1	GO:0006695	cholesterol biosynthetic process	biological_process	1832	0.0589717	6.52283	0.929104	0.253341	6.52283	0.0175678	0.310785	6.52283	0.0010468	0.0115514	6.52283	0.940822	0.105952	6.52283	0.336972	0.0507403	6.52283	0.686939	0.0391222	6.52283	0.738313	-0.0556415	6.52283	0.614982	-0.186683	6.52283	0.0490471	-0.224819	6.52283	0.0166687	-0.361967	6.52283	6.16433e-05	-0.395703	6.52283	1.02116e-05	-0.3836	6.52283	1.75982e-05	-0.324076	6.52283	0.000324288	-0.21549	6.52283	0.0203897
dd_Smed_v6_301_0_1	GO:0006695	cholesterol biosynthetic process	biological_process	788	0.0406892	8.15575	0.965827	-0.0290138	8.15575	0.88376	-0.0134164	8.15575	0.935625	-0.214862	8.15575	0.0906255	-0.391685	8.15575	0.000515436	-0.488283	8.15575	8.84271e-06	-0.500579	8.15575	3.23263e-06	-0.361864	8.15575	0.000916113	-0.417093	8.15575	9.95459e-05	-0.423492	8.15575	7.68845e-05	-0.516013	8.15575	9.95888e-07	-0.40873	8.15575	0.000133732	-0.47584	8.15575	6.96046e-06	-0.514035	8.15575	1.02808e-06	-0.360086	8.15575	0.000814935
dd_Smed_v6_30574_0_1	GO:0042632	cholesterol homeostasis	biological_process	3395	0.258543	1.91469	0.846647	0.975602	1.91469	0.000318092	0.827693	1.91469	0.00162644	0.887918	1.91469	0.000570243	0.86577	1.91469	0.000721978	0.713812	1.91469	0.00928741	0.804241	1.91469	0.00168982	0.501774	1.91469	0.0619727	0.599987	1.91469	0.0187637	0.544116	1.91469	0.0389569	0.454141	1.91469	0.0930085	0.287766	1.91469	0.310288	0.106989	1.91469	0.729515	0.392582	1.91469	0.143407	0.068692	1.91469	0.83233
dd_Smed_v6_30574_0_1	GO:0010887	negative regulation of cholesterol storage	biological_process	3395	0.258543	1.91469	0.846647	0.975602	1.91469	0.000318092	0.827693	1.91469	0.00162644	0.887918	1.91469	0.000570243	0.86577	1.91469	0.000721978	0.713812	1.91469	0.00928741	0.804241	1.91469	0.00168982	0.501774	1.91469	0.0619727	0.599987	1.91469	0.0187637	0.544116	1.91469	0.0389569	0.454141	1.91469	0.0930085	0.287766	1.91469	0.310288	0.106989	1.91469	0.729515	0.392582	1.91469	0.143407	0.068692	1.91469	0.83233
dd_Smed_v6_30574_0_1	GO:0033344	cholesterol efflux	biological_process	3395	0.258543	1.91469	0.846647	0.975602	1.91469	0.000318092	0.827693	1.91469	0.00162644	0.887918	1.91469	0.000570243	0.86577	1.91469	0.000721978	0.713812	1.91469	0.00928741	0.804241	1.91469	0.00168982	0.501774	1.91469	0.0619727	0.599987	1.91469	0.0187637	0.544116	1.91469	0.0389569	0.454141	1.91469	0.0930085	0.287766	1.91469	0.310288	0.106989	1.91469	0.729515	0.392582	1.91469	0.143407	0.068692	1.91469	0.83233
dd_Smed_v6_30574_0_1	GO:0010874	regulation of cholesterol efflux	biological_process	3395	0.258543	1.91469	0.846647	0.975602	1.91469	0.000318092	0.827693	1.91469	0.00162644	0.887918	1.91469	0.000570243	0.86577	1.91469	0.000721978	0.713812	1.91469	0.00928741	0.804241	1.91469	0.00168982	0.501774	1.91469	0.0619727	0.599987	1.91469	0.0187637	0.544116	1.91469	0.0389569	0.454141	1.91469	0.0930085	0.287766	1.91469	0.310288	0.106989	1.91469	0.729515	0.392582	1.91469	0.143407	0.068692	1.91469	0.83233
dd_Smed_v6_30574_0_1	GO:0010875	positive regulation of cholesterol efflux	biological_process	3395	0.258543	1.91469	0.846647	0.975602	1.91469	0.000318092	0.827693	1.91469	0.00162644	0.887918	1.91469	0.000570243	0.86577	1.91469	0.000721978	0.713812	1.91469	0.00928741	0.804241	1.91469	0.00168982	0.501774	1.91469	0.0619727	0.599987	1.91469	0.0187637	0.544116	1.91469	0.0389569	0.454141	1.91469	0.0930085	0.287766	1.91469	0.310288	0.106989	1.91469	0.729515	0.392582	1.91469	0.143407	0.068692	1.91469	0.83233
dd_Smed_v6_30574_0_1	GO:0032367	intracellular cholesterol transport	biological_process	3395	0.258543	1.91469	0.846647	0.975602	1.91469	0.000318092	0.827693	1.91469	0.00162644	0.887918	1.91469	0.000570243	0.86577	1.91469	0.000721978	0.713812	1.91469	0.00928741	0.804241	1.91469	0.00168982	0.501774	1.91469	0.0619727	0.599987	1.91469	0.0187637	0.544116	1.91469	0.0389569	0.454141	1.91469	0.0930085	0.287766	1.91469	0.310288	0.106989	1.91469	0.729515	0.392582	1.91469	0.143407	0.068692	1.91469	0.83233
dd_Smed_v6_30574_0_1	GO:0008203	cholesterol metabolic process	biological_process	3395	0.258543	1.91469	0.846647	0.975602	1.91469	0.000318092	0.827693	1.91469	0.00162644	0.887918	1.91469	0.000570243	0.86577	1.91469	0.000721978	0.713812	1.91469	0.00928741	0.804241	1.91469	0.00168982	0.501774	1.91469	0.0619727	0.599987	1.91469	0.0187637	0.544116	1.91469	0.0389569	0.454141	1.91469	0.0930085	0.287766	1.91469	0.310288	0.106989	1.91469	0.729515	0.392582	1.91469	0.143407	0.068692	1.91469	0.83233
dd_Smed_v6_30574_0_1	GO:0043691	reverse cholesterol transport	biological_process	3395	0.258543	1.91469	0.846647	0.975602	1.91469	0.000318092	0.827693	1.91469	0.00162644	0.887918	1.91469	0.000570243	0.86577	1.91469	0.000721978	0.713812	1.91469	0.00928741	0.804241	1.91469	0.00168982	0.501774	1.91469	0.0619727	0.599987	1.91469	0.0187637	0.544116	1.91469	0.0389569	0.454141	1.91469	0.0930085	0.287766	1.91469	0.310288	0.106989	1.91469	0.729515	0.392582	1.91469	0.143407	0.068692	1.91469	0.83233
dd_Smed_v6_3103_0_1	GO:0006707	cholesterol catabolic process	biological_process	1360	-0.120157	5.40986	0.781705	-0.313146	5.40986	0.00560686	-0.40505	5.40986	6.97126e-05	-0.47437	5.40986	2.00735e-06	-0.695347	5.40986	7.9785e-13	-0.385843	5.40986	0.000182316	-0.23418	5.40986	0.023695	-0.246842	5.40986	0.0148577	-0.35383	5.40986	0.000268293	-0.315479	5.40986	0.00137334	-0.39559	5.40986	4.55033e-05	-0.20473	5.40986	0.0422926	-0.229587	5.40986	0.0204751	-0.361415	5.40986	0.000176702	-0.366943	5.40986	0.000135032
dd_Smed_v6_3148_0_1	GO:0010886	positive regulation of cholesterol storage	biological_process	2099	-0.188606	6.75834	0.684963	0.0325283	6.75834	0.89077	0.0980822	6.75834	0.55926	-0.030473	6.75834	0.884126	-0.144249	6.75834	0.358155	0.100102	6.75834	0.55035	-0.110715	6.75834	0.471161	-0.199724	6.75834	0.152544	-0.284531	6.75834	0.0321983	-0.269129	6.75834	0.0446409	-0.310823	6.75834	0.0181997	-0.22501	6.75834	0.0970121	-0.278854	6.75834	0.0349359	-0.356124	6.75834	0.00582324	-0.2705	6.75834	0.0412114
dd_Smed_v6_3148_0_1	GO:0042632	cholesterol homeostasis	biological_process	2099	-0.188606	6.75834	0.684963	0.0325283	6.75834	0.89077	0.0980822	6.75834	0.55926	-0.030473	6.75834	0.884126	-0.144249	6.75834	0.358155	0.100102	6.75834	0.55035	-0.110715	6.75834	0.471161	-0.199724	6.75834	0.152544	-0.284531	6.75834	0.0321983	-0.269129	6.75834	0.0446409	-0.310823	6.75834	0.0181997	-0.22501	6.75834	0.0970121	-0.278854	6.75834	0.0349359	-0.356124	6.75834	0.00582324	-0.2705	6.75834	0.0412114
dd_Smed_v6_3168_0_1	GO:0045541	negative regulation of cholesterol biosynthetic process	biological_process	1480	-0.015238	6.69764	0.982732	0.260397	6.69764	0.00458196	0.306161	6.69764	0.000230677	0.0335568	6.69764	0.785478	0.00389752	6.69764	0.976497	0.223916	6.69764	0.00980159	0.160955	6.69764	0.0628965	0.133179	6.69764	0.126364	0.13536	6.69764	0.111932	0.24136	6.69764	0.00287535	0.151568	6.69764	0.0735137	0.160655	6.69764	0.0543492	0.166555	6.69764	0.0442097	0.14838	6.69764	0.0756731	0.0289705	6.69764	0.770495
dd_Smed_v6_32573_0_1	GO:1903064	positive regulation of reverse cholesterol transport	biological_process	780	-0.422294	0.83555	0.761678	-0.0841	0.83555	0.887732	0.106263	0.83555	0.814498	0.230421	0.83555	0.576374	0.144287	0.83555	0.731029	0.276481	0.83555	0.500028	0.402504	0.83555	0.243163	0.261947	0.83555	0.463983	0.220193	0.83555	0.525458	0.211233	0.83555	0.553786	0.573739	0.83555	0.0618729	0.403623	0.83555	0.205808	0.759714	0.83555	0.00650314	1.02234	0.83555	0.000131667	0.815855	0.83555	0.00319956
dd_Smed_v6_32573_0_1	GO:0010875	positive regulation of cholesterol efflux	biological_process	780	-0.422294	0.83555	0.761678	-0.0841	0.83555	0.887732	0.106263	0.83555	0.814498	0.230421	0.83555	0.576374	0.144287	0.83555	0.731029	0.276481	0.83555	0.500028	0.402504	0.83555	0.243163	0.261947	0.83555	0.463983	0.220193	0.83555	0.525458	0.211233	0.83555	0.553786	0.573739	0.83555	0.0618729	0.403623	0.83555	0.205808	0.759714	0.83555	0.00650314	1.02234	0.83555	0.000131667	0.815855	0.83555	0.00319956
dd_Smed_v6_32853_0_1	GO:0008203	cholesterol metabolic process	biological_process	699	0.0354432	0.827183	0.996813	-0.412658	0.827183	0.617031	0.186468	0.827183	0.787104	-0.6626	0.827183	0.311613	-0.48326	0.827183	0.451948	0.576442	0.827183	0.319954	0.670003	0.827183	0.193795	0.434639	0.827183	0.420834	0.890199	0.827183	0.0497184	0.662725	0.827183	0.17521	1.06883	0.827183	0.0166169	2.06933	0.827183	8.4492e-08	2.32377	0.827183	5.24619e-10	3.36777	0.827183	3.22205e-21	2.87126	0.827183	2.51506e-15
dd_Smed_v6_330_0_1	GO:0045540	regulation of cholesterol biosynthetic process	biological_process	3014	0.0372795	9.02986	0.965827	0.139506	9.02986	0.300905	0.0685536	9.02986	0.59644	-0.23021	9.02986	0.0383065	-0.349193	9.02986	0.000615422	-0.292024	9.02986	0.00476694	-0.318348	9.02986	0.00139306	-0.280403	9.02986	0.0048992	-0.36354	9.02986	0.000178541	-0.291652	9.02986	0.00310811	-0.438995	9.02986	4.2736e-06	-0.437985	9.02986	4.61576e-06	-0.410789	9.02986	1.82142e-05	-0.412303	9.02986	1.57768e-05	-0.274609	9.02986	0.0052962
dd_Smed_v6_33237_0_1	GO:0045541	negative regulation of cholesterol biosynthetic process	biological_process	548	0.0936497	-1.20873	0.994547	0.293938	-1.20873	0.885045	0.762488	-1.20873	0.585183	0.369464	-1.20873	0.822579	1.23661	-1.20873	0.314154	0.593887	-1.20873	0.689216	2.42232	-1.20873	0.0193521	2.57222	-1.20873	0.0114531	1.92818	-1.20873	0.06386	1.86001	-1.20873	0.077372	1.31644	-1.20873	0.236149	0.746159	-1.20873	0.532711	-0.352797	-1.20873	0.793639	-0.158594	-1.20873	0.906687	0.0210811	-1.20873	0.988517
dd_Smed_v6_3369_0_1	GO:0042632	cholesterol homeostasis	biological_process	3722	-0.190328	7.02143	0.507122	-0.0188107	7.02143	0.922836	0.0742437	7.02143	0.576197	-0.0703858	7.02143	0.621095	-0.0662835	7.02143	0.617158	0.00480598	7.02143	0.977831	-0.125556	7.02143	0.276597	-0.175769	7.02143	0.104756	-0.303854	7.02143	0.0027929	-0.416576	7.02143	3.00555e-05	-0.35485	7.02143	0.000407629	-0.391937	7.02143	8.473e-05	-0.33097	7.02143	0.000988804	-0.379682	7.02143	0.000132048	-0.41854	7.02143	2.33078e-05
dd_Smed_v6_3466_0_1	GO:0045540	regulation of cholesterol biosynthetic process	biological_process	3013	0.1188	6.71724	0.748206	0.401781	6.71724	2.9766e-05	0.506125	6.71724	1.39412e-08	0.537616	6.71724	1.09022e-09	0.595797	6.71724	7.78226e-12	0.712035	6.71724	2.51874e-16	0.730863	6.71724	1.57767e-17	0.587226	6.71724	1.03855e-11	0.655487	6.71724	1.24878e-14	0.615972	6.71724	5.40217e-13	0.507856	6.71724	3.63027e-09	0.468579	6.71724	5.7277e-08	0.408492	6.71724	2.45207e-06	0.421124	6.71724	1.14594e-06	0.279869	6.71724	0.00168055
dd_Smed_v6_3499_0_1	GO:0042632	cholesterol homeostasis	biological_process	2258	-0.0939976	6.33397	0.948193	-0.0895345	6.33397	0.778837	-0.138323	6.33397	0.570509	-0.318031	6.33397	0.155446	-0.38786	6.33397	0.0610916	0.139891	6.33397	0.564012	0.0304796	6.33397	0.9053	-0.00292685	6.33397	0.991645	-0.00829377	6.33397	0.972862	0.297379	6.33397	0.132432	0.294074	6.33397	0.136771	0.294166	6.33397	0.135514	0.312888	6.33397	0.108232	0.275992	6.33397	0.159252	-0.0588063	6.33397	0.798424
dd_Smed_v6_35289_0_1	GO:0045540	regulation of cholesterol biosynthetic process	biological_process	770	0.193923	0.0913337	0.947384	-0.144949	0.0913337	0.843922	-0.92333	0.0913337	0.0827121	-0.41001	0.0913337	0.449598	-0.396619	0.0913337	0.446125	-0.644363	0.0913337	0.247624	0.0451493	0.0913337	0.936632	0.162466	0.0913337	0.736987	0.59605	0.0913337	0.114874	0.839612	0.0913337	0.0204335	1.10945	0.0913337	0.0010748	1.04225	0.0913337	0.0019641	0.531465	0.0913337	0.159246	0.967402	0.0913337	0.00441768	0.793638	0.0913337	0.023755
dd_Smed_v6_35289_0_1	GO:0006695	cholesterol biosynthetic process	biological_process	770	0.193923	0.0913337	0.947384	-0.144949	0.0913337	0.843922	-0.92333	0.0913337	0.0827121	-0.41001	0.0913337	0.449598	-0.396619	0.0913337	0.446125	-0.644363	0.0913337	0.247624	0.0451493	0.0913337	0.936632	0.162466	0.0913337	0.736987	0.59605	0.0913337	0.114874	0.839612	0.0913337	0.0204335	1.10945	0.0913337	0.0010748	1.04225	0.0913337	0.0019641	0.531465	0.0913337	0.159246	0.967402	0.0913337	0.00441768	0.793638	0.0913337	0.023755
dd_Smed_v6_3611_0_1	GO:0030301	cholesterol transport	biological_process	2309	-0.183295	6.35837	0.553533	-0.0632034	6.35837	0.706616	-0.0916886	6.35837	0.482583	-0.200466	6.35837	0.0938986	-0.273078	6.35837	0.0133245	-0.0853058	6.35837	0.519348	-0.198113	6.35837	0.0719605	-0.212893	6.35837	0.0478365	-0.327215	6.35837	0.0013772	-0.286077	6.35837	0.00584248	-0.335115	6.35837	0.00103818	-0.360267	6.35837	0.000386278	-0.315834	6.35837	0.00193325	-0.357873	6.35837	0.000391894	-0.440308	6.35837	1.0319e-05
dd_Smed_v6_3641_0_1	GO:0090370	negative regulation of cholesterol efflux	biological_process	3155	-0.0496749	7.07082	0.934636	0.207321	7.07082	0.0293478	0.298126	7.07082	0.000295136	0.17751	7.07082	0.0509475	0.140669	7.07082	0.121423	0.186961	7.07082	0.0329656	0.144092	7.07082	0.0963984	0.156596	7.07082	0.0632378	0.166729	7.07082	0.0432747	0.189089	7.07082	0.0210452	0.243601	7.07082	0.00222408	0.134052	7.07082	0.111917	0.0862637	7.07082	0.325798	0.0981629	7.07082	0.254881	-0.00817068	7.07082	0.937477
dd_Smed_v6_3641_0_1	GO:0045540	regulation of cholesterol biosynthetic process	biological_process	3155	-0.0496749	7.07082	0.934636	0.207321	7.07082	0.0293478	0.298126	7.07082	0.000295136	0.17751	7.07082	0.0509475	0.140669	7.07082	0.121423	0.186961	7.07082	0.0329656	0.144092	7.07082	0.0963984	0.156596	7.07082	0.0632378	0.166729	7.07082	0.0432747	0.189089	7.07082	0.0210452	0.243601	7.07082	0.00222408	0.134052	7.07082	0.111917	0.0862637	7.07082	0.325798	0.0981629	7.07082	0.254881	-0.00817068	7.07082	0.937477
dd_Smed_v6_3641_0_1	GO:2000188	regulation of cholesterol homeostasis	biological_process	3155	-0.0496749	7.07082	0.934636	0.207321	7.07082	0.0293478	0.298126	7.07082	0.000295136	0.17751	7.07082	0.0509475	0.140669	7.07082	0.121423	0.186961	7.07082	0.0329656	0.144092	7.07082	0.0963984	0.156596	7.07082	0.0632378	0.166729	7.07082	0.0432747	0.189089	7.07082	0.0210452	0.243601	7.07082	0.00222408	0.134052	7.07082	0.111917	0.0862637	7.07082	0.325798	0.0981629	7.07082	0.254881	-0.00817068	7.07082	0.937477
dd_Smed_v6_3641_0_1	GO:0010886	positive regulation of cholesterol storage	biological_process	3155	-0.0496749	7.07082	0.934636	0.207321	7.07082	0.0293478	0.298126	7.07082	0.000295136	0.17751	7.07082	0.0509475	0.140669	7.07082	0.121423	0.186961	7.07082	0.0329656	0.144092	7.07082	0.0963984	0.156596	7.07082	0.0632378	0.166729	7.07082	0.0432747	0.189089	7.07082	0.0210452	0.243601	7.07082	0.00222408	0.134052	7.07082	0.111917	0.0862637	7.07082	0.325798	0.0981629	7.07082	0.254881	-0.00817068	7.07082	0.937477
dd_Smed_v6_3672_0_1	GO:0032374	regulation of cholesterol transport	biological_process	615	-0.0766053	4.65451	0.945018	-0.0401	4.65451	0.876603	-0.331101	4.65451	0.0359876	-0.536629	4.65451	0.000366139	-0.935976	4.65451	6.12095e-11	-0.877281	4.65451	2.33658e-09	-0.710138	4.65451	8.28779e-07	-0.40452	4.65451	0.00566895	-0.539842	4.65451	0.000139456	-0.338402	4.65451	0.0214385	-0.386589	4.65451	0.007721	-0.371613	4.65451	0.0102142	-0.489698	4.65451	0.000525556	-0.328902	4.65451	0.0234377	-0.356347	4.65451	0.0135923
dd_Smed_v6_3760_0_1	GO:2000189	positive regulation of cholesterol homeostasis	biological_process	3089	0.0681926	6.90659	0.882841	0.21655	6.90659	0.0184277	0.196813	6.90659	0.0202035	0.0194356	6.90659	0.878432	0.0737482	6.90659	0.451227	0.201137	6.90659	0.0175791	0.0763357	6.90659	0.407946	-0.0835186	6.90659	0.350564	-0.0553483	6.90659	0.541999	-0.146914	6.90659	0.0759846	-0.106645	6.90659	0.212412	-0.176309	6.90659	0.0287017	-0.174097	6.90659	0.0300036	-0.148337	6.90659	0.0677816	-0.256505	6.90659	0.000978475
dd_Smed_v6_37604_0_1	GO:0043691	reverse cholesterol transport	biological_process	728	-1.04513	-0.546222	0.39797	-1.13134	-0.546222	0.0804159	-1.30947	-0.546222	0.02435	-1.18421	-0.546222	0.0381022	-0.623963	-0.546222	0.27866	-0.590028	-0.546222	0.337081	-1.58911	-0.546222	0.005198	-0.74903	-0.546222	0.163549	-1.63503	-0.546222	0.00215615	-0.281603	-0.546222	0.611084	-0.418838	-0.546222	0.447524	-1.5359	-0.546222	0.00371477	-0.739383	-0.546222	0.145487	-0.622043	-0.546222	0.229624	-1.06556	-0.546222	0.0363083
dd_Smed_v6_37604_0_1	GO:0033344	cholesterol efflux	biological_process	728	-1.04513	-0.546222	0.39797	-1.13134	-0.546222	0.0804159	-1.30947	-0.546222	0.02435	-1.18421	-0.546222	0.0381022	-0.623963	-0.546222	0.27866	-0.590028	-0.546222	0.337081	-1.58911	-0.546222	0.005198	-0.74903	-0.546222	0.163549	-1.63503	-0.546222	0.00215615	-0.281603	-0.546222	0.611084	-0.418838	-0.546222	0.447524	-1.5359	-0.546222	0.00371477	-0.739383	-0.546222	0.145487	-0.622043	-0.546222	0.229624	-1.06556	-0.546222	0.0363083
dd_Smed_v6_37907_0_1	GO:0010887	negative regulation of cholesterol storage	biological_process	580	0.84316	0.147789	0.515165	0.992755	0.147789	0.0807414	0.439596	0.147789	0.486804	1.12625	0.147789	0.0200302	1.08019	0.147789	0.0249619	0.94223	0.147789	0.0771553	1.44658	0.147789	0.00103256	1.04351	0.147789	0.0254729	0.538994	0.147789	0.297885	1.58781	0.147789	0.00014322	1.14317	0.147789	0.0115933	1.42596	0.147789	0.000702859	1.20744	0.147789	0.00492384	1.57777	0.147789	0.000107183	1.41335	0.147789	0.000673839
dd_Smed_v6_37907_0_1	GO:0032367	intracellular cholesterol transport	biological_process	580	0.84316	0.147789	0.515165	0.992755	0.147789	0.0807414	0.439596	0.147789	0.486804	1.12625	0.147789	0.0200302	1.08019	0.147789	0.0249619	0.94223	0.147789	0.0771553	1.44658	0.147789	0.00103256	1.04351	0.147789	0.0254729	0.538994	0.147789	0.297885	1.58781	0.147789	0.00014322	1.14317	0.147789	0.0115933	1.42596	0.147789	0.000702859	1.20744	0.147789	0.00492384	1.57777	0.147789	0.000107183	1.41335	0.147789	0.000673839
dd_Smed_v6_37907_0_1	GO:0043691	reverse cholesterol transport	biological_process	580	0.84316	0.147789	0.515165	0.992755	0.147789	0.0807414	0.439596	0.147789	0.486804	1.12625	0.147789	0.0200302	1.08019	0.147789	0.0249619	0.94223	0.147789	0.0771553	1.44658	0.147789	0.00103256	1.04351	0.147789	0.0254729	0.538994	0.147789	0.297885	1.58781	0.147789	0.00014322	1.14317	0.147789	0.0115933	1.42596	0.147789	0.000702859	1.20744	0.147789	0.00492384	1.57777	0.147789	0.000107183	1.41335	0.147789	0.000673839
dd_Smed_v6_37907_0_1	GO:0010875	positive regulation of cholesterol efflux	biological_process	580	0.84316	0.147789	0.515165	0.992755	0.147789	0.0807414	0.439596	0.147789	0.486804	1.12625	0.147789	0.0200302	1.08019	0.147789	0.0249619	0.94223	0.147789	0.0771553	1.44658	0.147789	0.00103256	1.04351	0.147789	0.0254729	0.538994	0.147789	0.297885	1.58781	0.147789	0.00014322	1.14317	0.147789	0.0115933	1.42596	0.147789	0.000702859	1.20744	0.147789	0.00492384	1.57777	0.147789	0.000107183	1.41335	0.147789	0.000673839
dd_Smed_v6_37907_0_1	GO:0042632	cholesterol homeostasis	biological_process	580	0.84316	0.147789	0.515165	0.992755	0.147789	0.0807414	0.439596	0.147789	0.486804	1.12625	0.147789	0.0200302	1.08019	0.147789	0.0249619	0.94223	0.147789	0.0771553	1.44658	0.147789	0.00103256	1.04351	0.147789	0.0254729	0.538994	0.147789	0.297885	1.58781	0.147789	0.00014322	1.14317	0.147789	0.0115933	1.42596	0.147789	0.000702859	1.20744	0.147789	0.00492384	1.57777	0.147789	0.000107183	1.41335	0.147789	0.000673839
dd_Smed_v6_37907_0_1	GO:0033344	cholesterol efflux	biological_process	580	0.84316	0.147789	0.515165	0.992755	0.147789	0.0807414	0.439596	0.147789	0.486804	1.12625	0.147789	0.0200302	1.08019	0.147789	0.0249619	0.94223	0.147789	0.0771553	1.44658	0.147789	0.00103256	1.04351	0.147789	0.0254729	0.538994	0.147789	0.297885	1.58781	0.147789	0.00014322	1.14317	0.147789	0.0115933	1.42596	0.147789	0.000702859	1.20744	0.147789	0.00492384	1.57777	0.147789	0.000107183	1.41335	0.147789	0.000673839
dd_Smed_v6_37907_0_1	GO:0008203	cholesterol metabolic process	biological_process	580	0.84316	0.147789	0.515165	0.992755	0.147789	0.0807414	0.439596	0.147789	0.486804	1.12625	0.147789	0.0200302	1.08019	0.147789	0.0249619	0.94223	0.147789	0.0771553	1.44658	0.147789	0.00103256	1.04351	0.147789	0.0254729	0.538994	0.147789	0.297885	1.58781	0.147789	0.00014322	1.14317	0.147789	0.0115933	1.42596	0.147789	0.000702859	1.20744	0.147789	0.00492384	1.57777	0.147789	0.000107183	1.41335	0.147789	0.000673839
dd_Smed_v6_37907_0_1	GO:0010874	regulation of cholesterol efflux	biological_process	580	0.84316	0.147789	0.515165	0.992755	0.147789	0.0807414	0.439596	0.147789	0.486804	1.12625	0.147789	0.0200302	1.08019	0.147789	0.0249619	0.94223	0.147789	0.0771553	1.44658	0.147789	0.00103256	1.04351	0.147789	0.0254729	0.538994	0.147789	0.297885	1.58781	0.147789	0.00014322	1.14317	0.147789	0.0115933	1.42596	0.147789	0.000702859	1.20744	0.147789	0.00492384	1.57777	0.147789	0.000107183	1.41335	0.147789	0.000673839
dd_Smed_v6_3910_0_1	GO:0006695	cholesterol biosynthetic process	biological_process	854	-0.0129038	4.76103	0.988044	0.0909097	4.76103	0.504797	0.0335521	4.76103	0.794733	-0.185217	4.76103	0.0777008	-0.294197	4.76103	0.00230891	-0.192189	4.76103	0.0688964	-0.373957	4.76103	7.32031e-05	-0.249075	4.76103	0.00849689	-0.276513	4.76103	0.00251155	-0.252237	4.76103	0.0069791	-0.175338	4.76103	0.068518	-0.26177	4.76103	0.00435674	-0.071464	4.76103	0.482183	-0.0901744	4.76103	0.365578	-0.0951068	4.76103	0.336172
dd_Smed_v6_3910_0_1	GO:0045540	regulation of cholesterol biosynthetic process	biological_process	854	-0.0129038	4.76103	0.988044	0.0909097	4.76103	0.504797	0.0335521	4.76103	0.794733	-0.185217	4.76103	0.0777008	-0.294197	4.76103	0.00230891	-0.192189	4.76103	0.0688964	-0.373957	4.76103	7.32031e-05	-0.249075	4.76103	0.00849689	-0.276513	4.76103	0.00251155	-0.252237	4.76103	0.0069791	-0.175338	4.76103	0.068518	-0.26177	4.76103	0.00435674	-0.071464	4.76103	0.482183	-0.0901744	4.76103	0.365578	-0.0951068	4.76103	0.336172
dd_Smed_v6_3970_0_1	GO:0090118	receptor-mediated endocytosis involved in cholesterol transport	biological_process	721	-0.0683072	4.30661	0.959321	-0.04517	4.30661	0.876104	-0.0649683	4.30661	0.772977	-0.433363	4.30661	0.0146677	-0.343378	4.30661	0.0537468	-0.338877	4.30661	0.0625471	-0.558945	4.30661	0.000745401	-0.774031	4.30661	1.67391e-06	-0.638919	4.30661	6.21234e-05	-0.703309	4.30661	1.17031e-05	-0.624341	4.30661	9.99752e-05	-0.205953	4.30661	0.23625	-0.202027	4.30661	0.240387	0.103761	4.30661	0.568193	0.57075	4.30661	0.00020556
dd_Smed_v6_4081_0_1	GO:0033344	cholesterol efflux	biological_process	2179	-0.212616	5.01011	0.859815	-0.0633114	5.01011	0.872319	0.0985604	5.01011	0.745023	-0.213745	5.01011	0.459473	-0.268419	5.01011	0.306801	-0.101014	5.01011	0.740136	-0.519639	5.01011	0.0236837	-0.737472	5.01011	0.000852452	-1.03399	5.01011	1.65009e-06	-0.918223	5.01011	2.34286e-05	-0.9853	5.01011	5.01256e-06	-0.692395	5.01011	0.00156924	-0.522839	5.01011	0.0188241	-0.464056	5.01011	0.0382492	-0.213592	5.01011	0.377276
dd_Smed_v6_4142_0_1	GO:0033344	cholesterol efflux	biological_process	2624	-0.0723757	7.17776	0.89515	-0.185332	7.17776	0.104603	-0.219411	7.17776	0.0261484	-0.641357	7.17776	5.00321e-13	-0.62682	7.17776	1.53633e-12	-0.286834	7.17776	0.00265667	-0.172322	7.17776	0.0764435	-0.238419	7.17776	0.0101197	-0.210699	7.17776	0.0229808	-0.0941361	7.17776	0.350198	-0.128748	7.17776	0.187716	-0.147338	7.17776	0.124013	-0.0485428	7.17776	0.648475	0.0559204	7.17776	0.589979	-0.0201858	7.17776	0.859873
dd_Smed_v6_415_0_1	GO:0042632	cholesterol homeostasis	biological_process	977	-0.0997277	8.27266	0.864199	-0.301426	8.27266	0.0129349	-0.173444	8.27266	0.149119	-0.453776	8.27266	2.39482e-05	-0.580195	8.27266	2.1033e-08	-0.51471	8.27266	8.73841e-07	-0.728044	8.27266	6.28771e-13	-0.591996	8.27266	5.71669e-09	-0.780299	8.27266	6.09038e-15	-0.765933	8.27266	1.80489e-14	-0.788607	8.27266	2.54245e-15	-0.750832	8.27266	5.11059e-14	-0.764823	8.27266	1.49317e-14	-0.788219	8.27266	2.10222e-15	-0.723752	8.27266	3.82506e-13
dd_Smed_v6_41749_0_1	GO:0010875	positive regulation of cholesterol efflux	biological_process	668	-0.40588	0.310581	0.840862	-0.413202	0.310581	0.505772	0.364489	0.310581	0.442834	0.216342	0.310581	0.684958	0.312252	0.310581	0.504192	-0.288303	0.310581	0.607191	-0.00203004	0.310581	0.998467	0.243204	0.310581	0.59124	-0.119682	0.310581	0.80314	0.153452	0.310581	0.740993	0.555571	0.310581	0.154041	0.604317	0.310581	0.107393	0.448806	0.310581	0.242494	0.790413	0.310581	0.024991	0.606167	0.310581	0.0989339
dd_Smed_v6_41749_0_1	GO:0010887	negative regulation of cholesterol storage	biological_process	668	-0.40588	0.310581	0.840862	-0.413202	0.310581	0.505772	0.364489	0.310581	0.442834	0.216342	0.310581	0.684958	0.312252	0.310581	0.504192	-0.288303	0.310581	0.607191	-0.00203004	0.310581	0.998467	0.243204	0.310581	0.59124	-0.119682	0.310581	0.80314	0.153452	0.310581	0.740993	0.555571	0.310581	0.154041	0.604317	0.310581	0.107393	0.448806	0.310581	0.242494	0.790413	0.310581	0.024991	0.606167	0.310581	0.0989339
dd_Smed_v6_41749_0_1	GO:0008203	cholesterol metabolic process	biological_process	668	-0.40588	0.310581	0.840862	-0.413202	0.310581	0.505772	0.364489	0.310581	0.442834	0.216342	0.310581	0.684958	0.312252	0.310581	0.504192	-0.288303	0.310581	0.607191	-0.00203004	0.310581	0.998467	0.243204	0.310581	0.59124	-0.119682	0.310581	0.80314	0.153452	0.310581	0.740993	0.555571	0.310581	0.154041	0.604317	0.310581	0.107393	0.448806	0.310581	0.242494	0.790413	0.310581	0.024991	0.606167	0.310581	0.0989339
dd_Smed_v6_41749_0_1	GO:0043691	reverse cholesterol transport	biological_process	668	-0.40588	0.310581	0.840862	-0.413202	0.310581	0.505772	0.364489	0.310581	0.442834	0.216342	0.310581	0.684958	0.312252	0.310581	0.504192	-0.288303	0.310581	0.607191	-0.00203004	0.310581	0.998467	0.243204	0.310581	0.59124	-0.119682	0.310581	0.80314	0.153452	0.310581	0.740993	0.555571	0.310581	0.154041	0.604317	0.310581	0.107393	0.448806	0.310581	0.242494	0.790413	0.310581	0.024991	0.606167	0.310581	0.0989339
dd_Smed_v6_41749_0_1	GO:0033344	cholesterol efflux	biological_process	668	-0.40588	0.310581	0.840862	-0.413202	0.310581	0.505772	0.364489	0.310581	0.442834	0.216342	0.310581	0.684958	0.312252	0.310581	0.504192	-0.288303	0.310581	0.607191	-0.00203004	0.310581	0.998467	0.243204	0.310581	0.59124	-0.119682	0.310581	0.80314	0.153452	0.310581	0.740993	0.555571	0.310581	0.154041	0.604317	0.310581	0.107393	0.448806	0.310581	0.242494	0.790413	0.310581	0.024991	0.606167	0.310581	0.0989339
dd_Smed_v6_41749_0_1	GO:0010874	regulation of cholesterol efflux	biological_process	668	-0.40588	0.310581	0.840862	-0.413202	0.310581	0.505772	0.364489	0.310581	0.442834	0.216342	0.310581	0.684958	0.312252	0.310581	0.504192	-0.288303	0.310581	0.607191	-0.00203004	0.310581	0.998467	0.243204	0.310581	0.59124	-0.119682	0.310581	0.80314	0.153452	0.310581	0.740993	0.555571	0.310581	0.154041	0.604317	0.310581	0.107393	0.448806	0.310581	0.242494	0.790413	0.310581	0.024991	0.606167	0.310581	0.0989339
dd_Smed_v6_41749_0_1	GO:0032367	intracellular cholesterol transport	biological_process	668	-0.40588	0.310581	0.840862	-0.413202	0.310581	0.505772	0.364489	0.310581	0.442834	0.216342	0.310581	0.684958	0.312252	0.310581	0.504192	-0.288303	0.310581	0.607191	-0.00203004	0.310581	0.998467	0.243204	0.310581	0.59124	-0.119682	0.310581	0.80314	0.153452	0.310581	0.740993	0.555571	0.310581	0.154041	0.604317	0.310581	0.107393	0.448806	0.310581	0.242494	0.790413	0.310581	0.024991	0.606167	0.310581	0.0989339
dd_Smed_v6_41749_0_1	GO:0042632	cholesterol homeostasis	biological_process	668	-0.40588	0.310581	0.840862	-0.413202	0.310581	0.505772	0.364489	0.310581	0.442834	0.216342	0.310581	0.684958	0.312252	0.310581	0.504192	-0.288303	0.310581	0.607191	-0.00203004	0.310581	0.998467	0.243204	0.310581	0.59124	-0.119682	0.310581	0.80314	0.153452	0.310581	0.740993	0.555571	0.310581	0.154041	0.604317	0.310581	0.107393	0.448806	0.310581	0.242494	0.790413	0.310581	0.024991	0.606167	0.310581	0.0989339
dd_Smed_v6_4198_0_1	GO:0042632	cholesterol homeostasis	biological_process	1728	-0.206336	6.38387	0.657019	-0.145177	6.38387	0.467252	-0.081103	6.38387	0.655214	-0.259296	6.38387	0.102081	-0.210373	6.38387	0.178091	-0.0276919	6.38387	0.892798	-0.352261	6.38387	0.0120925	-0.422674	6.38387	0.00198971	-0.474612	6.38387	0.000404129	-0.358877	6.38387	0.00896214	-0.442929	6.38387	0.000994973	-0.43936	6.38387	0.00109414	-0.339801	6.38387	0.0129307	-0.371095	6.38387	0.00609648	-0.318677	6.38387	0.0203049
dd_Smed_v6_4225_0_1	GO:0033344	cholesterol efflux	biological_process	3802	0.0270912	6.86062	0.972301	0.0576066	6.86062	0.709892	0.147511	6.86062	0.178669	0.117649	6.86062	0.323387	0.147799	6.86062	0.173206	0.105386	6.86062	0.364681	0.0829327	6.86062	0.458726	-0.0392021	6.86062	0.737199	-0.120627	6.86062	0.23918	-0.163229	6.86062	0.102704	-0.0712191	6.86062	0.518016	-0.0441838	6.86062	0.694958	0.0678713	6.86062	0.528969	0.0156544	6.86062	0.894713	0.0140642	6.86062	0.90798
dd_Smed_v6_42763_0_1	GO:2000188	regulation of cholesterol homeostasis	biological_process	2944	-0.589665	0.261657	0.811297	0.00559005	0.261657	0.997524	-0.492623	0.261657	0.463622	-0.390223	0.261657	0.578088	-0.326534	0.261657	0.626107	-0.171788	0.261657	0.820475	-0.0533204	0.261657	0.940226	0.0765374	0.261657	0.907233	0.0899487	0.261657	0.886495	0.789864	0.261657	0.117902	1.07394	0.261657	0.025246	1.21382	0.261657	0.00931854	0.769159	0.261657	0.118476	0.836842	0.261657	0.0873729	0.711055	0.261657	0.155052
dd_Smed_v6_4278_0_1	GO:0008203	cholesterol metabolic process	biological_process	1835	-0.166541	6.08811	0.659061	0.0714915	6.08811	0.687322	0.0372618	6.08811	0.810122	-0.192217	6.08811	0.141236	-0.251592	6.08811	0.0363982	-0.0718128	6.08811	0.624112	-0.264156	6.08811	0.0216162	-0.186485	6.08811	0.112521	-0.309992	6.08811	0.0049823	-0.256242	6.08811	0.0230653	-0.345815	6.08811	0.00160353	-0.326578	6.08811	0.00289625	-0.305271	6.08811	0.00542476	-0.246869	6.08811	0.0266851	-0.162856	6.08811	0.16033
dd_Smed_v6_4278_0_1	GO:0034435	cholesterol esterification	biological_process	1835	-0.166541	6.08811	0.659061	0.0714915	6.08811	0.687322	0.0372618	6.08811	0.810122	-0.192217	6.08811	0.141236	-0.251592	6.08811	0.0363982	-0.0718128	6.08811	0.624112	-0.264156	6.08811	0.0216162	-0.186485	6.08811	0.112521	-0.309992	6.08811	0.0049823	-0.256242	6.08811	0.0230653	-0.345815	6.08811	0.00160353	-0.326578	6.08811	0.00289625	-0.305271	6.08811	0.00542476	-0.246869	6.08811	0.0266851	-0.162856	6.08811	0.16033
dd_Smed_v6_4278_0_1	GO:0010878	cholesterol storage	biological_process	1835	-0.166541	6.08811	0.659061	0.0714915	6.08811	0.687322	0.0372618	6.08811	0.810122	-0.192217	6.08811	0.141236	-0.251592	6.08811	0.0363982	-0.0718128	6.08811	0.624112	-0.264156	6.08811	0.0216162	-0.186485	6.08811	0.112521	-0.309992	6.08811	0.0049823	-0.256242	6.08811	0.0230653	-0.345815	6.08811	0.00160353	-0.326578	6.08811	0.00289625	-0.305271	6.08811	0.00542476	-0.246869	6.08811	0.0266851	-0.162856	6.08811	0.16033
dd_Smed_v6_4278_0_1	GO:0042632	cholesterol homeostasis	biological_process	1835	-0.166541	6.08811	0.659061	0.0714915	6.08811	0.687322	0.0372618	6.08811	0.810122	-0.192217	6.08811	0.141236	-0.251592	6.08811	0.0363982	-0.0718128	6.08811	0.624112	-0.264156	6.08811	0.0216162	-0.186485	6.08811	0.112521	-0.309992	6.08811	0.0049823	-0.256242	6.08811	0.0230653	-0.345815	6.08811	0.00160353	-0.326578	6.08811	0.00289625	-0.305271	6.08811	0.00542476	-0.246869	6.08811	0.0266851	-0.162856	6.08811	0.16033
dd_Smed_v6_4278_0_1	GO:0033344	cholesterol efflux	biological_process	1835	-0.166541	6.08811	0.659061	0.0714915	6.08811	0.687322	0.0372618	6.08811	0.810122	-0.192217	6.08811	0.141236	-0.251592	6.08811	0.0363982	-0.0718128	6.08811	0.624112	-0.264156	6.08811	0.0216162	-0.186485	6.08811	0.112521	-0.309992	6.08811	0.0049823	-0.256242	6.08811	0.0230653	-0.345815	6.08811	0.00160353	-0.326578	6.08811	0.00289625	-0.305271	6.08811	0.00542476	-0.246869	6.08811	0.0266851	-0.162856	6.08811	0.16033
dd_Smed_v6_4393_0_1	GO:0042632	cholesterol homeostasis	biological_process	2081	-0.00555688	6.75165	0.99905	0.167461	6.75165	0.380621	0.196703	6.75165	0.212864	0.0758719	6.75165	0.698008	-0.0297925	6.75165	0.882006	0.0875783	6.75165	0.624825	0.308361	6.75165	0.0284239	0.407537	6.75165	0.00262479	0.263614	6.75165	0.0587624	0.076311	6.75165	0.630418	0.0525443	6.75165	0.752131	-0.0455971	6.75165	0.781284	-0.0819801	6.75165	0.60047	-0.118437	6.75165	0.430244	-0.173479	6.75165	0.232206
dd_Smed_v6_4411_0_1	GO:0030301	cholesterol transport	biological_process	552	-0.262476	2.80465	0.832663	-0.190997	2.80465	0.626262	-0.20784	2.80465	0.51478	-0.439744	2.80465	0.137596	-0.358817	2.80465	0.216591	-0.79521	2.80465	0.00301267	-0.897557	2.80465	0.00047512	-1.10824	2.80465	1.10629e-05	-1.41069	2.80465	1.46541e-08	-1.68715	2.80465	2.6077e-11	-2.30362	2.80465	1.28713e-18	-1.91002	2.80465	4.46275e-14	-2.25854	2.80465	9.31738e-19	-2.09445	2.80465	2.27205e-16	-2.19441	2.80465	8.19931e-18
dd_Smed_v6_4411_0_1	GO:0033344	cholesterol efflux	biological_process	552	-0.262476	2.80465	0.832663	-0.190997	2.80465	0.626262	-0.20784	2.80465	0.51478	-0.439744	2.80465	0.137596	-0.358817	2.80465	0.216591	-0.79521	2.80465	0.00301267	-0.897557	2.80465	0.00047512	-1.10824	2.80465	1.10629e-05	-1.41069	2.80465	1.46541e-08	-1.68715	2.80465	2.6077e-11	-2.30362	2.80465	1.28713e-18	-1.91002	2.80465	4.46275e-14	-2.25854	2.80465	9.31738e-19	-2.09445	2.80465	2.27205e-16	-2.19441	2.80465	8.19931e-18
dd_Smed_v6_4411_0_1	GO:0042632	cholesterol homeostasis	biological_process	552	-0.262476	2.80465	0.832663	-0.190997	2.80465	0.626262	-0.20784	2.80465	0.51478	-0.439744	2.80465	0.137596	-0.358817	2.80465	0.216591	-0.79521	2.80465	0.00301267	-0.897557	2.80465	0.00047512	-1.10824	2.80465	1.10629e-05	-1.41069	2.80465	1.46541e-08	-1.68715	2.80465	2.6077e-11	-2.30362	2.80465	1.28713e-18	-1.91002	2.80465	4.46275e-14	-2.25854	2.80465	9.31738e-19	-2.09445	2.80465	2.27205e-16	-2.19441	2.80465	8.19931e-18
dd_Smed_v6_4411_0_1	GO:0032367	intracellular cholesterol transport	biological_process	552	-0.262476	2.80465	0.832663	-0.190997	2.80465	0.626262	-0.20784	2.80465	0.51478	-0.439744	2.80465	0.137596	-0.358817	2.80465	0.216591	-0.79521	2.80465	0.00301267	-0.897557	2.80465	0.00047512	-1.10824	2.80465	1.10629e-05	-1.41069	2.80465	1.46541e-08	-1.68715	2.80465	2.6077e-11	-2.30362	2.80465	1.28713e-18	-1.91002	2.80465	4.46275e-14	-2.25854	2.80465	9.31738e-19	-2.09445	2.80465	2.27205e-16	-2.19441	2.80465	8.19931e-18
dd_Smed_v6_4422_0_1	GO:0008203	cholesterol metabolic process	biological_process	971	-0.0240137	5.18965	0.974805	0.22198	5.18965	0.0495241	0.472965	5.18965	2.98194e-07	0.119352	5.18965	0.306653	0.11665	5.18965	0.294296	-0.0138149	5.18965	0.928002	-0.174146	5.18965	0.0914661	-0.191748	5.18965	0.054971	-0.162748	5.18965	0.099345	-0.227601	5.18965	0.0192813	-0.291764	5.18965	0.00220205	-0.139854	5.18965	0.163437	-0.187264	5.18965	0.0522078	-0.227884	5.18965	0.0168098	-0.318501	5.18965	0.000618556
dd_Smed_v6_4422_0_1	GO:0006695	cholesterol biosynthetic process	biological_process	971	-0.0240137	5.18965	0.974805	0.22198	5.18965	0.0495241	0.472965	5.18965	2.98194e-07	0.119352	5.18965	0.306653	0.11665	5.18965	0.294296	-0.0138149	5.18965	0.928002	-0.174146	5.18965	0.0914661	-0.191748	5.18965	0.054971	-0.162748	5.18965	0.099345	-0.227601	5.18965	0.0192813	-0.291764	5.18965	0.00220205	-0.139854	5.18965	0.163437	-0.187264	5.18965	0.0522078	-0.227884	5.18965	0.0168098	-0.318501	5.18965	0.000618556
dd_Smed_v6_4651_0_1	GO:0042632	cholesterol homeostasis	biological_process	1056	0.0735255	4.61654	0.914874	0.0842978	4.61654	0.604143	0.0361351	4.61654	0.807032	0.120974	4.61654	0.350609	0.0816621	4.61654	0.532226	-0.031067	4.61654	0.842632	0.115294	4.61654	0.336197	0.153606	4.61654	0.168417	0.192339	4.61654	0.0681225	0.141349	4.61654	0.202099	0.196883	4.61654	0.0653613	0.258811	4.61654	0.0112486	0.283812	4.61654	0.00453889	0.205902	4.61654	0.047339	0.290782	4.61654	0.00360275
dd_Smed_v6_4651_0_1	GO:0030299	intestinal cholesterol absorption	biological_process	1056	0.0735255	4.61654	0.914874	0.0842978	4.61654	0.604143	0.0361351	4.61654	0.807032	0.120974	4.61654	0.350609	0.0816621	4.61654	0.532226	-0.031067	4.61654	0.842632	0.115294	4.61654	0.336197	0.153606	4.61654	0.168417	0.192339	4.61654	0.0681225	0.141349	4.61654	0.202099	0.196883	4.61654	0.0653613	0.258811	4.61654	0.0112486	0.283812	4.61654	0.00453889	0.205902	4.61654	0.047339	0.290782	4.61654	0.00360275
dd_Smed_v6_4829_0_1	GO:0042632	cholesterol homeostasis	biological_process	2151	-0.0424139	5.75965	0.951495	0.205517	5.75965	0.0642017	0.0322603	5.75965	0.802815	-0.332662	5.75965	0.00054214	-0.301908	5.75965	0.00161762	-0.215297	5.75965	0.0337926	-0.261218	5.75965	0.0059037	-0.131962	5.75965	0.18609	-0.120787	5.75965	0.218723	-0.168548	5.75965	0.0795106	-0.154002	5.75965	0.111384	-0.0129639	5.75965	0.908437	-0.148877	5.75965	0.117933	-0.114761	5.75965	0.240729	-0.0767876	5.75965	0.45071
dd_Smed_v6_4829_0_1	GO:0010886	positive regulation of cholesterol storage	biological_process	2151	-0.0424139	5.75965	0.951495	0.205517	5.75965	0.0642017	0.0322603	5.75965	0.802815	-0.332662	5.75965	0.00054214	-0.301908	5.75965	0.00161762	-0.215297	5.75965	0.0337926	-0.261218	5.75965	0.0059037	-0.131962	5.75965	0.18609	-0.120787	5.75965	0.218723	-0.168548	5.75965	0.0795106	-0.154002	5.75965	0.111384	-0.0129639	5.75965	0.908437	-0.148877	5.75965	0.117933	-0.114761	5.75965	0.240729	-0.0767876	5.75965	0.45071
dd_Smed_v6_483_0_1	GO:0006695	cholesterol biosynthetic process	biological_process	357	0.0248417	6.79123	0.975231	-0.000839107	6.79123	0.99821	-0.0716184	6.79123	0.575955	-0.393076	6.79123	0.000103087	-0.529704	6.79123	4.96793e-08	-0.68676	6.79123	1.16646e-12	-0.577905	6.79123	1.66344e-09	-0.439862	6.79123	4.9547e-06	-0.459877	6.79123	1.31451e-06	-0.398063	6.79123	3.38517e-05	-0.465877	6.79123	9.19966e-07	-0.355073	6.79123	0.000225383	-0.410364	6.79123	1.58635e-05	-0.329806	6.79123	0.000601233	-0.297608	6.79123	0.00213869
dd_Smed_v6_4860_0_1	GO:0045540	regulation of cholesterol biosynthetic process	biological_process	1605	0.276195	5.35396	0.205433	0.304626	5.35396	0.0175596	-0.232026	5.35396	0.0640017	-0.280008	5.35396	0.0237475	-0.143854	5.35396	0.275635	0.345663	5.35396	0.0028298	0.522001	5.35396	1.1028e-06	0.472879	5.35396	9.58328e-06	0.491052	5.35396	2.92831e-06	0.603389	5.35396	6.50507e-09	0.500186	5.35396	1.96317e-06	0.565502	5.35396	5.19011e-08	0.526994	5.35396	3.69727e-07	0.56193	5.35396	5.59392e-08	0.404008	5.35396	0.000134733
dd_Smed_v6_4877_0_1	GO:0042632	cholesterol homeostasis	biological_process	2641	0.0974361	6.29374	0.804954	0.137948	6.29374	0.215495	0.111548	6.29374	0.265594	-0.00848995	6.29374	0.954532	0.184014	6.29374	0.0444019	0.361869	6.29374	1.93676e-05	0.387686	6.29374	2.28768e-06	0.351044	6.29374	1.77338e-05	0.245899	6.29374	0.00305017	0.223529	6.29374	0.00801094	0.197007	6.29374	0.0206067	0.182462	6.29374	0.0323055	0.228312	6.29374	0.00591156	0.307639	6.29374	0.000143552	0.221563	6.29374	0.00771277
dd_Smed_v6_5154_0_1	GO:0045540	regulation of cholesterol biosynthetic process	biological_process	1361	-0.0447844	5.0721	0.950389	-0.0357498	5.0721	0.827691	0.0316407	5.0721	0.810022	-0.0164547	5.0721	0.912916	0.0165433	5.0721	0.905635	0.0260428	5.0721	0.851516	0.162809	5.0721	0.102135	0.14491	5.0721	0.142273	0.123732	5.0721	0.205007	0.276956	5.0721	0.00226175	0.198101	5.0721	0.0344951	0.250196	5.0721	0.0056631	0.222574	5.0721	0.0138688	0.261292	5.0721	0.00352679	0.245847	5.0721	0.00615726
dd_Smed_v6_5154_0_1	GO:0006695	cholesterol biosynthetic process	biological_process	1361	-0.0447844	5.0721	0.950389	-0.0357498	5.0721	0.827691	0.0316407	5.0721	0.810022	-0.0164547	5.0721	0.912916	0.0165433	5.0721	0.905635	0.0260428	5.0721	0.851516	0.162809	5.0721	0.102135	0.14491	5.0721	0.142273	0.123732	5.0721	0.205007	0.276956	5.0721	0.00226175	0.198101	5.0721	0.0344951	0.250196	5.0721	0.0056631	0.222574	5.0721	0.0138688	0.261292	5.0721	0.00352679	0.245847	5.0721	0.00615726
dd_Smed_v6_5175_0_1	GO:0032374	regulation of cholesterol transport	biological_process	4076	-0.22705	6.84053	0.870442	0.0411445	6.84053	0.93054	0.0654331	6.84053	0.854246	-3.50295e-05	6.84053	1	-0.155958	6.84053	0.626851	-0.239202	6.84053	0.434782	-0.71983	6.84053	0.00412351	-1.02287	6.84053	2.62268e-05	-0.924506	6.84053	0.000140407	-0.989251	6.84053	4.38185e-05	-0.833102	6.84053	0.000610034	-0.495817	6.84053	0.0499299	-0.536263	6.84053	0.032508	-0.396166	6.84053	0.121846	-0.310541	6.84053	0.23991
dd_Smed_v6_5175_0_1	GO:0042632	cholesterol homeostasis	biological_process	4076	-0.22705	6.84053	0.870442	0.0411445	6.84053	0.93054	0.0654331	6.84053	0.854246	-3.50295e-05	6.84053	1	-0.155958	6.84053	0.626851	-0.239202	6.84053	0.434782	-0.71983	6.84053	0.00412351	-1.02287	6.84053	2.62268e-05	-0.924506	6.84053	0.000140407	-0.989251	6.84053	4.38185e-05	-0.833102	6.84053	0.000610034	-0.495817	6.84053	0.0499299	-0.536263	6.84053	0.032508	-0.396166	6.84053	0.121846	-0.310541	6.84053	0.23991
dd_Smed_v6_5175_0_1	GO:0030301	cholesterol transport	biological_process	4076	-0.22705	6.84053	0.870442	0.0411445	6.84053	0.93054	0.0654331	6.84053	0.854246	-3.50295e-05	6.84053	1	-0.155958	6.84053	0.626851	-0.239202	6.84053	0.434782	-0.71983	6.84053	0.00412351	-1.02287	6.84053	2.62268e-05	-0.924506	6.84053	0.000140407	-0.989251	6.84053	4.38185e-05	-0.833102	6.84053	0.000610034	-0.495817	6.84053	0.0499299	-0.536263	6.84053	0.032508	-0.396166	6.84053	0.121846	-0.310541	6.84053	0.23991
dd_Smed_v6_519_0_1	GO:0045541	negative regulation of cholesterol biosynthetic process	biological_process	595	0.139648	6.68807	0.774198	0.203187	6.68807	0.154432	0.143691	6.68807	0.278324	-0.0581275	6.68807	0.721052	-0.20968	6.68807	0.0932813	-0.136059	6.68807	0.312957	0.0510293	6.68807	0.716812	0.224361	6.68807	0.0531197	0.229095	6.68807	0.0448699	0.160308	6.68807	0.17751	0.0690649	6.68807	0.597576	0.0325165	6.68807	0.811426	-4.78863e-05	6.68807	0.999783	0.066019	6.68807	0.605303	0.128401	6.68807	0.286667
dd_Smed_v6_5200_0_1	GO:0042632	cholesterol homeostasis	biological_process	2240	-0.0617137	6.0374	0.953155	0.210636	6.0374	0.239978	0.222849	6.0374	0.146878	0.176282	6.0374	0.292322	0.25871	6.0374	0.0823843	0.462835	6.0374	0.000795252	0.699196	6.0374	7.18293e-08	0.774045	6.0374	1.66214e-09	0.629415	6.0374	1.00017e-06	0.447089	6.0374	0.000714044	0.499208	6.0374	0.000128065	0.489783	6.0374	0.000174239	0.510639	6.0374	8.19864e-05	0.558102	6.0374	1.44219e-05	0.355567	6.0374	0.00768164
dd_Smed_v6_5336_0_1	GO:0008203	cholesterol metabolic process	biological_process	1726	0.0429957	5.86624	0.951429	0.0475195	5.86624	0.756782	0.249442	5.86624	0.00943648	0.238098	5.86624	0.0152192	0.132454	5.86624	0.205066	0.261787	5.86624	0.00642778	0.474617	5.86624	5.26171e-08	0.479066	5.86624	2.91534e-08	0.494658	5.86624	5.48478e-09	0.59424	5.86624	1.73993e-12	0.674143	5.86624	7.22735e-16	0.579656	5.86624	4.82663e-12	0.55657	5.86624	2.62148e-11	0.688973	5.86624	8.39454e-17	0.51753	5.86624	7.23355e-10
dd_Smed_v6_5360_0_1	GO:0045540	regulation of cholesterol biosynthetic process	biological_process	1646	-0.0260012	3.90324	0.984564	-0.244369	3.90324	0.256573	-0.296656	3.90324	0.101744	-0.173786	3.90324	0.392319	-0.0326109	3.90324	0.890089	-0.165346	3.90324	0.408698	-0.268997	3.90324	0.12234	-0.397048	3.90324	0.0161545	-0.384274	3.90324	0.0175788	-0.535007	3.90324	0.000860393	-0.440165	3.90324	0.00647596	-0.42222	3.90324	0.008498	-0.352173	3.90324	0.0288035	-0.323796	3.90324	0.0463264	-0.14566	3.90324	0.403611
dd_Smed_v6_5360_0_1	GO:0006695	cholesterol biosynthetic process	biological_process	1646	-0.0260012	3.90324	0.984564	-0.244369	3.90324	0.256573	-0.296656	3.90324	0.101744	-0.173786	3.90324	0.392319	-0.0326109	3.90324	0.890089	-0.165346	3.90324	0.408698	-0.268997	3.90324	0.12234	-0.397048	3.90324	0.0161545	-0.384274	3.90324	0.0175788	-0.535007	3.90324	0.000860393	-0.440165	3.90324	0.00647596	-0.42222	3.90324	0.008498	-0.352173	3.90324	0.0288035	-0.323796	3.90324	0.0463264	-0.14566	3.90324	0.403611
dd_Smed_v6_5364_0_1	GO:0006695	cholesterol biosynthetic process	biological_process	3443	-0.058645	6.5175	0.914928	0.0816853	6.5175	0.505346	0.0773269	6.5175	0.453846	-0.0051627	6.5175	0.972529	0.0685595	6.5175	0.50569	0.0569447	6.5175	0.600677	0.114823	6.5175	0.208559	0.055996	6.5175	0.566226	0.106768	6.5175	0.223501	0.177884	6.5175	0.0338124	0.408912	6.5175	1.4714e-07	0.433436	6.5175	2.01916e-08	0.636372	6.5175	2.81265e-17	0.782553	6.5175	1.1554e-25	0.677704	6.5175	1.83004e-19
dd_Smed_v6_5400_0_1	GO:0042632	cholesterol homeostasis	biological_process	1939	-0.0513104	6.2104	0.937827	0.15568	6.2104	0.162254	0.102988	6.2104	0.325433	-0.066544	6.2104	0.574448	-0.193999	6.2104	0.0410267	-0.0778684	6.2104	0.482558	-0.174778	6.2104	0.0590991	-0.286905	6.2104	0.00101786	-0.350602	6.2104	3.62647e-05	-0.442894	6.2104	1.56154e-07	-0.486399	6.2104	7.06563e-09	-0.410188	6.2104	1.1017e-06	-0.403445	6.2104	1.41678e-06	-0.536061	6.2104	1.13655e-10	-0.549148	6.2104	3.49846e-11
dd_Smed_v6_553_0_1	GO:0008203	cholesterol metabolic process	biological_process	4638	-0.114696	10.4614	0.85541	-0.0131826	10.4614	0.956135	0.109036	10.4614	0.457332	-0.0231575	10.4614	0.903612	-0.0711621	10.4614	0.644542	-0.113695	10.4614	0.435616	-0.252411	10.4614	0.0396703	-0.414491	10.4614	0.00036034	-0.577983	10.4614	3.18159e-07	-0.689337	10.4614	7.57804e-10	-0.652733	10.4614	5.50138e-09	-0.663014	10.4614	3.31125e-09	-0.635895	10.4614	1.39857e-08	-0.632353	10.4614	1.55369e-08	-0.610453	10.4614	5.38077e-08
dd_Smed_v6_5610_0_1	GO:0045540	regulation of cholesterol biosynthetic process	biological_process	1386	0.0280938	5.50888	0.971107	0.178021	5.50888	0.14069	0.168359	5.50888	0.11786	0.12148	5.50888	0.299777	0.162644	5.50888	0.125702	0.432462	5.50888	4.98154e-06	0.602667	5.50888	1.41848e-11	0.689202	5.50888	3.3395e-15	0.740094	5.50888	6.36051e-18	0.818589	5.50888	1.26915e-21	0.893369	5.50888	1.02978e-25	0.925565	5.50888	5.43562e-28	0.803647	5.50888	1.94253e-21	0.905591	5.50888	6.45899e-27	0.614318	5.50888	9.97997e-13
dd_Smed_v6_5628_0_1	GO:0042632	cholesterol homeostasis	biological_process	7558	0.0430844	7.03089	0.965827	0.203556	7.03089	0.186691	0.178782	7.03089	0.19441	0.347292	7.03089	0.00658942	0.396112	7.03089	0.00123782	0.346652	7.03089	0.00527173	0.352257	7.03089	0.00335662	0.376673	7.03089	0.0014583	0.260532	7.03089	0.0312711	-0.0940323	7.03089	0.486507	0.132994	7.03089	0.308782	-0.0429644	7.03089	0.76512	0.0238862	7.03089	0.872494	-0.000719036	7.03089	0.996323	-0.114294	7.03089	0.382199
dd_Smed_v6_5671_0_1	GO:0042632	cholesterol homeostasis	biological_process	2797	-0.0266265	5.97875	0.982385	0.184547	5.97875	0.34501	0.172386	5.97875	0.307706	-0.103834	5.97875	0.593299	-0.234649	5.97875	0.144429	-0.149065	5.97875	0.393395	-0.320171	5.97875	0.0304355	-0.397212	5.97875	0.00551014	-0.504697	5.97875	0.000289481	-0.348671	5.97875	0.0151817	-0.437354	5.97875	0.00184391	-0.431228	5.97875	0.00211339	-0.463204	5.97875	0.00087599	-0.440124	5.97875	0.00158485	-0.400569	5.97875	0.00435583
dd_Smed_v6_5675_0_1	GO:0006695	cholesterol biosynthetic process	biological_process	2020	-0.262119	3.02017	0.959534	-0.94954	3.02017	0.269424	-2.42812	3.02017	0.00052273	0.543304	3.02017	0.517369	0.662047	3.02017	0.387326	-0.170018	3.02017	0.853487	-0.634115	3.02017	0.386894	0.665576	3.02017	0.346015	1.97831	3.02017	0.00196613	-0.544672	3.02017	0.445139	-0.268032	3.02017	0.726191	0.406234	3.02017	0.576077	0.341776	3.02017	0.641612	0.102836	3.02017	0.895625	0.931541	3.02017	0.160531
dd_Smed_v6_5828_0_1	GO:0045540	regulation of cholesterol biosynthetic process	biological_process	1983	-0.153286	3.9201	0.933521	-0.85069	3.9201	0.00241139	-1.39621	3.9201	3.87064e-08	-0.0605841	3.9201	0.87862	-0.0564549	3.9201	0.876052	-0.898645	3.9201	0.000529079	-0.509205	3.9201	0.0524083	-0.679965	3.9201	0.00713698	-0.7077	3.9201	0.00449082	-0.792184	3.9201	0.00142567	-0.706866	3.9201	0.00450413	-0.869356	3.9201	0.000402808	-1.08285	3.9201	8.24188e-06	-0.898621	3.9201	0.000232493	-0.986569	3.9201	5.04689e-05
dd_Smed_v6_589_0_1	GO:0030299	intestinal cholesterol absorption	biological_process	1062	-0.0951675	8.02451	0.848588	-0.0701578	8.02451	0.643728	0.047767	8.02451	0.713092	-0.273807	8.02451	0.0083736	-0.393769	8.02451	5.00975e-05	-0.327816	8.02451	0.000892364	-0.431781	8.02451	4.45335e-06	-0.440761	8.02451	2.36718e-06	-0.55836	8.02451	1.11066e-09	-0.547805	8.02451	2.27972e-09	-0.599006	8.02451	5.01347e-11	-0.632084	8.02451	3.72597e-12	-0.567518	8.02451	4.58832e-10	-0.5731	8.02451	2.95095e-10	-0.483689	8.02451	1.33439e-07
dd_Smed_v6_599_0_1	GO:0042632	cholesterol homeostasis	biological_process	675	0.0546074	7.73748	0.941297	0.013446	7.73748	0.94323	-0.0635213	7.73748	0.614614	-0.242282	7.73748	0.0221723	-0.322742	7.73748	0.00114446	-0.341973	7.73748	0.000516896	-0.296037	7.73748	0.00226485	-0.123945	7.73748	0.238214	-0.160841	7.73748	0.108582	-0.134491	7.73748	0.189368	-0.234913	7.73748	0.0150953	-0.127466	7.73748	0.2149	-0.182286	7.73748	0.0644066	-0.197162	7.73748	0.0427473	-0.0929696	7.73748	0.377223
dd_Smed_v6_5991_0_1	GO:0008203	cholesterol metabolic process	biological_process	2001	-0.0106342	6.4239	0.99003	0.00890369	6.4239	0.9575	-0.114234	6.4239	0.236959	-0.184457	6.4239	0.0447459	-0.202527	6.4239	0.0212487	-0.158819	6.4239	0.0860917	-0.14662	6.4239	0.0967609	-0.0459182	6.4239	0.640076	-0.0408191	6.4239	0.672314	0.0769603	6.4239	0.396479	0.25462	6.4239	0.0014204	0.174307	6.4239	0.034201	0.255286	6.4239	0.00124652	0.346509	6.4239	7.44146e-06	0.295429	6.4239	0.000157805
dd_Smed_v6_602_0_1	GO:0030301	cholesterol transport	biological_process	685	-0.0382486	7.42251	0.977038	-0.0382261	7.42251	0.900002	-0.0848254	7.42251	0.703672	-0.134091	7.42251	0.548181	-0.388109	7.42251	0.029845	-0.412013	7.42251	0.0195861	-0.775217	7.42251	1.73907e-06	-0.543433	7.42251	0.000958868	-0.569525	7.42251	0.000459952	-0.844416	7.42251	1.13367e-07	-0.619372	7.42251	0.000119959	-0.351947	7.42251	0.036409	-0.445287	7.42251	0.00686738	-0.194949	7.42251	0.270604	-0.364188	7.42251	0.0294583
dd_Smed_v6_602_0_1	GO:0033344	cholesterol efflux	biological_process	685	-0.0382486	7.42251	0.977038	-0.0382261	7.42251	0.900002	-0.0848254	7.42251	0.703672	-0.134091	7.42251	0.548181	-0.388109	7.42251	0.029845	-0.412013	7.42251	0.0195861	-0.775217	7.42251	1.73907e-06	-0.543433	7.42251	0.000958868	-0.569525	7.42251	0.000459952	-0.844416	7.42251	1.13367e-07	-0.619372	7.42251	0.000119959	-0.351947	7.42251	0.036409	-0.445287	7.42251	0.00686738	-0.194949	7.42251	0.270604	-0.364188	7.42251	0.0294583
dd_Smed_v6_602_0_1	GO:0042632	cholesterol homeostasis	biological_process	685	-0.0382486	7.42251	0.977038	-0.0382261	7.42251	0.900002	-0.0848254	7.42251	0.703672	-0.134091	7.42251	0.548181	-0.388109	7.42251	0.029845	-0.412013	7.42251	0.0195861	-0.775217	7.42251	1.73907e-06	-0.543433	7.42251	0.000958868	-0.569525	7.42251	0.000459952	-0.844416	7.42251	1.13367e-07	-0.619372	7.42251	0.000119959	-0.351947	7.42251	0.036409	-0.445287	7.42251	0.00686738	-0.194949	7.42251	0.270604	-0.364188	7.42251	0.0294583
dd_Smed_v6_602_0_1	GO:0032367	intracellular cholesterol transport	biological_process	685	-0.0382486	7.42251	0.977038	-0.0382261	7.42251	0.900002	-0.0848254	7.42251	0.703672	-0.134091	7.42251	0.548181	-0.388109	7.42251	0.029845	-0.412013	7.42251	0.0195861	-0.775217	7.42251	1.73907e-06	-0.543433	7.42251	0.000958868	-0.569525	7.42251	0.000459952	-0.844416	7.42251	1.13367e-07	-0.619372	7.42251	0.000119959	-0.351947	7.42251	0.036409	-0.445287	7.42251	0.00686738	-0.194949	7.42251	0.270604	-0.364188	7.42251	0.0294583
dd_Smed_v6_6063_0_1	GO:0070508	cholesterol import	biological_process	3511	0.102572	5.12305	0.827892	0.107803	5.12305	0.43732	-0.175363	5.12305	0.110199	-0.314132	5.12305	0.00216105	-0.460518	5.12305	2.26217e-06	-0.197738	5.12305	0.0703724	-0.359704	5.12305	0.000245175	-0.307725	5.12305	0.00164089	-0.327259	5.12305	0.000589565	-0.455658	5.12305	1.52016e-06	-0.301324	5.12305	0.00177286	-0.428505	5.12305	5.08023e-06	-0.343755	5.12305	0.000251937	-0.220243	5.12305	0.023178	-0.276951	5.12305	0.00361337
dd_Smed_v6_607_1_1	GO:0032374	regulation of cholesterol transport	biological_process	811	-0.0519109	7.90687	0.974161	0.0751298	7.90687	0.828948	-0.0243242	7.90687	0.935625	-0.487105	7.90687	0.0278184	-0.479044	7.90687	0.0257631	-0.535219	7.90687	0.0109641	-0.696621	7.90687	0.000464643	-0.967539	7.90687	6.32405e-07	-0.92197	7.90687	1.81969e-06	-0.582983	7.90687	0.0033005	-0.762803	7.90687	8.42837e-05	-0.618837	7.90687	0.0016611	-0.432403	7.90687	0.0324159	-0.365488	7.90687	0.0731922	-0.212218	7.90687	0.327433
dd_Smed_v6_62_0_1	GO:0006695	cholesterol biosynthetic process	biological_process	815	0.00348709	10.5344	0.99985	-0.0365682	10.5344	0.8665	-0.0883875	10.5344	0.575955	-0.29333	10.5344	0.030499	-0.432898	10.5344	0.000537651	-0.428292	10.5344	0.000570142	-0.393798	10.5344	0.00125689	-0.358461	10.5344	0.00328697	-0.463279	10.5344	9.69431e-05	-0.415735	10.5344	0.000516919	-0.575401	10.5344	8.37637e-07	-0.469289	10.5344	7.34967e-05	-0.511055	10.5344	1.40434e-05	-0.59078	10.5344	3.85114e-07	-0.434172	10.5344	0.000254944
dd_Smed_v6_6318_0_1	GO:0008203	cholesterol metabolic process	biological_process	304	0.0268281	1.37256	0.99442	-0.0427441	1.37256	0.941759	0.075468	1.37256	0.860998	-0.611725	1.37256	0.0777926	0.0016312	1.37256	1	-0.929375	1.37256	0.00508604	-1.58551	1.37256	7.33227e-07	-1.40796	1.37256	6.81887e-06	-2.5275	1.37256	1.35097e-14	-3.22474	1.37256	1.67268e-19	-4.32381	1.37256	9.49919e-27	-3.5963	1.37256	4.01945e-23	-4.0746	1.37256	9.81017e-28	-3.90396	1.37256	2.67657e-25	-4.3212	1.37256	5.29058e-29
dd_Smed_v6_6355_0_1	GO:1904109	positive regulation of cholesterol import	biological_process	989	-0.131016	5.08369	0.837228	0.128364	5.08369	0.492984	0.178246	5.08369	0.228319	-0.0426874	5.08369	0.827707	-0.0086217	5.08369	0.965223	-0.00578339	5.08369	0.978435	-0.248977	5.08369	0.0665211	-0.269145	5.08369	0.0418862	-0.424809	5.08369	0.000723067	-0.52922	5.08369	2.32598e-05	-0.537652	5.08369	1.60192e-05	-0.541153	5.08369	1.27235e-05	-0.583938	5.08369	1.9757e-06	-0.631707	5.08369	2.72199e-07	-0.593273	5.08369	1.36153e-06
dd_Smed_v6_636_0_1	GO:0033344	cholesterol efflux	biological_process	11557	0.0299053	10.1544	0.991853	-0.0932284	10.1544	0.844506	0.170203	10.1544	0.633276	0.115456	10.1544	0.776294	-0.126366	10.1544	0.73045	0.57251	10.1544	0.052895	0.55198	10.1544	0.0523589	0.736301	10.1544	0.00707825	0.611255	10.1544	0.0266171	0.375277	10.1544	0.193874	0.639452	10.1544	0.0193754	0.434929	10.1544	0.125857	0.458016	10.1544	0.103518	0.570396	10.1544	0.0375268	0.0181436	10.1544	0.957707
dd_Smed_v6_636_0_1	GO:0010886	positive regulation of cholesterol storage	biological_process	11557	0.0299053	10.1544	0.991853	-0.0932284	10.1544	0.844506	0.170203	10.1544	0.633276	0.115456	10.1544	0.776294	-0.126366	10.1544	0.73045	0.57251	10.1544	0.052895	0.55198	10.1544	0.0523589	0.736301	10.1544	0.00707825	0.611255	10.1544	0.0266171	0.375277	10.1544	0.193874	0.639452	10.1544	0.0193754	0.434929	10.1544	0.125857	0.458016	10.1544	0.103518	0.570396	10.1544	0.0375268	0.0181436	10.1544	0.957707
dd_Smed_v6_636_0_1	GO:0045540	regulation of cholesterol biosynthetic process	biological_process	11557	0.0299053	10.1544	0.991853	-0.0932284	10.1544	0.844506	0.170203	10.1544	0.633276	0.115456	10.1544	0.776294	-0.126366	10.1544	0.73045	0.57251	10.1544	0.052895	0.55198	10.1544	0.0523589	0.736301	10.1544	0.00707825	0.611255	10.1544	0.0266171	0.375277	10.1544	0.193874	0.639452	10.1544	0.0193754	0.434929	10.1544	0.125857	0.458016	10.1544	0.103518	0.570396	10.1544	0.0375268	0.0181436	10.1544	0.957707
dd_Smed_v6_636_0_1	GO:0008203	cholesterol metabolic process	biological_process	11557	0.0299053	10.1544	0.991853	-0.0932284	10.1544	0.844506	0.170203	10.1544	0.633276	0.115456	10.1544	0.776294	-0.126366	10.1544	0.73045	0.57251	10.1544	0.052895	0.55198	10.1544	0.0523589	0.736301	10.1544	0.00707825	0.611255	10.1544	0.0266171	0.375277	10.1544	0.193874	0.639452	10.1544	0.0193754	0.434929	10.1544	0.125857	0.458016	10.1544	0.103518	0.570396	10.1544	0.0375268	0.0181436	10.1544	0.957707
dd_Smed_v6_636_0_1	GO:0030301	cholesterol transport	biological_process	11557	0.0299053	10.1544	0.991853	-0.0932284	10.1544	0.844506	0.170203	10.1544	0.633276	0.115456	10.1544	0.776294	-0.126366	10.1544	0.73045	0.57251	10.1544	0.052895	0.55198	10.1544	0.0523589	0.736301	10.1544	0.00707825	0.611255	10.1544	0.0266171	0.375277	10.1544	0.193874	0.639452	10.1544	0.0193754	0.434929	10.1544	0.125857	0.458016	10.1544	0.103518	0.570396	10.1544	0.0375268	0.0181436	10.1544	0.957707
dd_Smed_v6_636_0_1	GO:0042632	cholesterol homeostasis	biological_process	11557	0.0299053	10.1544	0.991853	-0.0932284	10.1544	0.844506	0.170203	10.1544	0.633276	0.115456	10.1544	0.776294	-0.126366	10.1544	0.73045	0.57251	10.1544	0.052895	0.55198	10.1544	0.0523589	0.736301	10.1544	0.00707825	0.611255	10.1544	0.0266171	0.375277	10.1544	0.193874	0.639452	10.1544	0.0193754	0.434929	10.1544	0.125857	0.458016	10.1544	0.103518	0.570396	10.1544	0.0375268	0.0181436	10.1544	0.957707
dd_Smed_v6_6535_0_1	GO:0042632	cholesterol homeostasis	biological_process	5897	-0.316033	4.8961	0.621234	-0.850672	4.8961	6.48283e-05	-1.1034	4.8961	2.93153e-08	-0.271243	4.8961	0.2653	-0.25161	4.8961	0.279923	-0.240689	4.8961	0.308986	-0.360101	4.8961	0.0880393	-0.331862	4.8961	0.11363	-0.282881	4.8961	0.176602	-0.674461	4.8961	0.000572333	-0.703482	4.8961	0.000295687	-0.919956	4.8961	1.66202e-06	-1.0373	4.8961	5.468e-08	-0.899034	4.8961	2.66207e-06	-0.756302	4.8961	8.73177e-05
dd_Smed_v6_6535_0_1	GO:0030299	intestinal cholesterol absorption	biological_process	5897	-0.316033	4.8961	0.621234	-0.850672	4.8961	6.48283e-05	-1.1034	4.8961	2.93153e-08	-0.271243	4.8961	0.2653	-0.25161	4.8961	0.279923	-0.240689	4.8961	0.308986	-0.360101	4.8961	0.0880393	-0.331862	4.8961	0.11363	-0.282881	4.8961	0.176602	-0.674461	4.8961	0.000572333	-0.703482	4.8961	0.000295687	-0.919956	4.8961	1.66202e-06	-1.0373	4.8961	5.468e-08	-0.899034	4.8961	2.66207e-06	-0.756302	4.8961	8.73177e-05
dd_Smed_v6_6585_0_1	GO:0090118	receptor-mediated endocytosis involved in cholesterol transport	biological_process	6287	0.0057824	6.29972	0.9986	-0.0207529	6.29972	0.932076	-0.170595	6.29972	0.251622	-0.244567	6.29972	0.0946923	-0.394907	6.29972	0.00272567	-1.27736	6.29972	3.17814e-25	-1.71793	6.29972	1.852e-44	-1.96883	6.29972	2.79418e-57	-1.84295	6.29972	1.40032e-51	-2.11304	6.29972	2.26185e-65	-1.56521	6.29972	4.18228e-38	-1.40892	6.29972	1.23724e-31	-1.15418	6.29972	5.15093e-22	-0.953505	6.29972	1.80162e-15	-0.577162	6.29972	2.07249e-06
dd_Smed_v6_6639_0_1	GO:0008203	cholesterol metabolic process	biological_process	1366	0.165621	5.3428	0.645812	0.309841	5.3428	0.0126297	0.506211	5.3428	2.2489e-06	0.521907	5.3428	8.06484e-07	0.513167	5.3428	1.16049e-06	0.887831	5.3428	2.50915e-18	0.875436	5.3428	2.63552e-18	0.707299	5.3428	2.54106e-12	0.575912	5.3428	1.18408e-08	0.734106	5.3428	2.00559e-13	0.481232	5.3428	2.85115e-06	0.51407	5.3428	4.35195e-07	0.417265	5.3428	4.78456e-05	0.500455	5.3428	8.31387e-07	0.453378	5.3428	8.80352e-06
dd_Smed_v6_6672_1_1	GO:0042632	cholesterol homeostasis	biological_process	2469	-0.19793	4.36523	0.591378	-0.409021	4.36523	0.00244802	-0.608937	4.36523	6.30772e-07	-0.336633	4.36523	0.00894911	-0.434684	4.36523	0.000411167	-0.467573	4.36523	0.000194472	-0.657947	4.36523	3.79224e-08	-0.699457	4.36523	3.15861e-09	-0.702737	4.36523	1.22928e-09	-0.647464	4.36523	3.00152e-08	-0.614995	4.36523	1.42048e-07	-0.566131	4.36523	1.03971e-06	-0.444257	4.36523	0.000122933	-0.579441	4.36523	5.26304e-07	-0.51137	4.36523	9.0373e-06
dd_Smed_v6_6907_0_1	GO:0030301	cholesterol transport	biological_process	2084	-0.149352	4.09068	0.708119	-0.113542	4.09068	0.486147	-0.308388	4.09068	0.0098035	-0.364839	4.09068	0.00169099	-0.160332	4.09068	0.203599	-0.293241	4.09068	0.0165913	-0.323707	4.09068	0.00478862	-0.418481	4.09068	0.000168332	-0.362104	4.09068	0.000852742	-0.226163	4.09068	0.0468297	-0.328383	4.09068	0.00306066	-0.275644	4.09068	0.0124046	-0.236255	4.09068	0.0312875	-0.360449	4.09068	0.000841197	-0.0348202	4.09068	0.790362
dd_Smed_v6_704_0_1	GO:0042632	cholesterol homeostasis	biological_process	666	0.0897881	7.56456	0.970837	0.0430032	7.56456	0.939751	0.0208407	7.56456	0.963715	-0.733996	7.56456	0.0240426	-0.279254	7.56456	0.439763	-0.558896	7.56456	0.0860917	-0.930293	7.56456	0.00168437	-1.38441	7.56456	1.61933e-06	-2.10183	7.56456	2.76282e-13	-2.35495	7.56456	3.52217e-16	-3.18666	7.56456	5.03315e-27	-2.48532	7.56456	8.48695e-18	-2.31347	7.56456	8.58364e-16	-2.48844	7.56456	6.14075e-18	-2.53578	7.56456	1.78414e-18
dd_Smed_v6_704_0_1	GO:0030301	cholesterol transport	biological_process	666	0.0897881	7.56456	0.970837	0.0430032	7.56456	0.939751	0.0208407	7.56456	0.963715	-0.733996	7.56456	0.0240426	-0.279254	7.56456	0.439763	-0.558896	7.56456	0.0860917	-0.930293	7.56456	0.00168437	-1.38441	7.56456	1.61933e-06	-2.10183	7.56456	2.76282e-13	-2.35495	7.56456	3.52217e-16	-3.18666	7.56456	5.03315e-27	-2.48532	7.56456	8.48695e-18	-2.31347	7.56456	8.58364e-16	-2.48844	7.56456	6.14075e-18	-2.53578	7.56456	1.78414e-18
dd_Smed_v6_704_0_1	GO:0032367	intracellular cholesterol transport	biological_process	666	0.0897881	7.56456	0.970837	0.0430032	7.56456	0.939751	0.0208407	7.56456	0.963715	-0.733996	7.56456	0.0240426	-0.279254	7.56456	0.439763	-0.558896	7.56456	0.0860917	-0.930293	7.56456	0.00168437	-1.38441	7.56456	1.61933e-06	-2.10183	7.56456	2.76282e-13	-2.35495	7.56456	3.52217e-16	-3.18666	7.56456	5.03315e-27	-2.48532	7.56456	8.48695e-18	-2.31347	7.56456	8.58364e-16	-2.48844	7.56456	6.14075e-18	-2.53578	7.56456	1.78414e-18
dd_Smed_v6_704_0_1	GO:0033344	cholesterol efflux	biological_process	666	0.0897881	7.56456	0.970837	0.0430032	7.56456	0.939751	0.0208407	7.56456	0.963715	-0.733996	7.56456	0.0240426	-0.279254	7.56456	0.439763	-0.558896	7.56456	0.0860917	-0.930293	7.56456	0.00168437	-1.38441	7.56456	1.61933e-06	-2.10183	7.56456	2.76282e-13	-2.35495	7.56456	3.52217e-16	-3.18666	7.56456	5.03315e-27	-2.48532	7.56456	8.48695e-18	-2.31347	7.56456	8.58364e-16	-2.48844	7.56456	6.14075e-18	-2.53578	7.56456	1.78414e-18
dd_Smed_v6_7063_0_1	GO:0071397	cellular response to cholesterol	biological_process	4352	0.0771937	5.77079	0.932945	0.770938	5.77079	4.07916e-10	0.740843	5.77079	6.49553e-10	0.815575	5.77079	5.38141e-12	0.908058	5.77079	8.48341e-15	0.648899	5.77079	9.36457e-08	0.623289	5.77079	1.83955e-07	0.543771	5.77079	5.72472e-06	0.395804	5.77079	0.00110144	0.426244	5.77079	0.000430829	0.303464	5.77079	0.0147535	0.350422	5.77079	0.0041294	0.359082	5.77079	0.00310656	0.340533	5.77079	0.00519001	0.529621	5.77079	6.91968e-06
dd_Smed_v6_7063_0_1	GO:0010875	positive regulation of cholesterol efflux	biological_process	4352	0.0771937	5.77079	0.932945	0.770938	5.77079	4.07916e-10	0.740843	5.77079	6.49553e-10	0.815575	5.77079	5.38141e-12	0.908058	5.77079	8.48341e-15	0.648899	5.77079	9.36457e-08	0.623289	5.77079	1.83955e-07	0.543771	5.77079	5.72472e-06	0.395804	5.77079	0.00110144	0.426244	5.77079	0.000430829	0.303464	5.77079	0.0147535	0.350422	5.77079	0.0041294	0.359082	5.77079	0.00310656	0.340533	5.77079	0.00519001	0.529621	5.77079	6.91968e-06
dd_Smed_v6_7170_0_1	GO:0008203	cholesterol metabolic process	biological_process	407	-0.0689067	2.36404	0.964179	-0.04298	2.36404	0.899506	0.303551	2.36404	0.13289	0.342199	2.36404	0.0807563	0.423813	2.36404	0.0206505	0.00100119	2.36404	0.998199	0.131854	2.36404	0.545425	0.194141	2.36404	0.329868	0.329502	2.36404	0.0622197	0.215888	2.36404	0.25999	0.0346392	2.36404	0.881159	0.213688	2.36404	0.257044	0.166086	2.36404	0.382089	0.183273	2.36404	0.332741	0.248495	2.36404	0.169176
dd_Smed_v6_7235_0_1	GO:0045540	regulation of cholesterol biosynthetic process	biological_process	1241	0.0137107	4.5847	0.99141	0.199666	4.5847	0.178654	0.208677	4.5847	0.106382	0.111436	4.5847	0.452879	0.280122	4.5847	0.0207531	0.29302	4.5847	0.0177336	0.29952	4.5847	0.0106209	0.333173	4.5847	0.00340914	0.486639	4.5847	6.07275e-06	0.357858	4.5847	0.00137497	0.415755	4.5847	0.000154032	0.339878	4.5847	0.00219869	0.250336	4.5847	0.0271622	0.264674	4.5847	0.0193125	0.0872974	4.5847	0.494935
dd_Smed_v6_7235_0_1	GO:0006695	cholesterol biosynthetic process	biological_process	1241	0.0137107	4.5847	0.99141	0.199666	4.5847	0.178654	0.208677	4.5847	0.106382	0.111436	4.5847	0.452879	0.280122	4.5847	0.0207531	0.29302	4.5847	0.0177336	0.29952	4.5847	0.0106209	0.333173	4.5847	0.00340914	0.486639	4.5847	6.07275e-06	0.357858	4.5847	0.00137497	0.415755	4.5847	0.000154032	0.339878	4.5847	0.00219869	0.250336	4.5847	0.0271622	0.264674	4.5847	0.0193125	0.0872974	4.5847	0.494935
dd_Smed_v6_7276_0_1	GO:0030301	cholesterol transport	biological_process	996	0.043414	3.61126	0.965827	0.251369	3.61126	0.0852879	0.0512149	3.61126	0.761406	-0.0681498	3.61126	0.689294	-0.021047	3.61126	0.907129	0.085285	3.61126	0.599582	0.214896	3.61126	0.0928391	0.254238	3.61126	0.0360891	0.223313	3.61126	0.0609931	0.252453	3.61126	0.0352904	0.28973	3.61126	0.0139092	0.0353075	3.61126	0.806776	0.239887	3.61126	0.0387209	0.21905	3.61126	0.0642707	0.0479434	3.61126	0.733882
dd_Smed_v6_7276_0_1	GO:0032383	regulation of intracellular cholesterol transport	biological_process	996	0.043414	3.61126	0.965827	0.251369	3.61126	0.0852879	0.0512149	3.61126	0.761406	-0.0681498	3.61126	0.689294	-0.021047	3.61126	0.907129	0.085285	3.61126	0.599582	0.214896	3.61126	0.0928391	0.254238	3.61126	0.0360891	0.223313	3.61126	0.0609931	0.252453	3.61126	0.0352904	0.28973	3.61126	0.0139092	0.0353075	3.61126	0.806776	0.239887	3.61126	0.0387209	0.21905	3.61126	0.0642707	0.0479434	3.61126	0.733882
dd_Smed_v6_7276_0_1	GO:0006695	cholesterol biosynthetic process	biological_process	996	0.043414	3.61126	0.965827	0.251369	3.61126	0.0852879	0.0512149	3.61126	0.761406	-0.0681498	3.61126	0.689294	-0.021047	3.61126	0.907129	0.085285	3.61126	0.599582	0.214896	3.61126	0.0928391	0.254238	3.61126	0.0360891	0.223313	3.61126	0.0609931	0.252453	3.61126	0.0352904	0.28973	3.61126	0.0139092	0.0353075	3.61126	0.806776	0.239887	3.61126	0.0387209	0.21905	3.61126	0.0642707	0.0479434	3.61126	0.733882
dd_Smed_v6_7276_0_1	GO:0090181	regulation of cholesterol metabolic process	biological_process	996	0.043414	3.61126	0.965827	0.251369	3.61126	0.0852879	0.0512149	3.61126	0.761406	-0.0681498	3.61126	0.689294	-0.021047	3.61126	0.907129	0.085285	3.61126	0.599582	0.214896	3.61126	0.0928391	0.254238	3.61126	0.0360891	0.223313	3.61126	0.0609931	0.252453	3.61126	0.0352904	0.28973	3.61126	0.0139092	0.0353075	3.61126	0.806776	0.239887	3.61126	0.0387209	0.21905	3.61126	0.0642707	0.0479434	3.61126	0.733882
dd_Smed_v6_73_0_1	GO:0032367	intracellular cholesterol transport	biological_process	540	-0.248643	9.27138	0.911351	-0.241857	9.27138	0.654751	-0.305723	9.27138	0.475796	-0.852377	9.27138	0.0247888	-0.589103	9.27138	0.12631	-0.706475	9.27138	0.0594851	-1.35998	9.27138	6.84746e-05	-1.7108	9.27138	4.17947e-07	-2.48782	9.27138	2.34416e-13	-2.86305	9.27138	6.16983e-17	-3.76979	9.27138	1.30112e-26	-2.83683	9.27138	9.84508e-17	-2.85562	9.27138	5.91229e-17	-3.05171	9.27138	5.40985e-19	-2.96676	9.27138	4.55084e-18
dd_Smed_v6_73_0_1	GO:0030301	cholesterol transport	biological_process	540	-0.248643	9.27138	0.911351	-0.241857	9.27138	0.654751	-0.305723	9.27138	0.475796	-0.852377	9.27138	0.0247888	-0.589103	9.27138	0.12631	-0.706475	9.27138	0.0594851	-1.35998	9.27138	6.84746e-05	-1.7108	9.27138	4.17947e-07	-2.48782	9.27138	2.34416e-13	-2.86305	9.27138	6.16983e-17	-3.76979	9.27138	1.30112e-26	-2.83683	9.27138	9.84508e-17	-2.85562	9.27138	5.91229e-17	-3.05171	9.27138	5.40985e-19	-2.96676	9.27138	4.55084e-18
dd_Smed_v6_73_0_1	GO:0042632	cholesterol homeostasis	biological_process	540	-0.248643	9.27138	0.911351	-0.241857	9.27138	0.654751	-0.305723	9.27138	0.475796	-0.852377	9.27138	0.0247888	-0.589103	9.27138	0.12631	-0.706475	9.27138	0.0594851	-1.35998	9.27138	6.84746e-05	-1.7108	9.27138	4.17947e-07	-2.48782	9.27138	2.34416e-13	-2.86305	9.27138	6.16983e-17	-3.76979	9.27138	1.30112e-26	-2.83683	9.27138	9.84508e-17	-2.85562	9.27138	5.91229e-17	-3.05171	9.27138	5.40985e-19	-2.96676	9.27138	4.55084e-18
dd_Smed_v6_73_0_1	GO:0033344	cholesterol efflux	biological_process	540	-0.248643	9.27138	0.911351	-0.241857	9.27138	0.654751	-0.305723	9.27138	0.475796	-0.852377	9.27138	0.0247888	-0.589103	9.27138	0.12631	-0.706475	9.27138	0.0594851	-1.35998	9.27138	6.84746e-05	-1.7108	9.27138	4.17947e-07	-2.48782	9.27138	2.34416e-13	-2.86305	9.27138	6.16983e-17	-3.76979	9.27138	1.30112e-26	-2.83683	9.27138	9.84508e-17	-2.85562	9.27138	5.91229e-17	-3.05171	9.27138	5.40985e-19	-2.96676	9.27138	4.55084e-18
dd_Smed_v6_7550_0_1	GO:0045540	regulation of cholesterol biosynthetic process	biological_process	1888	0.00969934	4.14248	0.995706	0.232166	4.14248	0.130053	-0.0174932	4.14248	0.926524	0.206401	4.14248	0.141525	0.310662	4.14248	0.0139857	0.305799	4.14248	0.019927	0.491776	4.14248	2.78652e-05	0.46605	4.14248	6.03015e-05	0.368419	4.14248	0.00151738	0.29049	4.14248	0.0164735	0.298827	4.14248	0.0130671	0.465815	4.14248	4.0759e-05	0.377187	4.14248	0.000982603	0.448633	4.14248	7.46198e-05	0.430931	4.14248	0.000140191
dd_Smed_v6_7551_0_1	GO:0042632	cholesterol homeostasis	biological_process	2934	0.00553941	6.41503	0.99985	-0.0554057	6.41503	0.864252	0.10234	6.41503	0.67475	0.430865	6.41503	0.0332897	0.346472	6.41503	0.0857979	0.203169	6.41503	0.35695	0.615099	6.41503	0.000699629	0.764764	6.41503	1.60816e-05	0.560733	6.41503	0.00179666	0.0719389	6.41503	0.743119	0.157614	6.41503	0.443411	0.000423398	6.41503	0.99842	-0.114551	6.41503	0.583922	-0.108261	6.41503	0.603012	-0.254211	6.41503	0.187063
dd_Smed_v6_7565_0_1	GO:0042632	cholesterol homeostasis	biological_process	1609	-0.242383	4.52703	0.7519	-0.372787	4.52703	0.114594	-0.617212	4.52703	0.00167068	-0.535913	4.52703	0.00845917	-0.815037	4.52703	1.94987e-05	-0.476978	4.52703	0.018316	-0.886066	4.52703	2.13502e-06	-0.710371	4.52703	0.000141063	-0.863465	4.52703	2.36876e-06	-0.806175	4.52703	1.1994e-05	-0.928063	4.52703	3.9008e-07	-0.637016	4.52703	0.000576335	-0.872379	4.52703	1.59628e-06	-0.926046	4.52703	3.49787e-07	-0.886928	4.52703	1.05618e-06
dd_Smed_v6_7579_0_1	GO:0032383	regulation of intracellular cholesterol transport	biological_process	813	0.120134	3.21721	0.895984	0.354267	3.21721	0.0535165	0.455541	3.21721	0.00404741	0.455281	3.21721	0.00392481	0.341536	3.21721	0.0360635	0.131306	3.21721	0.516683	-0.0687451	3.21721	0.732902	0.0958023	3.21721	0.603764	-0.0664007	3.21721	0.719176	0.146777	3.21721	0.390703	0.204062	3.21721	0.216245	0.101755	3.21721	0.56354	0.0705887	3.21721	0.691845	0.122361	3.21721	0.471898	0.083333	3.21721	0.638455
dd_Smed_v6_7579_0_1	GO:0042632	cholesterol homeostasis	biological_process	813	0.120134	3.21721	0.895984	0.354267	3.21721	0.0535165	0.455541	3.21721	0.00404741	0.455281	3.21721	0.00392481	0.341536	3.21721	0.0360635	0.131306	3.21721	0.516683	-0.0687451	3.21721	0.732902	0.0958023	3.21721	0.603764	-0.0664007	3.21721	0.719176	0.146777	3.21721	0.390703	0.204062	3.21721	0.216245	0.101755	3.21721	0.56354	0.0705887	3.21721	0.691845	0.122361	3.21721	0.471898	0.083333	3.21721	0.638455
dd_Smed_v6_7598_0_1	GO:0045540	regulation of cholesterol biosynthetic process	biological_process	7826	0.000410444	6.92718	0.99985	0.286894	6.92718	0.0552291	0.567419	6.92718	4.60226e-06	0.618825	6.92718	5.366e-07	0.616457	6.92718	4.84469e-07	0.608204	6.92718	7.18403e-07	0.483089	6.92718	8.06038e-05	0.356545	6.92718	0.00417239	0.465318	6.92718	0.000116729	0.197039	6.92718	0.132267	0.231776	6.92718	0.0710764	0.253253	6.92718	0.0454771	0.198691	6.92718	0.124518	0.245194	6.92718	0.0519282	0.119959	6.92718	0.378468
dd_Smed_v6_7650_0_1	GO:0008203	cholesterol metabolic process	biological_process	1009	0.159017	4.26602	0.748206	0.293535	4.26602	0.0460597	0.245262	4.26602	0.0733452	-0.151735	4.26602	0.33193	-0.326628	4.26602	0.0156677	0.0593594	4.26602	0.735582	0.363807	4.26602	0.00335085	0.773789	4.26602	9.78619e-12	0.592555	4.26602	2.04143e-07	0.511023	4.26602	1.18972e-05	0.439741	4.26602	0.000195131	0.318015	4.26602	0.00851015	0.235672	4.26602	0.0562025	0.344888	4.26602	0.00379443	0.103102	4.26602	0.44759
dd_Smed_v6_7676_0_1	GO:0006707	cholesterol catabolic process	biological_process	1673	-0.141173	4.30432	0.912386	0.250867	4.30432	0.356836	0.38329	4.30432	0.0769206	-0.171319	4.30432	0.512467	-0.705426	4.30432	0.000535105	-0.698117	4.30432	0.000649239	-1.09762	4.30432	2.01554e-08	-1.36596	4.30432	2.13345e-12	-1.82089	4.30432	6.20015e-21	-1.76809	4.30432	1.05464e-19	-2.17673	4.30432	5.14624e-28	-2.09416	4.30432	1.06534e-26	-1.91629	4.30432	2.97009e-23	-2.02074	4.30432	2.99117e-25	-1.67139	4.30432	2.87491e-18
dd_Smed_v6_7709_0_1	GO:0042632	cholesterol homeostasis	biological_process	4302	-0.000438137	6.3897	0.99985	0.0333633	6.3897	0.829921	0.156761	6.3897	0.115702	0.268767	6.3897	0.0040185	0.19375	6.3897	0.0428128	0.394746	6.3897	7.37537e-06	0.364769	6.3897	2.46085e-05	0.423296	6.3897	5.97849e-07	0.432373	6.3897	2.28389e-07	0.276211	6.3897	0.00147984	0.411606	6.3897	9.24498e-07	0.30124	6.3897	0.000431973	0.315946	6.3897	0.000194049	0.336223	6.3897	6.77858e-05	0.194939	6.3897	0.0274413
dd_Smed_v6_7792_0_1	GO:0090181	regulation of cholesterol metabolic process	biological_process	3779	0.00298312	5.678	0.99985	0.10905	5.678	0.491511	0.275469	5.678	0.0153522	0.347344	5.678	0.00181293	0.351854	5.678	0.00125712	0.108301	5.678	0.419263	0.260329	5.678	0.0179694	0.314805	5.678	0.00309348	0.355628	5.678	0.000591658	0.336945	5.678	0.00129935	0.656863	5.678	3.64371e-11	0.657129	5.678	2.97579e-11	0.782155	5.678	9.67802e-16	0.901092	5.678	1.42056e-20	0.796044	5.678	2.98074e-16
dd_Smed_v6_7823_2_1	GO:0045540	regulation of cholesterol biosynthetic process	biological_process	3192	0.143939	5.62643	0.826916	0.183161	5.62643	0.314518	0.252182	5.62643	0.0887989	0.128342	5.62643	0.460825	0.0525669	5.62643	0.776849	0.135934	5.62643	0.409977	0.215946	5.62643	0.13414	0.0755744	5.62643	0.636045	-0.0435036	5.62643	0.790548	0.0881745	5.62643	0.565026	0.0656798	5.62643	0.681185	-0.214521	5.62643	0.126473	-0.274865	5.62643	0.0433717	-0.347855	5.62643	0.00910185	-0.424805	5.62643	0.00124601
dd_Smed_v6_7852_0_1	GO:0008203	cholesterol metabolic process	biological_process	978	0.197223	4.88346	0.944468	0.758401	4.88346	0.0932582	0.559205	4.88346	0.183373	-0.0819767	4.88346	0.889355	-0.748348	4.88346	0.063745	-0.033872	4.88346	0.953811	-0.454957	4.88346	0.267216	-0.986691	4.88346	0.00794461	-1.09923	4.88346	0.00269486	-1.20676	4.88346	0.000965082	-1.03421	4.88346	0.00477474	-1.40072	4.88346	0.000110671	-1.24412	4.88346	0.000602251	-1.22883	4.88346	0.000674689	-1.34435	4.88346	0.000200363
dd_Smed_v6_7972_0_1	GO:0008203	cholesterol metabolic process	biological_process	1920	-0.0610446	4.36954	0.9386	-0.133151	4.36954	0.377266	-0.089423	4.36954	0.512129	-0.0878871	4.36954	0.529529	-0.0333606	4.36954	0.822398	-0.0954747	4.36954	0.4897	-0.0967573	4.36954	0.441236	0.148677	4.36954	0.187185	0.0105149	4.36954	0.937505	0.0222824	4.36954	0.86355	0.15673	4.36954	0.15541	0.12004	4.36954	0.284839	0.200277	4.36954	0.0538347	0.165743	4.36954	0.119691	0.158612	4.36954	0.138295
dd_Smed_v6_7972_0_1	GO:0090205	positive regulation of cholesterol metabolic process	biological_process	1920	-0.0610446	4.36954	0.9386	-0.133151	4.36954	0.377266	-0.089423	4.36954	0.512129	-0.0878871	4.36954	0.529529	-0.0333606	4.36954	0.822398	-0.0954747	4.36954	0.4897	-0.0967573	4.36954	0.441236	0.148677	4.36954	0.187185	0.0105149	4.36954	0.937505	0.0222824	4.36954	0.86355	0.15673	4.36954	0.15541	0.12004	4.36954	0.284839	0.200277	4.36954	0.0538347	0.165743	4.36954	0.119691	0.158612	4.36954	0.138295
dd_Smed_v6_7972_0_1	GO:1905602	positive regulation of receptor-mediated endocytosis involved in cholesterol transport	biological_process	1920	-0.0610446	4.36954	0.9386	-0.133151	4.36954	0.377266	-0.089423	4.36954	0.512129	-0.0878871	4.36954	0.529529	-0.0333606	4.36954	0.822398	-0.0954747	4.36954	0.4897	-0.0967573	4.36954	0.441236	0.148677	4.36954	0.187185	0.0105149	4.36954	0.937505	0.0222824	4.36954	0.86355	0.15673	4.36954	0.15541	0.12004	4.36954	0.284839	0.200277	4.36954	0.0538347	0.165743	4.36954	0.119691	0.158612	4.36954	0.138295
dd_Smed_v6_7972_0_1	GO:0090118	receptor-mediated endocytosis involved in cholesterol transport	biological_process	1920	-0.0610446	4.36954	0.9386	-0.133151	4.36954	0.377266	-0.089423	4.36954	0.512129	-0.0878871	4.36954	0.529529	-0.0333606	4.36954	0.822398	-0.0954747	4.36954	0.4897	-0.0967573	4.36954	0.441236	0.148677	4.36954	0.187185	0.0105149	4.36954	0.937505	0.0222824	4.36954	0.86355	0.15673	4.36954	0.15541	0.12004	4.36954	0.284839	0.200277	4.36954	0.0538347	0.165743	4.36954	0.119691	0.158612	4.36954	0.138295
dd_Smed_v6_7972_0_1	GO:0042632	cholesterol homeostasis	biological_process	1920	-0.0610446	4.36954	0.9386	-0.133151	4.36954	0.377266	-0.089423	4.36954	0.512129	-0.0878871	4.36954	0.529529	-0.0333606	4.36954	0.822398	-0.0954747	4.36954	0.4897	-0.0967573	4.36954	0.441236	0.148677	4.36954	0.187185	0.0105149	4.36954	0.937505	0.0222824	4.36954	0.86355	0.15673	4.36954	0.15541	0.12004	4.36954	0.284839	0.200277	4.36954	0.0538347	0.165743	4.36954	0.119691	0.158612	4.36954	0.138295
dd_Smed_v6_8193_0_1	GO:0070723	response to cholesterol	biological_process	1482	-0.0960566	3.85587	0.918515	-0.210616	3.85587	0.276343	-0.135513	3.85587	0.448145	-0.30622	3.85587	0.0569582	-0.43763	3.85587	0.00354069	-0.253519	3.85587	0.124134	-0.436912	3.85587	0.00305249	-0.537594	3.85587	0.000183677	-0.578713	3.85587	3.53303e-05	-0.438416	3.85587	0.00222857	-0.69465	3.85587	8.4417e-07	-0.382861	3.85587	0.00723714	-0.536429	3.85587	0.000110216	-0.620993	3.85587	8.13559e-06	-0.570504	3.85587	3.91207e-05
dd_Smed_v6_8231_0_1	GO:0070508	cholesterol import	biological_process	4379	-0.142852	5.19285	0.840862	-0.473397	5.19285	0.00308795	-0.371848	5.19285	0.0144046	0.0390971	5.19285	0.861645	0.191441	5.19285	0.244059	-0.00177717	5.19285	0.994559	-0.513016	5.19285	0.000322455	-0.54358	5.19285	0.000114333	-0.701373	5.19285	3.39464e-07	-0.759225	5.19285	3.56871e-08	-0.428246	5.19285	0.00240535	-0.632134	5.19285	4.43087e-06	-0.736335	5.19285	6.61554e-08	-0.485502	5.19285	0.000466391	-0.643435	5.19285	2.63014e-06
dd_Smed_v6_8407_0_1	GO:0070508	cholesterol import	biological_process	2465	-0.023017	5.47337	0.985911	0.0259475	5.47337	0.926417	0.0148619	5.47337	0.946871	-0.153923	5.47337	0.41915	-0.202325	5.47337	0.240525	-0.136418	5.47337	0.463246	-0.297438	5.47337	0.0570733	-0.182839	5.47337	0.261654	-0.37077	5.47337	0.0128637	-0.825561	5.47337	8.2047e-09	-0.777538	5.47337	5.53388e-08	-0.766685	5.47337	7.87866e-08	-0.575764	5.47337	6.24949e-05	-0.672452	5.47337	2.49807e-06	-0.552002	5.47337	0.000127703
dd_Smed_v6_8535_0_1	GO:0030301	cholesterol transport	biological_process	2068	-0.121973	4.1755	0.900077	0.011322	4.1755	0.973722	-0.0853613	4.1755	0.690247	-0.190963	4.1755	0.335559	-0.223656	4.1755	0.222908	-0.589126	4.1755	0.000421056	-0.694829	4.1755	1.4007e-05	-0.765377	4.1755	1.24265e-06	-0.797807	4.1755	2.51087e-07	-0.70825	4.1755	5.87446e-06	-0.531635	4.1755	0.00074583	-0.319777	4.1755	0.0484036	-0.378621	4.1755	0.0170133	-0.130808	4.1755	0.454499	-0.103731	4.1755	0.564075
dd_Smed_v6_8555_0_1	GO:0042632	cholesterol homeostasis	biological_process	707	0.038047	3.16221	0.980702	0.397007	3.16221	0.0852303	0.436297	3.16221	0.0307767	0.169141	3.16221	0.492981	-0.175068	3.16221	0.460833	-0.211982	3.16221	0.384647	-0.207034	3.16221	0.357053	-0.401412	3.16221	0.0494272	-0.0570404	3.16221	0.807562	0.149726	3.16221	0.483776	0.152773	3.16221	0.479898	0.370256	3.16221	0.0503924	0.600674	3.16221	0.000730273	0.395552	3.16221	0.0336319	0.778973	3.16221	7.34049e-06
dd_Smed_v6_8555_0_1	GO:0030301	cholesterol transport	biological_process	707	0.038047	3.16221	0.980702	0.397007	3.16221	0.0852303	0.436297	3.16221	0.0307767	0.169141	3.16221	0.492981	-0.175068	3.16221	0.460833	-0.211982	3.16221	0.384647	-0.207034	3.16221	0.357053	-0.401412	3.16221	0.0494272	-0.0570404	3.16221	0.807562	0.149726	3.16221	0.483776	0.152773	3.16221	0.479898	0.370256	3.16221	0.0503924	0.600674	3.16221	0.000730273	0.395552	3.16221	0.0336319	0.778973	3.16221	7.34049e-06
dd_Smed_v6_8560_0_1	GO:0033344	cholesterol efflux	biological_process	2253	-0.287008	5.4175	0.654155	-0.311025	5.4175	0.211567	-0.139525	5.4175	0.569457	-0.169966	5.4175	0.497595	-0.451736	5.4175	0.0272721	0.054545	5.4175	0.842181	-0.159408	5.4175	0.475044	-0.251923	5.4175	0.221906	-0.385427	5.4175	0.0472602	-0.350201	5.4175	0.0754071	-0.242428	5.4175	0.235276	0.00116982	5.4175	0.996231	0.130005	5.4175	0.544403	0.0140573	5.4175	0.951732	0.151786	5.4175	0.471608
dd_Smed_v6_8585_0_1	GO:0045540	regulation of cholesterol biosynthetic process	biological_process	794	0.370824	3.89569	0.0809698	0.38041	3.89569	0.0088332	0.0261156	3.89569	0.894851	-0.0150106	3.89569	0.945364	-0.0138083	3.89569	0.944019	0.119444	3.89569	0.478308	0.103472	3.89569	0.5076	0.195884	3.89569	0.156198	0.276406	3.89569	0.0309636	0.361049	3.89569	0.00423312	0.474116	3.89569	0.000103023	0.676198	3.89569	6.45865e-09	0.81325	3.89569	5.98944e-13	0.791717	3.89569	3.79954e-12	0.797286	3.89569	2.16911e-12
dd_Smed_v6_859_0_1	GO:0008203	cholesterol metabolic process	biological_process	1752	0.016701	9.33434	0.988535	0.221241	9.33434	0.148317	0.234453	9.33434	0.0788156	-0.139802	9.33434	0.361132	-0.21202	9.33434	0.117133	0.311753	9.33434	0.0144044	0.445134	9.33434	0.000189828	0.49471	9.33434	2.52585e-05	0.494876	9.33434	2.21096e-05	0.597067	9.33434	2.26433e-07	0.451399	9.33434	0.000111196	0.312239	9.33434	0.0094051	0.211722	9.33434	0.0888143	0.202707	9.33434	0.102494	-0.0108603	9.33434	0.944132
dd_Smed_v6_8591_0_1	GO:0033490	cholesterol biosynthetic process via lathosterol	biological_process	1656	-0.0406529	5.0961	0.965827	0.0188614	5.0961	0.93054	0.0436106	5.0961	0.782615	-0.200528	5.0961	0.130856	-0.126002	5.0961	0.353492	0.103819	5.0961	0.465993	-0.226904	5.0961	0.0596945	-0.305088	5.0961	0.00806513	-0.471963	5.0961	1.88717e-05	-0.465038	5.0961	2.9515e-05	-0.475883	5.0961	1.80117e-05	-0.510298	5.0961	3.4569e-06	-0.454027	5.0961	3.4095e-05	-0.449834	5.0961	4.31078e-05	-0.405676	5.0961	0.000232556
dd_Smed_v6_8591_0_1	GO:0033489	cholesterol biosynthetic process via desmosterol	biological_process	1656	-0.0406529	5.0961	0.965827	0.0188614	5.0961	0.93054	0.0436106	5.0961	0.782615	-0.200528	5.0961	0.130856	-0.126002	5.0961	0.353492	0.103819	5.0961	0.465993	-0.226904	5.0961	0.0596945	-0.305088	5.0961	0.00806513	-0.471963	5.0961	1.88717e-05	-0.465038	5.0961	2.9515e-05	-0.475883	5.0961	1.80117e-05	-0.510298	5.0961	3.4569e-06	-0.454027	5.0961	3.4095e-05	-0.449834	5.0961	4.31078e-05	-0.405676	5.0961	0.000232556
dd_Smed_v6_8591_0_1	GO:0045540	regulation of cholesterol biosynthetic process	biological_process	1656	-0.0406529	5.0961	0.965827	0.0188614	5.0961	0.93054	0.0436106	5.0961	0.782615	-0.200528	5.0961	0.130856	-0.126002	5.0961	0.353492	0.103819	5.0961	0.465993	-0.226904	5.0961	0.0596945	-0.305088	5.0961	0.00806513	-0.471963	5.0961	1.88717e-05	-0.465038	5.0961	2.9515e-05	-0.475883	5.0961	1.80117e-05	-0.510298	5.0961	3.4569e-06	-0.454027	5.0961	3.4095e-05	-0.449834	5.0961	4.31078e-05	-0.405676	5.0961	0.000232556
dd_Smed_v6_8591_0_1	GO:0006695	cholesterol biosynthetic process	biological_process	1656	-0.0406529	5.0961	0.965827	0.0188614	5.0961	0.93054	0.0436106	5.0961	0.782615	-0.200528	5.0961	0.130856	-0.126002	5.0961	0.353492	0.103819	5.0961	0.465993	-0.226904	5.0961	0.0596945	-0.305088	5.0961	0.00806513	-0.471963	5.0961	1.88717e-05	-0.465038	5.0961	2.9515e-05	-0.475883	5.0961	1.80117e-05	-0.510298	5.0961	3.4569e-06	-0.454027	5.0961	3.4095e-05	-0.449834	5.0961	4.31078e-05	-0.405676	5.0961	0.000232556
dd_Smed_v6_8651_0_1	GO:0042632	cholesterol homeostasis	biological_process	3892	-0.124385	4.58198	0.809909	-0.25387	4.58198	0.059695	-0.755329	4.58198	1.82006e-11	-0.736642	4.58198	1.49503e-11	-0.673845	4.58198	8.73238e-10	-0.129587	4.58198	0.339309	-0.0890172	4.58198	0.49724	-0.168034	4.58198	0.156636	-0.0858941	4.58198	0.485111	-0.180931	4.58198	0.118535	-0.110181	4.58198	0.36793	-0.00215844	4.58198	0.987368	-0.0154994	4.58198	0.910346	0.0961728	4.58198	0.417928	0.00710633	4.58198	0.958356
dd_Smed_v6_8668_0_1	GO:0006707	cholesterol catabolic process	biological_process	1902	0.109655	3.63511	0.884079	-0.0443055	3.63511	0.850644	-0.441963	3.63511	0.00224663	-0.202519	3.63511	0.202554	-0.100416	3.63511	0.546897	0.0424569	3.63511	0.826636	0.183858	3.63511	0.20337	0.253827	3.63511	0.0582575	0.258413	3.63511	0.0466125	0.276826	3.63511	0.0344898	0.249418	3.63511	0.0604237	0.129912	3.63511	0.359908	0.253479	3.63511	0.047981	0.391633	3.63511	0.00144551	0.270787	3.63511	0.0335858
dd_Smed_v6_8677_0_1	GO:0042632	cholesterol homeostasis	biological_process	2235	0.178523	5.59775	0.424352	0.169662	5.59775	0.133783	0.0359808	5.59775	0.773719	-0.0564861	5.59775	0.652882	-0.175794	5.59775	0.0776144	0.0352159	5.59775	0.783869	0.111072	5.59775	0.271441	0.0346957	5.59775	0.75366	0.111761	5.59775	0.240606	0.116186	5.59775	0.225776	0.303323	5.59775	0.000449022	0.234375	5.59775	0.00764573	0.299659	5.59775	0.000439657	0.401419	5.59775	1.61722e-06	0.299152	5.59775	0.000455381
dd_Smed_v6_8746_0_1	GO:0008203	cholesterol metabolic process	biological_process	1444	-0.277272	4.099	0.718067	-0.111648	4.099	0.742936	-0.0575608	4.099	0.84521	-0.485641	4.099	0.0339821	-0.847214	4.099	5.73198e-05	-0.728571	4.099	0.000708034	-0.626725	4.099	0.0028985	-0.360363	4.099	0.096558	-0.411399	4.099	0.0507821	-0.66868	4.099	0.00109681	-0.480303	4.099	0.0212457	-0.198787	4.099	0.380421	-0.381987	4.099	0.0695136	-0.39898	4.099	0.0564083	-0.324774	4.099	0.128276
dd_Smed_v6_877_0_1	GO:0042632	cholesterol homeostasis	biological_process	753	0.0167476	6.47935	0.999019	0.301486	6.47935	0.607117	0.252046	6.47935	0.610743	-0.212096	6.47935	0.697045	-0.147355	6.47935	0.779629	0.0494142	6.47935	0.933964	-0.436838	6.47935	0.308112	-1.07893	6.47935	0.00489854	-0.347292	6.47935	0.409311	0.286797	6.47935	0.503594	-0.489575	6.47935	0.229816	-0.280056	6.47935	0.516399	-0.124088	6.47935	0.786426	-0.631789	6.47935	0.106598	-0.718422	6.47935	0.0650682
dd_Smed_v6_877_0_1	GO:0030301	cholesterol transport	biological_process	753	0.0167476	6.47935	0.999019	0.301486	6.47935	0.607117	0.252046	6.47935	0.610743	-0.212096	6.47935	0.697045	-0.147355	6.47935	0.779629	0.0494142	6.47935	0.933964	-0.436838	6.47935	0.308112	-1.07893	6.47935	0.00489854	-0.347292	6.47935	0.409311	0.286797	6.47935	0.503594	-0.489575	6.47935	0.229816	-0.280056	6.47935	0.516399	-0.124088	6.47935	0.786426	-0.631789	6.47935	0.106598	-0.718422	6.47935	0.0650682
dd_Smed_v6_8800_0_1	GO:0008203	cholesterol metabolic process	biological_process	1849	-0.0502089	5.47145	0.945234	0.136266	5.47145	0.295505	0.0736619	5.47145	0.551929	-0.165613	5.47145	0.144702	-0.0475979	5.47145	0.712181	0.101981	5.47145	0.391845	-0.100206	5.47145	0.36961	-0.0938851	5.47145	0.392082	-0.101568	5.47145	0.333831	-0.101284	5.47145	0.339985	-0.166195	5.47145	0.100088	-0.071226	5.47145	0.515297	-0.106967	5.47145	0.300826	-0.0981724	5.47145	0.345965	-0.185851	5.47145	0.0578907
dd_Smed_v6_9006_0_1	GO:0042632	cholesterol homeostasis	biological_process	4502	-0.0680832	5.71211	0.912386	-0.1826	5.71211	0.131554	-0.278149	5.71211	0.00587909	-0.1181	5.71211	0.319286	-0.181412	5.71211	0.0853988	-0.0234948	5.71211	0.867477	-0.160372	5.71211	0.12026	-0.259825	5.71211	0.0071242	-0.183141	5.71211	0.0607384	-0.283221	5.71211	0.00290262	-0.121585	5.71211	0.236739	-0.193386	5.71211	0.0460065	-0.185453	5.71211	0.0550208	-0.134989	5.71211	0.174676	-0.142727	5.71211	0.149745
dd_Smed_v6_9044_0_1	GO:0042632	cholesterol homeostasis	biological_process	2708	0.0873405	5.53161	0.873774	0.145225	5.53161	0.26539	-0.176887	5.53161	0.109387	-0.580424	5.53161	1.81203e-09	-0.615594	5.53161	1.51117e-10	-0.409084	5.53161	5.05754e-05	-0.19203	5.53161	0.0648478	-0.337696	5.53161	0.000552967	-0.563141	5.53161	2.07372e-09	-0.449196	5.53161	2.42982e-06	-0.323709	5.53161	0.000810485	-0.554712	5.53161	3.59346e-09	-0.441321	5.53161	2.58283e-06	-0.255905	5.53161	0.00833127	-0.334272	5.53161	0.000446526
dd_Smed_v6_9052_0_1	GO:0042632	cholesterol homeostasis	biological_process	2869	0.160682	5.60937	0.622641	0.191384	5.60937	0.135202	-0.40784	5.60937	9.51182e-05	-0.414427	5.60937	7.201e-05	-0.51315	5.60937	4.37827e-07	-0.317459	5.60937	0.00318921	-0.103473	5.60937	0.379167	-0.244729	5.60937	0.019203	-0.288934	5.60937	0.00433738	-0.371425	5.60937	0.000214742	-0.394011	5.60937	7.7058e-05	-0.516939	5.60937	1.35232e-07	-0.515317	5.60937	1.20218e-07	-0.511122	5.60937	1.71732e-07	-0.531335	5.60937	4.84406e-08
dd_Smed_v6_9189_0_1	GO:2000188	regulation of cholesterol homeostasis	biological_process	1973	0.021786	5.13983	0.975522	0.172744	5.13983	0.118263	0.342502	5.13983	0.000109511	0.0511438	5.13983	0.681985	-0.0755891	5.13983	0.494526	0.0604932	5.13983	0.609291	-0.0127184	5.13983	0.917853	-0.181591	5.13983	0.0515489	-0.26861	5.13983	0.00230074	-0.292923	5.13983	0.00100066	-0.242753	5.13983	0.00689411	-0.202153	5.13983	0.0244678	-0.189406	5.13983	0.0337304	-0.170553	5.13983	0.0592532	-0.21323	5.13983	0.0160935
dd_Smed_v6_9272_0_1	GO:0042632	cholesterol homeostasis	biological_process	4768	0.0277239	6.77362	0.979027	0.149905	6.77362	0.434046	0.302324	6.77362	0.0357186	0.459251	6.77362	0.00095519	0.619696	6.77362	2.63712e-06	0.389307	6.77362	0.00497171	0.606939	6.77362	2.75457e-06	0.428745	6.77362	0.00115592	0.319474	6.77362	0.0170738	0.0879825	6.77362	0.564998	0.244157	6.77362	0.0758581	0.0216152	6.77362	0.894441	-0.017174	6.77362	0.920241	0.021069	6.77362	0.898508	-0.227499	6.77362	0.0992419
dd_Smed_v6_9436_0_1	GO:0042632	cholesterol homeostasis	biological_process	2709	0.0405275	5.80991	0.965827	0.0542873	5.80991	0.776137	0.162771	5.80991	0.213356	0.346382	5.80991	0.00332576	0.298279	5.80991	0.01148	0.618697	5.80991	1.42626e-08	0.769966	5.80991	2.67048e-13	0.595124	5.80991	2.34392e-08	0.526912	5.80991	6.70478e-07	0.547679	5.80991	2.41141e-07	0.66514	5.80991	1.98887e-10	0.549344	5.80991	1.93183e-07	0.647737	5.80991	4.47679e-10	0.749308	5.80991	3.91379e-13	0.532637	5.80991	4.12346e-07
dd_Smed_v6_947_0_1	GO:0006695	cholesterol biosynthetic process	biological_process	1065	0.00616196	6.44744	0.997523	-0.0566326	6.44744	0.721323	-0.0153116	6.44744	0.917467	-0.279368	6.44744	0.0074669	-0.354779	6.44744	0.000352726	-0.444567	6.44744	5.52909e-06	-0.509085	6.44744	8.1534e-08	-0.382349	6.44744	6.06381e-05	-0.454914	6.44744	1.139e-06	-0.443726	6.44744	2.26106e-06	-0.42801	6.44744	5.01256e-06	-0.434436	6.44744	3.34979e-06	-0.42458	6.44744	5.18957e-06	-0.413178	6.44744	9.61227e-06	-0.347566	6.44744	0.000225128
dd_Smed_v6_9474_0_1	GO:0071397	cellular response to cholesterol	biological_process	3514	-0.0481349	5.39252	0.950533	-0.234311	5.39252	0.0552747	-0.561291	5.39252	3.77898e-08	-0.0488435	5.39252	0.737879	0.017809	5.39252	0.905635	0.00788494	5.39252	0.962125	0.0640663	5.39252	0.598855	0.0561414	5.39252	0.638994	0.108072	5.39252	0.317303	-0.0156323	5.39252	0.901541	0.129617	5.39252	0.226241	0.156574	5.39252	0.131108	0.116169	5.39252	0.272464	0.241063	5.39252	0.0141056	0.213885	5.39252	0.0312912
dd_Smed_v6_9631_0_1	GO:0090181	regulation of cholesterol metabolic process	biological_process	3422	0.00457751	5.75766	0.99856	0.0172376	5.75766	0.925203	0.116658	5.75766	0.31323	0.216513	5.75766	0.0421927	0.261588	5.75766	0.00931695	0.084578	5.75766	0.492742	0.0871531	5.75766	0.440892	0.0657372	5.75766	0.564622	0.108145	5.75766	0.298183	0.119329	5.75766	0.250548	0.54417	5.75766	1.27621e-09	0.497692	5.75766	2.97614e-08	0.594134	5.75766	1.65254e-11	0.708351	5.75766	6.24494e-16	0.628458	5.75766	9.52709e-13
dd_Smed_v6_9731_0_1	GO:0042632	cholesterol homeostasis	biological_process	454	-0.00710317	1.52868	0.99985	0.71825	1.52868	0.563761	0.793825	1.52868	0.432512	0.156178	1.52868	0.906216	0.168287	1.52868	0.889528	0.123837	1.52868	0.922951	0.571814	1.52868	0.559564	0.930433	1.52868	0.305418	1.19021	1.52868	0.170619	-0.484128	1.52868	0.611752	0.847707	1.52868	0.347906	-1.0241	1.52868	0.254325	-3.95995	1.52868	2.10467e-05	-2.75124	1.52868	0.00195926	-8.14402	1.52868	3.79326e-10
dd_Smed_v6_9770_0_1	GO:2000189	positive regulation of cholesterol homeostasis	biological_process	813	-0.0886091	3.38948	0.935995	-0.0259837	3.38948	0.927379	-0.0630327	3.38948	0.761731	0.100544	3.38948	0.614665	0.109085	3.38948	0.553657	0.193274	3.38948	0.276088	0.340419	3.38948	0.0231114	0.287575	3.38948	0.0557264	0.344675	3.38948	0.0157462	0.41257	3.38948	0.00357455	0.221132	3.38948	0.149605	0.290445	3.38948	0.0457875	0.273439	3.38948	0.0583678	0.139355	3.38948	0.37481	0.0644666	3.38948	0.707874
dd_Smed_v6_9810_0_1	GO:0045541	negative regulation of cholesterol biosynthetic process	biological_process	685	0.662526	-1.39675	0.900077	-0.731629	-1.39675	0.632378	0.154529	-1.39675	0.90985	-1.01068	-1.39675	0.417736	-0.0729255	-1.39675	0.956725	-0.276862	-1.39675	0.842046	-1.55136	-1.39675	0.192074	-2.20957	-1.39675	0.0628976	-0.977461	-1.39675	0.358937	0.122109	-1.39675	0.91444	-0.509514	-1.39675	0.651527	-0.352834	-1.39675	0.749432	-1.38587	-1.39675	0.184838	-0.436344	-1.39675	0.684614	1.17282	-1.39675	0.181052
dd_Smed_v6_9829_0_1	GO:0008203	cholesterol metabolic process	biological_process	3048	0.19055	5.41375	0.686958	0.368741	5.41375	0.0161796	0.968726	5.41375	1.09336e-14	0.927308	5.41375	1.17996e-13	0.916675	5.41375	2.20254e-13	0.906886	5.41375	8.24399e-13	1.01247	5.41375	3.29941e-16	0.841822	5.41375	1.44369e-11	0.971092	5.41375	2.1432e-15	0.913744	5.41375	1.10553e-13	0.917402	5.41375	8.11966e-14	0.900115	5.41375	2.04015e-13	0.807281	5.41375	4.62971e-11	0.817155	5.41375	2.7781e-11	0.626664	5.41375	4.96318e-07
dd_Smed_v6_9829_0_1	GO:0030299	intestinal cholesterol absorption	biological_process	3048	0.19055	5.41375	0.686958	0.368741	5.41375	0.0161796	0.968726	5.41375	1.09336e-14	0.927308	5.41375	1.17996e-13	0.916675	5.41375	2.20254e-13	0.906886	5.41375	8.24399e-13	1.01247	5.41375	3.29941e-16	0.841822	5.41375	1.44369e-11	0.971092	5.41375	2.1432e-15	0.913744	5.41375	1.10553e-13	0.917402	5.41375	8.11966e-14	0.900115	5.41375	2.04015e-13	0.807281	5.41375	4.62971e-11	0.817155	5.41375	2.7781e-11	0.626664	5.41375	4.96318e-07
dd_Smed_v6_9829_0_1	GO:0030301	cholesterol transport	biological_process	3048	0.19055	5.41375	0.686958	0.368741	5.41375	0.0161796	0.968726	5.41375	1.09336e-14	0.927308	5.41375	1.17996e-13	0.916675	5.41375	2.20254e-13	0.906886	5.41375	8.24399e-13	1.01247	5.41375	3.29941e-16	0.841822	5.41375	1.44369e-11	0.971092	5.41375	2.1432e-15	0.913744	5.41375	1.10553e-13	0.917402	5.41375	8.11966e-14	0.900115	5.41375	2.04015e-13	0.807281	5.41375	4.62971e-11	0.817155	5.41375	2.7781e-11	0.626664	5.41375	4.96318e-07
dd_Smed_v6_9829_0_1	GO:0042632	cholesterol homeostasis	biological_process	3048	0.19055	5.41375	0.686958	0.368741	5.41375	0.0161796	0.968726	5.41375	1.09336e-14	0.927308	5.41375	1.17996e-13	0.916675	5.41375	2.20254e-13	0.906886	5.41375	8.24399e-13	1.01247	5.41375	3.29941e-16	0.841822	5.41375	1.44369e-11	0.971092	5.41375	2.1432e-15	0.913744	5.41375	1.10553e-13	0.917402	5.41375	8.11966e-14	0.900115	5.41375	2.04015e-13	0.807281	5.41375	4.62971e-11	0.817155	5.41375	2.7781e-11	0.626664	5.41375	4.96318e-07
dd_Smed_v6_9829_0_1	GO:0070508	cholesterol import	biological_process	3048	0.19055	5.41375	0.686958	0.368741	5.41375	0.0161796	0.968726	5.41375	1.09336e-14	0.927308	5.41375	1.17996e-13	0.916675	5.41375	2.20254e-13	0.906886	5.41375	8.24399e-13	1.01247	5.41375	3.29941e-16	0.841822	5.41375	1.44369e-11	0.971092	5.41375	2.1432e-15	0.913744	5.41375	1.10553e-13	0.917402	5.41375	8.11966e-14	0.900115	5.41375	2.04015e-13	0.807281	5.41375	4.62971e-11	0.817155	5.41375	2.7781e-11	0.626664	5.41375	4.96318e-07
dd_Smed_v6_9829_0_1	GO:0090118	receptor-mediated endocytosis involved in cholesterol transport	biological_process	3048	0.19055	5.41375	0.686958	0.368741	5.41375	0.0161796	0.968726	5.41375	1.09336e-14	0.927308	5.41375	1.17996e-13	0.916675	5.41375	2.20254e-13	0.906886	5.41375	8.24399e-13	1.01247	5.41375	3.29941e-16	0.841822	5.41375	1.44369e-11	0.971092	5.41375	2.1432e-15	0.913744	5.41375	1.10553e-13	0.917402	5.41375	8.11966e-14	0.900115	5.41375	2.04015e-13	0.807281	5.41375	4.62971e-11	0.817155	5.41375	2.7781e-11	0.626664	5.41375	4.96318e-07
dd_Smed_v6_9829_0_1	GO:2000188	regulation of cholesterol homeostasis	biological_process	3048	0.19055	5.41375	0.686958	0.368741	5.41375	0.0161796	0.968726	5.41375	1.09336e-14	0.927308	5.41375	1.17996e-13	0.916675	5.41375	2.20254e-13	0.906886	5.41375	8.24399e-13	1.01247	5.41375	3.29941e-16	0.841822	5.41375	1.44369e-11	0.971092	5.41375	2.1432e-15	0.913744	5.41375	1.10553e-13	0.917402	5.41375	8.11966e-14	0.900115	5.41375	2.04015e-13	0.807281	5.41375	4.62971e-11	0.817155	5.41375	2.7781e-11	0.626664	5.41375	4.96318e-07
dd_Smed_v6_9848_0_1	GO:0010875	positive regulation of cholesterol efflux	biological_process	2692	-0.00303863	4.99224	0.99985	-0.00909787	4.99224	0.970552	0.244094	4.99224	0.0525677	-0.0150548	4.99224	0.938225	0.13857	4.99224	0.309292	-0.0796674	4.99224	0.605707	-0.136069	4.99224	0.305358	-0.474223	4.99224	4.27835e-05	-0.478926	4.99224	2.44317e-05	-0.0418296	4.99224	0.765688	-0.0973453	4.99224	0.461693	-0.0137682	4.99224	0.923734	0.142884	4.99224	0.240367	0.159317	4.99224	0.184933	0.142294	4.99224	0.243107
[truncated: 39 more columns]
