# Supplementary material for: Intestine-enriched apolipoprotein b orthologs are required for stem cell progeny differentiation and regeneration in planarians
Source: Nat Commun. 2022 Jul 1;13:3803. doi: 10.1038/s41467-022-31385-2 (PMC9249923; doi:10.1038/s41467-022-31385-2)
Supplement: Supplementary file 7 — Supplementary Data 4 [file 41467_2022_31385_MOESM7_ESM.xlsx]

## Sheet: Legend
Supplementary Data 4. Up- and downregulated transcripts in apob(RNAi) "mild" and "severe" planarians. (a) RNA-Seq data for all transcripts detected in uninjured control vs. apob-1(RNAi);apob-2(RNAi) planarians, together with best BLAST hits for human/mouse/zebrafish/fly/C. elegans. (b) RNA-Seq data for 842 significantly upregulated transcripts in apob-M(RNAi) (“mild”) relative to control planaria…

## Sheet: S4a. all transcripts
geneID	length	logFC_apobM_vs_egfp	logCPM_apobM_vs_egfp	FDR_apobM_vs_egfp	logFC_apobS_vs_egfp	logCPM_apobS_vs_egfp	FDR_apobS_vs_egfp	uniprot_acc_human	uniprot_id_human	uniprot_desc_human	eval_human	length_human	pct_ident_human	uniprot_acc_mouse	uniprot_id_mouse	uniprot_desc_mouse	eval_mouse	length_mouse	pct_ident_mouse	uniprot_acc_zfish	uniprot_id_zfish	uniprot_desc_zfish	eval_zfish	length_zfish	pct_ident_zfish	uniprot_acc_fly	uniprot_id_fly	uniprot_desc_fly	eval_fly	length_fly	pct_ident_fly	uniprot_acc_worm	uniprot_id_worm	uniprot_desc_worm	eval_worm	length_worm	pct_ident_worm	uniprot_acc_all5best	uniprot_id_all5best	uniprot_desc_all5best	eval_all5best	length_all5best	pct_ident_all5best
dd_Smed_v6_1_0_1	416	0.0636172	11.8823	0.83163	0.44109	11.8823	0.00308463	NA	NA	NA	NA	NA	NA	NA	NA	NA	NA	NA	NA	NA	NA	NA	NA	NA	NA	NA	NA	NA	NA	NA	NA	NA	NA	NA	NA	NA	NA	NA	NA	NA	NA	NA	NA
dd_Smed_v6_10_0_1	704	-0.157023	11.8843	0.30661	-0.105156	11.8843	0.460636	NA	NA	NA	NA	NA	NA	NA	NA	NA	NA	NA	NA	NA	NA	NA	NA	NA	NA	NA	NA	NA	NA	NA	NA	NA	NA	NA	NA	NA	NA	NA	NA	NA	NA	NA	NA
dd_Smed_v6_10_1_1	730	-0.189269	9.01368	0.87389	2.3791	9.01368	8.97741e-07	Q9Y6Z7	COLEC10	Collectin-10	1.61e-07	132	23.485	P50404	Sftpd	Pulmonary surfactant-associated protein D	1.11e-07	103	29.126	A9JRA9	zgc:172053	Zgc:172053	1.71e-10	147	26.531	Q9W0I2	tfc	RE15268p	3.13e-07	115	32.174	Q9XUL7	clec-50	C-type LECtin	3.47e-05	117	31.624	A9JRA9	zgc:172053	Zgc:172053	7.77e-10	147	26.531
dd_Smed_v6_100_0_1	733	0.403139	10.6514	6.98394e-05	0.862513	10.6514	1.02595e-22	NA	NA	NA	NA	NA	NA	NA	NA	NA	NA	NA	NA	NA	NA	NA	NA	NA	NA	NA	NA	NA	NA	NA	NA	NA	NA	NA	NA	NA	NA	NA	NA	NA	NA	NA	NA
dd_Smed_v6_1000_0_1	1387	0.0394304	7.87117	0.820724	0.0620314	7.87117	0.61839	P68400	CSNK2A1	Casein kinase II subunit alpha	1.22e-180	350	72.571	Q60737	Csnk2a1	Casein kinase II subunit alpha	0	350	72.857	Q6IQV0	zgc:86598	Zgc:86598	1.02e-179	343	73.469	P08181	CkIIalpha	Casein kinase II subunit alpha	4.77e-168	329	72.644	P18334	kin-3	Casein kinase II subunit alpha	2.2e-167	329	71.429	Q60737	Csnk2a1	Casein kinase II subunit alpha	0	350	72.857
dd_Smed_v6_10001_0_1	930	-0.0793343	2.71505	0.791812	-0.0518319	2.71505	0.834582	P49842	STK19	Serine/threonine-protein kinase 19	1.03e-29	237	28.27	Q9JHN8	Stk19	Serine/threonine-protein kinase 19	2.76e-29	228	26.754	NA	NA	NA	NA	NA	NA	NA	NA	NA	NA	NA	NA	NA	NA	NA	NA	NA	NA	P49842	STK19	Serine/threonine-protein kinase 19	4.55e-29	237	28.27
dd_Smed_v6_10002_0_1	904	0.0687767	3.82878	0.717368	0.324152	3.82878	0.001063	Q9UJJ9	GNPTG	N-acetylglucosamine-1-phosphotransferase subunit gamma	4.88e-24	152	32.895	Q6S5C2	Gnptg	N-acetylglucosamine-1-phosphotransferase subunit gamma	3.77e-24	159	32.075	A0A0R4ILT4	prkcsh	Protein kinase C substrate 80K-H	4.77e-14	113	35.398	Q9VJD1	GCS2beta	Glucosidase 2 beta subunit, isoform A	5.06e-11	107	32.71	NA	NA	NA	NA	NA	NA	Q6S5C2	Gnptg	N-acetylglucosamine-1-phosphotransferase subunit gamma	1.52e-23	159	32.075
dd_Smed_v6_10003_0_1	1649	0.0541679	4.99404	0.687469	0.039943	4.99404	0.727677	Q96JJ7	TMX3	Protein disulfide-isomerase TMX3	8.68e-48	425	28.235	Q8BXZ1	Tmx3	Protein disulfide-isomerase TMX3	8.64e-47	425	28.941	Q66IB3	zgc:152808	Zgc:152808 protein	2.82e-51	400	28.5	Q961B9	LD24073p	CG5027	1.9e-39	431	24.362	Q9N4L6	CELE_ZK973.11	Uncharacterized protein	8.94e-35	422	23.934	Q66IB3	zgc:152808	Zgc:152808 protein	1.28e-50	400	28.5
dd_Smed_v6_10004_0_1	1560	0.0537826	3.56266	0.812847	0.143392	3.56266	0.272914	NA	NA	NA	NA	NA	NA	NA	NA	NA	NA	NA	NA	NA	NA	NA	NA	NA	NA	NA	NA	NA	NA	NA	NA	NA	NA	NA	NA	NA	NA	NA	NA	NA	NA	NA	NA
dd_Smed_v6_10005_0_1	2789	-0.109138	3.66501	0.567155	-0.199488	3.66501	0.123909	NA	NA	NA	NA	NA	NA	NA	NA	NA	NA	NA	NA	NA	NA	NA	NA	NA	NA	NA	NA	NA	NA	NA	NA	NA	NA	NA	NA	NA	NA	NA	NA	NA	NA	NA	NA
dd_Smed_v6_10006_0_1	959	0.0843113	2.03822	0.803546	0.136953	2.03822	0.548751	Q9UJJ7	RPUSD1	RNA pseudouridylate synthase domain-containing protein 1	5.47e-49	244	40.984	Q8VCZ8	Rpusd1	RNA pseudouridylate synthase domain-containing protein 1	3.53e-50	244	42.623	Q08C69	rpusd1	RNA pseudouridylate synthase domain-containing protein 1	9.12e-48	251	40.637	Q9VKV0	RluA-1	FI04540p	2.32e-07	149	26.846	O16686	K07E8.7	Uncharacterized protein K07E8.7	3.92e-05	205	24.39	Q8VCZ8	Rpusd1	RNA pseudouridylate synthase domain-containing protein 1	1.42e-49	244	42.623
dd_Smed_v6_10007_0_1	2124	-0.0732968	4.34046	0.593455	-0.0478951	4.34046	0.720269	Q8TE12	LMX1A	LIM homeobox transcription factor 1-alpha	1.92e-32	219	35.16	Q9JKU8	Lmx1a	LIM homeobox transcription factor 1-alpha	1.15e-32	218	33.945	Q4VJ28	lmx1ba	LIM homeobox transcription factor 1, beta 2	1.72e-31	217	32.719	Q86P58	Lim3	RE70568p	6.33e-25	206	30.097	P20271	ceh-14	Homeobox protein ceh-14	2.13e-25	202	29.703	Q9JKU8	Lmx1a	LIM homeobox transcription factor 1-alpha	4.64e-32	218	33.945
dd_Smed_v6_1001_0_1	2118	0.0630349	7.20642	0.692956	0.100173	7.20642	0.376757	Q15459	SF3A1	Splicing factor 3A subunit 1	7.11e-102	281	60.498	Q8K4Z5	Sf3a1	Splicing factor 3A subunit 1	9.51e-102	287	59.233	Q90X41	sf3a1	Novel protein similar to human splicing factor 3a, subunit 1, 120kD (SF3A1)	3.62e-101	276	61.232	Q9VEP9	Sf3a1	GH03554p	7.38e-128	494	46.154	G5ECL3	prp-21	Pre-RNA processing 21	1.36e-75	268	46.642	Q9VEP9	Sf3a1	GH03554p	3.35e-127	494	46.154
dd_Smed_v6_10010_0_1	1143	0.104366	3.56047	0.53489	0.133444	3.56047	0.284161	Q969G3	SMARCE1	SWI/SNF-related matrix-associated actin-dependent regulator of chromatin subfamily E member 1	4.59e-15	154	32.468	O54941	Smarce1	SWI/SNF-related matrix-associated actin-dependent regulator of chromatin subfamily E member 1	4.56e-15	154	32.468	Q7ZVC6	hmgb1a	High-mobility group box 1	2.03e-08	79	27.848	Q9W384	Bap111	Brahma associated protein 111kD	1.37e-11	216	22.222	Q09390	hmg-1.2	High mobility group protein 1.2	2.78e-06	85	24.706	O54941	Smarce1	SWI/SNF-related matrix-associated actin-dependent regulator of chromatin subfamily E member 1	1.83e-14	154	32.468
dd_Smed_v6_10011_0_1	4354	-0.0157125	5.53966	0.939707	-0.155066	5.53966	0.073517	Q8WWI1	LMO7	LIM domain only protein 7	1.24e-19	112	41.071	A0T1J8	Lmo7	LIM domain only 7	2.7e-23	120	41.667	Q0P4F5	lmo7b	LIM domain 7b	2.75e-22	119	38.655	Q9VZI1	Chd64	Transgelin	1.96e-09	115	29.565	Q95QI2	lim-8	LIM domain family	5.88e-13	60	46.667	A0T1J8	Lmo7	LIM domain only 7	1.09e-22	120	41.667
dd_Smed_v6_10013_0_1	1815	-0.181115	4.34952	0.102654	-0.259717	4.34952	0.00399704	NA	NA	NA	NA	NA	NA	NA	NA	NA	NA	NA	NA	NA	NA	NA	NA	NA	NA	NA	NA	NA	NA	NA	NA	NA	NA	NA	NA	NA	NA	NA	NA	NA	NA	NA	NA
dd_Smed_v6_10014_0_1	679	0.039327	3.88237	0.847698	0.0982096	3.88237	0.450533	O95819	MAP4K4	Mitogen-activated protein kinase kinase kinase kinase 4	1.72e-105	210	79.048	P83510	Tnik	Traf2 and NCK-interacting protein kinase	3.68e-104	210	76.19	E9QD58	mink1	Misshapen-like kinase 1	1.2e-105	210	78.571	Q7KV88	msn	Mitogen-activated protein kinase kinase kinase kinase	9.31e-107	210	79.524	Q23356	mig-15	Serine/threonine-protein kinase mig-15	2.55e-102	212	75.472	Q7KV88	msn	Mitogen-activated protein kinase kinase kinase kinase	4.22e-106	210	79.524
dd_Smed_v6_10015_0_1	1617	0.177684	4.11939	0.161887	0.115415	4.11939	0.338623	NA	NA	NA	NA	NA	NA	NA	NA	NA	NA	NA	NA	NA	NA	NA	NA	NA	NA	NA	NA	NA	NA	NA	NA	NA	NA	NA	NA	NA	NA	NA	NA	NA	NA	NA	NA
dd_Smed_v6_10016_0_1	3692	0.207188	4.76146	0.0406575	-0.00074195	4.76146	1	Q8NF64	ZMIZ2	Zinc finger MIZ domain-containing protein 2	2.26e-27	237	31.646	Q8CIE2	Zmiz2	Zinc finger MIZ domain-containing protein 2	1.1e-26	253	30.83	B7ZCQ7	zmiz1a	Zinc finger, MIZ-type-containing 1a	3.04e-27	261	29.885	Q7JR52	tna	LD16921p	2.44e-25	243	28.807	Q94361	gei-17	E3 SUMO-protein ligase gei-17	3.2e-05	132	25.758	Q8NF64	ZMIZ2	Zinc finger MIZ domain-containing protein 2	9.99e-27	237	31.646
dd_Smed_v6_10017_0_1	511	-0.213982	2.20342	0.516275	-0.00066131	2.20342	1	NA	NA	NA	NA	NA	NA	NA	NA	NA	NA	NA	NA	NA	NA	NA	NA	NA	NA	NA	NA	NA	NA	NA	NA	NA	NA	NA	NA	NA	NA	NA	NA	NA	NA	NA	NA
dd_Smed_v6_10018_0_1	3380	0.0437964	4.59727	0.755179	0.0138409	4.59727	0.915652	O43156	TTI1	TELO2-interacting protein 1 homolog	1.49e-25	425	23.059	Q91V83	Tti1	TELO2-interacting protein 1 homolog	6.24e-24	417	24.221	NA	NA	NA	NA	NA	NA	NA	NA	NA	NA	NA	NA	NA	NA	NA	NA	NA	NA	O43156	TTI1	TELO2-interacting protein 1 homolog	6.59e-25	425	23.059
dd_Smed_v6_10019_0_1	807	0.062664	2.42775	0.818735	0.141376	2.42775	0.382247	O76064	RNF8	E3 ubiquitin-protein ligase RNF8	9.49e-11	75	33.333	Q8VC56	Rnf8	E3 ubiquitin-protein ligase RNF8	1.32e-11	91	31.868	Q803C1	rnf8	E3 ubiquitin-protein ligase rnf8	8.98e-12	78	33.333	Q9VCD3	CG13605	LP20373p	2.99e-05	46	34.783	Q09463	rnf-5	RING finger protein 5	1.21e-05	49	40.816	Q803C1	rnf8	E3 ubiquitin-protein ligase rnf8	4.09e-11	78	33.333
dd_Smed_v6_1002_0_1	1430	-0.0691763	7.70988	0.666564	-0.0517626	7.70988	0.708418	Q00796	SORD	Sorbitol dehydrogenase	3.74e-115	343	51.312	Q64442	Sord	Sorbitol dehydrogenase	8.77e-119	343	52.77	Q7T2J4	adh8b	Alcohol dehydrogenase 8b	1.8e-22	349	26.074	O97479	Sodh-1	FI05212p	1.88e-118	350	54.857	Q9UAT1	CELE_D2063.1	Uncharacterized protein	4.85e-16	280	28.929	Q64442	Sord	Sorbitol dehydrogenase	3.53e-118	343	52.77
dd_Smed_v6_10020_0_1	1447	0.00701446	3.54943	1	-0.117811	3.54943	0.446907	P49146	NPY2R	Neuropeptide Y receptor type 2	4.81e-38	308	33.117	Q6VMN6	Prlhr	Prolactin-releasing peptide receptor	3.4e-42	304	33.553	E7FFF4	npy2rl	Neuropeptide Y receptor Y2,-like	9.04e-50	334	34.132	Q9VNM1	NPFR	Neuropeptide F receptor	9.33e-43	308	35.065	P90745	npr-3	NeuroPeptide Receptor family	1.08e-36	296	29.73	E7FFF4	npy2rl	Neuropeptide Y receptor Y2,-like	4.11e-49	334	34.132
dd_Smed_v6_10021_0_1	748	-0.27431	2.83309	0.110678	0.14487	2.83309	0.383992	Q6UWH6	TEX261	Protein TEX261	6.41e-18	212	28.774	Q62302	Tex261	Protein TEX261	7.9e-18	186	30.645	Q503X9	tex261	Testis-expressed 261	1.38e-17	212	30.189	Q9W1R8	CG3500-RA	CG3500, isoform A	2.68e-18	212	30.66	NA	NA	NA	NA	NA	NA	Q9W1R8	CG3500-RA	CG3500, isoform A	1.22e-17	212	30.66
dd_Smed_v6_10022_0_1	1329	-0.0640868	4.03812	0.762405	-0.0168648	4.03812	0.947537	Q9NQQ7	SLC35C2	Solute carrier family 35 member C2	6.85e-107	292	52.055	Q8VCX2	Slc35c2	Solute carrier family 35 member C2	2.38e-102	292	52.055	F1Q5U3	slc35c2	Solute carrier family 35 (GDP-fucose transporter), member C2	6.75e-85	291	49.485	Q9VZP2	Dmel\CG14971	FI19868p1	3.8e-89	294	48.299	Q9N3S9	CELE_Y47G6A.7	Uncharacterized protein	1.86e-79	292	42.808	Q9NQQ7	SLC35C2	Solute carrier family 35 member C2	3.03e-106	292	52.055
dd_Smed_v6_10024_0_1	4057	0.101642	4.46001	0.590634	0.00712751	4.46001	0.990474	Q9P2E3	ZNFX1	NFX1-type zinc finger-containing protein 1	1.19e-129	606	40.924	Q8R151	Znfx1	NFX1-type zinc finger-containing protein 1	5.13e-128	604	40.066	Q7ZVZ4	upf1	UPF1 regulator of nonsense transcripts homolog (Yeast)	4.43e-28	303	29.373	Q9VYS3	Upf1	Regulator of nonsense transcripts 1 homolog	9.09e-29	320	30.625	O76512	smg-2	Regulator of nonsense transcripts 1	1.36e-27	324	28.704	Q9P2E3	ZNFX1	NFX1-type zinc finger-containing protein 1	5.25e-129	606	40.924
dd_Smed_v6_10025_0_1	620	0.114678	2.37518	0.750346	0.524084	2.37518	0.00518011	NA	NA	NA	NA	NA	NA	NA	NA	NA	NA	NA	NA	NA	NA	NA	NA	NA	NA	NA	NA	NA	NA	NA	NA	NA	NA	NA	NA	NA	NA	NA	NA	NA	NA	NA	NA
dd_Smed_v6_10026_0_1	525	-0.17581	1.83079	0.519386	0.171182	1.83079	0.403919	NA	NA	NA	NA	NA	NA	NA	NA	NA	NA	NA	NA	NA	NA	NA	NA	NA	NA	NA	NA	NA	NA	NA	NA	NA	NA	NA	NA	NA	NA	NA	NA	NA	NA	NA	NA
dd_Smed_v6_10027_0_1	1334	0.115955	3.43633	0.474686	0.156661	3.43633	0.203498	Q9H7Z6	KAT8	Histone acetyltransferase KAT8	1.05e-142	396	52.778	Q9D1P2	Kat8	Histone acetyltransferase KAT8	1.19e-142	396	52.778	A9JTB7	kat8	Histone acetyltransferase	3.5e-140	397	52.141	O02193	mof	Males-absent on the first protein	4.2e-115	449	41.871	Q9TYU5	mys-1	Histone acetyltransferase Tip60 homolog	1.16e-93	400	41.75	Q9H7Z6	KAT8	Histone acetyltransferase KAT8	4.66e-142	396	52.778
dd_Smed_v6_10028_0_1	932	-0.323824	3.08445	0.0398507	0.00782061	3.08445	0.980026	Q7Z624	CAMKMT	Calmodulin-lysine N-methyltransferase	1.21e-38	209	36.842	Q3U2J5	Camkmt	Calmodulin-lysine N-methyltransferase	1e-37	209	37.321	NA	NA	NA	NA	NA	NA	Q95TY4	CG10947	GH21903p	2.66e-27	192	33.333	NA	NA	NA	NA	NA	NA	Q7Z624	CAMKMT	Calmodulin-lysine N-methyltransferase	5.36e-38	209	36.842
dd_Smed_v6_10029_0_1	4194	-0.248423	5.31286	0.00215742	-0.722736	5.31286	4.62682e-26	O94759	TRPM2	Transient receptor potential cation channel subfamily M member 2	1.42e-64	756	26.852	J9SVL3	Trpm3	Transient receptor potential melastatin 3 beta 5	8.4e-83	1149	27.589	I3IS25	trpm4a	Transient receptor potential cation channel, subfamily M, member 4a	2.11e-63	1172	23.464	A8DYE2	Trpm	Transient receptor potential cation channel trpm	7.61e-57	790	27.215	Q20766	gtl-2	Gon-Two Like (TRP subfamily)	6.5e-54	771	25.032	J9SVL3	Trpm3	Transient receptor potential melastatin 3 beta 5	3.37e-82	1149	27.589
dd_Smed_v6_1003_0_1	1069	-0.289559	7.94944	0.0086419	-0.492023	7.94944	9.97878e-08	P62079	TSPAN5	Tetraspanin-5	1.18e-12	197	30.964	P62080	Tspan5	Tetraspanin-5	1.3e-12	197	30.964	E7FAZ3	tspan5a	Tetraspanin	2.4e-13	237	28.27	Q9V3E5	Tsp66E	Tetraspanin	2.18e-12	248	30.242	G4RWX0	tsp-6	Tetraspanin	2.48e-12	178	25.843	E7FAZ3	tspan5a	Tetraspanin	1.09e-12	237	28.27
dd_Smed_v6_10030_0_1	1124	-0.176715	3.5942	0.3468	-0.0587684	3.5942	0.774194	O75554	WBP4	WW domain-binding protein 4	2.98e-09	29	65.517	Q61048	Wbp4	WW domain-binding protein 4	1.21e-09	29	65.517	Q7ZUE4	prpf40a	PRP40 pre-mRNA processing factor 40 homolog A (Yeast)	0.000367	34	52.941	Q9VQK5	CG3542	CG3542	0.000113	49	38.776	NA	NA	NA	NA	NA	NA	Q61048	Wbp4	WW domain-binding protein 4	4.69e-09	29	65.517
dd_Smed_v6_10031_0_1	1203	-0.064188	4.18983	0.644227	0.112545	4.18983	0.22791	Q9UBT2	UBA2	SUMO-activating enzyme subunit 2	1.34e-113	354	53.107	Q9Z1F9	Uba2	SUMO-activating enzyme subunit 2	1.03e-114	356	52.809	Q7SXG4	uba2	SUMO-activating enzyme subunit 2	1.44e-114	363	53.994	Q7KJV6	Uba2	Ubiquitin-like protein activating enzyme	5.89e-100	376	47.872	Q9NAN1	uba-2	SUMO-activating enzyme subunit uba-2	2.88e-95	364	46.154	Q9Z1F9	Uba2	SUMO-activating enzyme subunit 2	4.15e-114	356	52.809
dd_Smed_v6_10032_0_1	3098	0.118592	4.10463	0.364299	-0.101873	4.10463	0.386297	Q8WVS4	WDR60	WD repeat-containing protein 60	1.17e-38	648	25	Q8C761	Wdr60	WD repeat-containing protein 60	7.89e-36	645	25.426	F1QU71	wdr60	WD repeat domain 60	1.72e-39	567	26.631	Q8IRZ3	Sdic3	GH16657p	6e-05	330	21.818	O45087	dyci-1	DYnein Chain, light Intermediate	5.21e-05	128	25	F1QU71	wdr60	WD repeat domain 60	7.81e-39	567	26.631
dd_Smed_v6_10033_0_1	1517	-0.0508291	3.39977	0.833704	-0.0364602	3.39977	0.864957	P23258	TUBG1	Tubulin gamma-1 chain	0	454	64.317	P83887	Tubg1	Tubulin gamma-1 chain	0	454	64.537	A0A0R4IPH2	tubb4b	Tubulin beta chain	3.19e-82	448	33.929	P42271	gammaTub37C	Tubulin gamma-2 chain	0	451	64.967	P34475	tbg-1	Tubulin gamma chain	6.12e-111	459	42.702	P83887	Tubg1	Tubulin gamma-1 chain	0	454	64.537
dd_Smed_v6_10034_0_1	2549	0.174924	4.44932	0.099277	0.182338	4.44932	0.0439652	Q96HW7	INTS4	Integrator complex subunit 4	2.46e-53	454	31.718	Q8CIM8	Ints4	Integrator complex subunit 4	3.42e-53	441	33.107	E7F2X3	ints4	Integrator complex subunit 4	7.89e-53	447	31.991	Q9W3E1	IntS4	Integrator complex subunit 4	3.92e-49	432	30.093	O18167	CELE_W04A4.5	Uncharacterized protein	1.54e-28	427	25.761	Q96HW7	INTS4	Integrator complex subunit 4	1.09e-52	454	31.718
dd_Smed_v6_10035_0_1	1485	0.0340755	4.35554	0.837513	0.0111421	4.35554	0.941728	NA	NA	NA	NA	NA	NA	NA	NA	NA	NA	NA	NA	NA	NA	NA	NA	NA	NA	NA	NA	NA	NA	NA	NA	NA	NA	NA	NA	NA	NA	NA	NA	NA	NA	NA	NA
dd_Smed_v6_10036_0_1	1359	-0.0230334	3.08723	0.967554	0.16374	3.08723	0.362353	NA	NA	NA	NA	NA	NA	NA	NA	NA	NA	NA	NA	NA	NA	NA	NA	NA	NA	NA	NA	NA	NA	NA	NA	NA	NA	NA	NA	NA	NA	NA	NA	NA	NA	NA	NA
dd_Smed_v6_10037_0_1	1378	0.1351	3.82538	0.247385	0.133745	3.82538	0.169493	Q5XG87	PAPD7	Non-canonical poly(A) RNA polymerase PAPD7	1.88e-10	257	26.07	Q68ED3	Papd5	Non-canonical poly(A) RNA polymerase PAPD5	1.18e-09	228	24.561	Q503I9	papd4	Poly(A) RNA polymerase GLD2	1.17e-06	296	24.662	O46102	MTPAP	Poly(A) RNA polymerase, mitochondrial	7.83e-16	359	22.006	Q8IA66	mut-2	MUTator	2.96e-06	229	25.764	O46102	MTPAP	Poly(A) RNA polymerase, mitochondrial	3.55e-15	359	22.006
dd_Smed_v6_10038_0_1	1929	0.159767	2.90411	0.370091	-0.185241	2.90411	0.227446	P37275	ZEB1	Zinc finger E-box-binding homeobox 1	4.75e-39	84	76.19	Q64318	Zeb1	Zinc finger E-box-binding homeobox 1	9.28e-39	84	76.19	F1QBD3	zeb1a	Zinc finger E-box-binding homeobox 1a	2.2e-40	100	68	P28166	zfh1	Zinc finger protein 1	2.05e-39	85	77.647	G5EBU4	zag-1	Zinc finger E-box-binding homeobox protein zag-1	6.75e-44	94	76.596	G5EBU4	zag-1	Zinc finger E-box-binding homeobox protein zag-1	7.97e-43	94	76.596
dd_Smed_v6_10039_0_1	1058	0.0272488	2.32323	0.946201	0.313038	2.32323	0.012653	Q8TAX0	OSR1	Protein odd-skipped-related 1	3.95e-42	157	46.497	Q9WVG7	Osr1	Protein odd-skipped-related 1	5.9e-42	157	46.497	Q567J8	osr2	Protein odd-skipped-related 2	4.75e-42	238	36.555	P23803	odd	Protein odd-skipped	2.3e-40	84	72.619	G5EDE1	pag-3	Zinc finger protein PAG-3	3.56e-16	70	42.857	Q8TAX0	OSR1	Protein odd-skipped-related 1	1.74e-41	157	46.497
dd_Smed_v6_1004_0_1	2311	-0.0304146	7.7427	0.879936	-0.0167229	7.7427	0.922339	P22695	UQCRC2	Cytochrome b-c1 complex subunit 2, mitochondrial	7.59e-36	419	26.253	Q9DB77	Uqcrc2	Cytochrome b-c1 complex subunit 2, mitochondrial	2.21e-37	418	26.794	F1QJE0	uqcrc2a	Ubiquinol-cytochrome c reductase core protein IIa	7.66e-39	437	27.918	Q9VV75	UQCR-C2	AT02348p	4.12e-44	419	29.594	Q23295	mppb-1	Mitochondrial Processing Peptidase Beta	5.9e-07	457	20.131	Q9VV75	UQCR-C2	AT02348p	1.87e-43	419	29.594
dd_Smed_v6_10040_0_1	871	-0.400958	3.11036	0.000161961	-0.699857	3.11036	5.28106e-13	NA	NA	NA	NA	NA	NA	NA	NA	NA	NA	NA	NA	NA	NA	NA	NA	NA	NA	NA	NA	NA	NA	NA	NA	NA	NA	NA	NA	NA	NA	NA	NA	NA	NA	NA	NA
dd_Smed_v6_10041_0_1	1092	-0.312042	4.50967	0.000972028	-0.357499	4.50967	3.13882e-05	NA	NA	NA	NA	NA	NA	NA	NA	NA	NA	NA	NA	NA	NA	NA	NA	NA	NA	Q9VHJ5	CAHbeta	Carbonic anhydrase	2.45e-37	259	33.591	Q22460	bca-1	Beta carbonic anhydrase 1	1.96e-37	262	34.733	Q9VHJ5	CAHbeta	Carbonic anhydrase	1.11e-36	259	33.591
dd_Smed_v6_10042_0_1	2420	0.0320478	4.42264	0.828119	-0.150619	4.42264	0.0588734	Q9NT99	LRRC4B	Leucine-rich repeat-containing protein 4B	2.8e-10	270	23.704	P0C192	Lrrc4b	Leucine-rich repeat-containing protein 4B	3.24e-10	270	24.444	F1QBH8	lrrc4ba	Leucine-rich repeat-containing 4Ba	1.85e-09	272	24.632	P24014	sli	Protein slit	3.92e-09	314	23.885	G5EFX6	slt-1	Slit homolog 1 protein	3.18e-06	129	32.558	Q9NT99	LRRC4B	Leucine-rich repeat-containing protein 4B	1.24e-09	270	23.704
dd_Smed_v6_10043_0_1	721	0.274494	3.18609	0.0869707	0.496535	3.18609	3.12077e-05	NA	NA	NA	NA	NA	NA	NA	NA	NA	NA	NA	NA	NA	NA	NA	NA	NA	NA	NA	NA	NA	NA	NA	NA	NA	NA	NA	NA	NA	NA	NA	NA	NA	NA	NA	NA
dd_Smed_v6_10044_0_1	1649	-0.651626	3.3815	2.74041e-10	-1.16378	3.3815	2.55273e-30	NA	NA	NA	NA	NA	NA	NA	NA	NA	NA	NA	NA	NA	NA	NA	NA	NA	NA	NA	NA	NA	NA	NA	NA	NA	NA	NA	NA	NA	NA	NA	NA	NA	NA	NA	NA
dd_Smed_v6_10045_0_1	1917	0.060557	4.63709	0.656549	-0.0764919	4.63709	0.469724	Q92630	DYRK2	Dual specificity tyrosine-phosphorylation-regulated kinase 2	0	428	63.551	Q5U4C9	Dyrk2	Dual specificity tyrosine-phosphorylation-regulated kinase 2	0	428	63.318	A1L1U2	dyrk1aa	Dual-specificity tyrosine-(Y)-phosphorylation regulated kinase 1A, a	3.64e-88	367	42.234	P83102	Dyrk3	Putative dual specificity tyrosine-phosphorylation-regulated kinase 3 homolog	1.98e-177	417	61.871	Q9XTF3	mbk-2	Dual specificity tyrosine-phosphorylation-regulated kinase mbk-2	0	426	59.859	Q92630	DYRK2	Dual specificity tyrosine-phosphorylation-regulated kinase 2	0	428	63.551
dd_Smed_v6_10046_0_1	1287	0.0211851	2.90805	0.953578	-0.0620394	2.90805	0.713226	NA	NA	NA	NA	NA	NA	NA	NA	NA	NA	NA	NA	NA	NA	NA	NA	NA	NA	NA	NA	NA	NA	NA	NA	NA	NA	NA	NA	NA	NA	NA	NA	NA	NA	NA	NA
dd_Smed_v6_10047_0_1	725	-0.217428	2.30164	0.271935	-0.394696	2.30164	0.0058594	Q96NB1	FOPNL	LisH domain-containing protein FOPNL	7.09e-31	122	40.984	Q9CZS3	Fopnl	LisH domain-containing protein FOPNL	6.44e-32	118	43.22	NA	NA	NA	NA	NA	NA	NA	NA	NA	NA	NA	NA	NA	NA	NA	NA	NA	NA	Q9CZS3	Fopnl	LisH domain-containing protein FOPNL	2.59e-31	118	43.22
dd_Smed_v6_10048_0_1	2766	0.100089	4.90835	0.367452	0.0476662	4.90835	0.66488	P48058	GRIA4	Glutamate receptor 4	1.77e-09	237	22.785	Q9Z2W8	Gria4	Glutamate receptor 4	1.92e-09	237	22.785	F1QBT6	gria4b	Glutamate receptor, ionotropic, AMPA 4b	1.34e-08	307	21.824	Q9V9X7	PNPase	FI18849p1	8.5e-07	73	34.247	NA	NA	NA	NA	NA	NA	Q9Z2W8	Gria4	Glutamate receptor 4	7.7e-09	237	22.785
dd_Smed_v6_10049_0_1	1839	0.29722	3.77051	0.00695825	0.268458	3.77051	0.00852839	NA	NA	NA	NA	NA	NA	NA	NA	NA	NA	NA	NA	NA	NA	NA	NA	NA	NA	NA	NA	NA	NA	NA	NA	Q93212	sol-1	Suppressor of lurcher protein 1	9.21e-05	104	26.923	NA	NA	NA	NA	NA	NA
dd_Smed_v6_1005_0_1	423	-0.498696	5.00875	3.14857e-06	-0.649429	5.00875	7.31143e-11	NA	NA	NA	NA	NA	NA	NA	NA	NA	NA	NA	NA	NA	NA	NA	NA	NA	NA	NA	NA	NA	NA	NA	NA	NA	NA	NA	NA	NA	NA	NA	NA	NA	NA	NA	NA
dd_Smed_v6_10050_0_1	560	-0.129934	2.66064	0.622266	0.00886818	2.66064	0.992025	Q96A57	TMEM230	Transmembrane protein 230	4.52e-14	104	53.846	Q8CIB6	Tmem230	Transmembrane protein 230	4.07e-14	104	53.846	Q68EJ3	tmem230a	Transmembrane protein 230a	3.4e-17	118	52.542	NA	NA	NA	NA	NA	NA	NA	NA	NA	NA	NA	NA	Q68EJ3	tmem230a	Transmembrane protein 230a	1.55e-16	118	52.542
dd_Smed_v6_10051_0_1	2128	0.0377958	4.62986	0.777233	0.055326	4.62986	0.575813	Q9BX79	STRA6	Stimulated by retinoic acid gene 6 protein homolog	2.01e-09	185	24.324	Q9DBN1	Stra6l	Stimulated by retinoic acid gene 6 protein-like	9.41e-15	273	27.839	F1QCP7	stra6l	STRA6-like	8.11e-20	586	24.744	NA	NA	NA	NA	NA	NA	NA	NA	NA	NA	NA	NA	F1QCP7	stra6l	STRA6-like	3.69e-19	586	24.744
dd_Smed_v6_10052_0_1	1008	-0.235894	2.96342	0.0618125	-0.511829	2.96342	3.29177e-07	NA	NA	NA	NA	NA	NA	NA	NA	NA	NA	NA	NA	NA	NA	NA	NA	NA	NA	NA	NA	NA	NA	NA	NA	NA	NA	NA	NA	NA	NA	NA	NA	NA	NA	NA	NA
dd_Smed_v6_10053_0_1	829	0.0607164	3.09777	0.77594	0.0300749	3.09777	0.883293	P54727	RAD23B	UV excision repair protein RAD23 homolog B	1.13e-07	229	25.328	P54728	Rad23b	UV excision repair protein RAD23 homolog B	3.28e-07	229	24.017	NA	NA	NA	NA	NA	NA	Q8IMB7	Rad23	Rad23, isoform B	0.000464	41	46.341	NA	NA	NA	NA	NA	NA	P54727	RAD23B	UV excision repair protein RAD23 homolog B	4.99e-07	229	25.328
dd_Smed_v6_10054_0_1	1094	-0.187638	3.59595	0.164913	-0.150473	3.59595	0.216241	Q99614	TTC1	Tetratricopeptide repeat protein 1	2.34e-50	206	49.029	Q91Z38	Ttc1	Tetratricopeptide repeat protein 1	1.4e-45	206	46.117	Q5U3P1	ttc1	Zgc:101838	1.2e-44	185	48.108	Q9VEV3	CG14894	LP07287p	8.72e-44	195	45.128	Q9NES8	pph-5	Serine/threonine-protein phosphatase 5	1.49e-10	115	32.174	Q99614	TTC1	Tetratricopeptide repeat protein 1	1.03e-49	206	49.029
dd_Smed_v6_10055_0_1	1118	0.206501	3.1723	0.123616	-0.192115	3.1723	0.118693	Q92630	DYRK2	Dual specificity tyrosine-phosphorylation-regulated kinase 2	1.05e-106	223	67.265	Q5U4C9	Dyrk2	Dual specificity tyrosine-phosphorylation-regulated kinase 2	5.73e-106	221	66.968	F1QSN1	dyrk1aa	Dual-specificity tyrosine-(Y)-phosphorylation-regulated kinase 1A, a	2.69e-38	155	49.677	P83102	Dyrk3	Putative dual specificity tyrosine-phosphorylation-regulated kinase 3 homolog	3.66e-86	197	65.482	Q9XTF3	mbk-2	Dual specificity tyrosine-phosphorylation-regulated kinase mbk-2	2.81e-90	195	66.667	Q92630	DYRK2	Dual specificity tyrosine-phosphorylation-regulated kinase 2	4.63e-106	223	67.265
dd_Smed_v6_10056_0_1	1497	-0.0510252	3.49816	0.837144	0.123352	3.49816	0.429437	Q8IXW5	RPAP2	Putative RNA polymerase II subunit B1 CTD phosphatase RPAP2	1.83e-13	135	27.407	Q8VC34	Rpap2	Putative RNA polymerase II subunit B1 CTD phosphatase Rpap2	1.43e-12	110	30	B0UYH6	rpap2	Putative RNA polymerase II subunit B1 CTD phosphatase rpap2	1.08e-09	91	34.066	A8DYY5	CG34183	Putative RNA polymerase II subunit B1 CTD phosphatase RPAP2 homolog	9.24e-18	132	30.303	P30641	R08D7.2	Putative RNA polymerase II subunit B1 CTD phosphatase R08D7.2	4.4e-07	401	23.441	A8DYY5	CG34183	Putative RNA polymerase II subunit B1 CTD phosphatase RPAP2 homolog	4.19e-17	132	30.303
dd_Smed_v6_10058_0_1	3698	0.094167	4.91662	0.457659	-0.321848	4.91662	5.52244e-05	NA	NA	NA	NA	NA	NA	NA	NA	NA	NA	NA	NA	NA	NA	NA	NA	NA	NA	NA	NA	NA	NA	NA	NA	NA	NA	NA	NA	NA	NA	NA	NA	NA	NA	NA	NA
dd_Smed_v6_10059_0_1	942	0.0134715	3.96285	0.978549	0.102815	3.96285	0.521495	NA	NA	NA	NA	NA	NA	NA	NA	NA	NA	NA	NA	NA	NA	NA	NA	NA	NA	NA	NA	NA	NA	NA	NA	NA	NA	NA	NA	NA	NA	NA	NA	NA	NA	NA	NA
dd_Smed_v6_1006_0_1	3499	0.317323	8.17366	0.000786492	0.328269	8.17366	0.000158411	P16615	ATP2A2	Sarcoplasmic/endoplasmic reticulum calcium ATPase 2	0	999	67.568	O55143	Atp2a2	Sarcoplasmic/endoplasmic reticulum calcium ATPase 2	0	999	67.768	Q642Z0	atp2a1	Calcium-transporting ATPase	0	999	66.867	P22700	Ca-P60A	Calcium-transporting ATPase sarcoplasmic/endoplasmic reticulum type	0	1020	67.647	Q9XU13	sca-1	Calcium-transporting ATPase	0	1004	66.833	P22700	Ca-P60A	Calcium-transporting ATPase sarcoplasmic/endoplasmic reticulum type	0	1020	67.647
dd_Smed_v6_10060_0_1	516	0.0276069	2.37414	0.95389	0.156766	2.37414	0.48892	Q6P5X5	C22orf39	UPF0545 protein C22orf39	2.05e-12	93	35.484	Q3U595	-	UPF0545 protein C22orf39 homolog	3.6e-13	93	35.484	NA	NA	NA	NA	NA	NA	NA	NA	NA	NA	NA	NA	NA	NA	NA	NA	NA	NA	Q3U595	-	UPF0545 protein C22orf39 homolog	1.45e-12	93	35.484
dd_Smed_v6_10061_0_1	1607	0.0547956	3.88529	0.749521	-0.0540488	3.88529	0.713803	NA	NA	NA	NA	NA	NA	NA	NA	NA	NA	NA	NA	NA	NA	NA	NA	NA	NA	P33085	shakB	Innexin shaking-B	2.62e-08	319	25.078	Q17394	inx-1	Innexin	4.19e-51	388	31.443	Q17394	inx-1	Innexin	4.95e-50	388	31.443
dd_Smed_v6_10062_0_1	2910	-0.375334	5.18399	1.20299e-05	-0.557662	5.18399	1.25075e-12	Q7Z5J8	ANKAR	Ankyrin and armadillo repeat-containing protein	5.25e-54	471	28.238	A2RT91	Ankar	Ankyrin and armadillo repeat-containing protein	3.68e-69	801	26.342	F1QF11	ankar	Ankyrin and armadillo repeat-containing	1.42e-72	795	26.415	Q9U1H6	Kap-alpha1	Importin subunit alpha	0.000325	157	24.841	Q18297	trpa-1	Transient receptor potential cation channel subfamily A member 1 homolog	6.77e-05	200	24.5	F1QF11	ankar	Ankyrin and armadillo repeat-containing	6.47e-72	795	26.415
dd_Smed_v6_10064_0_1	1840	0.0675723	3.22832	0.737636	0.311896	3.22832	0.00233579	P32780	GTF2H1	General transcription factor IIH subunit 1	3.46e-69	551	29.583	Q9DBA9	Gtf2h1	General transcription factor IIH subunit 1	2e-68	550	29.091	Q66I03	gtf2h1	General transcription factor IIH, polypeptide 1	1.51e-63	566	28.622	Q960E8	Tfb1	General transcription factor IIH subunit 1	1.5e-71	573	31.239	O44499	CELE_R02D3.3	Uncharacterized protein	6.41e-47	581	28.744	Q960E8	Tfb1	General transcription factor IIH subunit 1	6.82e-71	573	31.239
dd_Smed_v6_10065_0_1	3414	0.054522	4.66223	0.663625	0.166952	4.66223	0.0206226	O60318	MCM3AP	Germinal-center associated nuclear protein	3.26e-76	401	38.653	Q9WUU9	Mcm3ap	Germinal-center associated nuclear protein	1.26e-77	402	38.806	A4QNR8	leng8	Leukocyte receptor cluster member 8 homolog	2.3e-10	298	21.141	Q9U3V9	xmas-2	Protein xmas-2	6.58e-56	381	35.171	NA	NA	NA	NA	NA	NA	Q9WUU9	Mcm3ap	Germinal-center associated nuclear protein	5.06e-77	402	38.806
dd_Smed_v6_100650_0_1	237	0.0492142	1.14155	0.940928	-0.0135936	1.14155	1	NA	NA	NA	NA	NA	NA	NA	NA	NA	NA	NA	NA	NA	NA	NA	NA	NA	NA	NA	NA	NA	NA	NA	NA	NA	NA	NA	NA	NA	NA	NA	NA	NA	NA	NA	NA
dd_Smed_v6_10066_0_1	2887	0.00323842	5.06831	0.999951	0.0100401	5.06831	0.955934	Q96CN4	EVI5L	EVI5-like protein	9.89e-133	739	36.942	H3BKQ3	Evi5l	Ecotropic viral integration site 5-like	3.16e-138	735	37.687	F1QTH9	evi5b	Ecotropic viral integration site 5b	1.46e-146	708	39.831	Q9VYY9	Evi5	Ecotropic viral integration site 5 ortholog	1.64e-148	723	39.281	S6F527	eat-17	Uncharacterized protein	3.39e-121	749	35.381	Q9VYY9	Evi5	Ecotropic viral integration site 5 ortholog	7.46e-148	723	39.281
dd_Smed_v6_10067_0_1	525	0.0552672	0.660798	0.940928	0.328408	0.660798	0.229581	NA	NA	NA	NA	NA	NA	NA	NA	NA	NA	NA	NA	NA	NA	NA	NA	NA	NA	NA	NA	NA	NA	NA	NA	NA	NA	NA	NA	NA	NA	NA	NA	NA	NA	NA	NA
dd_Smed_v6_10068_0_1	958	-0.108181	2.67625	0.656498	0.0215327	2.67625	0.923478	NA	NA	NA	NA	NA	NA	Q8K1A0	Mettl5	Methyltransferase-like protein 5	6.44e-64	214	50	F1QVR8	mettl5	Methyltransferase-like 5	6.2e-62	211	48.341	Q9VFB3	Art3	Arginine methyltransferase 3, isoform A	0.000105	73	38.356	NA	NA	NA	NA	NA	NA	Q8K1A0	Mettl5	Methyltransferase-like protein 5	2.59e-63	214	50
dd_Smed_v6_10069_0_1	3225	0.055006	4.57867	0.714993	-0.0170526	4.57867	0.918461	P42285	SKIV2L2	Superkiller viralicidic activity 2-like 2	0	968	55.269	Q9CZU3	Skiv2l2	Superkiller viralicidic activity 2-like 2	0	968	55.475	F1QD61	skiv2l2	Superkiller viralicidic activity 2-like 2	0	970	54.536	Q9Y134	Mtr4	L.2.35Df	0	975	53.846	Q23223	mtr-4	mRNA transport homolog 4	0	973	48.407	Q9CZU3	Skiv2l2	Superkiller viralicidic activity 2-like 2	0	968	55.475
dd_Smed_v6_1007_0_1	675	-0.118125	6.6878	0.347042	-0.0744798	6.6878	0.525641	NA	NA	NA	NA	NA	NA	NA	NA	NA	NA	NA	NA	NA	NA	NA	NA	NA	NA	NA	NA	NA	NA	NA	NA	NA	NA	NA	NA	NA	NA	NA	NA	NA	NA	NA	NA
dd_Smed_v6_10070_0_1	2531	0.0330306	4.86178	0.828348	0.0236028	4.86178	0.860114	Q9UNA1	ARHGAP26	Rho GTPase-activating protein 26	3.06e-87	611	30.606	Q6ZQ82	Arhgap26	Rho GTPase-activating protein 26	2.26e-87	611	30.442	Q5XIX9	chn1	Chimerin 1	6.34e-24	191	33.508	Q9VXQ2	Graf	GRAF ortholog, isoform A	9.58e-70	618	30.421	Q8MPT2	CELE_T04C9.1	Uncharacterized protein	2.76e-27	195	32.308	Q6ZQ82	Arhgap26	Rho GTPase-activating protein 26	9.1e-87	611	30.442
dd_Smed_v6_10072_0_1	2316	0.0186624	5.09808	0.935538	-0.170302	5.09808	0.0887054	O94827	PLEKHG5	Pleckstrin homology domain-containing family G member 5	4.45e-51	345	31.594	Q66T02	Plekhg5	Pleckstrin homology domain-containing family G member 5	1.27e-49	345	31.594	A0A0R4ISX1	plekhg5a	Pleckstrin homology domain-containing, family G (with RhoGef domain) member 5a	8.93e-53	359	31.755	M9PG56	Dmel\CG42674	Uncharacterized protein, isoform G	3.01e-40	344	28.779	Q22354	rhgf-2	RHo Guanine nucleotide exchange Factor	4.64e-27	348	24.425	A0A0R4ISX1	plekhg5a	Pleckstrin homology domain-containing, family G (with RhoGef domain) member 5a	4.06e-52	359	31.755
dd_Smed_v6_10073_0_1	2193	0.0614828	4.33271	0.724231	0.0339142	4.33271	0.829133	NA	NA	NA	NA	NA	NA	NA	NA	NA	NA	NA	NA	NA	NA	NA	NA	NA	NA	NA	NA	NA	NA	NA	NA	NA	NA	NA	NA	NA	NA	NA	NA	NA	NA	NA	NA
dd_Smed_v6_10074_0_1	1298	0.0628439	4.17595	0.649042	-0.10317	4.17595	0.30235	Q9BR09	NEURL2	Neuralized-like protein 2	3.2e-18	97	37.113	Q9D0S4	Neurl2	Neuralized-like protein 2	2.48e-17	97	37.113	A4IG40	neurl2	Zgc:162187 protein	4.73e-17	117	35.043	P29503	neur	Protein neuralized	2.37e-08	91	35.165	NA	NA	NA	NA	NA	NA	Q9BR09	NEURL2	Neuralized-like protein 2	1.41e-17	97	37.113
dd_Smed_v6_10075_0_1	3368	-0.0118846	4.50024	0.975187	0.0112121	4.50024	0.963981	P23352	ANOS1	Anosmin-1	1.16e-37	675	24.593	NA	NA	NA	NA	NA	NA	F1R469	anos1a	Anosmin 1a	8.02e-30	469	25.8	Q9VCC7	Kal1	FI03681p	4.95e-12	339	22.124	G5EDX1	kal-1	KALlmann syndrome homolog	2.43e-21	452	24.115	P23352	ANOS1	Anosmin-1	5.13e-37	675	24.593
dd_Smed_v6_10076_0_1	568	-0.545451	2.05205	0.0017058	-0.0914679	2.05205	0.695214	NA	NA	NA	NA	NA	NA	NA	NA	NA	NA	NA	NA	NA	NA	NA	NA	NA	NA	NA	NA	NA	NA	NA	NA	NA	NA	NA	NA	NA	NA	NA	NA	NA	NA	NA	NA
dd_Smed_v6_10078_0_1	2286	-0.0726767	4.2067	0.652684	0.141367	4.2067	0.178457	Q9Y2M0	FAN1	Fanconi-associated nuclease 1	1.93e-56	663	25.49	Q69ZT1	Fan1	Fanconi-associated nuclease 1	3.07e-58	664	25.904	Q1LWH4	fan1	Fanconi-associated nuclease 1	9.15e-57	682	26.246	NA	NA	NA	NA	NA	NA	P90740	fan-1	Fanconi-associated nuclease 1 homolog	2.92e-34	678	24.041	Q69ZT1	Fan1	Fanconi-associated nuclease 1	1.24e-57	664	25.904
dd_Smed_v6_10079_0_1	1269	-0.170691	3.44829	0.28302	-0.341298	3.44829	0.00301715	Q9H0C1	ZMYND12	Zinc finger MYND domain-containing protein 12	1.8e-98	328	46.037	A2BGJ5	Zmynd12	Zinc finger, MYND domain containing 12	2.74e-95	327	44.954	F1Q5G1	egln1b	Egl-9 family hypoxia-inducible factor 1b	1.38e-06	59	40.678	Q7K561	SmydA-1	CG8503	0.000456	106	28.302	NA	NA	NA	NA	NA	NA	Q9H0C1	ZMYND12	Zinc finger MYND domain-containing protein 12	7.97e-98	328	46.037
dd_Smed_v6_1008_0_1	1002	0.0494314	7.6033	0.806593	0.0566523	7.6033	0.714804	O00584	RNASET2	Ribonuclease T2	6.64e-18	132	33.333	C0HKG6	Rnaset2b	Ribonuclease T2-B	8.06e-16	132	32.576	B8XY56	rnaset2	Ribonuclease T2	5.48e-23	228	33.772	Q95TA4	RNaseX25	GH08338p	1.69e-19	192	31.771	NA	NA	NA	NA	NA	NA	B8XY56	rnaset2	Ribonuclease T2	2.49e-22	228	33.772
dd_Smed_v6_10081_0_1	1157	-0.105479	2.70403	0.5938	0.0121418	2.70403	0.985109	Q13190	STX5	Syntaxin-5	9.85e-09	292	25.685	Q8K1E0	Stx5	Syntaxin-5	2.33e-09	292	24.658	F1QIQ6	stx5al	Syntaxin 5A,-like	9.78e-10	252	24.603	Q24509	Syx5	Syntaxin-5	4.96e-05	311	25.723	Q20797	syx-5	Putative syntaxin-5	0.000155	306	23.203	F1QIQ6	stx5al	Syntaxin 5A,-like	4.45e-09	252	24.603
dd_Smed_v6_10082_0_1	2522	0.0743345	5.07261	0.559774	0.18381	5.07261	0.0229722	O15381	NVL	Nuclear valosin-containing protein-like	1.01e-34	232	34.052	Q9DBY8	Nvl	Nuclear valosin-containing protein-like	5.63e-34	232	34.914	Q29RA2	zgc:136908	Zgc:136908	2.31e-28	224	37.946	M9PEE1	smid	Smallminded, isoform H	2.84e-33	292	35.959	Q9NAG4	mac-1	Member of AAA family binding CED-4	1.19e-36	268	36.567	Q9NAG4	mac-1	Member of AAA family binding CED-4	1.4e-35	268	36.567
dd_Smed_v6_10083_0_1	884	0.161694	2.86745	0.396845	-0.223506	2.86745	0.136711	B4DJ51	CALM1	Calmodulin 1 (Phosphorylase kinase, delta), isoform CRA_a	1.89e-27	154	31.818	P0DP28	Calm3	Calmodulin-3	2.08e-27	154	31.818	Q4V9I3	cabp2a	Zgc:112300	4.03e-10	155	25.806	P62152	Cam	Calmodulin	1.15e-27	154	31.818	O16305	cmd-1	Calmodulin	4.9e-28	154	31.818	P62152	Cam	Calmodulin	5.2e-27	154	31.818
dd_Smed_v6_10084_0_1	523	0.201464	1.06369	0.679665	0.753962	1.06369	0.00452639	Q96FJ2	DYNLL2	Dynein light chain 2, cytoplasmic	1.11e-54	89	83.146	Q9D0M5	Dynll2	Dynein light chain 2, cytoplasmic	1.22e-54	89	83.146	Q5BL99	dnl2l	Dnl2l protein	3.03e-55	89	84.27	Q24117	ctp	Dynein light chain 1, cytoplasmic	2.77e-54	89	82.022	Q22799	dlc-1	Dynein light chain 1, cytoplasmic	5.33e-54	89	82.022	Q5BL99	dnl2l	Dnl2l protein	1.38e-54	89	84.27
dd_Smed_v6_10086_0_1	2879	-0.024506	4.27195	0.931859	-0.287148	4.27195	0.00875445	Q9C099	LRRCC1	Leucine-rich repeat and coiled-coil domain-containing protein 1	6.8e-61	622	31.994	Q69ZB0	Lrrcc1	Leucine-rich repeat and coiled-coil domain-containing protein 1	1.18e-60	616	30.682	F1Q6A3	lrrcc1	Leucine-rich repeat and coiled-coil centrosomal protein 1	8.1e-69	466	35.408	Q8INT5	dtr	Dynein assembly factor 1, axonemal homolog	1.65e-12	152	38.158	Q17692	C06A8.6	Uncharacterized protein	5.06e-09	104	39.423	F1Q6A3	lrrcc1	Leucine-rich repeat and coiled-coil centrosomal protein 1	6.89e-68	466	35.408
dd_Smed_v6_10087_0_1	1798	-0.146173	5.18494	0.124121	-0.15375	5.18494	0.0543368	Q3MIX3	ADCK5	Uncharacterized aarF domain-containing protein kinase 5	8.63e-125	493	41.582	Q80V03	Adck5	Uncharacterized aarF domain-containing protein kinase 5	1.13e-132	523	42.065	B1H1M5	adck1	AarF domain-containing kinase 1	2.82e-74	448	34.821	Q9VTG5	Dmel\CG7616	CG7616, isoform A	4.25e-102	489	35.992	Q18486	coq-8	Atypical kinase coq-8, mitochondrial	1.36e-23	314	27.707	Q80V03	Adck5	Uncharacterized aarF domain-containing protein kinase 5	4.52e-132	523	42.065
dd_Smed_v6_10088_0_1	814	0.145526	3.31531	0.351543	0.178618	3.31531	0.152448	NA	NA	NA	NA	NA	NA	NA	NA	NA	NA	NA	NA	NA	NA	NA	NA	NA	NA	NA	NA	NA	NA	NA	NA	NA	NA	NA	NA	NA	NA	NA	NA	NA	NA	NA	NA
dd_Smed_v6_10089_0_1	1078	0.015303	3.12504	0.978549	-0.32252	3.12504	0.0254484	NA	NA	NA	NA	NA	NA	NA	NA	NA	NA	NA	NA	NA	NA	NA	NA	NA	NA	NA	NA	NA	NA	NA	NA	NA	NA	NA	NA	NA	NA	NA	NA	NA	NA	NA	NA
dd_Smed_v6_1009_0_1	708	0.0209622	6.91774	0.923315	0.0417195	6.91774	0.764751	Q9HAP6	LIN7B	Protein lin-7 homolog B	2.02e-98	190	76.316	O88951	Lin7b	Protein lin-7 homolog B	1.75e-99	190	77.368	Q66IB0	lin7c	Lin-7 homolog C (C. elegans)	2e-97	195	77.436	Q9VBY7	veli	RE46718p	5.93e-96	189	79.365	A5PEX5	lin-7	Uncharacterized protein	1.03e-78	183	67.76	O88951	Lin7b	Protein lin-7 homolog B	7.05e-99	190	77.368
dd_Smed_v6_1009_1_1	1216	-0.0287072	4.61081	0.8422	-0.0606337	4.61081	0.533363	Q6J4K2	SLC8B1	Sodium/potassium/calcium exchanger 6, mitochondrial	2.76e-44	254	37.402	Q925Q3	Slc8b1	Sodium/potassium/calcium exchanger 6, mitochondrial	3.8e-47	319	31.348	F1RAZ0	slc24a4a	Solute carrier family 24 (sodium/potassium/calcium exchanger), member 4a	2.76e-10	154	27.922	Q9U6A0	Nckx30C	Sodium/potassium/calcium exchanger Nckx30C	9.32e-10	100	35	G5EC02	ncx-5	Na/Ca eXchangers	5.17e-11	95	37.895	Q925Q3	Slc8b1	Sodium/potassium/calcium exchanger 6, mitochondrial	1.53e-46	319	31.348
dd_Smed_v6_10090_0_1	436	0.286998	1.95477	0.298904	0.10493	1.95477	0.716367	Q9UHW5	GPN3	GPN-loop GTPase 3	7.6e-14	143	30.07	Q9D3W4	Gpn3	GPN-loop GTPase 3	9.8e-13	143	29.371	Q6ZM63	gpn3	GPN-loop GTPase 3	1.96e-13	126	30.159	Q9VI70	CG2656	CG2656	1.66e-16	135	31.111	Q9XW68	CELE_Y75B8A.14	Uncharacterized protein	5.92e-16	133	30.827	Q9VI70	CG2656	CG2656	7.54e-16	135	31.111
dd_Smed_v6_10092_0_1	1759	0.0134707	4.66891	0.951148	-0.0326144	4.66891	0.817109	P25490	YY1	Transcriptional repressor protein YY1	2.8e-72	121	85.124	Q00899	Yy1	Transcriptional repressor protein YY1	4.27e-72	121	85.124	Q7T304	yy1b	YY1 transcription factor b	8e-74	121	85.95	Q8ST83	pho	Polycomb protein PHO	4.11e-68	118	83.051	Q93560	blmp-1	B lymphocyte-induced maturation protein 1 homolog	1.27e-18	109	41.284	Q7T304	yy1b	YY1 transcription factor b	3.64e-73	121	85.95
dd_Smed_v6_10093_0_1	966	-0.217775	2.9793	0.273876	-0.332252	2.9793	0.0294414	NA	NA	NA	NA	NA	NA	Q8R1M0	Hmces	Embryonic stem cell-specific 5-hydroxymethylcytosine-binding protein	7.15e-44	280	33.929	A5PLB0	hmces	5-hydroxymethylcytosine (hmC)-binding, ES cell-specific	3.22e-44	308	30.195	NA	NA	NA	NA	NA	NA	NA	NA	NA	NA	NA	NA	A5PLB0	hmces	5-hydroxymethylcytosine (hmC)-binding, ES cell-specific	1.46e-43	308	30.195
dd_Smed_v6_10094_0_1	2772	-0.241639	4.49489	0.0189993	-0.555119	4.49489	2.10329e-11	Q9HAR2	ADGRL3	Adhesion G protein-coupled receptor L3	1.59e-06	211	31.28	Q80TS3	Adgrl3	Adhesion G protein-coupled receptor L3	7.38e-07	211	31.28	NA	NA	NA	NA	NA	NA	NA	NA	NA	NA	NA	NA	NA	NA	NA	NA	NA	NA	Q6QNK2	ADGRD1	Adhesion G-protein coupled receptor D1	3.16e-05	57	38.596
dd_Smed_v6_10095_0_1	2661	0.0831482	3.90734	0.60025	0.00433579	3.90734	0.992681	Q5H8A4	PIGG	GPI ethanolamine phosphate transferase 2	3.63e-57	329	38.298	D3Z3Y1	Pigg	Phosphatidylinositol glycan anchor biosynthesis, class G	2.13e-57	324	37.654	E7FE54	si:ch73-49o8.1	Si:ch73-49o8.1	1.07e-55	342	38.304	A1Z705	PIG-G	CG2144	6.52e-47	377	34.218	Q19870	CELE_F28C6.4	Uncharacterized protein	8.39e-46	288	36.458	D3Z3Y1	Pigg	Phosphatidylinositol glycan anchor biosynthesis, class G	8.56e-57	324	37.654
dd_Smed_v6_10096_0_1	1521	0.0498158	3.9442	0.780025	0.0873834	3.9442	0.451484	Q96SY0	INTS14	Integrator complex subunit 14	2.52e-29	512	26.758	Q8R3P6	Ints14	Integrator complex subunit 14	7.62e-30	512	26.758	Q1LWK5	vwa9	Von Willebrand factor A domain-containing 9	5.85e-31	497	26.962	Q9VPY0	IntS14	Integrator complex subunit 14	1.01e-11	153	32.68	NA	NA	NA	NA	NA	NA	Q1LWK5	vwa9	Von Willebrand factor A domain-containing 9	2.66e-30	497	26.962
dd_Smed_v6_10097_0_1	1440	-0.00088611	4.15598	1	0.234455	4.15598	0.00831908	Q8NFU0	BEST4	Bestrophin-4	2.73e-37	347	28.818	Q8BGM5	Best2	Bestrophin-2	1.05e-35	347	29.683	NA	NA	NA	NA	NA	NA	Q9V3J6	Best1	Bestrophin homolog	7.85e-49	368	32.337	Q17529	best-2	Bestrophin homolog 2	2.11e-25	368	23.37	Q9V3J6	Best1	Bestrophin homolog	3.56e-48	368	32.337
dd_Smed_v6_10098_0_1	1476	0.0996343	1.81327	0.767623	0.11478	1.81327	0.661682	A0A087WW73	PLCB1	Phosphoinositide phospholipase C	2e-27	146	39.726	Q2M4J2	Plcb1	Phosphoinositide phospholipase C	2.42e-28	148	40.541	A0A0R4IVA6	plcb3	Phosphoinositide phospholipase C	4.86e-30	143	43.357	P25455	Plc21C	1-phosphatidylinositol 4,5-bisphosphate phosphodiesterase classes I and II	4.5e-26	129	38.76	G5EBH0	egl-8	1-phosphatidylinositol 4,5-bisphosphate phosphodiesterase beta egl-8	1.48e-20	130	35.385	A0A0R4IVA6	plcb3	Phosphoinositide phospholipase C	2.21e-29	143	43.357
dd_Smed_v6_10099_0_1	795	-0.418007	2.70085	0.00626491	-0.694855	2.70085	1.11857e-07	Q9H4D1	dik	Protein kinase	4.76e-11	98	41.837	Q8BZ25	Ankk1	Ankyrin repeat and protein kinase domain-containing protein 1	5.71e-11	97	34.021	E9QEH7	ripk4	Receptor-interacting serine-threonine kinase 4	1.59e-10	147	33.333	Q9NCP8	Ank2	Ankyrin 2	1.92e-10	97	36.082	Q7JNZ0	unc-44	Uncharacterized protein	8.03e-10	98	34.694	Q9H4D1	dik	Protein kinase	2.1e-10	98	41.837
dd_Smed_v6_101_0_1	502	-0.11566	7.95435	0.732743	-0.050393	7.95435	0.875672	O95925	EPPIN	Eppin	4.7e-11	61	42.623	Q3UW09	Spint3	Putative uncharacterized protein	3.17e-10	51	49.02	F1Q4X1	col6a3	Collagen, type VI, alpha 3	1.88e-06	46	47.826	Q868Z9	Ppn	Papilin	8.82e-09	59	44.068	A5A8R1	mec-1	Uncharacterized protein	4.16e-07	45	42.222	O95925	EPPIN	Eppin	2.08e-10	61	42.623
dd_Smed_v6_1010_0_1	1479	-0.367746	8.25181	7.76128e-05	-0.540858	8.25181	1.08055e-10	NA	NA	NA	NA	NA	NA	NA	NA	NA	NA	NA	NA	NA	NA	NA	NA	NA	NA	Q7KVU4	CBP	Sarcoplasmic calcium-binding protein, isoform B	3.18e-07	193	27.461	NA	NA	NA	NA	NA	NA	Q7KVU4	CBP	Sarcoplasmic calcium-binding protein, isoform B	1.44e-06	193	27.461
dd_Smed_v6_10100_0_1	1524	-0.0220988	3.64068	0.929901	-0.219623	3.64068	0.047447	Q8N0Z3	SPICE1	Spindle and centriole-associated protein 1	0.000448	121	25.62	Q8C804	Spice1	Spindle and centriole-associated protein 1	9.12e-06	132	26.515	F1QIY8	spice1	Spindle and centriole-associated protein 1	7.54e-09	152	29.605	NA	NA	NA	NA	NA	NA	NA	NA	NA	NA	NA	NA	F1QIY8	spice1	Spindle and centriole-associated protein 1	3.43e-08	152	29.605
dd_Smed_v6_10101_0_1	2197	0.0127461	3.90281	0.977195	0.0238213	3.90281	0.911599	NA	NA	NA	NA	NA	NA	NA	NA	NA	NA	NA	NA	NA	NA	NA	NA	NA	NA	NA	NA	NA	NA	NA	NA	NA	NA	NA	NA	NA	NA	NA	NA	NA	NA	NA	NA
dd_Smed_v6_10102_0_1	1131	0.0203794	2.53199	0.97523	0.267836	2.53199	0.102968	Q96AZ1	EEF1AKMT3	EEF1A lysine methyltransferase 3	7.35e-17	173	32.37	Q8BLU2	Mettl21c	Protein-lysine methyltransferase METTL21C	2.1e-17	178	29.775	X1WE47	vcpkmt	Valosin-containing protein lysine (K) methyltransferase	1.07e-21	187	35.294	Q9VP86	anon-WO0118547.713	IP09210p	2.63e-05	151	25.166	NA	NA	NA	NA	NA	NA	X1WE47	vcpkmt	Valosin-containing protein lysine (K) methyltransferase	4.85e-21	187	35.294
dd_Smed_v6_10103_0_1	1789	0.146284	3.74644	0.316868	0.329479	3.74644	0.0008494	Q92766	RREB1	Ras-responsive element-binding protein 1	4.2e-14	49	61.224	Q3UH06	Rreb1	Ras-responsive element-binding protein 1	2.39e-14	49	61.224	F1R609	rreb1a	Ras-responsive element-binding protein 1a	3.86e-17	149	36.913	Q7K3V3	peb	GH10905p	2.11e-14	92	44.565	G5EFF4	sem-4	SEM-4 long form	8.53e-10	53	47.17	F1R609	rreb1a	Ras-responsive element-binding protein 1a	1.75e-16	149	36.913
dd_Smed_v6_10104_0_1	337	-0.00837489	4.50756	0.979599	-0.102272	4.50756	0.286769	Q96AX9	MIB2	E3 ubiquitin-protein ligase MIB2	1.97e-07	47	38.298	Q8R516	Mib2	E3 ubiquitin-protein ligase MIB2	6.46e-07	47	38.298	A0AR23	mib2	Miblike	2.17e-08	47	40.426	Q9VUX2	mib1	E3 ubiquitin-protein ligase mind-bomb	4.97e-05	44	36.364	NA	NA	NA	NA	NA	NA	A0AR23	mib2	Miblike	9.87e-08	47	40.426
dd_Smed_v6_10105_0_1	1478	0.146248	4.58902	0.192272	0.0309239	4.58902	0.82794	NA	NA	NA	NA	NA	NA	Q810T0	Scaf11	Sfrs2ip protein	0.000745	55	32.727	NA	NA	NA	NA	NA	NA	NA	NA	NA	NA	NA	NA	NA	NA	NA	NA	NA	NA	NA	NA	NA	NA	NA	NA
dd_Smed_v6_10106_0_1	1477	-0.243832	3.38994	0.0620332	-0.129562	3.38994	0.325633	Q9UM47	NOTCH3	Neurogenic locus notch homolog protein 3	5.75e-07	93	33.333	Q61982	Notch3	Neurogenic locus notch homolog protein 3	6.22e-07	93	33.333	Q75ZI3	vcanb	Dermacan	3.66e-06	73	34.247	Q9NGV4	uif	SP1070	0.000269	80	28.75	P14585	lin-12	Protein lin-12	7.17e-06	103	28.155	Q61982	Notch3	Neurogenic locus notch homolog protein 3	2.5e-06	93	33.333
dd_Smed_v6_10107_0_1	3316	0.149554	4.94477	0.12487	0.256464	4.94477	0.000465579	Q9NXC5	MIOS	GATOR complex protein MIOS	1.61e-79	995	25.427	Q8VE19	Mios	GATOR complex protein MIOS	1.52e-79	997	25.677	Q802U2	mios	GATOR complex protein MIOS	2.34e-85	1001	25.774	Q9VQ89	mio	GATOR complex protein MIOS	1.67e-53	989	22.042	NA	NA	NA	NA	NA	NA	Q802U2	mios	GATOR complex protein MIOS	1.06e-84	1001	25.774
dd_Smed_v6_10108_0_1	3058	0.0594548	4.43805	0.648963	0.186256	4.43805	0.0153018	P42285	SKIV2L2	Superkiller viralicidic activity 2-like 2	0	951	49.211	Q9CZU3	Skiv2l2	Superkiller viralicidic activity 2-like 2	0	952	48.739	Q6P7X6	skiv2l2	Superkiller viralicidic activity 2-like 2	0	953	48.898	Q9Y134	Mtr4	L.2.35Df	0	958	47.808	Q23223	mtr-4	mRNA transport homolog 4	0	1027	43.233	P42285	SKIV2L2	Superkiller viralicidic activity 2-like 2	0	951	49.211
dd_Smed_v6_10109_0_1	888	-0.0599479	2.55726	0.820136	-0.08387	2.55726	0.67137	Q6AZW8	ZNF660	Zinc finger protein 660	1.43e-27	237	35.443	Q3UG26	Zfp61	Putative uncharacterized protein	1.14e-24	207	32.367	F1QFZ0	znf1124	Zinc finger protein 1124	9.97e-25	256	30.859	Q8MRK4	crol	Crooked legs, isoform D	1.15e-18	252	30.159	Q9N360	CELE_Y55F3AM.14	Uncharacterized protein	7.63e-13	231	27.273	Q6AZW8	ZNF660	Zinc finger protein 660	6.31e-27	237	35.443
dd_Smed_v6_1011_0_1	720	-0.131187	4.54368	0.233825	-0.111106	4.54368	0.26456	NA	NA	NA	NA	NA	NA	NA	NA	NA	NA	NA	NA	Q6NYD7	ociad1	OCIA domain-containing protein 1	4.47e-09	127	32.283	NA	NA	NA	NA	NA	NA	NA	NA	NA	NA	NA	NA	Q6NYD7	ociad1	OCIA domain-containing protein 1	2.04e-08	127	32.283
dd_Smed_v6_10110_0_1	3407	0.0642504	4.33917	0.74692	0.0499913	4.33917	0.772505	Q9UPT9	USP22	Ubiquitin carboxyl-terminal hydrolase 22	1.21e-55	455	30.989	Q5DU02	Usp22	Ubiquitin carboxyl-terminal hydrolase 22	3.93e-56	455	30.989	Q641M3	tmem18	Transmembrane protein 18	1.26e-14	150	34.667	Q9VVR1	not	Ubiquitin carboxyl-terminal hydrolase nonstop	5.54e-50	384	34.375	Q9GRV2	usp-3	Ubiquitinyl hydrolase 1	5.79e-14	280	25.714	Q5DU02	Usp22	Ubiquitin carboxyl-terminal hydrolase 22	1.58e-55	455	30.989
dd_Smed_v6_10111_0_1	542	-0.43685	1.44282	0.0363747	-0.0523883	1.44282	0.854427	P61077	UBE2D3	Ubiquitin-conjugating enzyme E2 D3	2.86e-14	128	28.125	A2AFH1	Ube2dnl1	Ubiquitin-conjugating enzyme E2D N-terminal-like 1	1.51e-14	85	32.941	E9QD37	ube2d1a	Ubiquitin-conjugating enzyme E2D 1a	2.58e-15	117	29.915	P25867	eff	Ubiquitin-conjugating enzyme E2-17 kDa	6.96e-15	128	28.906	P35129	let-70	Ubiquitin-conjugating enzyme E2 2	4.12e-15	128	28.125	E9QD37	ube2d1a	Ubiquitin-conjugating enzyme E2D 1a	1.17e-14	117	29.915
dd_Smed_v6_10112_0_1	6052	0.0571304	5.67524	0.707702	0.0490538	5.67524	0.700161	O75197	LRP5	Low-density lipoprotein receptor-related protein 5	1.4e-71	1509	23.459	Q91VN0	Lrp5	Low-density lipoprotein receptor-related protein 5	1.92e-72	1513	24.323	F1QTJ4	lrp5	Low density lipoprotein receptor-related protein 5	1.39e-67	1574	22.618	Q95V09	arr	Low-density lipoprotein receptor-related protein	1.58e-53	1564	21.228	Q04833	lrp-1	Low-density lipoprotein receptor-related protein	4.31e-32	810	20.617	Q91VN0	Lrp5	Low-density lipoprotein receptor-related protein 5	7.7e-72	1513	24.323
dd_Smed_v6_10113_0_1	1793	-0.0128213	4.07168	0.968475	-0.0125958	4.07168	0.965001	Q9NVX2	NLE1	Notchless protein homolog 1	1.8e-141	546	41.575	Q8VEJ4	Nle1	Notchless protein homolog 1	1.43e-137	540	40.741	F1QDT3	nle1	Notchless homolog 1 (Drosophila)	1.05e-136	542	41.513	Q9VPR4	Nle	Protein Notchless	2.1e-137	542	40.959	Q9TYV3	CELE_W07E6.2	Uncharacterized protein	3.21e-133	453	45.916	Q9NVX2	NLE1	Notchless protein homolog 1	7.94e-141	546	41.575
dd_Smed_v6_10115_0_1	4543	0.0641188	5.73829	0.648809	-0.0620725	5.73829	0.595737	Q07912	TNK2	Activated CDC42 kinase 1	7.63e-41	517	28.433	O54967	Tnk2	Activated CDC42 kinase 1	2.82e-42	512	29.102	E9QHC5	tnk2a	Tyrosine kinase, non-receptor, 2a	1.98e-38	442	29.864	Q9I7F7	PR2	Tyrosine-protein kinase PR2	5.32e-77	592	30.912	G5EBZ8	ark-1	Ack-related non-receptor tyrosine kinase	1.19e-65	588	28.912	Q9I7F7	PR2	Tyrosine-protein kinase PR2	2.15e-76	592	30.912
dd_Smed_v6_10116_0_1	3582	0.0932591	5.46031	0.420019	-0.0413164	5.46031	0.721118	Q9BYB0	SHANK3	SH3 and multiple ankyrin repeat domains protein 3	9.06e-66	334	39.82	Q4ACU6	Shank3	SH3 and multiple ankyrin repeat domains protein 3	2.98e-64	334	39.521	F1QJ05	shank3a	SH3 and multiple ankyrin repeat domains 3a	6.05e-65	378	35.714	A0A0B4LFA9	Prosap	Prosap, isoform C	1.9e-63	335	39.403	Q7JMK1	shn-1	SHaNk (SH3/ankyrin domain scaffold protein) related	4.59e-60	307	38.111	Q9BYB0	SHANK3	SH3 and multiple ankyrin repeat domains protein 3	4.01e-65	334	39.82
dd_Smed_v6_10117_0_1	1618	-0.166889	4.66124	0.0748152	-0.421879	4.66124	2.59919e-09	Q12933	TRAF2	TNF receptor-associated factor 2	6.7e-06	171	27.485	P39429	Traf2	TNF receptor-associated factor 2	4.82e-07	179	26.816	NA	NA	NA	NA	NA	NA	NA	NA	NA	NA	NA	NA	NA	NA	NA	NA	NA	NA	P39429	Traf2	TNF receptor-associated factor 2	1.94e-06	179	26.816
dd_Smed_v6_10119_0_1	3645	0.0823125	4.8686	0.503744	0.12546	4.8686	0.160789	P54132	BLM	Bloom syndrome protein	0	650	45.385	O88700	Blm	Bloom syndrome protein homolog	0	648	45.525	E7EZY7	blm	Bloom syndrome, RecQ helicase-like	0	653	46.554	Q9VGI8	Blm	Bloom syndrome protein homolog	0	729	42.524	O18017	him-6	Bloom syndrome protein homolog	3.96e-153	672	41.369	E7EZY7	blm	Bloom syndrome, RecQ helicase-like	0	653	46.554
dd_Smed_v6_1012_0_1	884	-0.121683	7.21335	0.353257	-0.167704	7.21335	0.0936317	O95478	NSA2	Ribosome biogenesis protein NSA2 homolog	9.61e-102	256	62.5	Q9CR47	Nsa2	Ribosome biogenesis protein NSA2 homolog	1.48e-101	256	62.5	F1QDL2	nsa2	NSA2 ribosome biogenesis homolog (S. cerevisiae)	1.51e-103	256	62.5	O76994	Ip259	GM13959p	9.76e-94	255	62.745	G5EFH0	CELE_W09C5.1	Uncharacterized protein	1.17e-95	255	59.608	F1QDL2	nsa2	NSA2 ribosome biogenesis homolog (S. cerevisiae)	6.85e-103	256	62.5
dd_Smed_v6_10120_0_1	3321	-0.146	4.89355	0.150385	-0.220774	4.89355	0.00450073	Q8WZ64	ARAP2	Arf-GAP with Rho-GAP domain, ANK repeat and PH domain-containing protein 2	1.46e-25	214	33.645	Q8BZ05	Arap2	Arf-GAP with Rho-GAP domain, ANK repeat and PH domain-containing protein 2	7.02e-25	214	33.645	A0A140LH27	arap3	ArfGAP with RhoGAP domain, ankyrin repeat and PH domain 3	1.74e-19	147	32.653	Q9NGC3	CenG1A	Centaurin-gamma-1A	1.39e-15	157	31.21	Q9XXH8	cnt-1	Arf-GAP with ANK repeat and PH domain-containing protein cnt-1	2.93e-17	121	35.537	Q8WZ64	ARAP2	Arf-GAP with Rho-GAP domain, ANK repeat and PH domain-containing protein 2	6.44e-25	214	33.645
dd_Smed_v6_10121_0_1	3764	0.0477045	4.51467	0.775768	-0.0622009	4.51467	0.622211	NA	NA	NA	NA	NA	NA	Q7TT23	-	Uncharacterized protein C20orf194 homolog	3.15e-43	643	26.594	NA	NA	NA	NA	NA	NA	NA	NA	NA	NA	NA	NA	NA	NA	NA	NA	NA	NA	Q7TT23	-	Uncharacterized protein C20orf194 homolog	1.27e-42	643	26.594
dd_Smed_v6_10122_0_1	750	-0.23533	1.52926	0.361193	-0.285456	1.52926	0.153383	NA	NA	NA	NA	NA	NA	NA	NA	NA	NA	NA	NA	NA	NA	NA	NA	NA	NA	NA	NA	NA	NA	NA	NA	NA	NA	NA	NA	NA	NA	NA	NA	NA	NA	NA	NA
dd_Smed_v6_10123_0_1	1460	-0.034684	3.52082	0.894859	0.166682	3.52082	0.229751	Q8NFU5	IPMK	Inositol polyphosphate multikinase	2.81e-21	136	31.618	Q7TT16	Ipmk	Inositol polyphosphate multikinase	1.94e-19	136	30.147	A1A5W8	ipmkb	Kinase	3.3e-19	136	30.147	Q9VPR6	Ipk2	Kinase	2.34e-18	146	25.342	NA	NA	NA	NA	NA	NA	Q8NFU5	IPMK	Inositol polyphosphate multikinase	1.19e-20	136	31.618
dd_Smed_v6_10124_0_1	1375	-0.138192	2.72932	0.510227	-0.175435	2.72932	0.264687	Q86X45	LRRC6	Protein tilB homolog	1.5e-98	424	48.113	O88978	Lrrc6	Protein tilB homolog	2.54e-98	392	50	B3DH20	lrrc6	Protein tilB homolog	1.15e-110	407	51.597	Q9VR52	tilB	Protein tilB	4.49e-79	348	47.989	Q9BLB6	mog-2	Probable U2 small nuclear ribonucleoprotein A'	7.01e-05	160	26.875	B3DH20	lrrc6	Protein tilB homolog	5.21e-110	407	51.597
dd_Smed_v6_10126_0_1	850	-0.564793	1.52536	0.0177628	-0.461844	1.52536	0.0321557	NA	NA	NA	NA	NA	NA	NA	NA	NA	NA	NA	NA	NA	NA	NA	NA	NA	NA	NA	NA	NA	NA	NA	NA	NA	NA	NA	NA	NA	NA	NA	NA	NA	NA	NA	NA
dd_Smed_v6_10127_0_1	933	0.132639	3.47503	0.383391	0.0346089	3.47503	0.841778	Q6UX98	ZDHHC24	Probable palmitoyltransferase ZDHHC24	1.68e-11	172	29.07	A0PK84	Zdhhc22	Palmitoyltransferase ZDHHC22	6.91e-12	215	22.791	E7FH11	pigv	Palmitoyltransferase	6.04e-09	68	38.235	Q0IGS7	CG4676	Palmitoyltransferase	2.8e-18	252	27.381	Q5FC64	spe-10	Palmitoyltransferase spe-10	3.03e-06	55	41.818	Q0IGS7	CG4676	Palmitoyltransferase	1.27e-17	252	27.381
dd_Smed_v6_10128_0_1	1530	-0.0186658	4.78791	0.940928	0.0477119	4.78791	0.713969	Q96E29	MTERF3	Transcription termination factor 3, mitochondrial	0.000204	137	23.358	Q8R3J4	Mterf3	Transcription termination factor 3, mitochondrial	0.000768	130	23.846	Q1L8H2	mterf3	Mitochondrial transcription termination factor 3	8.14e-11	137	25.547	NA	NA	NA	NA	NA	NA	NA	NA	NA	NA	NA	NA	Q1L8H2	mterf3	Mitochondrial transcription termination factor 3	3.57e-10	137	25.547
dd_Smed_v6_10129_0_1	1277	0.138725	3.68887	0.372724	-0.365416	3.68887	0.000883712	Q9Y5B8	NME7	Nucleoside diphosphate kinase 7	1.64e-141	376	51.064	Q9QXL8	Nme7	Nucleoside diphosphate kinase 7	1.54e-138	387	50.129	A0A0G2KK66	LOC103911697	Uncharacterized protein	3.77e-31	281	32.028	Q9VH94	nmdyn-D7	FI21821p1	1.81e-68	381	35.171	Q93576	ndk-1	Nucleoside diphosphate kinase	4.94e-16	138	31.884	Q9Y5B8	NME7	Nucleoside diphosphate kinase 7	7.25e-141	376	51.064
dd_Smed_v6_1013_0_1	665	-0.150955	6.46245	0.346672	-0.800672	6.46245	1.7756e-15	NA	NA	NA	NA	NA	NA	NA	NA	NA	NA	NA	NA	NA	NA	NA	NA	NA	NA	NA	NA	NA	NA	NA	NA	NA	NA	NA	NA	NA	NA	NA	NA	NA	NA	NA	NA
dd_Smed_v6_10130_0_1	3170	0.258715	5.24181	0.00362299	0.303033	5.24181	0.000108344	Q14832	GRM3	Metabotropic glutamate receptor 3	2.53e-79	866	27.714	Q9QYS2	Grm3	Metabotropic glutamate receptor 3	8.13e-80	867	27.451	E7FDL9	grm2a	Glutamate receptor, metabotropic 2a	3.16e-86	866	28.637	Q70GQ8	mtt	Metabotropic X receptor	1.7e-88	892	27.578	Q09630	mgl-1	Probable metabotropic glutamate receptor mgl-1	1.11e-63	892	25	Q70GQ8	mtt	Metabotropic X receptor	7.71e-88	892	27.578
dd_Smed_v6_10131_0_1	2375	0.0815224	3.94783	0.582869	-0.0390895	3.94783	0.811045	Q9HCS5	EPB41L4A	Band 4.1-like protein 4A	5.05e-33	314	29.618	P52963	Epb41l4a	Band 4.1-like protein 4A	6.5e-32	310	29.355	O57457	epb4.1l4	Band 4.1-like protein 4	3.71e-31	315	28.571	E2QCZ6	CG34347	Uncharacterized protein, isoform E	1.13e-38	301	29.568	H2KZV9	frm-2	FERM domain (Protein4.1-ezrin-radixin-moesin) family	4.47e-27	303	27.723	E2QCZ6	CG34347	Uncharacterized protein, isoform E	5.14e-38	301	29.568
dd_Smed_v6_10132_0_1	1788	0.00176184	3.70952	1	-0.395224	3.70952	0.000218678	Q96Q35	ALS2CR12	Amyotrophic lateral sclerosis 2 chromosomal region candidate gene 12 protein	7.54e-08	200	24	Q8BVM7	Als2cr12	Amyotrophic lateral sclerosis 2 chromosomal region candidate gene 12 protein homolog	4.05e-06	159	23.27	NA	NA	NA	NA	NA	NA	NA	NA	NA	NA	NA	NA	NA	NA	NA	NA	NA	NA	Q96Q35	ALS2CR12	Amyotrophic lateral sclerosis 2 chromosomal region candidate gene 12 protein	3.34e-07	200	24
dd_Smed_v6_10133_0_1	1675	-0.0681322	3.76119	0.700399	-0.0733582	3.76119	0.614629	Q9NVP1	DDX18	ATP-dependent RNA helicase DDX18	7.55e-154	468	49.786	Q8K363	Ddx18	ATP-dependent RNA helicase DDX18	5.5e-152	468	49.145	F1QLW8	ddx18	RNA helicase	5.71e-156	478	50	Q9VD51	pit	Probable ATP-dependent RNA helicase pitchoune	6.83e-154	478	48.954	O61815	B0511.6	RNA helicase	1.16e-135	483	46.791	F1QLW8	ddx18	RNA helicase	2.6e-155	478	50
dd_Smed_v6_10134_0_1	1559	-0.0268149	3.5895	0.924661	-0.0617517	3.5895	0.728455	Q9UJT9	FBXL7	F-box/LRR-repeat protein 7	3.12e-14	367	22.888	Q5BJ29	Fbxl7	F-box/LRR-repeat protein 7	4.82e-13	372	22.581	Q8QHI7	fbxl14b	PpaB	3.97e-13	374	24.599	Q9VF10	Fbxl7	F-box and leucine-rich repeat protein 7	5.87e-10	275	24	P34284	C02F5.7	Uncharacterized F-box/LRR-repeat protein C02F5.7	5.14e-13	349	26.934	Q9UJT9	FBXL7	F-box/LRR-repeat protein 7	1.38e-13	367	22.888
dd_Smed_v6_10135_0_1	1873	-0.0225382	5.03428	0.903052	0.110471	5.03428	0.239841	Q96CM8	ACSF2	Acyl-CoA synthetase family member 2, mitochondrial	3.24e-40	601	24.459	Q8VCW8	Acsf2	Acyl-CoA synthetase family member 2, mitochondrial	1.85e-42	552	25.181	A9JRA7	acsm3	Acyl-CoA synthetase medium-chain family member 3	2.81e-27	490	22.653	Q9VCC6	CG6178	CG6178	5.58e-103	525	36.952	O45873	mec-18	Uncharacterized protein	7.47e-55	594	24.916	Q9VCC6	CG6178	CG6178	2.53e-102	525	36.952
dd_Smed_v6_10136_0_1	2002	-0.117285	3.42754	0.526532	-0.477438	3.42754	2.69879e-05	A4D1F6	LRRD1	Leucine-rich repeat and death domain-containing protein 1	8.72e-57	638	30.094	Q8C0R9	Lrrd1	Leucine-rich repeat and death domain-containing protein 1	1.63e-55	569	30.756	F1QVP4	mfhas1	Malignant fibrous histiocytoma-amplified sequence 1	4.27e-32	342	30.117	Q9VEK6	Sur-8	Leucine-rich repeat protein soc-2 homolog	4.54e-29	451	27.716	Q22875	soc-2	Leucine-rich repeat protein soc-2	5.79e-29	502	26.096	A4D1F6	LRRD1	Leucine-rich repeat and death domain-containing protein 1	3.86e-56	638	30.094
dd_Smed_v6_10139_0_1	431	0.142681	3.90582	0.364021	-0.0756143	3.90582	0.644776	NA	NA	NA	NA	NA	NA	NA	NA	NA	NA	NA	NA	NA	NA	NA	NA	NA	NA	NA	NA	NA	NA	NA	NA	NA	NA	NA	NA	NA	NA	NA	NA	NA	NA	NA	NA
dd_Smed_v6_1014_0_1	317	-0.86436	1.18918	0.00475981	-1.10918	1.18918	5.11712e-05	NA	NA	NA	NA	NA	NA	NA	NA	NA	NA	NA	NA	NA	NA	NA	NA	NA	NA	NA	NA	NA	NA	NA	NA	NA	NA	NA	NA	NA	NA	NA	NA	NA	NA	NA	NA
dd_Smed_v6_10140_0_1	2488	0.0373323	4.88845	0.828749	-0.261041	4.88845	0.00287037	Q8IYT3	CCDC170	Coiled-coil domain-containing protein 170	5.38e-35	660	27.424	D3YXL0	Ccdc170	Coiled-coil domain-containing 170	2.08e-34	648	26.389	E7F1G2	ccdc170	Coiled-coil domain-containing 170	1.88e-25	680	24.559	NA	NA	NA	NA	NA	NA	NA	NA	NA	NA	NA	NA	Q8IYT3	CCDC170	Coiled-coil domain-containing protein 170	2.38e-34	660	27.424
dd_Smed_v6_10141_0_1	1967	0.189301	3.93492	0.0625444	0.0856596	3.93492	0.436184	NA	NA	NA	NA	NA	NA	Q9CYC3	Tmem39a	Transmembrane protein 39A	1.57e-45	228	35.088	Q6PH58	tmem39a	Transmembrane protein 39A	2.68e-48	226	37.168	NA	NA	NA	NA	NA	NA	NA	NA	NA	NA	NA	NA	Q6PH58	tmem39a	Transmembrane protein 39A	1.22e-47	226	37.168
dd_Smed_v6_10142_0_1	3560	-0.0339006	5.15292	0.811785	0.129236	5.15292	0.0922629	P35556	FBN2	Fibrillin-2	5.49e-35	1201	23.314	Q61555	Fbn2	Fibrillin-2	1.82e-34	1207	23.198	A0A0G2KQ62	fbn2b	Fibrillin 2b	2.58e-35	944	25	Q9VS89	frac	FI18763p1	5.92e-11	496	24.597	P34576	mua-3	Transmembrane cell adhesion receptor mua-3	2.57e-12	826	25.303	A0A0G2KQ62	fbn2b	Fibrillin 2b	1.17e-34	944	25
dd_Smed_v6_10143_0_1	1725	0.0472047	4.16723	0.792146	-0.00190569	4.16723	1	A0A096LNW1	ATRX	Transcriptional regulator ATRX	4.84e-07	98	30.612	Q61687	Atrx	Transcriptional regulator ATRX	1.63e-07	99	31.313	NA	NA	NA	NA	NA	NA	Q961B8	ADD1	ADD domain-containing protein 1, isoform B	6.13e-05	105	29.524	NA	NA	NA	NA	NA	NA	Q61687	Atrx	Transcriptional regulator ATRX	6.57e-07	99	31.313
dd_Smed_v6_10144_0_1	4163	-0.0751334	5.43509	0.550849	-0.12597	5.43509	0.157151	Q86SG6	NEK8	Serine/threonine-protein kinase Nek8	6.88e-111	645	35.194	Q91ZR4	Nek8	Serine/threonine-protein kinase Nek8	5.21e-104	651	35.177	Q90XC2	nek8	Serine/threonine-protein kinase Nek8	2.23e-104	657	33.942	Q9VC32	niki	NimA-like kinase	1.82e-105	654	34.557	O01775	nekl-2	Serine/threonine-protein kinase nekl-2	1.97e-56	233	42.918	Q86SG6	NEK8	Serine/threonine-protein kinase Nek8	3.04e-110	645	35.194
dd_Smed_v6_10145_0_1	1606	-0.0331699	4.31152	0.850073	-0.00962687	4.31152	0.952083	Q9BRB3	PIGQ	Phosphatidylinositol N-acetylglucosaminyltransferase subunit Q	1.88e-28	202	38.614	Q9QYT7	Pigq	Phosphatidylinositol N-acetylglucosaminyltransferase subunit Q	2.57e-34	178	42.697	F1QHT3	pigq	Phosphatidylinositol glycan anchor biosynthesis, class Q	1.55e-30	182	40.659	Q9GRX1	PIG-Q	GPI1 protein	6.85e-13	193	27.979	Q93438	CELE_F01G4.5	Uncharacterized protein	1.23e-14	157	30.573	Q9QYT7	Pigq	Phosphatidylinositol N-acetylglucosaminyltransferase subunit Q	1.03e-33	178	42.697
dd_Smed_v6_10146_0_1	911	-0.220329	3.43518	0.149384	-0.0504676	3.43518	0.783569	NA	NA	NA	NA	NA	NA	NA	NA	NA	NA	NA	NA	NA	NA	NA	NA	NA	NA	NA	NA	NA	NA	NA	NA	NA	NA	NA	NA	NA	NA	NA	NA	NA	NA	NA	NA
dd_Smed_v6_10147_0_1	3640	0.0940396	6.21759	0.476857	0.226874	6.21759	0.00868007	Q7RTX9	SLC16A14	Monocarboxylate transporter 14	1.75e-16	223	32.735	Q8R0M8	Slc16a4	Monocarboxylate transporter 5	4.32e-16	206	30.097	F1QFN0	slc16a9a	Solute carrier family 16, member 9a	1.33e-18	187	33.69	Q7K1L4	CG8468	CG8468, isoform A	3.7e-33	214	38.318	H2L0E6	mct-4	MonoCarboxylate Transporter family	3.12e-28	347	26.225	Q7K1L4	CG8468	CG8468, isoform A	1.68e-32	214	38.318
dd_Smed_v6_10148_0_1	2432	-0.113071	4.76432	0.322672	-0.106053	4.76432	0.265382	P15056	BRAF	Serine/threonine-protein kinase B-raf	1.87e-134	321	63.551	P28028	Braf	Serine/threonine-protein kinase B-raf	9.51e-134	321	63.551	Q1LYG2	braf	B-Raf proto-oncogene, serine/threonine kinase	1.93e-154	781	38.796	P11346	phl	Raf homolog serine/threonine-protein kinase phl	1.77e-128	353	56.374	Q07292	lin-45	Raf homolog serine/threonine-protein kinase	1.17e-102	327	51.07	Q1LYG2	braf	B-Raf proto-oncogene, serine/threonine kinase	8.78e-154	781	38.796
dd_Smed_v6_10149_0_1	1143	0.0806445	4.01737	0.614243	0.120198	4.01737	0.295183	O43791	SPOP	Speckle-type POZ protein	3.47e-101	207	73.43	Q6ZWS8	Spop	Speckle-type POZ protein	3.81e-101	207	73.43	Q7T330	spop	Speckle-type POZ protein	7.77e-101	207	72.947	Q9VFP2	rdx	Protein roadkill	3.74e-99	214	73.364	P34568	bath-43	BTB and MATH domain-containing protein 43	1.81e-101	189	75.661	Q6ZWS8	Spop	Speckle-type POZ protein	1.53e-100	207	73.43
dd_Smed_v6_1015_0_1	489	0.192788	5.83092	0.0734253	0.173534	5.83092	0.0709379	NA	NA	NA	NA	NA	NA	NA	NA	NA	NA	NA	NA	NA	NA	NA	NA	NA	NA	NA	NA	NA	NA	NA	NA	NA	NA	NA	NA	NA	NA	NA	NA	NA	NA	NA	NA
dd_Smed_v6_10150_0_1	761	0.13876	2.95124	0.514929	0.0972964	2.95124	0.629176	NA	NA	NA	NA	NA	NA	NA	NA	NA	NA	NA	NA	NA	NA	NA	NA	NA	NA	NA	NA	NA	NA	NA	NA	NA	NA	NA	NA	NA	NA	NA	NA	NA	NA	NA	NA
dd_Smed_v6_10151_0_1	2117	-0.0868988	4.4285	0.462113	-0.044584	4.4285	0.706071	Q7RTR2	NLRC3	NLR family CARD domain-containing protein 3	3.04e-09	226	26.991	Q5DU56	Nlrc3	Protein NLRC3	1.15e-09	226	25.664	H0WFD4	si:dkey-156k2.3	Uncharacterized protein	6.26e-09	238	28.992	NA	NA	NA	NA	NA	NA	Q9N5Z3	tol-1	TOLl (Drosophila) family	0.001	162	30.864	Q5DU56	Nlrc3	Protein NLRC3	4.62e-09	226	25.664
dd_Smed_v6_10152_0_1	2441	0.138665	4.37916	0.20265	-0.236577	4.37916	0.00479494	Q92949	FOXJ1	Forkhead box protein J1	3.78e-43	211	45.024	Q61660	Foxj1	Forkhead box protein J1	1.21e-43	211	45.024	F1R8Z9	foxj1b	Forkhead box protein J1-B	4.1e-45	232	45.69	P32028	fd96Ca	Fork head domain-containing protein FD4	1.33e-23	100	47	Q22510	fkh-2	ForKHead transcription factor family	1.65e-22	85	48.235	F1R8Z9	foxj1b	Forkhead box protein J1-B	1.86e-44	232	45.69
dd_Smed_v6_10153_0_1	1089	-0.236403	2.22634	0.208983	-0.428708	2.22634	0.00225501	NA	NA	NA	NA	NA	NA	NA	NA	NA	NA	NA	NA	NA	NA	NA	NA	NA	NA	NA	NA	NA	NA	NA	NA	NA	NA	NA	NA	NA	NA	NA	NA	NA	NA	NA	NA
dd_Smed_v6_10155_0_1	1241	-0.192516	3.75716	0.0956934	-0.391573	3.75716	1.11024e-05	Q99685	MGLL	Monoglyceride lipase	2.67e-39	272	30.882	O35678	Mgll	Monoglyceride lipase	1.05e-41	280	30	Q7ZWC2	mgll	Monoglyceride lipase	3.27e-37	276	28.986	Q7JQU9	CG1882	AT25873p	4.48e-05	152	28.289	NA	NA	NA	NA	NA	NA	O35678	Mgll	Monoglyceride lipase	4.22e-41	280	30
dd_Smed_v6_10156_0_1	6384	-0.0310742	5.88707	0.848702	-0.179884	5.88707	0.0284844	Q13936	CACNA1C	Voltage-dependent L-type calcium channel subunit alpha-1C	0	1632	53.125	Q01815	Cacna1c	Voltage-dependent L-type calcium channel subunit alpha-1C	0	1572	54.644	F1R1T3	cacna1c	Voltage-dependent L-type calcium channel subunit alpha	0	1597	53.663	Q24270	Ca-alpha1D	Voltage-dependent calcium channel type D subunit alpha-1	0	1672	54.127	G4SFC3	unc-2	Uncharacterized protein	0	1582	43.236	Q24270	Ca-alpha1D	Voltage-dependent calcium channel type D subunit alpha-1	0	1672	54.127
dd_Smed_v6_10157_0_1	549	-0.139947	1.94902	0.619396	-0.073066	1.94902	0.751781	NA	NA	NA	NA	NA	NA	NA	NA	NA	NA	NA	NA	NA	NA	NA	NA	NA	NA	NA	NA	NA	NA	NA	NA	NA	NA	NA	NA	NA	NA	NA	NA	NA	NA	NA	NA
dd_Smed_v6_10158_0_1	552	-0.251698	1.93403	0.238932	-0.925214	1.93403	1.12724e-09	NA	NA	NA	NA	NA	NA	NA	NA	NA	NA	NA	NA	NA	NA	NA	NA	NA	NA	NA	NA	NA	NA	NA	NA	NA	NA	NA	NA	NA	NA	NA	NA	NA	NA	NA	NA
dd_Smed_v6_10159_0_1	1402	-0.0574633	3.79706	0.786543	-0.0363499	3.79706	0.837822	O60906	SMPD2	Sphingomyelin phosphodiesterase 2	9.65e-54	288	32.986	O70572	Smpd2	Sphingomyelin phosphodiesterase 2	8.73e-54	291	34.021	F1QUD7	smpd2a	Sphingomyelin phosphodiesterase 2a, neutral membrane (neutral sphingomyelinase)	2.46e-56	293	37.884	NA	NA	NA	NA	NA	NA	NA	NA	NA	NA	NA	NA	F1QUD7	smpd2a	Sphingomyelin phosphodiesterase 2a, neutral membrane (neutral sphingomyelinase)	1.12e-55	293	37.884
dd_Smed_v6_1016_0_1	850	-0.0887338	5.0485	0.702331	-0.0550468	5.0485	0.790255	P61165	TMEM258	Transmembrane protein 258	3.95e-39	79	75.949	P61166	Tmem258	Transmembrane protein 258	4.35e-39	79	75.949	Q6PBS6	tmem258	Transmembrane protein 258	2.35e-38	79	75.949	Q9VVA8	CG9669	Transmembrane protein 258 homolog	1.29e-23	79	56.962	NA	NA	NA	NA	NA	NA	P61166	Tmem258	Transmembrane protein 258	1.75e-38	79	75.949
dd_Smed_v6_10160_0_1	1194	0.32892	3.72577	0.00653899	0.223475	3.72577	0.0601446	Q9NY26	SLC39A1	Zinc transporter ZIP1	1.21e-36	274	32.482	Q9QZ03	Slc39a1	Zinc transporter ZIP1	3.55e-36	274	32.847	P59889	slc39a1	Zinc transporter ZIP1	3.5e-33	291	29.553	A1Z6P0	Zip42C.2	Zinc/iron regulated transporter-related protein 42C.2	2.12e-27	294	30.952	O62192	zipt-1	Zrt (ZRT), Irt-(IRT-) like Protein Transporter	4.08e-24	288	27.431	Q9NY26	SLC39A1	Zinc transporter ZIP1	5.34e-36	274	32.482
dd_Smed_v6_10161_0_1	1230	-0.125014	3.69802	0.46472	-0.0386287	3.69802	0.848052	X6R3Q3	ZCCHC6	Terminal uridylyltransferase 7	2.4e-28	314	29.299	Q5BLK4	Zcchc6	Terminal uridylyltransferase 7	4.65e-31	308	28.571	Q503I9	papd4	Poly(A) RNA polymerase GLD2	1.16e-17	259	27.413	Q9VD44	Gld2	Poly(A) RNA polymerase gld-2 homolog A	2.88e-17	352	25.568	Q09409	cid-1	Caffeine Induced Death (S. pombe Cid) homolog	2.64e-20	328	28.049	Q5BLK4	Zcchc6	Terminal uridylyltransferase 7	1.87e-30	308	28.571
dd_Smed_v6_10162_0_1	1185	-0.0429801	3.51783	0.828119	-0.110702	3.51783	0.36521	NA	NA	NA	NA	NA	NA	NA	NA	NA	NA	NA	NA	NA	NA	NA	NA	NA	NA	NA	NA	NA	NA	NA	NA	NA	NA	NA	NA	NA	NA	NA	NA	NA	NA	NA	NA
dd_Smed_v6_10163_0_1	1688	0.019318	3.96954	0.961836	-0.0127211	3.96954	0.957229	A0A087WWE2	POLR2A	DNA-directed RNA polymerase subunit	9.51e-41	201	47.761	P08775	Polr2a	DNA-directed RNA polymerase II subunit RPB1	2.01e-40	201	47.761	A0A0R4IPG4	polr1a	DNA-directed RNA polymerase subunit	7e-05	89	28.09	P04052	RpII215	DNA-directed RNA polymerase II subunit RPB1	1.44e-41	177	51.412	P16356	ama-1	DNA-directed RNA polymerase II subunit RPB1	6.74e-45	214	48.598	P16356	ama-1	DNA-directed RNA polymerase II subunit RPB1	8.34e-44	216	49.074
dd_Smed_v6_10164_0_1	1537	-0.240496	4.41042	0.00911145	-0.278449	4.41042	0.000592663	Q9UEE5	STK17A	Serine/threonine-protein kinase 17A	8.26e-57	276	40.58	Q8BG48	Stk17b	Serine/threonine-protein kinase 17B	5.65e-55	264	39.773	Q6PHV6	stk17b	Serine/threonine kinase 17b (Apoptosis-inducing)	3.62e-59	259	42.471	Q0KHT7	Drak	Death-associated protein kinase related	5.23e-46	263	36.502	G4SLH0	ttn-1	Titin homolog	9.28e-41	275	34.909	Q6PHV6	stk17b	Serine/threonine kinase 17b (Apoptosis-inducing)	1.64e-58	259	42.471
dd_Smed_v6_10165_0_1	2542	-0.046712	4.62766	0.756371	0.00200861	4.62766	1	Q71SY5	MED25	Mediator of RNA polymerase II transcription subunit 25	2.28e-06	178	24.719	Q8VCB2	Med25	Mediator of RNA polymerase II transcription subunit 25	2.78e-06	178	24.719	Q6PEH8	med25	Mediator of RNA polymerase II transcription subunit 25	3.21e-06	304	20.066	NA	NA	NA	NA	NA	NA	NA	NA	NA	NA	NA	NA	Q71SY5	MED25	Mediator of RNA polymerase II transcription subunit 25	1.01e-05	178	24.719
dd_Smed_v6_101655_0_1	252	0.315235	0.117236	0.503773	0.128165	0.117236	0.836628	A0A087WWE2	POLR2A	DNA-directed RNA polymerase subunit	9.69e-49	84	89.286	P08775	Polr2a	DNA-directed RNA polymerase II subunit RPB1	2.38e-47	84	89.286	A0A0R4IPG4	polr1a	DNA-directed RNA polymerase subunit	8.17e-20	84	45.238	P04052	RpII215	DNA-directed RNA polymerase II subunit RPB1	2.23e-47	84	86.905	P16356	ama-1	DNA-directed RNA polymerase II subunit RPB1	1.44e-49	84	91.667	P16356	ama-1	DNA-directed RNA polymerase II subunit RPB1	1.7e-48	84	91.667
dd_Smed_v6_10167_0_1	2005	0.104608	4.26876	0.467502	-0.189373	4.26876	0.0726698	Q15833	STXBP2	Syntaxin-binding protein 2	6.41e-103	641	31.825	Q64324	Stxbp2	Syntaxin-binding protein 2	1.83e-102	642	31.464	A0A0R4IQM9	stxbp1a	Syntaxin-binding protein 1a	5.66e-94	653	30.934	Q07327	Rop	Protein ROP	5.24e-102	620	33.065	P34815	unc-18	Putative acetylcholine regulator unc-18	2.19e-86	633	30.49	Q15833	STXBP2	Syntaxin-binding protein 2	2.84e-102	641	31.825
dd_Smed_v6_10168_0_1	720	0.00557204	2.46276	1	0.0227027	2.46276	0.939941	NA	NA	NA	NA	NA	NA	NA	NA	NA	NA	NA	NA	NA	NA	NA	NA	NA	NA	NA	NA	NA	NA	NA	NA	NA	NA	NA	NA	NA	NA	NA	NA	NA	NA	NA	NA
dd_Smed_v6_10169_0_1	1908	0.147667	3.96006	0.243626	0.0884592	3.96006	0.472785	P32189	GK	Glycerol kinase	8.23e-67	458	31.659	Q64516	Gk	Glycerol kinase	6.58e-68	455	31.648	F8W5X0	zgc:172295	Zgc:172295	1.55e-66	511	28.963	Q9W0U0	Gk1	GH12641p	1.52e-67	493	31.237	Q21944	R11F4.1	Probable glycerol kinase	6.42e-67	444	29.955	Q64516	Gk	Glycerol kinase	2.65e-67	455	31.648
dd_Smed_v6_1017_0_1	445	0.0233185	7.83911	0.915644	0.0866478	7.83911	0.485014	K7EKL3	GRN	Granulins	8.88e-08	59	44.068	P28798	Grn	Granulins	7e-08	87	36.782	Q4V9K5	grnb	Grnb protein	6.06e-10	55	49.091	NA	NA	NA	NA	NA	NA	NA	NA	NA	NA	NA	NA	Q4V9K5	grnb	Grnb protein	2.76e-09	55	49.091
dd_Smed_v6_10170_0_1	1748	0.0611821	4.70843	0.628696	0.324064	4.70843	7.85215e-07	NA	NA	NA	NA	NA	NA	NA	NA	NA	NA	NA	NA	E7EYG1	obscnb	Obscurin, cytoskeletal calmodulin and titin-interacting RhoGEF b	0.000443	223	26.009	NA	NA	NA	NA	NA	NA	G5EEU2	set-25	Histone-lysine N-methyltransferase set-25	0.000241	69	31.884	NA	NA	NA	NA	NA	NA
dd_Smed_v6_10171_0_1	2487	0.127747	4.32755	0.335927	-0.00580594	4.32755	0.982826	P47870	GABRB2	Gamma-aminobutyric acid receptor subunit beta-2	1.77e-13	298	24.832	P63137	Gabrb2	Gamma-aminobutyric acid receptor subunit beta-2	2.36e-13	298	24.832	F1Q4Y6	gabrb4	Gamma-aminobutyric acid (GABA) A receptor, beta 4	1.43e-13	272	25.368	Q9W4G1	CG6927	CG6927	1.02e-07	212	26.415	O18276	gab-1	Gamma-aminobutyric acid receptor subunit beta	3.42e-08	179	25.698	F1Q4Y6	gabrb4	Gamma-aminobutyric acid (GABA) A receptor, beta 4	6.51e-13	272	25.368
dd_Smed_v6_10173_0_1	1107	-0.220218	2.7112	0.206935	-0.340966	2.7112	0.0110914	NA	NA	NA	NA	NA	NA	NA	NA	NA	NA	NA	NA	NA	NA	NA	NA	NA	NA	NA	NA	NA	NA	NA	NA	NA	NA	NA	NA	NA	NA	NA	NA	NA	NA	NA	NA
dd_Smed_v6_10174_0_1	535	-0.321628	4.02879	0.000435026	-0.475871	4.02879	6.0669e-09	P35609	ACTN2	Alpha-actinin-2	5.23e-55	110	75.455	Q9JI91	Actn2	Alpha-actinin-2	6.11e-55	110	75.455	Q7SYD3	actn3a	Actinin alpha 3a	1.6e-55	110	75.455	P18091	Actn	Alpha-actinin, sarcomeric	1.17e-50	106	73.585	Q9XVU8	atn-1	AcTiniN	1.04e-54	110	75.455	Q7SYD3	actn3a	Actinin alpha 3a	7.3e-55	110	75.455
dd_Smed_v6_10175_0_1	1185	0.200891	3.52828	0.121165	0.0987056	3.52828	0.454959	Q9UKC9	FBXL2	F-box/LRR-repeat protein 2	2.11e-15	165	32.727	B8JKV0	Amn1	Antagonist of mitotic exit network 1	1.24e-36	250	29.2	Q6TGX5	fbxl14a	F-box and leucine-rich repeat protein 14a	2.36e-12	153	30.719	Q9VF10	Fbxl7	F-box and leucine-rich repeat protein 7	1.19e-14	159	28.931	P34284	C02F5.7	Uncharacterized F-box/LRR-repeat protein C02F5.7	2.73e-15	136	37.5	B8JKV0	Amn1	Antagonist of mitotic exit network 1	4.98e-36	250	29.2
dd_Smed_v6_10176_0_1	6651	0.0956589	6.08736	0.512846	-0.0916469	6.08736	0.451082	P23468	PTPRD	Receptor-type tyrosine-protein phosphatase delta	0	604	66.391	Q64487	Ptprd	Receptor-type tyrosine-protein phosphatase delta	0	604	66.391	A4IFW2	ptprf	Receptor-type tyrosine-protein phosphatase F	0	604	64.735	P16621	Lar	Tyrosine-protein phosphatase Lar	0	2112	34.612	G5EE54	ptp-3	Protein-tyrosine-phosphatase	0	626	52.236	P16621	Lar	Tyrosine-protein phosphatase Lar	0	2112	34.612
dd_Smed_v6_10177_0_1	763	0.107072	2.06619	0.774512	0.209315	2.06619	0.389475	NA	NA	NA	NA	NA	NA	NA	NA	NA	NA	NA	NA	NA	NA	NA	NA	NA	NA	NA	NA	NA	NA	NA	NA	NA	NA	NA	NA	NA	NA	NA	NA	NA	NA	NA	NA
dd_Smed_v6_10178_0_1	230	0.0352975	5.05864	0.831717	-0.217604	5.05864	0.0122171	NA	NA	NA	NA	NA	NA	NA	NA	NA	NA	NA	NA	A0AR23	mib2	Miblike	3e-06	55	34.545	NA	NA	NA	NA	NA	NA	NA	NA	NA	NA	NA	NA	A0AR23	mib2	Miblike	1.36e-05	55	34.545
dd_Smed_v6_10179_0_1	798	0.091375	4.6263	0.63279	-0.0399957	4.6263	0.833957	P17844	DDX5	Probable ATP-dependent RNA helicase DDX5	6.72e-87	254	53.543	Q61656	Ddx5	Probable ATP-dependent RNA helicase DDX5	2.18e-86	254	53.15	F1Q5L6	ddx5	DEAD (Asp-Glu-Ala-Asp) box helicase 5	8.37e-92	241	55.187	Q7KU78	BcDNA:HL01868	Uncharacterized protein, isoform C	1e-87	228	53.947	Q9XUW5	ddx-17	DEAD boX helicase homolog	2.47e-72	233	46.352	F1Q5L6	ddx5	DEAD (Asp-Glu-Ala-Asp) box helicase 5	3.81e-91	241	55.187
dd_Smed_v6_1018_0_1	1646	-0.0651639	6.26043	0.672375	-0.0158249	6.26043	0.923083	Q07817	BCL2L1	Bcl-2-like protein 1	1.82e-06	145	25.517	Q64373	Bcl2l1	Bcl-2-like protein 1	2.95e-06	145	25.517	F8W266	bcl2b	B-cell CLL/lymphoma 2b	7.79e-08	144	27.778	Q8T8Y5	Buffy	AT16536p	0.001	117	29.915	NA	NA	NA	NA	NA	NA	F8W266	bcl2b	B-cell CLL/lymphoma 2b	3.55e-07	144	27.778
dd_Smed_v6_10180_0_1	1703	0.0495114	4.14339	0.726171	0.129646	4.14339	0.144292	O15213	WDR46	WD repeat-containing protein 46	1.01e-102	385	39.74	Q9Z0H1	Wdr46	WD repeat-containing protein 46	2.24e-100	385	39.481	E7F145	brwd1	Bromodomain and WD repeat domain-containing 1	0.000236	112	22.321	Q9W3K3	CG2260	CG2260	5.18e-95	438	35.616	Q19873	wdr-46	WD Repeat protein	3.2e-100	404	37.129	O15213	WDR46	WD repeat-containing protein 46	4.49e-102	385	39.74
dd_Smed_v6_10181_0_1	492	-0.426455	0.029762	0.377934	-0.731197	0.029762	0.0447561	NA	NA	NA	NA	NA	NA	NA	NA	NA	NA	NA	NA	NA	NA	NA	NA	NA	NA	NA	NA	NA	NA	NA	NA	NA	NA	NA	NA	NA	NA	NA	NA	NA	NA	NA	NA
dd_Smed_v6_10182_0_1	1006	0.239915	4.03834	0.0277938	0.377298	4.03834	1.69199e-05	Q9UHJ9	PGAP2	Post-GPI attachment to proteins factor 2	8.15e-31	156	38.462	Q3TQR0	Pgap2	Post-GPI attachment to proteins factor 2	4.31e-32	156	40.385	Q5BL33	pgap2	Post-GPI attachment to proteins factor 2	1.49e-26	171	33.333	Q9VWK6	CG7990	Post-GPI attachment to proteins factor 2-like	6.15e-39	144	46.528	Q22141	tag-189	Post-GPI attachment to proteins factor 2	2.2e-17	142	30.986	Q9VWK6	CG7990	Post-GPI attachment to proteins factor 2-like	2.51e-38	144	46.528
dd_Smed_v6_10183_0_1	1400	-0.0278733	4.03189	0.901173	0.0955441	4.03189	0.425416	Q96Q11	TRNT1	CCA tRNA nucleotidyltransferase 1, mitochondrial	3.99e-112	427	43.326	Q8K1J6	Trnt1	CCA tRNA nucleotidyltransferase 1, mitochondrial	5.16e-112	392	45.663	Q6DRP1	trnt1	tRNA nucleotidyl transferase-like	2.28e-109	391	43.99	NA	NA	NA	NA	NA	NA	NA	NA	NA	NA	NA	NA	Q96Q11	TRNT1	CCA tRNA nucleotidyltransferase 1, mitochondrial	1.76e-111	427	43.326
dd_Smed_v6_10184_0_1	2698	0.163342	4.35809	0.0861854	0.0360023	4.35809	0.755425	P56915	GSC	Homeobox protein goosecoid	0.001	71	40.845	NA	NA	NA	NA	NA	NA	NA	NA	NA	NA	NA	NA	Q9W268	dve	Defective proventriculus, isoform A	6.41e-14	70	52.857	Q86MI0	dve-1	Uncharacterized protein	1.74e-12	71	45.07	Q9W268	dve	Defective proventriculus, isoform A	2.91e-13	70	52.857
dd_Smed_v6_10185_0_1	2642	-0.0240155	4.07503	0.909587	-0.012577	4.07503	0.950398	O75928	PIAS2	E3 SUMO-protein ligase PIAS2	6.49e-28	194	34.536	Q8C5D8	Pias2	E3 SUMO-protein ligase PIAS2	8.08e-28	194	34.536	Q6PFJ4	pias4a	Protein inhibitor of activated STAT, 4	1.24e-23	300	26.667	A0A0B4LEH9	Su(var)2-10	Suppressor of variegation 2-10, isoform N	6.31e-31	254	33.071	Q94361	gei-17	E3 SUMO-protein ligase gei-17	1.63e-22	283	28.975	A0A0B4LEH9	Su(var)2-10	Suppressor of variegation 2-10, isoform N	2.86e-30	254	33.071
dd_Smed_v6_10186_0_1	2457	-0.0127579	5.68966	0.960915	-0.0792246	5.68966	0.505196	Q9BXC9	BBS2	Bardet-Biedl syndrome 2 protein	6.35e-82	295	48.475	Q9CWF6	Bbs2	Bardet-Biedl syndrome 2 protein homolog	1.91e-83	295	48.814	Q98SP7	bbs2	Bardet-Biedl syndrome 2 protein homolog	1.84e-84	292	49.315	NA	NA	NA	NA	NA	NA	Q19640	bbs-2	Bardet-Biedl syndrome 2 protein homolog	1.08e-43	278	37.05	Q98SP7	bbs2	Bardet-Biedl syndrome 2 protein homolog	8.36e-84	292	49.315
dd_Smed_v6_10187_0_1	1639	0.21305	3.46405	0.0491209	0.300479	3.46405	0.000559553	NA	NA	NA	NA	NA	NA	NA	NA	NA	NA	NA	NA	NA	NA	NA	NA	NA	NA	NA	NA	NA	NA	NA	NA	NA	NA	NA	NA	NA	NA	NA	NA	NA	NA	NA	NA
dd_Smed_v6_10188_0_1	353	-0.219663	4.83556	0.0266976	-0.396266	4.83556	8.46071e-07	Q86YJ6	THNSL2	Threonine synthase-like 2	2.06e-21	122	37.705	Q80W22	Thnsl2	Threonine synthase-like 2	6.34e-22	118	38.136	Q2YDP8	thnsl2	Threonine synthase-like 2	3.76e-19	122	36.885	NA	NA	NA	NA	NA	NA	NA	NA	NA	NA	NA	NA	Q80W22	Thnsl2	Threonine synthase-like 2	2.55e-21	118	38.136
dd_Smed_v6_10189_0_1	3117	-0.00608141	4.4886	0.989369	0.0241111	4.4886	0.87708	Q96L73	NSD1	Histone-lysine N-methyltransferase, H3 lysine-36 and H4 lysine-20 specific	6.45e-98	572	34.615	O88491	Nsd1	Histone-lysine N-methyltransferase, H3 lysine-36 and H4 lysine-20 specific	3.05e-121	754	33.024	Q1LY48	whsc1	Novel protein similar to vertebrate Wolf-Hirschhorn syndrome candidate 1 (WHSC1)	4.87e-101	582	33.677	Q8MT36	Mes-4	Probable histone-lysine N-methyltransferase Mes-4	1.28e-74	632	27.848	A4LBC2	met-1	Histone-lysine N-methyltransferase	7.56e-23	204	35.294	O88491	Nsd1	Histone-lysine N-methyltransferase, H3 lysine-36 and H4 lysine-20 specific	1.23e-120	754	33.024
dd_Smed_v6_1019_0_1	1373	-0.0174053	7.30063	0.945991	0.0445101	7.30063	0.757067	O43426	SYNJ1	Synaptojanin-1	1.34e-05	324	22.84	Q9D2G5	Synj2	Synaptojanin-2	2.69e-06	318	23.899	Q5XUX5	synj1	Synaptojanin 1	1.27e-05	314	22.293	Q5U0V7	Synj	GH06496p	0.000436	272	21.691	G5ECL2	unc-26	Synaptojanin	7.19e-05	353	23.796	Q9D2G5	Synj2	Synaptojanin-2	1.08e-05	318	23.899
dd_Smed_v6_10190_0_1	338	0.231778	4.02391	0.027393	0.260578	4.02391	0.00412375	NA	NA	NA	NA	NA	NA	NA	NA	NA	NA	NA	NA	NA	NA	NA	NA	NA	NA	NA	NA	NA	NA	NA	NA	NA	NA	NA	NA	NA	NA	NA	NA	NA	NA	NA	NA
dd_Smed_v6_10191_0_1	2051	0.0627718	2.88444	0.821797	-0.107233	2.88444	0.618348	Q9UFH2	DNAH17	Dynein heavy chain 17, axonemal	0	601	62.396	Q69Z23	Dnah17	Dynein heavy chain 17, axonemal	0	599	62.437	I3ITD2	dnah9l	Dynein, axonemal, heavy polypeptide 9-like	0	560	62.143	A0A0B4KHJ4	Dhc93AB	Dynein heavy chain at 93AB, isoform C	0	564	64.894	Q19020	dhc-1	Dynein heavy chain, cytoplasmic	8.41e-42	493	26.369	Q9UFH2	DNAH17	Dynein heavy chain 17, axonemal	0	601	62.396
dd_Smed_v6_10192_0_1	2784	0.124169	5.05794	0.333556	-0.13	5.05794	0.236743	Q9P2U8	SLC17A6	Vesicular glutamate transporter 2	0	504	56.746	Q8BFU8	Slc17a8	Vesicular glutamate transporter 3	0	562	52.669	E7FAK4	slc17a7b	Solute carrier family 17 (vesicular glutamate transporter), member 7b	0	522	57.28	Q9VQC0	VGlut	Vesicular glutamate transporter, isoform A	3.76e-155	474	50.633	P34644	eat-4	Probable vesicular glutamate transporter eat-4	6.92e-160	480	51.875	E7FAK4	slc17a7b	Solute carrier family 17 (vesicular glutamate transporter), member 7b	0	522	57.28
dd_Smed_v6_10193_0_1	2060	-0.00968684	3.24025	0.990478	-0.00829852	3.24025	0.991487	Q53GX7	-	Threonyl-tRNA synthetase variant	0	651	47.312	Q9D0R2	Tars	Threonine--tRNA ligase, cytoplasmic	0	651	47.312	A8KC60	tars	Zgc:92586 protein	0	651	45.776	Q8IP94	ThrRS	Threonyl-tRNA synthetase, isoform B	0	628	46.497	P52709	trs-1	Threonine--tRNA ligase, cytoplasmic	0	642	44.704	Q9D0R2	Tars	Threonine--tRNA ligase, cytoplasmic	0	651	47.312
dd_Smed_v6_10194_0_1	1696	-0.0100279	3.0631	1	-0.025357	3.0631	0.929525	NA	NA	NA	NA	NA	NA	NA	NA	NA	NA	NA	NA	NA	NA	NA	NA	NA	NA	NA	NA	NA	NA	NA	NA	NA	NA	NA	NA	NA	NA	NA	NA	NA	NA	NA	NA
dd_Smed_v6_10195_0_1	793	-0.167771	2.20637	0.484231	-0.368789	2.20637	0.0229231	NA	NA	NA	NA	NA	NA	NA	NA	NA	NA	NA	NA	NA	NA	NA	NA	NA	NA	NA	NA	NA	NA	NA	NA	NA	NA	NA	NA	NA	NA	NA	NA	NA	NA	NA	NA
dd_Smed_v6_10196_0_1	535	-0.014929	0.856715	1	-0.527361	0.856715	0.112851	NA	NA	NA	NA	NA	NA	NA	NA	NA	NA	NA	NA	NA	NA	NA	NA	NA	NA	NA	NA	NA	NA	NA	NA	NA	NA	NA	NA	NA	NA	NA	NA	NA	NA	NA	NA
dd_Smed_v6_10198_0_1	1933	0.11084	4.73498	0.290328	0.0928821	4.73498	0.319303	O15234	CASC3	Protein CASC3	4.65e-07	119	35.294	Q8K3W3	Casc3	Protein CASC3	2.84e-07	119	36.134	Q1ECZ4	casc3	Protein CASC3	1.4e-06	120	36.667	Q9VB04	btz	Barentsz, isoform A	7.73e-05	111	25.225	G5EDE4	CELE_W08E3.2	Uncharacterized protein	3.64e-09	79	36.709	G5EDE4	CELE_W08E3.2	Uncharacterized protein	4.3e-08	79	36.709
dd_Smed_v6_10199_0_1	1500	0.0953389	4.19013	0.559835	-0.121695	4.19013	0.339184	Q12908	SLC10A2	Ileal sodium/bile acid cotransporter	8.82e-33	294	33.673	P70172	Slc10a2	Ileal sodium/bile acid cotransporter	1.59e-37	305	34.098	Q7T3A9	slc10a2	Slc10a2 protein	2.69e-28	308	30.195	NA	NA	NA	NA	NA	NA	NA	NA	NA	NA	NA	NA	P70172	Slc10a2	Ileal sodium/bile acid cotransporter	6.38e-37	305	34.098
dd_Smed_v6_102_0_1	893	-0.00500229	4.69074	1	0.153082	4.69074	0.371452	NA	NA	NA	NA	NA	NA	NA	NA	NA	NA	NA	NA	NA	NA	NA	NA	NA	NA	NA	NA	NA	NA	NA	NA	NA	NA	NA	NA	NA	NA	NA	NA	NA	NA	NA	NA
dd_Smed_v6_1020_0_1	1786	-0.0456586	6.54105	0.801455	0.0313225	6.54105	0.838033	Q16816	PHKG1	Phosphorylase b kinase gamma catalytic chain, skeletal muscle/heart isoform	1.97e-127	367	53.134	Q9DB30	Phkg2	Phosphorylase b kinase gamma catalytic chain, liver/testis isoform	1.36e-125	366	51.093	A0JME5	phkg1a	Phosphorylase kinase, gamma 1a (muscle)	1.59e-125	368	51.902	X2JEJ4	PhKgamma	Phosphorylase kinase gamma, isoform F	1.21e-137	374	54.813	Q9N3L4	CELE_Y50D7A.3	Uncharacterized protein	9.15e-97	403	39.702	X2JEJ4	PhKgamma	Phosphorylase kinase gamma, isoform F	5.47e-137	374	54.813
dd_Smed_v6_10200_0_1	1951	0.0915029	3.4646	0.565016	-0.280472	3.4646	0.00506381	Q5I0G3	MDH1B	Putative malate dehydrogenase 1B	1.59e-81	465	35.914	Q5F204	Mdh1b	Putative malate dehydrogenase 1B	8.94e-74	468	32.692	Q08BZ4	mdh1b	Putative malate dehydrogenase 1B	2.32e-78	463	33.045	Q9VKX2	Mdh1	Malate dehydrogenase	7.82e-16	322	23.913	Q9UAV5	mdh-1	Malate dehydrogenase	2.51e-15	341	23.167	Q5I0G3	MDH1B	Putative malate dehydrogenase 1B	7.05e-81	465	35.914
dd_Smed_v6_10201_0_1	2274	0.16338	4.52924	0.084307	0.0398172	4.52924	0.733103	Q9UN79	SOX13	Transcription factor SOX-13	4.27e-48	99	74.747	Q04891	Sox13	Transcription factor SOX-13	6.65e-49	99	74.747	Q2MGT7	sox6	Sox-lz	7.48e-48	99	73.737	Q9V480	Sox102F	Sox102F, isoform A	1.8e-53	100	82	Q23045	egl-13	Transcription factor egl-13	1.31e-51	99	74.747	Q9V480	Sox102F	Sox102F, isoform A	8.16e-53	100	82
dd_Smed_v6_10203_0_1	1926	0.138706	3.79159	0.228231	0.12623	3.79159	0.211783	P17029	ZKSCAN1	Zinc finger protein with KRAB and SCAN domains 1	9.58e-13	127	35.433	A2ARR7	Gm14412	Uncharacterized protein	2.03e-13	129	37.984	E7EY28	zgc:165514	Zgc:165514	6.36e-13	126	35.714	Q9N658	sens	Zinc finger protein sens	6.33e-11	108	34.259	G5EDE1	pag-3	Zinc finger protein PAG-3	2.22e-11	110	33.636	A2ARR7	Gm14412	Uncharacterized protein	8.17e-13	129	37.984
dd_Smed_v6_10205_0_1	2706	0.000531293	5.35474	1	-0.032227	5.35474	0.766617	P62714	PPP2CB	Serine/threonine-protein phosphatase 2A catalytic subunit beta isoform	1.64e-42	290	34.138	P62715	Ppp2cb	Serine/threonine-protein phosphatase 2A catalytic subunit beta isoform	1.8e-42	290	34.138	Q803G3	ppp2cb	Serine/threonine-protein phosphatase	1.55e-42	290	34.138	P23696	mts	Serine/threonine-protein phosphatase PP2A	1.54e-42	290	35.172	P48727	gsp-2	Serine/threonine-protein phosphatase PP1-beta	5.65e-40	288	33.333	P23696	mts	Serine/threonine-protein phosphatase PP2A	6.97e-42	290	35.172
dd_Smed_v6_10206_0_1	1160	0.23303	3.5389	0.0845546	0.0882938	3.5389	0.566021	O14734	ACOT8	Acyl-coenzyme A thioesterase 8	5.89e-32	267	32.959	P58137	Acot8	Acyl-coenzyme A thioesterase 8	7.21e-31	270	33.704	Q5XJP9	acot8	Acyl-CoA thioesterase 8	5.33e-33	291	31.959	NA	NA	NA	NA	NA	NA	Q9BIA9	C17C3.1	Uncharacterized protein	2.48e-32	299	29.431	Q5XJP9	acot8	Acyl-CoA thioesterase 8	2.42e-32	291	31.959
dd_Smed_v6_10207_0_1	1601	0.172892	4.07565	0.179432	0.369925	4.07565	3.62709e-05	NA	NA	NA	NA	NA	NA	NA	NA	NA	NA	NA	NA	NA	NA	NA	NA	NA	NA	NA	NA	NA	NA	NA	NA	NA	NA	NA	NA	NA	NA	NA	NA	NA	NA	NA	NA
dd_Smed_v6_10208_0_1	1999	0.140985	2.15959	0.586672	0.024504	2.15959	0.950398	Q53H47	SETMAR	Histone-lysine N-methyltransferase SETMAR	3.2e-20	96	36.458	Q8K214	Scmh1	Polycomb protein SCMH1	2.22e-12	67	49.254	A0A0R4ILL4	scmh1	Sex comb on midleg homolog 1 (Drosophila)	3.84e-11	72	45.833	Q9VHA0	Scm	Polycomb protein Scm	1.08e-10	76	40.789	NA	NA	NA	NA	NA	NA	Q53H47	SETMAR	Histone-lysine N-methyltransferase SETMAR	1.37e-19	96	36.458
dd_Smed_v6_10209_0_1	1362	-0.294254	3.38176	0.0119741	-0.272055	3.38176	0.0103289	Q9UMW8	USP18	Ubl carboxyl-terminal hydrolase 18	8.95e-09	299	22.074	Q9D9M2	Usp12	Ubiquitin carboxyl-terminal hydrolase 12	1.18e-06	346	22.832	A4FUN7	usp12a	Ubiquitin carboxyl-terminal hydrolase 12A	1.66e-07	312	24.038	H1UUC2	Usp8	FI18309p1	9.04e-06	318	22.013	G3MU80	math-33	Ubiquitin carboxyl-terminal hydrolase	1.09e-05	271	22.509	Q9UMW8	USP18	Ubl carboxyl-terminal hydrolase 18	3.96e-08	299	22.074
dd_Smed_v6_1021_0_1	1169	-0.329023	7.80635	0.00131869	-0.619482	7.80635	1.86574e-12	Q14515	SPARCL1	SPARC-like protein 1	0.000597	241	24.896	P70663	Sparcl1	SPARC-like protein 1	3.5e-05	241	25.726	B3DJ32	sparcl1	SPARC-like 1	0.000137	244	24.59	O97365	SPARC	BM-40	0.000247	225	20	P34714	ost-1	SPARC	2.33e-10	235	23.404	P34714	ost-1	SPARC	2.75e-09	235	23.404
dd_Smed_v6_10210_0_1	2597	0.0632945	4.63651	0.656562	0.118319	4.63651	0.226758	Q6ZU65	UBN2	Ubinuclein-2	1.03e-10	233	24.893	Q80WC1	Ubn2	Ubinuclein-2	4.15e-10	233	24.034	NA	NA	NA	NA	NA	NA	P25992	yem	yemanuclein	1.48e-07	166	22.892	NA	NA	NA	NA	NA	NA	Q6ZU65	UBN2	Ubinuclein-2	4.57e-10	233	24.893
dd_Smed_v6_10211_0_1	1052	0.0786649	3.8003	0.621873	-0.0912076	3.8003	0.489856	Q5VWX1	KHDRBS2	KH domain-containing, RNA-binding, signal transduction-associated protein 2	8.06e-23	129	41.085	Q9WU01	Khdrbs2	KH domain-containing, RNA-binding, signal transduction-associated protein 2	6.93e-23	129	41.86	Q6P0D0	qkia	Protein quaking-A	1.42e-09	140	28.571	O44433	qkr54B	QKR54B	5.85e-21	165	31.515	G5EFF1	asd-2	RNA-binding protein asd-2	7.04e-09	92	32.609	Q9WU01	Khdrbs2	KH domain-containing, RNA-binding, signal transduction-associated protein 2	2.79e-22	129	41.86
dd_Smed_v6_10212_0_1	767	-0.411736	2.31754	0.0209976	-0.445135	2.31754	0.00496317	Q5TZF3	ANKRD45	Ankyrin repeat domain-containing protein 45	3.42e-16	177	27.119	Q810N6	Ankrd45	Ankyrin repeat domain-containing protein 45	1.44e-17	179	25.698	B0S794	ankrd45	Ankyrin repeat domain 45	4.31e-21	194	25.773	Q9VKB1	Patsas	Palmitoyltransferase	7.43e-05	157	21.019	G5EBJ4	mlt-4	Molting protein MLT-4	4.47e-05	72	29.167	B0S794	ankrd45	Ankyrin repeat domain 45	1.96e-20	194	25.773
dd_Smed_v6_10213_0_1	335	0.3037	0.58758	0.536042	-0.560323	0.58758	0.145776	NA	NA	NA	NA	NA	NA	NA	NA	NA	NA	NA	NA	NA	NA	NA	NA	NA	NA	NA	NA	NA	NA	NA	NA	NA	NA	NA	NA	NA	NA	NA	NA	NA	NA	NA	NA
dd_Smed_v6_10214_0_1	5901	0.308195	4.34262	0.239867	0.159266	4.34262	0.54548	A0A0C4DG40	SYNE1	Nesprin-1	4.44e-13	629	20.986	Q6ZWR6	Syne1	Nesprin-1	1.3e-10	623	19.743	NA	NA	NA	NA	NA	NA	M9MRD4	Msp300	Muscle-specific protein 300 kDa, isoform B	2.01e-07	374	22.46	NA	NA	NA	NA	NA	NA	A0A0C4DG40	SYNE1	Nesprin-1	1.96e-12	629	20.986
dd_Smed_v6_10215_0_1	1040	0.0507235	4.25935	0.759389	-0.28824	4.25935	0.00100493	Q6EKJ0	GTF2IRD2B	General transcription factor II-I repeat domain-containing protein 2B	0.000175	72	30.556	Q99NI3	Gtf2ird2	General transcription factor II-I repeat domain-containing protein 2	0.000174	65	29.231	NA	NA	NA	NA	NA	NA	NA	NA	NA	NA	NA	NA	NA	NA	NA	NA	NA	NA	Q99NI3	Gtf2ird2	General transcription factor II-I repeat domain-containing protein 2	0.000699	65	29.231
dd_Smed_v6_10216_0_1	1034	-0.0363688	2.80104	0.90509	-0.224632	2.80104	0.167559	O43623	SNAI2	Zinc finger protein SNAI2	1.08e-53	152	57.895	P97469	Snai2	Zinc finger protein SNAI2	9.63e-54	152	57.895	F1QX06	snai1b	Snail family zinc finger 1b	4.46e-51	149	57.047	Q9U7P8	wor	Zinc finger protein Worniu	1.24e-54	158	56.962	G5ECN8	ces-1	CES-1	2.69e-37	167	41.317	Q9U7P8	wor	Zinc finger protein Worniu	5.6e-54	158	56.962
dd_Smed_v6_10217_0_1	1997	-0.0405609	3.674	0.894637	0.167696	3.674	0.294351	O75717	WDHD1	WD repeat and HMG-box DNA-binding protein 1	3.01e-15	470	25.532	P59328	Wdhd1	WD repeat and HMG-box DNA-binding protein 1	3.59e-14	219	31.507	A0A0R4J7S6	wdhd1	WD repeat and HMG-box DNA-binding protein 1	1.64e-16	339	28.614	Q95R77	Ctf4	SD03057p	6.08e-05	211	23.223	Q19520	CELE_F17C11.10	Uncharacterized protein	5.98e-12	358	22.346	A0A0R4J7S6	wdhd1	WD repeat and HMG-box DNA-binding protein 1	7.48e-16	339	28.614
dd_Smed_v6_10218_0_1	2017	0.0161482	4.4117	0.943231	-0.211726	4.4117	0.0231675	Q96QE2	SLC2A13	Proton myo-inositol cotransporter	1.76e-129	535	43.178	Q3UHK1	Slc2a13	Proton myo-inositol cotransporter	1.73e-122	538	42.379	A0A0R4IPF1	slc2a13b	Solute carrier family 2 (facilitated glucose transporter), member 13b	3.41e-118	570	38.772	A1Z8N1	Tret1-1	Facilitated trehalose transporter Tret1-1	1.67e-16	122	32.787	Q9XXR3	hmit-1.1	H(+) MyoInositol coTransporter	1.16e-92	551	35.935	Q96QE2	SLC2A13	Proton myo-inositol cotransporter	7.76e-129	535	43.178
dd_Smed_v6_10219_0_1	974	-0.0295191	3.5787	0.93074	-0.27329	3.5787	0.035368	E7ERW5	PAX5	Paired box protein Pax-5	6.3e-74	130	81.538	Q02650	Pax5	Paired box protein Pax-5	7.23e-73	130	81.538	F1QGF8	pax5	Paired box 5	2.25e-72	130	80	Q8IM96	sv	Shaven, isoform C	1.45e-71	128	83.594	G5ED14	egl-38	PAX protein	6.87e-67	127	75.591	E7ERW5	PAX5	Paired box protein Pax-5	2.79e-73	130	81.538
dd_Smed_v6_1022_0_1	736	0.107222	6.28792	0.438639	0.266028	6.28792	0.0031741	NA	NA	NA	NA	NA	NA	NA	NA	NA	NA	NA	NA	NA	NA	NA	NA	NA	NA	NA	NA	NA	NA	NA	NA	NA	NA	NA	NA	NA	NA	NA	NA	NA	NA	NA	NA
dd_Smed_v6_10220_0_1	1398	0.141716	3.8219	0.243367	0.0809757	3.8219	0.498575	Q9BYM8	RBCK1	RanBP-type and C3HC4-type zinc finger-containing protein 1	1.97e-17	237	27.848	Q9WUB0	Rbck1	RanBP-type and C3HC4-type zinc finger-containing protein 1	2.52e-17	241	26.971	Q6GMF9	rbck1	RanBP-type and C3HC4-type zinc finger-containing protein 1	6.37e-21	268	28.731	Q8IPJ3	LUBEL	Uncharacterized protein, isoform E	3.67e-11	235	26.809	NA	NA	NA	NA	NA	NA	Q6GMF9	rbck1	RanBP-type and C3HC4-type zinc finger-containing protein 1	2.9e-20	268	28.731
dd_Smed_v6_10221_0_1	2567	-0.0572134	3.81774	0.713574	-0.227562	3.81774	0.0102082	P78504	JAG1	Protein jagged-1	1.78e-10	105	38.095	Q70E20	Sned1	Sushi, nidogen and EGF-like domain-containing protein 1	3.65e-10	139	30.216	Q90Y55	jag2b	Delta-like protein	2.86e-10	85	41.176	A0A1F4	eys	Protein eyes shut	2.21e-10	129	34.109	Q19319	cdh-4	Cadherin-4	6.13e-10	91	38.462	P78504	JAG1	Protein jagged-1	7.88e-10	105	38.095
dd_Smed_v6_10222_0_1	1243	0.147031	3.64376	0.326944	0.156205	3.64376	0.19383	Q9UHK0	NUFIP1	Nuclear fragile X mental retardation-interacting protein 1	7.74e-05	53	41.509	Q9QXX8	Nufip1	Nuclear fragile X mental retardation-interacting protein 1	0.000382	42	45.238	NA	NA	NA	NA	NA	NA	NA	NA	NA	NA	NA	NA	NA	NA	NA	NA	NA	NA	Q9UHK0	NUFIP1	Nuclear fragile X mental retardation-interacting protein 1	0.000342	53	41.509
dd_Smed_v6_10223_0_1	1357	-0.0565929	3.53064	0.817435	0.062065	3.53064	0.725183	Q92685	ALG3	Dol-P-Man:Man(5)GlcNAc(2)-PP-Dol alpha-1,3-mannosyltransferase	3.8e-108	351	52.422	Q8K2A8	Alg3	Dol-P-Man:Man(5)GlcNAc(2)-PP-Dol alpha-1,3-mannosyltransferase	4.46e-109	351	52.707	F1QAD8	alg3	Dol-P-Man:Man(5)GlcNAc(2)-PP-Dol alpha-1,3-mannosyltransferase	7.71e-128	347	56.772	Q27333	l(2)not	Lethal(2)neighbour of tid protein	9.77e-76	230	55.217	E5QCI3	CELE_K09E4.2	Uncharacterized protein	5.23e-92	359	44.011	F1QAD8	alg3	Dol-P-Man:Man(5)GlcNAc(2)-PP-Dol alpha-1,3-mannosyltransferase	3.51e-127	347	56.772
dd_Smed_v6_10224_0_1	343	0.181119	4.27106	0.174167	0.173944	4.27106	0.125209	X6R5C5	CTSA	Carboxypeptidase	4.49e-10	38	60.526	P16675	Ctsa	Lysosomal protective protein	7.86e-10	38	57.895	F1QYP6	si:ch211-122f10.4	Carboxypeptidase	4.63e-09	59	42.373	NA	NA	NA	NA	NA	NA	P52717	F41C3.5	Uncharacterized serine carboxypeptidase F41C3.5	4.74e-11	60	46.667	P52717	F41C3.5	Uncharacterized serine carboxypeptidase F41C3.5	5.6e-10	60	46.667
dd_Smed_v6_10225_0_1	2111	0.0201289	4.57913	0.908492	0.106004	4.57913	0.241091	Q9UIV1	CNOT7	CCR4-NOT transcription complex subunit 7	5.95e-64	252	44.841	Q60809	Cnot7	CCR4-NOT transcription complex subunit 7	6.03e-64	252	44.841	A8E5K6	cnot8	CCR4-NOT transcription complex, subunit 8	5.67e-63	260	41.923	Q8I0I5	Pop2	Pop2, isoform B	2.86e-62	254	43.307	Q17345	ccf-1	CCR4-NOT transcription complex subunit 7	4.15e-45	239	37.657	Q60809	Cnot7	CCR4-NOT transcription complex subunit 7	2.42e-63	252	44.841
dd_Smed_v6_10226_0_1	899	-0.170615	3.90991	0.163062	-0.18522	3.90991	0.0749775	Q9UHF3	NAT8B	Putative N-acetyltransferase 8B	5.41e-06	66	36.364	NA	NA	NA	NA	NA	NA	NA	NA	NA	NA	NA	NA	Q9VLU3	CG12560	IP09231p	6.22e-09	119	25.21	NA	NA	NA	NA	NA	NA	Q9VLU3	CG12560	IP09231p	2.82e-08	119	25.21
dd_Smed_v6_10227_0_1	848	0.0883375	1.79387	0.837192	0.0219683	1.79387	0.972144	NA	NA	NA	NA	NA	NA	NA	NA	NA	NA	NA	NA	NA	NA	NA	NA	NA	NA	NA	NA	NA	NA	NA	NA	NA	NA	NA	NA	NA	NA	NA	NA	NA	NA	NA	NA
dd_Smed_v6_10227_1_1	482	0.0387007	1.35238	0.950007	-0.259248	1.35238	0.316918	NA	NA	NA	NA	NA	NA	NA	NA	NA	NA	NA	NA	NA	NA	NA	NA	NA	NA	NA	NA	NA	NA	NA	NA	NA	NA	NA	NA	NA	NA	NA	NA	NA	NA	NA	NA
dd_Smed_v6_10228_0_1	2896	0.138808	3.99323	0.290827	-0.0862913	3.99323	0.525641	O60308	CEP104	Centrosomal protein of 104 kDa	3.27e-174	925	36.757	Q80V31	Cep104	Centrosomal protein of 104 kDa	6.08e-160	916	35.371	NA	NA	NA	NA	NA	NA	NA	NA	NA	NA	NA	NA	NA	NA	NA	NA	NA	NA	O60308	CEP104	Centrosomal protein of 104 kDa	1.45e-173	925	36.757
dd_Smed_v6_10229_0_1	2856	0.126209	4.74614	0.278792	0.0578786	4.74614	0.636953	Q96RT7	TUBGCP6	Gamma-tubulin complex component 6	7.77e-15	407	22.85	G5E8P0	Tubgcp6	Gamma-tubulin complex component 6	3.35e-14	459	22.004	A0A0G2KGM8	-	Uncharacterized protein	4.82e-10	467	21.199	NA	NA	NA	NA	NA	NA	NA	NA	NA	NA	NA	NA	Q96RT7	TUBGCP6	Gamma-tubulin complex component 6	3.43e-14	407	22.85
dd_Smed_v6_1023_0_1	937	0.0821393	7.43001	0.567155	0.119923	7.43001	0.256621	Q7Z7H5	TMED4	Transmembrane emp24 domain-containing protein 4	8.57e-91	202	63.366	Q8R1V4	Tmed4	Transmembrane emp24 domain-containing protein 4	1.41e-91	213	61.502	Q6IQJ4	tmed9	Tmed9 protein	2.57e-92	218	62.385	Q9I7K5	eca	Transmembrane emp24 domain-containing protein eca	1.72e-90	212	61.792	O17528	sel-9	Suppressor/enhancer of lin-12 protein 9	6.46e-11	207	25.121	Q6IQJ4	tmed9	Tmed9 protein	1.17e-91	218	62.385
dd_Smed_v6_10230_0_1	293	1.33887	4.36688	0.239219	1.39685	4.36688	0.140528	NA	NA	NA	NA	NA	NA	NA	NA	NA	NA	NA	NA	NA	NA	NA	NA	NA	NA	NA	NA	NA	NA	NA	NA	NA	NA	NA	NA	NA	NA	NA	NA	NA	NA	NA	NA
dd_Smed_v6_10231_0_1	254	0.181342	3.20483	0.325516	0.0836922	3.20483	0.661967	NA	NA	NA	NA	NA	NA	NA	NA	NA	NA	NA	NA	NA	NA	NA	NA	NA	NA	NA	NA	NA	NA	NA	NA	NA	NA	NA	NA	NA	NA	NA	NA	NA	NA	NA	NA
dd_Smed_v6_10232_0_1	1317	-0.0805899	4.11174	0.604596	-0.0745194	4.11174	0.574897	O77932	DXO	Decapping and exoribonuclease protein	5.1e-23	261	27.586	O70348	Dxo	Decapping and exoribonuclease protein	3.22e-24	347	23.919	NA	NA	NA	NA	NA	NA	Q9VXA8	CG9125	Decapping nuclease DXO homolog	1.24e-09	361	21.607	A5JYX9	eol-1	Enhanced Olfactory Learning	5.6e-09	160	28.75	O70348	Dxo	Decapping and exoribonuclease protein	1.29e-23	347	23.919
dd_Smed_v6_10233_0_1	2665	-0.0480615	5.01721	0.704265	-0.08867	5.01721	0.304017	NA	NA	NA	NA	NA	NA	NA	NA	NA	NA	NA	NA	NA	NA	NA	NA	NA	NA	NA	NA	NA	NA	NA	NA	NA	NA	NA	NA	NA	NA	NA	NA	NA	NA	NA	NA
dd_Smed_v6_10235_0_1	1933	-0.0480132	4.19678	0.76108	-0.0198245	4.19678	0.895065	Q15813	TBCE	Tubulin-specific chaperone E	3.86e-80	563	31.083	Q8CIV8	Tbce	Tubulin-specific chaperone E	4.33e-77	563	32.149	Q5U378	tbce	Tubulin-specific chaperone E	3.44e-74	564	31.383	A1Z6J5	Tbce	Tubulin-specific chaperone E	8.49e-57	563	27.176	Q20068	tbce-1	TuBulin folding Cofactor E homolog	4.57e-19	381	24.672	Q15813	TBCE	Tubulin-specific chaperone E	1.71e-79	563	31.083
dd_Smed_v6_10236_0_1	2525	0.210269	3.40741	0.287187	-0.0917169	3.40741	0.684788	NA	NA	NA	NA	NA	NA	Q6RUT8	Ccdc154	Coiled-coil domain-containing protein 154	0.000368	564	21.099	NA	NA	NA	NA	NA	NA	NA	NA	NA	NA	NA	NA	NA	NA	NA	NA	NA	NA	NA	NA	NA	NA	NA	NA
dd_Smed_v6_10237_0_1	1058	0.168525	3.93349	0.122615	0.12711	3.93349	0.20762	O75385	ULK1	Serine/threonine-protein kinase ULK1	3.86e-78	285	47.368	O70405	Ulk1	Serine/threonine-protein kinase ULK1	2.72e-78	279	47.67	E9QIB7	ulk1b	Unc-51-like autophagy-activating kinase 1	1.11e-79	279	48.029	Q9VU14	Atg1	Autophagy-related 1, isoform A	6.36e-71	283	46.643	Q23023	unc-51	Serine/threonine-protein kinase unc-51	1.74e-79	289	48.097	E9QIB7	ulk1b	Unc-51-like autophagy-activating kinase 1	5.07e-79	279	48.029
dd_Smed_v6_10238_0_1	2141	0.0633383	3.34146	0.794794	0.0875747	3.34146	0.636537	Q9NZC9	SMARCAL1	SWI/SNF-related matrix-associated actin-dependent regulator of chromatin subfamily A-like protein 1	2.25e-138	570	42.982	Q8BJL0	Smarcal1	SWI/SNF-related matrix-associated actin-dependent regulator of chromatin subfamily A-like protein 1	4.62e-141	635	41.102	B2ZFP3	smarcal1	SWI/SNF-related matrix-associated actin-dependent regulator of chromatin subfamily A-like protein 1	1.51e-146	584	43.493	Q9VMX6	Marcal1	SWI/SNF-related matrix-associated actin-dependent regulator of chromatin subfamily A-like protein 1	1.81e-98	570	35.789	Q8MNV7	smrc-1	SWI/SNF-related matrix-associated actin-dependent regulator of chromatin subfamily A-like protein 1 homolog	9.3e-111	569	39.367	B2ZFP3	smarcal1	SWI/SNF-related matrix-associated actin-dependent regulator of chromatin subfamily A-like protein 1	6.86e-146	584	43.493
dd_Smed_v6_10239_0_1	630	-0.136023	1.91462	0.670506	-0.449777	1.91462	0.0218027	P27482	CALML3	Calmodulin-like protein 3	1.4e-36	143	44.755	P0DP28	Calm3	Calmodulin-3	2.67e-36	143	42.657	B1P0R9	cetn4	Centrin2	7.4e-24	154	32.468	P62152	Cam	Calmodulin	1.33e-36	142	43.662	O16305	cmd-1	Calmodulin	5.01e-37	142	43.662	O16305	cmd-1	Calmodulin	5.92e-36	142	43.662
dd_Smed_v6_1024_0_1	732	-0.0432537	6.68411	0.806593	0.0368734	6.68411	0.792905	P01266	TG	Thyroglobulin	1.61e-09	111	31.532	O08710	Tg	Thyroglobulin	8.92e-09	94	32.979	A0A193GP06	tg	Thyroglobulin	1.34e-06	95	29.474	NA	NA	NA	NA	NA	NA	NA	NA	NA	NA	NA	NA	P01266	TG	Thyroglobulin	7.14e-09	111	31.532
dd_Smed_v6_10240_0_1	427	-0.201748	2.45059	0.356452	-0.167506	2.45059	0.384628	NA	NA	NA	NA	NA	NA	NA	NA	NA	NA	NA	NA	NA	NA	NA	NA	NA	NA	NA	NA	NA	NA	NA	NA	NA	NA	NA	NA	NA	NA	NA	NA	NA	NA	NA	NA
dd_Smed_v6_10241_0_1	785	-0.179167	2.9428	0.235787	0.349007	2.9428	0.000422689	O75838	CIB2	Calcium and integrin-binding family member 2	2.09e-27	193	33.161	Q9Z309	Cib2	Calcium and integrin-binding family member 2	8.89e-27	193	32.642	Q6PC72	cib2	Calcium and integrin binding family member 2	3.51e-25	199	33.668	Q9W2Q5	Cib2	CIB2 ortholog	2.3e-25	193	32.124	H9G2Y1	cnb-1	CalciNeurin B	1.36e-07	115	25.217	O75838	CIB2	Calcium and integrin-binding family member 2	9.22e-27	193	33.161
dd_Smed_v6_10242_0_1	1818	-0.086517	3.17451	0.716353	-0.0733729	3.17451	0.693346	NA	NA	NA	NA	NA	NA	NA	NA	NA	NA	NA	NA	NA	NA	NA	NA	NA	NA	NA	NA	NA	NA	NA	NA	NA	NA	NA	NA	NA	NA	NA	NA	NA	NA	NA	NA
dd_Smed_v6_10243_0_1	1878	-0.0077166	3.95329	0.994619	0.0196806	3.95329	0.890758	NA	NA	NA	NA	NA	NA	NA	NA	NA	NA	NA	NA	NA	NA	NA	NA	NA	NA	NA	NA	NA	NA	NA	NA	NA	NA	NA	NA	NA	NA	NA	NA	NA	NA	NA	NA
dd_Smed_v6_10244_0_1	3831	0.0600183	5.33869	0.637976	-0.170608	5.33869	0.035494	A6PVC2	TTLL8	Protein monoglycylase TTLL8	8.24e-132	603	38.474	A4Q9E5	Ttll3	Tubulin monoglycylase TTLL3	6.88e-156	616	42.045	Q1ECV4	ttll3	Tubulin monoglycylase TTLL3	3.86e-156	603	42.454	Q9VM91	TTLL3A	Tubulin glycylase 3A	5.64e-103	508	36.811	Q09647	ttll-4	Tubulin polyglutamylase ttll-4	5.56e-17	244	26.23	Q1ECV4	ttll3	Tubulin monoglycylase TTLL3	1.76e-155	603	42.454
dd_Smed_v6_10245_0_1	1413	0.125651	4.06138	0.400687	0.00719019	4.06138	0.978441	NA	NA	NA	NA	NA	NA	NA	NA	NA	NA	NA	NA	NA	NA	NA	NA	NA	NA	NA	NA	NA	NA	NA	NA	NA	NA	NA	NA	NA	NA	NA	NA	NA	NA	NA	NA
dd_Smed_v6_10246_0_1	1840	0.134924	4.84184	0.132072	-0.0445985	4.84184	0.679613	Q86YS3	RAB11FIP4	Rab11 family-interacting protein 4	1.02e-18	297	26.936	Q8BQP8	Rab11fip4	Rab11 family-interacting protein 4	5.06e-19	310	26.774	Q3LGD4	rab11fip4a	Rab11 family-interacting protein 4A	2.18e-19	318	25.786	O61495	nuf	Nuclear fallout	2.6e-07	286	21.329	NA	NA	NA	NA	NA	NA	Q3LGD4	rab11fip4a	Rab11 family-interacting protein 4A	9.94e-19	318	25.786
dd_Smed_v6_10247_0_1	1027	-0.289755	2.55885	0.213696	-0.00435489	2.55885	0.99363	NA	NA	NA	NA	NA	NA	NA	NA	NA	NA	NA	NA	Q1LYN2	si:dkey-6n6.2	Si:dkey-6n6.2	1.31e-61	304	36.184	Q7PLS1	CG12567-RA	LD01937p	2.3e-59	298	36.913	NA	NA	NA	NA	NA	NA	Q1LYN2	si:dkey-6n6.2	Si:dkey-6n6.2	5.98e-61	304	36.184
dd_Smed_v6_10248_0_1	3156	0.0298721	4.52644	0.855836	-0.435012	4.52644	4.09902e-09	P02545	LMNA	Prelamin-A/C	7.59e-15	388	26.031	Q9D4C1	Lmntd1	Lamin tail domain-containing protein 1	7.18e-21	157	33.121	B3DKC5	lmna	Lamin A	1.92e-17	384	24.74	P08928	Lam	Lamin Dm0	1.33e-07	112	30.357	Q21443	lmn-1	Lamin-1	8.53e-07	121	26.446	Q9D4C1	Lmntd1	Lamin tail domain-containing protein 1	2.88e-20	157	33.121
dd_Smed_v6_10249_0_1	11221	0.127571	4.97546	0.728003	-0.0909792	4.97546	0.778834	NA	NA	NA	NA	NA	NA	NA	NA	NA	NA	NA	NA	NA	NA	NA	NA	NA	NA	NA	NA	NA	NA	NA	NA	NA	NA	NA	NA	NA	NA	NA	NA	NA	NA	NA	NA
dd_Smed_v6_1025_0_1	2073	-0.0196332	8.63951	0.933194	-0.0508275	8.63951	0.712712	P17987	TCP1	T-complex protein 1 subunit alpha	0	543	68.877	P11983	Tcp1	T-complex protein 1 subunit alpha	0	539	68.46	Q803P2	tcp1	T-complex 1	0	548	68.978	P12613	T-cp1	T-complex protein 1 subunit alpha	0	543	69.245	P41988	cct-1	T-complex protein 1 subunit alpha	0	551	66.243	Q803P2	tcp1	T-complex 1	0	548	68.978
dd_Smed_v6_10250_0_1	7847	0.0106531	4.7572	0.964686	0.0857774	4.7572	0.424858	Q9NZJ4	SACS	Sacsin	0.000676	100	35	Q9CQN1	Trap1	Heat shock protein 75 kDa, mitochondrial	0.000173	176	23.864	NA	NA	NA	NA	NA	NA	Q9VAY2	Gp93	Glycoprotein 93	0.000272	134	27.612	Q18688	daf-21	Heat shock protein 90	0.000695	134	27.612	Q9CQN1	Trap1	Heat shock protein 75 kDa, mitochondrial	0.000697	176	23.864
dd_Smed_v6_10251_0_1	1288	-0.135284	2.69442	0.541942	-0.0306507	2.69442	0.918788	NA	NA	NA	NA	NA	NA	NA	NA	NA	NA	NA	NA	NA	NA	NA	NA	NA	NA	NA	NA	NA	NA	NA	NA	NA	NA	NA	NA	NA	NA	NA	NA	NA	NA	NA	NA
dd_Smed_v6_10252_0_1	690	-0.00481472	2.93661	1	0.00850253	2.93661	0.981543	NA	NA	NA	NA	NA	NA	NA	NA	NA	NA	NA	NA	NA	NA	NA	NA	NA	NA	NA	NA	NA	NA	NA	NA	NA	NA	NA	NA	NA	NA	NA	NA	NA	NA	NA	NA
dd_Smed_v6_10253_0_1	972	-0.161204	2.88591	0.415797	-0.0306891	2.88591	0.909891	NA	NA	NA	NA	NA	NA	NA	NA	NA	NA	NA	NA	NA	NA	NA	NA	NA	NA	NA	NA	NA	NA	NA	NA	NA	NA	NA	NA	NA	NA	NA	NA	NA	NA	NA	NA
dd_Smed_v6_10255_0_1	1246	0.275281	3.60299	0.0207764	0.218762	3.60299	0.0489788	Q96MY1	NOL4L	Nucleolar protein 4-like	3.39e-13	125	36.8	Q6DIB4	Nol4l	Nucleolar protein 4-like	2.97e-13	125	36.8	A1L2C7	nol4lb	Nucleolar protein 4-like b	1.54e-12	96	43.75	NA	NA	NA	NA	NA	NA	NA	NA	NA	NA	NA	NA	Q6DIB4	Nol4l	Nucleolar protein 4-like	1.19e-12	125	36.8
dd_Smed_v6_10256_0_1	653	0.0165784	2.00266	0.967517	-0.305017	2.00266	0.056291	NA	NA	NA	NA	NA	NA	NA	NA	NA	NA	NA	NA	NA	NA	NA	NA	NA	NA	NA	NA	NA	NA	NA	NA	NA	NA	NA	NA	NA	NA	NA	NA	NA	NA	NA	NA
dd_Smed_v6_10257_0_1	3307	0.557859	5.03069	1.9634e-11	0.69463	5.03069	9.77847e-19	A6NFQ2	TCAF2	TRPM8 channel-associated factor 2	3.35e-29	381	24.934	Q6QR59	Tcaf3	TRPM8 channel-associated factor 3	1.54e-32	382	27.225	Q7SXB3	pik3ip1	Phosphoinositide-3-kinase-interacting protein 1	1.81e-08	79	37.975	Q24488	Ror	Tyrosine-protein kinase transmembrane receptor Ror	1.15e-05	78	34.615	G5EGK5	cam-1	Tyrosine-protein kinase receptor cam-1	2.04e-09	126	30.159	Q6QR59	Tcaf3	TRPM8 channel-associated factor 3	6.18e-32	382	27.225
dd_Smed_v6_10258_0_1	468	-0.0605379	3.36123	0.723075	-0.342663	3.36123	0.000232633	NA	NA	NA	NA	NA	NA	NA	NA	NA	NA	NA	NA	NA	NA	NA	NA	NA	NA	NA	NA	NA	NA	NA	NA	NA	NA	NA	NA	NA	NA	NA	NA	NA	NA	NA	NA
dd_Smed_v6_10259_0_1	4656	0.126489	5.84468	0.421618	1.01018	5.84468	8.08797e-30	P59510	ADAMTS20	A disintegrin and metalloproteinase with thrombospondin motifs 20	4.09e-102	1310	27.176	P59511	Adamts20	A disintegrin and metalloproteinase with thrombospondin motifs 20	3.79e-105	1309	25.516	F1R6Q4	adamts9	ADAM metallopeptidase with thrombospondin type 1 motif, 9	9.35e-100	1292	25.155	Q8SXB0	AdamTS-A	ADAM metallopeptidase with thrombospondin type 1 motif A, isoform B	1.88e-65	1035	25.217	Q19791	gon-1	A disintegrin and metalloproteinase with thrombospondin motifs gon-1	2.41e-90	1299	25.712	P59511	Adamts20	A disintegrin and metalloproteinase with thrombospondin motifs 20	1.52e-104	1309	25.516
dd_Smed_v6_1026_0_1	2160	0.189783	8.78606	0.104443	0.154932	8.78606	0.144445	Q5FVE4	ACSBG2	Long-chain-fatty-acid--CoA ligase ACSBG2	5.94e-180	626	44.728	Q2XU92	Acsbg2	Long-chain-fatty-acid--CoA ligase ACSBG2	2.17e-180	626	43.61	F1QDA6	acsl1b	Acyl-CoA synthetase long-chain family member 1b	2.03e-47	638	26.176	Q9V3S9	bgm	Very long-chain-fatty-acid--CoA ligase bubblegum	5.06e-176	628	44.427	Q20121	acs-4	Fatty Acid CoA Synthetase family	1.17e-28	573	24.258	Q2XU92	Acsbg2	Long-chain-fatty-acid--CoA ligase ACSBG2	8.72e-180	626	43.61
dd_Smed_v6_10260_0_1	2701	0.0396711	4.59	0.808458	0.0881329	4.59	0.405255	Q96H40	ZNF486	Zinc finger protein 486	1.8e-09	289	24.221	Q61967	Zfp90	Zinc finger protein 90	4.29e-07	345	23.768	A8KB54	znf1014	Zgc:171570 protein	8.48e-09	343	23.032	Q9N658	sens	Zinc finger protein sens	0.000362	49	36.735	Q9N360	CELE_Y55F3AM.14	Uncharacterized protein	0.000518	52	36.538	Q96H40	ZNF486	Zinc finger protein 486	7.94e-09	289	24.221
dd_Smed_v6_10261_0_1	1129	-0.203719	2.81218	0.175867	0.241913	2.81218	0.0320966	Q9BVI4	NOC4L	Nucleolar complex protein 4 homolog	5.98e-20	210	27.619	Q8BHY2	Noc4l	Nucleolar complex protein 4 homolog	4.13e-23	210	28.571	Q4VBT2	noc4l	Nucleolar complex protein 4 homolog	4.92e-23	217	29.032	Q9W4R1	CG2875	CG2875, isoform A	3.46e-15	197	28.426	P41843	T20B12.3	Uncharacterized protein T20B12.3	1.38e-12	211	24.645	Q8BHY2	Noc4l	Nucleolar complex protein 4 homolog	1.66e-22	210	28.571
dd_Smed_v6_10262_0_1	1151	1.03238	4.35079	1.80213e-45	1.45664	4.35079	1.53265e-100	Q96MV1	TMEM56	Transmembrane protein 56	2.34e-20	215	26.047	Q8CGF5	Tmem56	Transmembrane protein 56	1.17e-21	226	27.434	Q5XIY2	tmem56b	Transmembrane protein 56-B	2.34e-30	250	30.8	NA	NA	NA	NA	NA	NA	NA	NA	NA	NA	NA	NA	Q5XIY2	tmem56b	Transmembrane protein 56-B	1.06e-29	250	30.8
dd_Smed_v6_10263_0_1	1369	-0.178134	3.35168	0.180624	-0.347786	3.35168	0.000533768	Q8TC44	POC1B	POC1 centriolar protein homolog B	1.39e-16	282	24.113	Q9JHB4	Wdr31	WD repeat-containing protein 31	2.46e-49	327	30.887	A2CEH0	poc1b	POC1 centriolar protein homolog B	2.36e-15	285	21.404	Q9V3J8	wds	Protein will die slowly	2.91e-13	231	26.84	Q17963	wdr-5.1	WD repeat-containing protein wdr-5.1	1.5e-10	190	23.684	Q9JHB4	Wdr31	WD repeat-containing protein 31	9.87e-49	327	30.887
dd_Smed_v6_10264_0_1	723	0.0807164	1.66291	0.86384	-0.28689	1.66291	0.248666	Q86X19	TMEM17	Transmembrane protein 17	6.82e-23	153	41.176	Q8K0U3	Tmem17	Transmembrane protein 17	1.18e-22	138	41.304	A5D6V4	Tmem17b	Transmembrane protein 17B	1.34e-35	159	38.365	NA	NA	NA	NA	NA	NA	Q23481	tmem-17	TMEM (Human TransMEMbrane protein) homolog	8.26e-06	83	32.53	A5D6V4	Tmem17b	Transmembrane protein 17B	6.08e-35	159	38.365
dd_Smed_v6_10265_0_1	1736	0.0553679	3.9723	0.802818	-0.132796	3.9723	0.356527	NA	NA	NA	NA	NA	NA	NA	NA	NA	NA	NA	NA	NA	NA	NA	NA	NA	NA	NA	NA	NA	NA	NA	NA	NA	NA	NA	NA	NA	NA	NA	NA	NA	NA	NA	NA
dd_Smed_v6_10266_0_1	760	0.116564	2.3327	0.637283	-0.230575	2.3327	0.199197	O00194	RAB27B	Ras-related protein Rab-27B	1.09e-78	193	56.477	Q99P58	Rab27b	Ras-related protein Rab-27B	6.15e-79	193	55.44	E7EZ91	rab27b	RAB27B, member RAS oncogene family	5.99e-78	186	58.065	Q9W585	Rab27	GH17339p	2.23e-64	194	48.969	G5EBS5	aex-6	Rab27	5.7e-68	186	53.226	Q99P58	Rab27b	Ras-related protein Rab-27B	2.47e-78	193	55.44
dd_Smed_v6_10267_0_1	1113	0.179794	3.51671	0.215281	0.179298	3.51671	0.142352	P03952	KLKB1	Plasma kallikrein	1.08e-46	270	37.778	Q9ESD1	Prss8	Prostasin	1.27e-47	264	35.985	Q2YDQ2	zgc:123295	Zgc:123295	3.43e-45	273	33.7	Q9VDU8	CG7432	CG7432	1.06e-40	279	33.692	Q17800	svh-1	HGF/MSP/plasminogen-like protein	1.35e-22	268	26.866	Q9ESD1	Prss8	Prostasin	5.11e-47	264	35.985
dd_Smed_v6_10268_0_1	769	-0.0249274	3.08276	0.940928	0.00267072	3.08276	0.990812	Q8IWL3	HSCB	Iron-sulfur cluster co-chaperone protein HscB, mitochondrial	2.66e-19	190	31.579	Q8K3A0	Hscb	Iron-sulfur cluster co-chaperone protein HscB, mitochondrial	6.61e-23	195	30.769	B0V1J6	si:ch211-207k7.4	Si:ch211-207k7.4	5.78e-28	218	33.028	A8JNT7	Hsc20	Heat shock protein cognate 20	2.1e-15	193	27.979	Q21324	dnj-15	DNaJ domain (Prokaryotic heat shock protein)	4.63e-17	204	31.373	B0V1J6	si:ch211-207k7.4	Si:ch211-207k7.4	2.63e-27	218	33.028
dd_Smed_v6_10269_0_1	1357	-0.0756726	3.14759	0.69278	-0.176372	3.14759	0.148823	Q6PKX4	DOK6	Docking protein 6	7.83e-06	43	39.535	Q2MHE5	Dok6	Docking protein 6	8.54e-06	43	39.535	F1QY44	dok6	Docking protein 6	1.7e-06	58	34.483	Q9W3R6	Dok	Downstream of kinase	0.000213	34	44.118	NA	NA	NA	NA	NA	NA	F1QY44	dok6	Docking protein 6	7.73e-06	58	34.483
dd_Smed_v6_1027_0_1	2596	-0.0875862	9.18725	0.557635	-0.2058	9.18725	0.0344031	Q9UKK3	PARP4	Poly [ADP-ribose] polymerase 4	2.34e-27	676	23.817	Q99KC8	Vwa5a	von Willebrand factor A domain-containing protein 5A	2.86e-76	805	28.075	Q66HV5	zgc:92481	Zgc:92481	4.89e-76	802	27.307	NA	NA	NA	NA	NA	NA	NA	NA	NA	NA	NA	NA	Q99KC8	Vwa5a	von Willebrand factor A domain-containing protein 5A	1.15e-75	805	28.075
dd_Smed_v6_10270_0_1	687	-0.310437	3.13064	0.0294978	-0.174737	3.13064	0.230734	P62820	RAB1A	Ras-related protein Rab-1A	8.56e-61	193	43.005	P62821	Rab1A	Ras-related protein Rab-1A	9.42e-61	193	43.005	B8JLC8	rab1aa	RAB1A, member RAS oncogene family a	1.31e-62	198	43.434	O18338	Rab8	LD44762p	6.77e-58	167	46.707	Q9UAQ6	rab-1	RAB family	1.63e-59	166	46.386	B8JLC8	rab1aa	RAB1A, member RAS oncogene family a	5.94e-62	198	43.434
dd_Smed_v6_10271_0_1	5253	-0.123116	4.96575	0.46451	-0.520034	4.96575	3.68985e-07	Q96MT7	CFAP44	Cilia- and flagella-associated protein 44	2.43e-09	215	25.581	E9Q7R9	Cfap43	Cilia and flagella-associated protein 43	0	1730	29.133	Q6P5M2	wdr61	WD repeat-containing protein 61	0.000405	104	29.808	Q9VU68	flr	Actin-interacting protein 1	0.00043	114	27.193	NA	NA	NA	NA	NA	NA	E9Q7R9	Cfap43	Cilia and flagella-associated protein 43	0	1730	29.133
dd_Smed_v6_10272_0_1	1233	-0.134542	3.68526	0.377845	-0.187585	3.68526	0.106014	Q96MP8	KCTD7	BTB/POZ domain-containing protein KCTD7	5.04e-29	210	34.286	Q8BJK1	Kctd7	BTB/POZ domain-containing protein KCTD7	1.46e-29	209	34.45	A8KBL3	kctd12.2	Kctd12.2 protein	7.38e-17	115	42.609	Q9VDH3	Ktl	GH08630p	9.57e-13	66	50	Q18986	CELE_D2045.8	Uncharacterized protein	2.76e-09	91	35.165	Q8BJK1	Kctd7	BTB/POZ domain-containing protein KCTD7	5.86e-29	209	34.45
dd_Smed_v6_10273_0_1	2723	0.0438969	4.55067	0.784803	-0.000899354	4.55067	1	Q96ST3	SIN3A	Paired amphipathic helix protein Sin3a	1.46e-44	689	25.544	Q60520	Sin3a	Paired amphipathic helix protein Sin3a	1.48e-44	690	25.797	Q1LYM8	sin3b	SIN3 homolog B, transcription regulator (Yeast)	1.07e-47	731	25.034	O17143	Sin3A	Transcriptional co-repressor SIN3A	2.68e-37	306	32.68	A5JYW9	sin-3	Paired amphipathic helix protein sin-3	1.26e-13	268	24.254	Q1LYM8	sin3b	SIN3 homolog B, transcription regulator (Yeast)	4.89e-47	731	25.034
dd_Smed_v6_10275_0_1	424	0.16918	1.61853	0.573745	0.141427	1.61853	0.591245	NA	NA	NA	NA	NA	NA	NA	NA	NA	NA	NA	NA	NA	NA	NA	NA	NA	NA	NA	NA	NA	NA	NA	NA	NA	NA	NA	NA	NA	NA	NA	NA	NA	NA	NA	NA
dd_Smed_v6_10276_0_1	2060	-0.140047	4.06908	0.249588	-0.178792	4.06908	0.0566982	Q8NBJ5	COLGALT1	Procollagen galactosyltransferase 1	7.07e-159	545	44.954	Q8K297	Colgalt1	Procollagen galactosyltransferase 1	1.72e-159	554	44.404	A5PMF6	colgalt1	Procollagen galactosyltransferase 1	1.86e-159	553	42.315	Q8IPK4	CG31915	Glycosyltransferase 25 family member	9.77e-143	541	43.068	Q20679	let-268	Procollagen-lysine,2-oxoglutarate 5-dioxygenase	1.2e-13	272	25.735	Q8K297	Colgalt1	Procollagen galactosyltransferase 1	6.92e-159	554	44.404
dd_Smed_v6_10277_0_1	1653	-0.135412	3.30382	0.523361	-0.421922	3.30382	0.00140935	Q9H2S1	KCNN2	Small conductance calcium-activated potassium channel protein 2	5.2e-109	384	46.094	P58391	Kcnn3	Small conductance calcium-activated potassium channel protein 3	8.46e-107	380	46.842	E7FAT2	kcnn3	Potassium intermediate/small conductance calcium-activated channel, subfamily N, member 3	8.23e-106	362	45.58	Q7KVW5	SK	Small conductance calcium-activated potassium channel protein	4.59e-108	374	47.059	V6CLK4	kcnl-2	KCNN (Potassium K ChaNNel, calcium activated)-Like	1.53e-86	379	40.106	Q9H2S1	KCNN2	Small conductance calcium-activated potassium channel protein 2	2.3e-108	384	46.094
dd_Smed_v6_10278_0_1	1268	0.171448	4.48163	0.209072	0.355826	4.48163	0.00024094	P31153	MAT2A	S-adenosylmethionine synthase isoform type-2	0	377	71.088	Q3THS6	Mat2a	S-adenosylmethionine synthase isoform type-2	0	377	71.088	F1QYU7	mat2aa	S-adenosylmethionine synthase	0	377	70.292	P40320	Sam-S	S-adenosylmethionine synthase	0	377	67.374	P50305	sams-3	Probable S-adenosylmethionine synthase 3	0	373	67.828	Q3THS6	Mat2a	S-adenosylmethionine synthase isoform type-2	0	377	71.088
dd_Smed_v6_10279_0_1	1328	-0.189032	4.16818	0.09514	0.071646	4.16818	0.573985	P62633	CNBP	Cellular nucleic acid-binding protein	2.87e-23	181	34.254	P53996	Cnbp	Cellular nucleic acid-binding protein	2.21e-22	182	34.615	F1Q6Z5	cnbpa	CCHC-type zinc finger, nucleic acid-binding protein a	2.89e-20	180	31.667	Q8T8R1	CG3800	CCHC-type zinc finger protein CG3800	3.04e-22	173	34.104	O76743	glh-4	ATP-dependent RNA helicase glh-4	2.6e-07	104	28.846	P62633	CNBP	Cellular nucleic acid-binding protein	1.27e-22	181	34.254
dd_Smed_v6_1028_0_1	426	1.18	3.651	0.484463	8.93432	3.651	6.02435e-27	NA	NA	NA	NA	NA	NA	NA	NA	NA	NA	NA	NA	NA	NA	NA	NA	NA	NA	NA	NA	NA	NA	NA	NA	NA	NA	NA	NA	NA	NA	NA	NA	NA	NA	NA	NA
dd_Smed_v6_10280_0_1	1520	-0.110606	3.55148	0.549023	-0.523451	3.55148	2.47172e-06	Q6ZW76	ANKS3	Ankyrin repeat and SAM domain-containing protein 3	0.000144	137	25.547	A2ARS0	Ankrd63	Ankyrin repeat domain-containing protein 63	1.21e-05	128	26.562	NA	NA	NA	NA	NA	NA	NA	NA	NA	NA	NA	NA	NA	NA	NA	NA	NA	NA	A2ARS0	Ankrd63	Ankyrin repeat domain-containing protein 63	4.87e-05	128	26.562
dd_Smed_v6_10281_0_1	657	0.41774	2.4376	0.00387754	0.153559	2.4376	0.38477	Q13114	TRAF3	TNF receptor-associated factor 3	1.41e-26	198	32.323	Q60803	Traf3	TNF receptor-associated factor 3	5.24e-27	198	32.323	Q6DEG0	traf3	TNF receptor-associated factor 3	2.42e-28	185	34.054	Q9UAC5	Traf4	TRAF1	1.77e-15	186	25.269	G5EG80	trf-1	TNF Receptor Associated Factor (TRAF) homolog	9.26e-12	118	29.661	Q6DEG0	traf3	TNF receptor-associated factor 3	1.1e-27	185	34.054
dd_Smed_v6_10282_0_1	10730	0.119809	4.4579	0.722572	-0.0976048	4.4579	0.734337	A0A0C4DG40	SYNE1	Nesprin-1	9.47e-06	181	25.414	Q6ZWR6	Syne1	Nesprin-1	3.84e-05	224	22.321	NA	NA	NA	NA	NA	NA	M9MRD4	Msp300	Muscle-specific protein 300 kDa, isoform B	4.84e-13	735	20.816	NA	NA	NA	NA	NA	NA	M9MRD4	Msp300	Muscle-specific protein 300 kDa, isoform B	2.19e-12	735	20.816
dd_Smed_v6_10284_0_1	728	-0.165335	3.23912	0.260842	0.0516335	3.23912	0.749403	NA	NA	NA	NA	NA	NA	NA	NA	NA	NA	NA	NA	NA	NA	NA	NA	NA	NA	NA	NA	NA	NA	NA	NA	NA	NA	NA	NA	NA	NA	NA	NA	NA	NA	NA	NA
dd_Smed_v6_10285_0_1	484	-0.229201	2.68262	0.121735	-0.317917	2.68262	0.00742114	NA	NA	NA	NA	NA	NA	NA	NA	NA	NA	NA	NA	NA	NA	NA	NA	NA	NA	NA	NA	NA	NA	NA	NA	NA	NA	NA	NA	NA	NA	NA	NA	NA	NA	NA	NA
dd_Smed_v6_10286_0_1	2054	-0.676865	3.89167	7.98054e-08	-1.39124	3.89167	3.51964e-30	NA	NA	NA	NA	NA	NA	NA	NA	NA	NA	NA	NA	NA	NA	NA	NA	NA	NA	NA	NA	NA	NA	NA	NA	NA	NA	NA	NA	NA	NA	NA	NA	NA	NA	NA	NA
dd_Smed_v6_10287_0_1	1234	0.0294508	4.55871	0.871935	0.00698456	4.55871	0.979475	NA	NA	NA	NA	NA	NA	NA	NA	NA	NA	NA	NA	NA	NA	NA	NA	NA	NA	Q9V427	Inx2	Innexin inx2	1.87e-13	271	27.306	C8JQR8	unc-7	Innexin	1.25e-46	295	33.898	C8JQR8	unc-7	Innexin	1.48e-45	295	33.898
dd_Smed_v6_10288_0_1	1921	0.285145	4.66111	0.00223743	0.484486	4.66111	5.20033e-10	Q3KR16	PLEKHG6	Pleckstrin homology domain-containing family G member 6	2.83e-39	377	27.056	Q8R0J1	Plekhg6	Pleckstrin homology domain-containing family G member 6	2.75e-40	377	29.178	A0A0R4ISX1	plekhg5a	Pleckstrin homology domain-containing, family G (with RhoGef domain) member 5a	1.36e-29	342	25.731	M9PG56	Dmel\CG42674	Uncharacterized protein, isoform G	5.68e-37	375	28	Q22354	rhgf-2	RHo Guanine nucleotide exchange Factor	1.5e-27	376	25	Q8R0J1	Plekhg6	Pleckstrin homology domain-containing family G member 6	1.11e-39	377	29.178
dd_Smed_v6_10289_0_1	1594	0.136902	3.61356	0.421568	0.171681	3.61356	0.182551	Q9NXH9	TRMT1	tRNA (guanine(26)-N(2))-dimethyltransferase	8.92e-139	520	43.846	Q3TX08	Trmt1	tRNA (guanine(26)-N(2))-dimethyltransferase	1.83e-140	520	44.615	F1QGD9	trmt1	tRNA methyltransferase 1	3.02e-139	527	43.074	Q9VK89	CG6388	Probable tRNA (guanine(26)-N(2))-dimethyltransferase	3.71e-127	506	42.292	Q23270	trm-1	tRNA (guanine(26)-N(2))-dimethyltransferase	2.15e-124	501	42.515	Q3TX08	Trmt1	tRNA (guanine(26)-N(2))-dimethyltransferase	7.36e-140	520	44.615
dd_Smed_v6_1029_0_1	3048	-0.00432938	6.91785	0.9987	-0.00982407	6.91785	0.959166	Q9UKE5	TNIK	TRAF2 and NCK-interacting protein kinase	6.16e-138	300	67.333	P83510	Tnik	Traf2 and NCK-interacting protein kinase	3.75e-138	300	67.333	F1QQG8	tnikb	TRAF2 and NCK-interacting kinase b	1.99e-139	300	68	Q7KV89	msn	Mitogen-activated protein kinase kinase kinase kinase	4.05e-142	301	69.435	Q23356	mig-15	Serine/threonine-protein kinase mig-15	5.69e-132	304	65.132	Q7KV89	msn	Mitogen-activated protein kinase kinase kinase kinase	1.84e-141	301	69.435
dd_Smed_v6_1029_1_1	2347	0.0649019	6.49205	0.702567	0.444998	6.49205	2.59347e-07	NA	NA	NA	NA	NA	NA	NA	NA	NA	NA	NA	NA	NA	NA	NA	NA	NA	NA	NA	NA	NA	NA	NA	NA	NA	NA	NA	NA	NA	NA	NA	NA	NA	NA	NA	NA
dd_Smed_v6_10290_0_1	2216	-0.0279893	4.89611	0.8676	-0.0119343	4.89611	0.938809	Q6P3S1	DENND1B	DENN domain-containing protein 1B	1.3e-14	441	21.769	Q3U1T9	Dennd1b	DENN domain-containing protein 1B	4.73e-17	412	24.029	F1QFB0	dennd2db	DENN/MADD domain-containing 2Db	4.7e-08	242	23.14	A1Z7Q5	CG18659	Uncharacterized protein, isoform A	4.21e-19	420	22.619	G5ECW9	rme-4	Receptor Mediated Endocytosis	1.81e-07	261	22.989	A1Z7Q5	CG18659	Uncharacterized protein, isoform A	1.91e-18	420	22.619
dd_Smed_v6_10291_0_1	1754	0.164486	3.90536	0.231369	0.172757	3.90536	0.135404	P16157	ANK1	Ankyrin-1	1.36e-13	178	31.461	Q8VD46	Asz1	Ankyrin repeat, SAM and basic leucine zipper domain-containing protein 1	7.62e-13	314	26.115	F1QNB1	ank3a	Ankyrin 3a	3.58e-13	179	28.492	Q0KIE7	Ank	Ankyrin, isoform B	2.35e-13	186	27.957	Q7JNZ0	unc-44	Uncharacterized protein	1.27e-12	196	27.551	P16157	ANK1	Ankyrin-1	6.02e-13	178	31.461
dd_Smed_v6_10292_0_1	1870	-0.240025	4.07383	0.0219028	-0.654448	4.07383	5.13771e-15	NA	NA	NA	NA	NA	NA	P58710	Gulo	L-gulonolactone oxidase	0.000619	179	23.464	NA	NA	NA	NA	NA	NA	NA	NA	NA	NA	NA	NA	NA	NA	NA	NA	NA	NA	NA	NA	NA	NA	NA	NA
dd_Smed_v6_10293_0_1	911	-0.506974	2.93534	2.34569e-05	-0.476554	2.93534	3.20214e-05	Q13643	FHL3	Four and a half LIM domains protein 3	1.36e-49	238	33.193	O70433	Fhl2	Four and a half LIM domains protein 2	5.51e-49	245	32.245	Q7T327	fhl1b	Four and a half LIM domains	1.13e-42	247	31.984	M9MRX0	Lmpt	Limpet, isoform J	3.34e-53	238	35.714	Q3S1I9	lim-9	LIM domain family	1.67e-55	238	36.975	Q3S1I9	lim-9	LIM domain family	1.97e-54	238	36.975
dd_Smed_v6_102931_0_1	219	0.24123	1.82505	0.508321	0.0781318	1.82505	0.838665	H0YDE4	PRMT1	Protein arginine N-methyltransferase 1	4.69e-07	27	74.074	Q9JIF0	Prmt1	Protein arginine N-methyltransferase 1	6.2e-07	27	74.074	E7F3B5	LOC556054	Uncharacterized protein	4.96e-07	26	76.923	Q9VGW7	Art1	Arginine methyltransferase 1	8.72e-07	26	73.077	Q9U2X0	prmt-1	Protein arginine N-methyltransferase 1	1.08e-06	27	70.37	H0YDE4	PRMT1	Protein arginine N-methyltransferase 1	2.07e-06	27	74.074
dd_Smed_v6_10294_0_1	2370	0.258687	4.65672	0.00077625	0.152664	4.65672	0.0574341	Q7Z2K8	GPRIN1	G protein-regulated inducer of neurite outgrowth 1	1.02e-05	34	55.882	D3Z1D7	Gprin2	G protein-regulated inducer of neurite outgrowth 2	3.63e-06	33	57.576	NA	NA	NA	NA	NA	NA	NA	NA	NA	NA	NA	NA	NA	NA	NA	NA	NA	NA	D3Z1D7	Gprin2	G protein-regulated inducer of neurite outgrowth 2	1.46e-05	33	57.576
dd_Smed_v6_10295_0_1	949	-0.115687	2.51248	0.59626	0.000842203	2.51248	1	NA	NA	NA	NA	NA	NA	NA	NA	NA	NA	NA	NA	NA	NA	NA	NA	NA	NA	NA	NA	NA	NA	NA	NA	NA	NA	NA	NA	NA	NA	NA	NA	NA	NA	NA	NA
dd_Smed_v6_10296_0_1	430	-0.184348	1.6483	0.529211	-0.586341	1.6483	0.00198406	NA	NA	NA	NA	NA	NA	NA	NA	NA	NA	NA	NA	NA	NA	NA	NA	NA	NA	NA	NA	NA	NA	NA	NA	NA	NA	NA	NA	NA	NA	NA	NA	NA	NA	NA	NA
dd_Smed_v6_10299_0_1	660	-0.0493088	0.471368	0.980819	-0.163355	0.471368	0.776458	NA	NA	NA	NA	NA	NA	NA	NA	NA	NA	NA	NA	NA	NA	NA	NA	NA	NA	NA	NA	NA	NA	NA	NA	NA	NA	NA	NA	NA	NA	NA	NA	NA	NA	NA	NA
dd_Smed_v6_103_0_1	708	-0.160595	7.42773	0.723368	-0.243217	7.42773	0.453474	NA	NA	NA	NA	NA	NA	NA	NA	NA	NA	NA	NA	NA	NA	NA	NA	NA	NA	NA	NA	NA	NA	NA	NA	NA	NA	NA	NA	NA	NA	NA	NA	NA	NA	NA	NA
dd_Smed_v6_1030_0_1	461	-0.244903	5.34006	0.0289071	-0.0906619	5.34006	0.47322	O15212	PFDN6	Prefoldin subunit 6	8.32e-22	115	39.13	Q03958	Pfdn6	Prefoldin subunit 6	4.08e-22	120	38.333	Q7SX94	pfdn6	Prefoldin subunit 6	1.25e-20	111	42.342	Q9VW56	Pfdn6	Probable prefoldin subunit 6	1.03e-15	111	37.838	P52554	pfd-6	Probable prefoldin subunit 6	3.54e-15	106	34.906	Q03958	Pfdn6	Prefoldin subunit 6	1.64e-21	120	38.333
dd_Smed_v6_10301_0_1	598	0.0567573	2.61444	0.830308	-0.0637362	2.61444	0.766934	Q6PI98	INO80C	INO80 complex subunit C	3.1e-21	103	46.602	Q8BHA0	Ino80c	INO80 complex subunit C	7.14e-21	103	45.631	F1R4X0	ino80c	INO80 complex subunit C	8.56e-23	103	43.689	Q9W3D4	CG12659	LD10749p	8.25e-16	88	39.773	NA	NA	NA	NA	NA	NA	F1R4X0	ino80c	INO80 complex subunit C	3.89e-22	103	43.689
dd_Smed_v6_10302_0_1	3842	0.180364	5.50891	0.0816302	0.715784	5.50891	3.22227e-23	Q99707	MTR	Methionine synthase	0	1259	63.463	A6H5Y3	Mtr	Methionine synthase	0	1261	62.966	A0A0G2KYU0	mtr	5-methyltetrahydrofolate-homocysteine methyltransferase	0	928	64.978	NA	NA	NA	NA	NA	NA	Q09582	metr-1	Probable methionine synthase	0	1257	60.859	Q99707	MTR	Methionine synthase	0	1259	63.463
dd_Smed_v6_10304_0_1	6566	0.00402802	5.52074	0.996044	0.0901595	5.52074	0.333192	O95477	ABCA1	ATP-binding cassette sub-family A member 1	0	1950	35.641	P41233	Abca1	ATP-binding cassette sub-family A member 1	0	1951	35.366	E7F2Y6	abca1b	ATP-binding cassette, sub-family A (ABC1), member 1B	0	1948	36.294	Q9VRG4	CG1718	CG1718, isoform B	5.48e-120	750	33.467	Q1RS86	abt-2	ABC Transporter family	2.6e-110	769	34.72	E7F2Y6	abca1b	ATP-binding cassette, sub-family A (ABC1), member 1B	0	1948	36.294
dd_Smed_v6_10305_0_1	1137	-0.0341867	2.16768	0.94579	-0.160581	2.16768	0.446304	NA	NA	NA	NA	NA	NA	NA	NA	NA	NA	NA	NA	NA	NA	NA	NA	NA	NA	NA	NA	NA	NA	NA	NA	NA	NA	NA	NA	NA	NA	NA	NA	NA	NA	NA	NA
dd_Smed_v6_10306_0_1	6767	0.140665	4.9805	0.615724	0.0530803	4.9805	0.849027	Q13439	GOLGA4	Golgin subfamily A member 4	3.57e-15	296	27.365	Q91VW5	Golga4	Golgin subfamily A member 4	8.51e-17	186	31.72	E7FEK9	golga4	Golgin A4	3.48e-13	201	28.856	Q8T8Q5	Golgin245	SD05887p	8.24e-09	93	34.409	NA	NA	NA	NA	NA	NA	Q91VW5	Golga4	Golgin subfamily A member 4	3.42e-16	186	31.72
dd_Smed_v6_10308_0_1	2503	-0.0410206	4.43364	0.792885	-0.187141	4.43364	0.0249031	NA	NA	NA	NA	NA	NA	NA	NA	NA	NA	NA	NA	NA	NA	NA	NA	NA	NA	NA	NA	NA	NA	NA	NA	NA	NA	NA	NA	NA	NA	NA	NA	NA	NA	NA	NA
dd_Smed_v6_10309_0_1	776	-0.237879	2.73004	0.112768	-0.0217383	2.73004	0.913104	O96011	PEX11B	Peroxisomal membrane protein 11B	1.81e-05	94	30.851	Q9Z210	Pex11b	Peroxisomal membrane protein 11B	2.01e-05	94	30.851	Q0P453	pex11b	Peroxisomal biogenesis factor 11 beta	1.25e-07	94	31.915	NA	NA	NA	NA	NA	NA	NA	NA	NA	NA	NA	NA	Q0P453	pex11b	Peroxisomal biogenesis factor 11 beta	5.71e-07	94	31.915
dd_Smed_v6_1031_0_1	2413	-0.286901	7.95732	0.00365733	-0.408354	7.95732	1.74221e-06	G3V1D3	DPP3	Dipeptidyl peptidase 3	0	722	48.199	Q99KK7	Dpp3	Dipeptidyl peptidase 3	0	715	47.972	Q6DI20	dpp3	Dipeptidyl peptidase 3	0	731	47.606	Q9VHR8	DppIII	Dipeptidyl peptidase 3	0	697	45.481	G5ECW7	dpt-1	Dipeptidyl peptidase 3	0	714	44.958	G3V1D3	DPP3	Dipeptidyl peptidase 3	0	722	48.199
dd_Smed_v6_10310_0_1	1771	0.0704681	4.40402	0.653533	0.260387	4.40402	0.00285475	Q9UG56	PISD	Phosphatidylserine decarboxylase proenzyme, mitochondrial	2.07e-86	363	41.047	Q8BSF4	Pisd	Phosphatidylserine decarboxylase proenzyme, mitochondrial	7.73e-86	363	41.873	NA	NA	NA	NA	NA	NA	NA	NA	NA	NA	NA	NA	NA	NA	NA	NA	NA	NA	Q9UG56	PISD	Phosphatidylserine decarboxylase proenzyme, mitochondrial	9.16e-86	363	41.047
dd_Smed_v6_10311_0_1	4184	0.133135	5.17483	0.246885	0.0765913	5.17483	0.496558	A0A0A0MR81	BPTF	Nucleosome-remodeling factor subunit BPTF	3.13e-74	335	38.209	E5D6T0	Bptf	Bromodomain PHD finger transcription factor splice variant	2.71e-104	742	32.075	E7F750	phf21ab	PHD finger protein 21Ab	4.41e-13	46	60.87	Q9W0T1	E(bx)	Nucleosome-remodeling factor subunit NURF301	1.07e-86	696	30.172	Q6BER5	nurf-1	Nucleosome-remodeling factor subunit NURF301-like	6.36e-51	728	25	E5D6T0	Bptf	Bromodomain PHD finger transcription factor splice variant	1.09e-103	742	32.075
dd_Smed_v6_10312_0_1	1315	-0.268904	2.64253	0.0815245	-0.303937	2.64253	0.0203217	NA	NA	NA	NA	NA	NA	NA	NA	NA	NA	NA	NA	NA	NA	NA	NA	NA	NA	NA	NA	NA	NA	NA	NA	NA	NA	NA	NA	NA	NA	NA	NA	NA	NA	NA	NA
dd_Smed_v6_10313_0_1	458	0.379333	4.21446	0.000294551	0.301122	4.21446	0.00317861	Q9H8M5	CNNM2	Metal transporter CNNM2	5.56e-05	60	36.667	Q69ZF7	Cnnm4	Metal transporter CNNM4	3.68e-05	60	41.667	F1Q7I7	cnnm4b	Cyclin and CBS domain divalent metal cation transport mediator 4b	0.000132	60	36.667	A0A0B7P9G0	uex	Unextended, isoform E	2.11e-05	60	36.667	NA	NA	NA	NA	NA	NA	A0A0B7P9G0	uex	Unextended, isoform E	9.56e-05	60	36.667
dd_Smed_v6_10314_0_1	2220	-0.0186236	5.32938	0.919381	-0.0449732	5.32938	0.675501	NA	NA	NA	NA	NA	NA	NA	NA	NA	NA	NA	NA	NA	NA	NA	NA	NA	NA	NA	NA	NA	NA	NA	NA	NA	NA	NA	NA	NA	NA	NA	NA	NA	NA	NA	NA
dd_Smed_v6_10315_0_1	4734	-0.00656491	5.64395	0.98777	-0.152545	5.64395	0.110795	Q8IVV2	LOXHD1	Lipoxygenase homology domain-containing protein 1	4.52e-41	314	34.713	C8YR32	Loxhd1	Lipoxygenase homology domain-containing protein 1	2.55e-39	314	35.032	F1QRP6	loxhd1a	Lipoxygenase homology domains 1a	3.64e-40	314	36.306	Q7PLI7	CG17528	Serine/threonine-protein kinase CG17528	4.16e-08	266	24.06	Q95QC4	zyg-8	Serine/threonine-protein kinase zyg-8	4.62e-14	255	26.275	Q8IVV2	LOXHD1	Lipoxygenase homology domain-containing protein 1	2e-40	314	34.713
dd_Smed_v6_10316_0_1	1045	-0.15105	3.09315	0.444068	-0.093405	3.09315	0.622864	Q15546	MMD	Monocyte to macrophage differentiation factor	1.24e-52	221	43.439	Q9CQY7	Mmd	Monocyte to macrophage differentiation factor	1.7e-52	221	43.439	D3YLD5	mmd	Monocyte to macrophage differentiation-associated	9.53e-55	221	43.891	Q9W3S5	CG4615	CG4615	1.81e-45	235	36.596	NA	NA	NA	NA	NA	NA	D3YLD5	mmd	Monocyte to macrophage differentiation-associated	4.33e-54	221	43.891
dd_Smed_v6_10318_0_1	1221	-0.434037	3.6433	4.93874e-06	-0.940781	3.6433	2.37977e-25	O75112	LDB3	LIM domain-binding protein 3	8.27e-40	193	38.86	Q9JKS4	Ldb3	LIM domain-binding protein 3	1.63e-38	183	39.344	Q4ZGK7	ldb3a	Cypher/ZASP splice variant 3 alpha	1.48e-40	194	38.144	A1ZA47	Zasp52	PDZ and LIM domain protein Zasp	1.89e-41	179	39.665	G5EFL5	alp-1	ALP/Enigma encoding	1.19e-47	206	39.32	G5EFL5	alp-1	ALP/Enigma encoding	1.41e-46	206	39.32
dd_Smed_v6_10319_0_1	3165	0.145805	5.04547	0.193255	0.2447	5.04547	0.00356031	Q9P1Q0	VPS54	Vacuolar protein sorting-associated protein 54	2.31e-50	378	34.127	Q5SPW0	Vps54	Vacuolar protein sorting-associated protein 54	1.82e-50	378	34.392	NA	NA	NA	NA	NA	NA	Q9VLC0	scat	Vacuolar protein sorting-associated protein 54	1.82e-96	1000	27.9	D7SFN0	vps-54	Related to yeast Vacuolar Protein Sorting factor	6.26e-28	388	29.639	Q9VLC0	scat	Vacuolar protein sorting-associated protein 54	8.26e-96	1000	27.9
dd_Smed_v6_1032_0_1	2409	-0.0164007	8.41257	0.947907	-0.0464035	8.41257	0.740701	Q96BA8	CREB3L1	Cyclic AMP-responsive element-binding protein 3-like protein 1	3.65e-34	131	57.252	Q9Z125	Creb3l1	Cyclic AMP-responsive element-binding protein 3-like protein 1	3.92e-35	131	58.015	A1L224	creb3l2	Cyclic AMP-responsive element-binding protein 3-like protein 2	5.35e-32	142	56.338	P29747	CrebA	Cyclic AMP response element-binding protein A	1.59e-27	103	66.99	O44743	let-607	Uncharacterized protein	8.21e-17	135	42.963	Q9Z125	Creb3l1	Cyclic AMP-responsive element-binding protein 3-like protein 1	1.58e-34	131	58.015
dd_Smed_v6_10320_0_1	1019	-0.396028	10.3752	0.0112346	-0.0867519	10.3752	0.671179	Q9H165	BCL11A	B-cell lymphoma/leukemia 11A	1.47e-36	99	65.657	Q99PV8	Bcl11b	B-cell lymphoma/leukemia 11B	9.71e-36	83	72.289	A2BE84	bcl11ab	B-cell CLL/lymphoma 11Ab	2.63e-36	83	73.494	A0A023GPJ3	CG9650	CG9650, isoform J	3e-42	97	71.134	A9D4E4	bcl-11	Mammalian BCL (B cell lymphoma) gene homologs	2.64e-35	112	57.143	A0A023GPJ3	CG9650	CG9650, isoform J	1.36e-41	97	71.134
dd_Smed_v6_10322_0_1	1990	-0.0754152	4.83466	0.592528	-0.192316	4.83466	0.0326548	Q05901	CHRNB3	Neuronal acetylcholine receptor subunit beta-3	1.77e-52	362	33.978	Q9R0W9	Chrna6	Neuronal acetylcholine receptor subunit alpha-6	6.75e-53	532	25.94	F1QKS3	chrnb3a	Cholinergic receptor, nicotinic, beta polypeptide 3a	4.13e-55	367	34.332	P04755	nAChRbeta1	Acetylcholine receptor subunit beta-like 1	7.93e-56	380	33.421	Q93149	acr-3	Acetylcholine receptor subunit beta-type acr-3	6.11e-51	356	33.146	P04755	nAChRbeta1	Acetylcholine receptor subunit beta-like 1	3.6e-55	380	33.421
dd_Smed_v6_10323_0_1	1400	-0.261198	4.3902	0.00876664	-0.13687	4.3902	0.189649	Q9UQB9	AURKC	Aurora kinase C	8.09e-75	179	48.603	P97477	Aurka	Aurora kinase A	2.55e-73	152	57.895	Q6NW76	aurkb	Aurora kinase B	4.26e-70	166	54.217	Q27393	aurA	Aurora	5.72e-60	181	48.619	O01427	air-2	Aurora/IPL1-related protein kinase 2	6.44e-70	171	54.386	Q9UQB9	AURKC	Aurora kinase C	3.42e-74	179	48.603
dd_Smed_v6_10324_0_1	1266	-0.167856	3.05787	0.247385	-0.334769	3.05787	0.0018012	NA	NA	NA	NA	NA	NA	Q8C790	Fam221a	Protein FAM221A	1.4e-109	308	50.974	Q5BJC9	fam221a	Zgc:112024	1.08e-79	214	50.935	NA	NA	NA	NA	NA	NA	NA	NA	NA	NA	NA	NA	Q8C790	Fam221a	Protein FAM221A	5.62e-109	308	50.974
dd_Smed_v6_103248_0_1	254	-0.00116673	0.333204	1	-0.20243	0.333204	0.629975	P08237	PFKM	ATP-dependent 6-phosphofructokinase, muscle type	2.49e-19	59	67.797	P47857	Pfkm	ATP-dependent 6-phosphofructokinase, muscle type	2.3e-19	59	67.797	NA	NA	NA	NA	NA	NA	P52034	Pfk	ATP-dependent 6-phosphofructokinase	3.02e-21	62	67.742	NA	NA	NA	NA	NA	NA	P52034	Pfk	ATP-dependent 6-phosphofructokinase	1.37e-20	62	67.742
dd_Smed_v6_10325_0_1	1534	0.113984	3.50966	0.504498	-0.0399891	3.50966	0.852728	O43603	GALR2	Galanin receptor type 2	1.82e-47	391	31.202	O88854	Galr2	Galanin receptor type 2	6.35e-46	322	33.54	E7F7V7	galr2b	Galanin receptor 2b	8.43e-49	335	30.448	Q9U721	AstA-R1	Allatostatin A receptor 1, isoform B	1.45e-56	311	40.514	Q23497	npr-9	Galanin-like G-protein coupled receptor npr-9	8.41e-46	297	34.343	Q9U721	AstA-R1	Allatostatin A receptor 1, isoform B	6.56e-56	311	40.514
dd_Smed_v6_10326_0_1	862	-0.0133935	2.30028	1	0.136859	2.30028	0.60143	NA	NA	NA	NA	NA	NA	NA	NA	NA	NA	NA	NA	NA	NA	NA	NA	NA	NA	NA	NA	NA	NA	NA	NA	NA	NA	NA	NA	NA	NA	NA	NA	NA	NA	NA	NA
dd_Smed_v6_10327_0_1	638	-0.0945375	2.333	0.781316	-0.289539	2.333	0.167048	Q8IXY8	PPIL6	Peptidyl-prolyl cis-trans isomerase-like 6	1.95e-50	136	55.147	A2AR02	Ppig	Peptidyl-prolyl cis-trans isomerase G	8.54e-34	134	47.761	F1R3N5	ppil6	Peptidylprolyl isomerase (cyclophilin)-like 6	2.86e-54	141	58.865	Q8IGV4	Moca-cyp	RE23622p	5.91e-34	134	50	P52011	cyn-3	Peptidyl-prolyl cis-trans isomerase 3	5.87e-36	136	43.382	F1R3N5	ppil6	Peptidylprolyl isomerase (cyclophilin)-like 6	1.3e-53	141	58.865
dd_Smed_v6_10328_0_1	527	0.128203	3.47772	0.691722	0.618652	3.47772	0.000343771	NA	NA	NA	NA	NA	NA	Q99PM6	Tro	Cell adhesion protein trophinin	1.1e-12	110	27.273	NA	NA	NA	NA	NA	NA	NA	NA	NA	NA	NA	NA	NA	NA	NA	NA	NA	NA	Q99PM6	Tro	Cell adhesion protein trophinin	4.44e-12	110	27.273
dd_Smed_v6_10329_0_1	1095	-0.00810299	2.55549	0.998831	0.193283	2.55549	0.174818	Q8NFH5	NUP35	Nucleoporin NUP53	1.28e-22	91	43.956	Q8R4R6	Nup35	Nucleoporin NUP53	1.52e-22	91	43.956	Q6P6X9	nup35	Nucleoporin NUP53	1.14e-23	80	48.75	Q9VWS2	CG6540	Nucleoporin NUP53	2.9e-13	362	23.481	Q09601	npp-19	Nucleoporin NUP53	7.73e-15	81	39.506	Q6P6X9	nup35	Nucleoporin NUP53	5.2e-23	80	48.75
dd_Smed_v6_1033_0_1	764	-0.16474	6.12757	0.287584	0.196496	6.12757	0.105856	Q6NZ44	FTH1	Ferritin	8.4e-73	173	61.272	P09528	Fth1	Ferritin heavy chain	2.07e-70	170	62.353	Q9DDT0	fth1a	Ferritin	1.08e-75	172	63.372	Q9VYH1	Fer3HCH	Ferritin	3.26e-46	165	44.848	Q9TYS3	ftn-2	Ferritin	1.6e-67	169	60.947	Q9DDT0	fth1a	Ferritin	4.92e-75	172	63.372
dd_Smed_v6_10330_0_1	3997	0.116823	4.83067	0.289168	0.146297	4.83067	0.0900215	Q0VG75	XPO4	Exportin 4	2.23e-13	751	18.908	Q9ESJ0	Xpo4	Exportin-4	2.36e-13	751	18.642	Q802D3	xpo4	Exportin-4	4.24e-13	682	19.795	NA	NA	NA	NA	NA	NA	Q95XI7	CELE_Y69A2AR.16	Uncharacterized protein	1.52e-11	302	22.185	Q9ESJ0	Xpo4	Exportin-4	9.47e-13	751	18.642
dd_Smed_v6_10331_0_1	1182	0.107577	4.32278	0.472495	0.0629402	4.32278	0.647632	NA	NA	NA	NA	NA	NA	NA	NA	NA	NA	NA	NA	NA	NA	NA	NA	NA	NA	NA	NA	NA	NA	NA	NA	NA	NA	NA	NA	NA	NA	NA	NA	NA	NA	NA	NA
dd_Smed_v6_10333_0_1	520	0.0799043	2.64633	0.764023	-0.0778525	2.64633	0.71697	NA	NA	NA	NA	NA	NA	E9PV59	Inafm1	InaF motif-containing 1	0.000161	31	58.065	Q0P4C1	zgc:153157	Zgc:153157	3.81e-08	44	61.364	A8JUS1	inaF-D	InaF-D	7.56e-05	41	51.22	NA	NA	NA	NA	NA	NA	Q0P4C1	zgc:153157	Zgc:153157	1.74e-07	44	61.364
dd_Smed_v6_103336_0_1	267	0.00229959	-0.00598066	1	-0.411352	-0.00598066	0.231931	P48454	PPP3CC	Serine/threonine-protein phosphatase 2B catalytic subunit gamma isoform	1.39e-56	88	88.636	P48455	Ppp3cc	Serine/threonine-protein phosphatase 2B catalytic subunit gamma isoform	3.34e-56	88	88.636	E7F169	ppp3cb	Serine/threonine-protein phosphatase	2.15e-55	88	87.5	Q27889	Pp2B-14D	Serine/threonine-protein phosphatase 2B catalytic subunit 2	6.18e-55	88	87.5	Q0G819	tax-6	Serine/threonine-protein phosphatase 2B catalytic subunit	7.02e-56	88	88.636	P48454	PPP3CC	Serine/threonine-protein phosphatase 2B catalytic subunit gamma isoform	6.16e-56	88	88.636
dd_Smed_v6_10334_0_1	2147	0.0608413	5.11686	0.606958	-0.063467	5.11686	0.498605	P06276	BCHE	Cholinesterase	1.75e-102	608	34.539	P21836	Ache	Acetylcholinesterase	5.71e-101	596	34.228	Q9DDE3	ache	Acetylcholinesterase	5.36e-102	605	35.868	P07140	Ace	Acetylcholinesterase	4.33e-85	617	30.794	P38433	ace-1	Acetylcholinesterase 1	1.77e-113	572	37.413	P38433	ace-1	Acetylcholinesterase 1	2.09e-112	572	37.413
dd_Smed_v6_10335_0_1	1631	-0.0201182	3.80278	0.960831	0.0760819	3.80278	0.660154	Q12834	CDC20	Cell division cycle protein 20 homolog	1.51e-37	432	26.389	Q9JJ66	Cdc20	Cell division cycle protein 20 homolog	1.78e-36	354	27.401	Q6PFM9	wdr48	WD repeat-containing protein 48	6.03e-07	194	24.742	Q6NR32	fzy	RE39287p	3.47e-39	436	26.376	Q09649	fzr-1	FiZzy Related family	4.52e-27	329	28.267	Q6NR32	fzy	RE39287p	1.57e-38	436	26.376
dd_Smed_v6_10336_0_1	2601	0.0338525	3.83453	0.862952	0.0908545	3.83453	0.435499	Q12788	TBL3	Transducin beta-like protein 3	1.41e-67	830	25.783	Q8C4J7	Tbl3	Transducin beta-like protein 3	4.85e-75	825	26.061	Q5U3Q5	tbl3	Zgc:101778	8.71e-69	828	25	Q7JQT9	CG1671	CG1671	1.29e-47	850	23.647	O18215	CELE_Y53C12B.1	Uncharacterized protein	6.81e-47	749	23.231	Q8C4J7	Tbl3	Transducin beta-like protein 3	1.95e-74	825	26.061
dd_Smed_v6_10337_0_1	2279	-0.136379	4.16265	0.231485	-0.174754	4.16265	0.0512307	O94826	TOMM70	Mitochondrial import receptor subunit TOM70	1.43e-25	328	29.268	Q9CZW5	Tomm70	Mitochondrial import receptor subunit TOM70	2.83e-22	328	28.049	Q5U3P1	ttc1	Zgc:101838	4.68e-06	110	31.818	Q8MT29	Tom70	RE66761p	7.54e-17	338	25.444	NA	NA	NA	NA	NA	NA	O94826	TOMM70	Mitochondrial import receptor subunit TOM70	6.33e-25	328	29.268
dd_Smed_v6_10338_0_1	2920	0.0794433	4.19832	0.559545	0.125524	4.19832	0.201317	P09874	PARP1	Poly [ADP-ribose] polymerase 1	0	1012	41.502	P11103	Parp1	Poly [ADP-ribose] polymerase 1	0	1009	41.13	Q5RHR0	parp1	Poly [ADP-ribose] polymerase	0	1014	40.533	P35875	Parp	Poly [ADP-ribose] polymerase	0	1005	38.109	Q9N4H4	pme-1	Poly(ADP-ribose) polymerase pme-1	1.39e-114	507	39.25	Q5RHR0	parp1	Poly [ADP-ribose] polymerase	0	1014	40.533
dd_Smed_v6_10339_0_1	3001	0.11579	4.0478	0.367346	-0.050087	4.0478	0.731281	Q56UN5	MAP3K19	Mitogen-activated protein kinase kinase kinase 19	9.42e-59	304	38.158	E9Q3S4	Map3k19	Mitogen-activated protein kinase kinase kinase 19	8.85e-59	316	37.975	B0S8J3	map3k19	Mitogen-activated protein kinase kinase kinase 19	5.16e-62	290	39.31	Q9VEN3	GckIII	FI20177p1	3.34e-41	291	33.333	H2L099	gck-1	Germinal center kinase 1	1.12e-39	306	31.046	B0S8J3	map3k19	Mitogen-activated protein kinase kinase kinase 19	2.35e-61	290	39.31
dd_Smed_v6_1034_0_1	2381	0.0155056	8.12469	0.947682	0.0696937	8.12469	0.567057	P26196	DDX6	Probable ATP-dependent RNA helicase DDX6	0	430	68.14	P54823	Ddx6	Probable ATP-dependent RNA helicase DDX6	0	411	70.073	E7FD91	ddx6	DEAD (Asp-Glu-Ala-Asp) box helicase 6	0	406	70.443	P23128	me31B	Putative ATP-dependent RNA helicase me31b	0	427	67.447	Q95YF3	cgh-1	ATP-dependent RNA helicase cgh-1	0	402	68.905	P23128	me31B	Putative ATP-dependent RNA helicase me31b	0	427	67.447
dd_Smed_v6_10340_0_1	3528	0.123979	4.83484	0.219755	0.244981	4.83484	0.000683836	Q8IY37	DHX37	Probable ATP-dependent RNA helicase DHX37	1.07e-92	621	33.333	Q6NZL1	Dhx37	DEAH (Asp-Glu-Ala-His) box polypeptide 37	2.25e-100	619	34.895	A2RV37	dhx37	Zgc:158802 protein	1.74e-85	288	54.167	O46072	kz	Probable ATP-dependent RNA helicase kurz	3.11e-106	605	36.198	P34305	rha-2	Putative ATP-dependent RNA helicase rha-2	2.36e-99	604	34.106	O46072	kz	Probable ATP-dependent RNA helicase kurz	1.41e-105	605	36.198
dd_Smed_v6_10341_0_1	1329	0.118857	2.629	0.632642	0.115888	2.629	0.558873	NA	NA	NA	NA	NA	NA	NA	NA	NA	NA	NA	NA	NA	NA	NA	NA	NA	NA	NA	NA	NA	NA	NA	NA	NA	NA	NA	NA	NA	NA	NA	NA	NA	NA	NA	NA
dd_Smed_v6_10342_0_1	1810	-0.322502	3.33799	0.0145637	-0.590046	3.33799	9.86048e-08	H3BLT9	NLRC3	NOD3 protein, isoform CRA_d	1.15e-12	232	27.155	F6QBN8	Lrrc74a	Leucine-rich repeat-containing 74A	7.7e-37	409	28.362	F1QVM0	nod1	Nucleotide-binding oligomerization domain-containing 1	2.57e-05	197	22.843	NA	NA	NA	NA	NA	NA	NA	NA	NA	NA	NA	NA	F6QBN8	Lrrc74a	Leucine-rich repeat-containing 74A	3.1e-36	409	28.362
dd_Smed_v6_10343_0_1	1664	-0.0756686	4.81002	0.602073	-0.0262307	4.81002	0.861615	Q86SK3	CYP3A43/CYP3A4	Cytochrome P450	8.24e-99	503	36.382	Q64464	Cyp3a13	Cytochrome P450 3A13	2.93e-103	506	36.957	B3DKP5	cyp3a65	Cytochrome P450, family 3, subfamily A, polypeptide 65	3.37e-92	500	36.4	Q9V4U7	Cyp6a14	Probable cytochrome P450 6a14	1.93e-64	503	31.809	Q27476	cyp-25a2	CYtochrome P450 family	1.15e-57	482	29.253	Q64464	Cyp3a13	Cytochrome P450 3A13	1.18e-102	506	36.957
dd_Smed_v6_10346_0_1	1414	-0.349535	3.77369	0.00848289	-0.579628	3.77369	3.34591e-07	Q6ZV65	FAM47E	Protein FAM47E	5.46e-24	386	26.166	D3YWC7	Fam47e	Family with sequence similarity 47, member E	4.03e-20	396	25	A0PJQ6	zgc:158260	Zgc:158260	1.39e-30	408	28.676	NA	NA	NA	NA	NA	NA	NA	NA	NA	NA	NA	NA	A0PJQ6	zgc:158260	Zgc:158260	6.33e-30	408	28.676
dd_Smed_v6_10347_0_1	1722	0.153925	4.30334	0.180841	0.162215	4.30334	0.0920581	Q7Z3B4	NUP54	Nucleoporin p54	9.39e-57	440	30.682	Q8BTS4	Nup54	Nuclear pore complex protein Nup54	2.89e-60	434	31.106	Q6NYN9	nup54	Zgc:77551	9.79e-19	218	27.523	Q9V6B9	Nup54	Probable nucleoporin Nup54	3.79e-46	423	29.787	Q9U3C1	npp-1	Nuclear Pore complex Protein	3.27e-12	265	24.151	Q8BTS4	Nup54	Nuclear pore complex protein Nup54	1.16e-59	434	31.106
dd_Smed_v6_10348_0_1	1384	0.139524	3.98981	0.223137	0.218992	3.98981	0.0102989	NA	NA	NA	NA	NA	NA	NA	NA	NA	NA	NA	NA	NA	NA	NA	NA	NA	NA	NA	NA	NA	NA	NA	NA	NA	NA	NA	NA	NA	NA	NA	NA	NA	NA	NA	NA
dd_Smed_v6_10349_0_1	1087	-0.18217	3.22913	0.256475	-0.0582978	3.22913	0.747893	Q8N2K0	ABHD12	Monoacylglycerol lipase ABHD12	4.07e-53	263	37.262	Q99LR1	Abhd12	Monoacylglycerol lipase ABHD12	3.38e-50	263	36.122	Q08C93	abhd12	Monoacylglycerol lipase ABHD12	3.85e-52	257	38.521	Q9VBX8	CG33096	IP15857p	1.29e-05	204	25.49	NA	NA	NA	NA	NA	NA	Q8N2K0	ABHD12	Monoacylglycerol lipase ABHD12	1.8e-52	263	37.262
dd_Smed_v6_1035_1_1	5651	-0.075402	8.41455	0.625539	-0.0723044	8.41455	0.566134	B5MC15	CBLB	Cas-Br-M (Murine) ecotropic retroviral transforming sequence b, isoform CRA_a	2.74e-51	403	31.266	Q3TTA7	Cblb	E3 ubiquitin-protein ligase CBL-B	8.49e-51	403	31.266	F1QI90	cbl	Cbl proto-oncogene, E3 ubiquitin protein ligase	2.92e-52	407	30.221	O46034	Cbl	Cbl protein	6.42e-53	406	30.049	Q6ABG8	sli-1	Suppressor of LIneage defect	5e-42	482	26.763	O46034	Cbl	Cbl protein	2.91e-52	406	30.049
dd_Smed_v6_10350_0_1	1010	-0.140483	2.86626	0.647542	0.00354199	2.86626	0.998613	NA	NA	NA	NA	NA	NA	NA	NA	NA	NA	NA	NA	NA	NA	NA	NA	NA	NA	NA	NA	NA	NA	NA	NA	NA	NA	NA	NA	NA	NA	NA	NA	NA	NA	NA	NA
dd_Smed_v6_10351_0_1	835	0.124201	2.46804	0.670825	0.538959	2.46804	0.000369883	NA	NA	NA	NA	NA	NA	NA	NA	NA	NA	NA	NA	NA	NA	NA	NA	NA	NA	NA	NA	NA	NA	NA	NA	NA	NA	NA	NA	NA	NA	NA	NA	NA	NA	NA	NA
dd_Smed_v6_10352_0_1	1812	0.113007	4.18361	0.475681	0.385144	4.18361	5.52906e-05	NA	NA	NA	NA	NA	NA	NA	NA	NA	NA	NA	NA	NA	NA	NA	NA	NA	NA	NA	NA	NA	NA	NA	NA	NA	NA	NA	NA	NA	NA	NA	NA	NA	NA	NA	NA
dd_Smed_v6_10354_0_1	2011	-0.0475315	3.69494	0.78346	0.139192	3.69494	0.156792	Q9UMX1	SUFU	Suppressor of fused homolog	6.74e-95	461	36.443	Q9Z0P7	Sufu	Suppressor of fused homolog	1.29e-94	461	36.443	A9JRW8	sufu	Suppressor of fused homolog	3.79e-94	459	36.819	Q27279	Su(fu)	Suppressor of fused homolog	1.79e-70	436	33.716	NA	NA	NA	NA	NA	NA	Q9UMX1	SUFU	Suppressor of fused homolog	2.98e-94	461	36.443
dd_Smed_v6_10355_0_1	1097	-0.144135	4.55564	0.175636	-0.0740186	4.55564	0.491671	P78417	GSTO1	Glutathione S-transferase omega-1	2.31e-18	215	27.907	O09131	Gsto1	Glutathione S-transferase omega-1	6.71e-19	237	25.738	F1QN72	gsto1	Glutathione S-transferase omega 1	4.06e-23	232	29.741	Q9VSL4	GstO2	Glutathione S transferase O2, isoform B	3.52e-25	234	27.35	P34345	gsto-1	Glutathione transferase omega-1	1.52e-17	214	23.832	Q9VSL4	GstO2	Glutathione S transferase O2, isoform B	1.59e-24	234	27.35
dd_Smed_v6_10356_0_1	1706	0.122779	4.24913	0.252413	0.480821	4.24913	4.50076e-13	NA	NA	NA	NA	NA	NA	NA	NA	NA	NA	NA	NA	NA	NA	NA	NA	NA	NA	NA	NA	NA	NA	NA	NA	NA	NA	NA	NA	NA	NA	NA	NA	NA	NA	NA	NA
dd_Smed_v6_10357_0_1	1819	0.0502434	3.82455	0.785474	0.214932	3.82455	0.0342394	O94923	GLCE	D-glucuronyl C5-epimerase	4.3e-78	494	37.449	Q9EPS3	Glce	D-glucuronyl C5-epimerase	7.94e-79	508	35.039	Q29RD8	glcea	Glucuronic acid epimerase a	1.21e-80	565	33.274	NA	NA	NA	NA	NA	NA	P46555	hse-5	D-glucuronyl C5-epimerase	8.37e-73	608	31.086	Q29RD8	glcea	Glucuronic acid epimerase a	5.49e-80	565	33.274
dd_Smed_v6_10359_0_1	1517	0.064861	4.29808	0.680375	-0.197582	4.29808	0.0326335	NA	NA	NA	NA	NA	NA	NA	NA	NA	NA	NA	NA	NA	NA	NA	NA	NA	NA	NA	NA	NA	NA	NA	NA	NA	NA	NA	NA	NA	NA	NA	NA	NA	NA	NA	NA
dd_Smed_v6_1036_0_1	856	-0.162724	6.29256	0.223855	-0.0853322	6.29256	0.524598	Q13404	UBE2V1	Ubiquitin-conjugating enzyme E2 variant 1	1.75e-48	135	53.333	Q9D2M8	Ube2v2	Ubiquitin-conjugating enzyme E2 variant 2	5.44e-48	135	50.37	Q6PEH5	ube2v2	Ubiquitin-conjugating enzyme E2 variant 2	2.23e-49	135	52.593	Q8IGH9	Uev1A	RH13862p	2.16e-51	137	53.285	O45495	uev-1	Ubiquitin-conjugating enzyme E2 variant 1	1.51e-52	136	58.088	O45495	uev-1	Ubiquitin-conjugating enzyme E2 variant 1	1.79e-51	136	58.088
dd_Smed_v6_10360_0_1	1419	-0.261173	3.28078	0.0320694	-0.0232525	3.28078	0.918461	Q6NZY4	ZCCHC8	Zinc finger CCHC domain-containing protein 8	2.31e-16	134	34.328	Q9CYA6	Zcchc8	Zinc finger CCHC domain-containing protein 8	8.73e-17	99	37.374	NA	NA	NA	NA	NA	NA	Q2PE14	CG4622	Zinc finger CCHC domain-containing protein 8 homolog	3.89e-17	104	42.308	NA	NA	NA	NA	NA	NA	Q2PE14	CG4622	Zinc finger CCHC domain-containing protein 8 homolog	1.76e-16	104	42.308
dd_Smed_v6_10361_0_1	1486	0.0234631	4.35044	0.894677	0.177383	4.35044	0.0360025	NA	NA	NA	NA	NA	NA	NA	NA	NA	NA	NA	NA	NA	NA	NA	NA	NA	NA	NA	NA	NA	NA	NA	NA	NA	NA	NA	NA	NA	NA	NA	NA	NA	NA	NA	NA
dd_Smed_v6_10362_1_1	1502	-0.0992488	3.53677	0.586072	0.192183	3.53677	0.103062	B5MCW3	BRD8	Bromodomain-containing protein 8	9.42e-22	125	41.6	Q8R3B7	Brd8	Bromodomain-containing protein 8	1.15e-21	125	41.6	A0A0R4I9S1	brd8	Bromodomain-containing 8	3.26e-24	127	42.52	Q9VAM5	Brd8	Bromodomain containing 8	1.2e-11	131	34.351	NA	NA	NA	NA	NA	NA	A0A0R4I9S1	brd8	Bromodomain-containing 8	1.48e-23	127	42.52
dd_Smed_v6_10363_0_1	571	0.246014	1.38243	0.458103	0.188354	1.38243	0.502941	NA	NA	NA	NA	NA	NA	NA	NA	NA	NA	NA	NA	NA	NA	NA	NA	NA	NA	NA	NA	NA	NA	NA	NA	NA	NA	NA	NA	NA	NA	NA	NA	NA	NA	NA	NA
dd_Smed_v6_10364_0_1	900	-0.453979	2.44119	0.000675207	-0.416914	2.44119	0.000809479	Q8N4T8	CBR4	Carbonyl reductase family member 4	3.11e-21	232	25.431	Q3U0B3	Dhrs11	Dehydrogenase/reductase SDR family member 11	1.91e-73	254	44.488	F1R5X7	dhrs11b	Dehydrogenase/reductase (SDR family) member 11b	2.51e-85	253	48.221	Q9VZ19	antdh	Antdh	1.62e-49	256	32.031	Q21929	dhs-21	L-xylulose reductase	1.9e-21	243	30.453	F1R5X7	dhrs11b	Dehydrogenase/reductase (SDR family) member 11b	1.14e-84	253	48.221
dd_Smed_v6_10365_0_1	1048	-0.121308	3.77157	0.427996	0.0994093	3.77157	0.442526	NA	NA	NA	NA	NA	NA	NA	NA	NA	NA	NA	NA	NA	NA	NA	NA	NA	NA	NA	NA	NA	NA	NA	NA	NA	NA	NA	NA	NA	NA	NA	NA	NA	NA	NA	NA
dd_Smed_v6_10366_0_1	1491	-0.317948	3.02869	0.0849596	-0.136235	3.02869	0.473015	O15374	SLC16A4	Monocarboxylate transporter 5	2.49e-05	206	26.214	Q8R0M8	Slc16a4	Monocarboxylate transporter 5	1.7e-05	187	25.668	B0S7K6	si:ch211-234h8.7	Si:ch211-234h8.7	8.27e-05	171	25.146	Q7JWI7	CG11665	RE60337p	2.45e-05	239	22.594	NA	NA	NA	NA	NA	NA	Q8R0M8	Slc16a4	Monocarboxylate transporter 5	6.85e-05	187	25.668
dd_Smed_v6_10368_0_1	666	-0.471799	2.56145	0.00987647	0.0201585	2.56145	0.947885	NA	NA	NA	NA	NA	NA	NA	NA	NA	NA	NA	NA	NA	NA	NA	NA	NA	NA	NA	NA	NA	NA	NA	NA	NA	NA	NA	NA	NA	NA	NA	NA	NA	NA	NA	NA
dd_Smed_v6_10369_0_1	6670	0.272678	5.49417	0.165196	0.0871569	5.49417	0.698609	Q7Z7A1	CNTRL	Centriolin	2.91e-47	327	37.615	A2AL36	Cntrl	Centriolin	5.21e-49	327	39.755	NA	NA	NA	NA	NA	NA	NA	NA	NA	NA	NA	NA	Q17692	C06A8.6	Uncharacterized protein	3.75e-07	105	35.238	A2AL36	Cntrl	Centriolin	2.09e-48	327	39.755
dd_Smed_v6_1037_0_1	1077	0.0969082	7.51482	0.483344	0.26972	7.51482	0.00211597	Q13637	RAB32	Ras-related protein Rab-32	9.2e-87	207	62.802	Q9CZE3	Rab32	Ras-related protein Rab-32	8.96e-87	207	63.285	Q6NYQ4	rab32a	RAB32a, member RAS oncogene family	1.02e-85	208	64.423	A1Z7S1	Rab32	FI09421p	4.33e-86	208	61.058	G5EBF0	glo-1	Gut granule LOss	6.45e-63	207	50.242	Q9CZE3	Rab32	Ras-related protein Rab-32	3.6e-86	207	63.285
dd_Smed_v6_10370_0_1	1134	0.108462	3.70853	0.533828	0.33859	3.70853	0.00141518	Q08752	PPID	Peptidyl-prolyl cis-trans isomerase D	2.06e-11	151	30.464	Q9CR16	Ppid	Peptidyl-prolyl cis-trans isomerase D	5.91e-13	151	31.788	F1QTJ8	fkbp16	Peptidylprolyl isomerase	3.36e-12	151	29.139	Q9VT21	Dmel\CG8336	CG8336, isoform A	7.1e-11	82	39.024	NA	NA	NA	NA	NA	NA	Q9CR16	Ppid	Peptidyl-prolyl cis-trans isomerase D	2.37e-12	151	31.788
dd_Smed_v6_10370_1_1	864	-0.0826926	0.560091	0.887698	-0.291805	0.560091	0.348534	NA	NA	NA	NA	NA	NA	NA	NA	NA	NA	NA	NA	NA	NA	NA	NA	NA	NA	NA	NA	NA	NA	NA	NA	NA	NA	NA	NA	NA	NA	NA	NA	NA	NA	NA	NA
dd_Smed_v6_10371_0_1	859	-0.0318703	2.00348	0.939338	-0.541735	2.00348	0.000896448	NA	NA	NA	NA	NA	NA	NA	NA	NA	NA	NA	NA	NA	NA	NA	NA	NA	NA	NA	NA	NA	NA	NA	NA	NA	NA	NA	NA	NA	NA	NA	NA	NA	NA	NA	NA
dd_Smed_v6_10372_0_1	1946	-0.0761021	3.9904	0.715152	-0.337198	3.9904	0.00342675	Q8N468	MFSD4A	Major facilitator superfamily domain-containing protein 4A	1.32e-36	483	26.087	Q6PDC8	Mfsd4a	Major facilitator superfamily domain-containing protein 4A	1.41e-38	463	26.35	Q7SXB7	mfsd4a	Major facilitator superfamily domain-containing protein 4A	2.31e-36	482	25.104	NA	NA	NA	NA	NA	NA	NA	NA	NA	NA	NA	NA	Q6PDC8	Mfsd4a	Major facilitator superfamily domain-containing protein 4A	5.66e-38	463	26.35
dd_Smed_v6_10373_0_1	1909	-0.0964866	5.08659	0.437054	-0.109705	5.08659	0.260389	Q96C11	FGGY	FGGY carbohydrate kinase domain-containing protein	2.2e-82	378	38.36	A2AJL3	Fggy	FGGY carbohydrate kinase domain-containing protein	2.43e-84	376	38.83	NA	NA	NA	NA	NA	NA	Q9VZJ8	Dmel\CG11594	RH40737p	1.74e-87	374	40.107	NA	NA	NA	NA	NA	NA	Q9VZJ8	Dmel\CG11594	RH40737p	7.89e-87	374	40.107
dd_Smed_v6_10374_0_1	3407	0.109217	5.34039	0.408922	0.316386	5.34039	0.000166749	A3KN83	SBNO1	Protein strawberry notch homolog 1	3.66e-143	448	51.116	Q689Z5	Sbno1	Protein strawberry notch homolog 1	2.67e-143	448	51.339	D6RUV4	sbno2a	Strawberry notch homologue 2a	0	1032	41.957	A8JUV0	sno	Protein strawberry notch	8.06e-145	463	50.972	O01737	let-765	Notch signaling pathway homolog-1	7.91e-150	563	44.227	D6RUV4	sbno2a	Strawberry notch homologue 2a	0	1032	41.957
dd_Smed_v6_10375_0_1	2285	0.275514	3.5743	0.0192574	0.289928	3.5743	0.00487062	Q4VX76	SYTL3	Synaptotagmin-like protein 3	9.86e-16	642	21.34	Q99N48	Sytl3	Synaptotagmin-like protein 3	4.52e-17	645	21.24	F1QR91	si:ch211-266g18.6	Si:ch211-266g18.6	1.69e-12	182	28.022	B7Z0K2	btsz	Bitesize, isoform F	1.52e-23	394	25.127	Q95QH7	snt-1	SyNapTotagmin	1.04e-09	186	24.731	B7Z0K2	btsz	Bitesize, isoform F	6.9e-23	394	25.127
dd_Smed_v6_10376_0_1	1270	0.200369	4.58445	0.013633	0.413921	4.58445	6.79122e-11	NA	NA	NA	NA	NA	NA	NA	NA	NA	NA	NA	NA	NA	NA	NA	NA	NA	NA	NA	NA	NA	NA	NA	NA	NA	NA	NA	NA	NA	NA	NA	NA	NA	NA	NA	NA
dd_Smed_v6_10377_0_1	3988	0.126692	4.80256	0.206926	0.146025	4.80256	0.0746381	O95163	IKBKAP	Elongator complex protein 1	9.6e-110	1062	27.966	Q7TT37	Ikbkap	Elongator complex protein 1	1.02e-92	1212	25.825	A0A0R4IJ07	ikbkap	Elongator complex protein 1	8.21e-59	416	32.692	Q9VGK7	Elp1	Putative elongator complex protein 1	5.41e-55	461	32.104	Q9N595	elpc-1	Elongator complex protein 1	2.23e-22	353	24.079	O95163	IKBKAP	Elongator complex protein 1	4.25e-109	1062	27.966
dd_Smed_v6_10378_0_1	2392	-0.121779	3.62307	0.470963	0.0669203	3.62307	0.66154	F8WAJ0	DDX31	RNA helicase	2.78e-130	547	39.854	Q6NZQ2	Ddx31	Probable ATP-dependent RNA helicase DDX31	3.03e-134	536	41.045	A2BFD2	ddx31	RNA helicase	9.56e-122	545	36.697	Q86B47	CG8611	Probable ATP-dependent RNA helicase CG8611	5.16e-120	545	40.55	O61815	B0511.6	RNA helicase	4.43e-70	501	33.932	Q6NZQ2	Ddx31	Probable ATP-dependent RNA helicase DDX31	1.22e-133	536	41.045
dd_Smed_v6_10379_0_1	2091	-0.0142503	4.315	0.962073	0.307943	4.315	0.00158588	NA	NA	NA	NA	NA	NA	NA	NA	NA	NA	NA	NA	NA	NA	NA	NA	NA	NA	P27398	sol	Calpain-D	0.000457	127	19.685	NA	NA	NA	NA	NA	NA	NA	NA	NA	NA	NA	NA
dd_Smed_v6_1038_0_1	940	0.0296584	7.07705	0.878727	0.134495	7.07705	0.1948	P35232	PHB	Prohibitin	8.23e-124	267	67.416	P67778	Phb	Prohibitin	2.14e-124	267	67.79	F1R9C6	phb2b	Prohibitin 2b	3.44e-84	234	54.701	P24156	l(2)37Cc	Protein l(2)37Cc	4.64e-126	246	68.293	Q9BKU4	phb-1	Mitochondrial prohibitin complex protein 1	3.14e-112	244	65.574	P24156	l(2)37Cc	Protein l(2)37Cc	2.11e-125	246	68.293
dd_Smed_v6_10380_0_1	3931	0.0429784	5.45215	0.752898	-0.115413	5.45215	0.167313	Q8IZJ1	UNC5B	Netrin receptor UNC5B	7.2e-88	1046	27.342	Q8K1S3	Unc5b	Netrin receptor UNC5B	2.12e-83	1017	26.942	B3DJI6	unc5b	Unc-5 homolog B (C. elegans)	7.57e-82	1023	26.882	Q95TU8	unc-5	Netrin receptor unc-5	1.11e-21	373	26.005	Q26261	unc-5	Netrin receptor unc-5	3.5e-43	1033	23.814	Q8IZJ1	UNC5B	Netrin receptor UNC5B	3.18e-87	1046	27.342
dd_Smed_v6_10381_0_1	440	0.0700981	2.10369	0.829978	0.83493	2.10369	2.63811e-12	NA	NA	NA	NA	NA	NA	NA	NA	NA	NA	NA	NA	NA	NA	NA	NA	NA	NA	NA	NA	NA	NA	NA	NA	NA	NA	NA	NA	NA	NA	NA	NA	NA	NA	NA	NA
dd_Smed_v6_10382_0_1	1820	0.161209	4.10381	0.138801	0.229371	4.10381	0.00745059	NA	NA	NA	NA	NA	NA	NA	NA	NA	NA	NA	NA	NA	NA	NA	NA	NA	NA	NA	NA	NA	NA	NA	NA	NA	NA	NA	NA	NA	NA	NA	NA	NA	NA	NA	NA
dd_Smed_v6_10386_0_1	874	0.0185286	2.77487	0.966519	-0.185468	2.77487	0.242604	Q13253	NOG	Noggin	4.17e-13	77	40.26	P97466	Nog	Noggin	4.33e-13	77	40.26	Q9W740	nog2	Noggin-2	7.14e-16	158	30.38	NA	NA	NA	NA	NA	NA	NA	NA	NA	NA	NA	NA	Q9W740	nog2	Noggin-2	3.25e-15	158	30.38
dd_Smed_v6_10387_0_1	1998	0.116504	4.53254	0.453208	0.490957	4.53254	6.73405e-08	P51787	KCNQ1	Potassium voltage-gated channel subfamily KQT member 1	4.01e-128	307	64.821	P97414	Kcnq1	Potassium voltage-gated channel subfamily KQT member 1	7.37e-130	315	64.127	A1L1U6	kcnq1	Potassium voltage-gated channel, KQT-like subfamily, member 1	2.35e-132	324	61.111	Q8IT87	KCNQ	Potassium channel	2.52e-130	493	42.596	B7FAS2	kqt-3	Potassium channel, KvQLT family	1.77e-164	562	47.509	B7FAS2	kqt-3	Potassium channel, KvQLT family	2.09e-163	562	47.509
dd_Smed_v6_10388_0_1	1281	-0.0638244	3.97545	0.741501	0.0970025	3.97545	0.473015	Q8N6M3	FITM2	Fat storage-inducing transmembrane protein 2	2.36e-36	246	34.553	P59266	Fitm2	Fat storage-inducing transmembrane protein 2	3.6e-37	246	34.146	Q52KL1	fitm2	Fat storage-inducing transmembrane protein 2	6.2e-26	257	29.183	Q9VRJ2	CG10671	FIT family protein CG10671	4.35e-38	322	27.95	Q5CZ37	fitm-2	FIT family protein fitm-2	1.24e-22	297	24.916	Q9VRJ2	CG10671	FIT family protein CG10671	1.97e-37	322	27.95
dd_Smed_v6_10389_0_1	709	-0.340726	1.9674	0.0639949	-0.0815666	1.9674	0.735414	NA	NA	NA	NA	NA	NA	NA	NA	NA	NA	NA	NA	B3F211	igfbp2b	Insulin-like growth factor-binding protein 2-B	0.000365	91	35.165	NA	NA	NA	NA	NA	NA	NA	NA	NA	NA	NA	NA	NA	NA	NA	NA	NA	NA
dd_Smed_v6_1039_0_1	1154	-0.177022	7.148	0.149061	-0.0490215	7.148	0.733915	P04792	HSPB1	Heat shock protein beta-1	0.000313	93	26.882	NA	NA	NA	NA	NA	NA	NA	NA	NA	NA	NA	NA	M9NHC5	CG14207	Uncharacterized protein, isoform C	2.64e-06	81	30.864	P06582	hsp-16.2	Heat shock protein Hsp-16.2	5.4e-07	95	28.421	P06582	hsp-16.2	Heat shock protein Hsp-16.2	6.37e-06	95	28.421
dd_Smed_v6_10390_0_1	2598	0.0973426	4.36105	0.459075	0.104493	4.36105	0.327038	Q99575	POP1	Ribonucleases P/MRP protein subunit POP1	7.08e-45	624	25.962	Q8K205	Pop1	Processing of 1, ribonuclease P/MRP family, (S. cerevisiae)	4.68e-31	204	37.745	NA	NA	NA	NA	NA	NA	Q7KVW2	l(1)G0045	FI18256p1	7.09e-26	174	35.632	Q11188	C05D11.9	Uncharacterized protein C05D11.9	1.31e-20	210	28.571	Q99575	POP1	Ribonucleases P/MRP protein subunit POP1	3.13e-44	624	25.962
dd_Smed_v6_10391_0_1	2077	0.0828486	5.14148	0.558047	-0.0467136	5.14148	0.726822	P35626	GRK3	Beta-adrenergic receptor kinase 2	0	580	61.724	Q99MK8	Grk2	Beta-adrenergic receptor kinase 1	0	575	60.348	B5LZ08	adrbk2	Protein-serine/threonine kinase	0	579	61.658	P32865	Gprk1	G protein-coupled receptor kinase 1	0	577	61.352	Q09639	grk-2	G protein-coupled receptor kinase 2	0	569	60.808	B5LZ08	adrbk2	Protein-serine/threonine kinase	0	579	61.658
dd_Smed_v6_10392_0_1	2685	0.0185313	4.85956	0.933359	-0.0296297	4.85956	0.84448	Q9BY41	HDAC8	Histone deacetylase 8	8.82e-48	220	42.273	Q8VH37	Hdac8	Histone deacetylase 8	1.57e-48	220	43.182	Q6P2A8	hdac1	Histone deacetylase	2.34e-36	220	36.818	Q94517	Rpd3	Histone deacetylase Rpd3	1.53e-36	220	37.273	O17695	hda-1	Histone deacetylase 1	1.78e-36	212	40.566	Q8VH37	Hdac8	Histone deacetylase 8	6.3e-48	220	43.182
dd_Smed_v6_10393_0_1	1897	-0.100362	3.60729	0.602961	-0.500523	3.60729	9.22125e-06	Q96NI6	LRFN5	Leucine-rich repeat and fibronectin type-III domain-containing protein 5	5.46e-08	272	22.059	Q80XU8	Lrfn4	Leucine-rich repeat and fibronectin type-III domain-containing protein 4	1.22e-09	232	25.431	E7FB24	zmp:0000001073	Uncharacterized protein	4.53e-09	244	24.18	Q9VPF0	atk	Protein artichoke	0.000538	301	21.927	Q22075	dma-1	Uncharacterized protein	0.000122	303	22.442	E7FB24	zmp:0000001073	Uncharacterized protein	2.06e-08	244	24.18
dd_Smed_v6_10394_0_1	1942	0.0820677	3.79572	0.685352	0.0629574	3.79572	0.721739	P12755	SKI	Ski oncogene	1.15e-36	214	35.981	Q60698	Ski	Ski oncogene	2.52e-36	214	35.514	Q6NZW4	skib	Skib protein	2.38e-36	212	37.264	A0PDV0	Snoo	DSki protein short isoform	3.89e-29	192	35.417	H2KY91	dac-1	DAChsund transcription factor homolog	2.57e-06	78	33.333	P12755	SKI	Ski oncogene	5.07e-36	214	35.981
dd_Smed_v6_10395_0_1	947	0.213205	2.63254	0.233216	0.540144	2.63254	1.90751e-06	NA	NA	NA	NA	NA	NA	NA	NA	NA	NA	NA	NA	NA	NA	NA	NA	NA	NA	NA	NA	NA	NA	NA	NA	NA	NA	NA	NA	NA	NA	NA	NA	NA	NA	NA	NA
dd_Smed_v6_10396_0_1	1553	-0.186974	3.84892	0.195855	-0.464126	3.84892	7.67844e-06	NA	NA	NA	NA	NA	NA	NA	NA	NA	NA	NA	NA	NA	NA	NA	NA	NA	NA	NA	NA	NA	NA	NA	NA	NA	NA	NA	NA	NA	NA	NA	NA	NA	NA	NA	NA
dd_Smed_v6_10397_0_1	1041	-0.0176962	3.59242	0.946201	0.0643187	3.59242	0.642089	Q6TCH7	PAQR3	Progestin and adipoQ receptor family member 3	2.97e-76	276	43.841	Q6TCG8	Paqr3	Progestin and adipoQ receptor family member 3	1.04e-77	276	44.928	Q4V9P1	paqr3b	Progestin and adipoQ receptor family member IIIb	2.41e-85	277	44.765	Q9VFG7	CG7530	CG7530, isoform A	1.71e-58	294	35.034	Q9U1V1	paqr-3	Progestin and AdipoQ Receptor family	8.48e-50	276	35.507	Q4V9P1	paqr3b	Progestin and adipoQ receptor family member IIIb	1.1e-84	277	44.765
dd_Smed_v6_10398_0_1	3034	0.00874067	4.98007	0.962361	0.00477631	4.98007	0.970998	Q9H3R0	KDM4C	Lysine-specific demethylase 4C	7.65e-110	342	49.415	Q8VCD7	Kdm4c	Lysine-specific demethylase 4C	8.76e-109	342	49.123	Q802U7	kdm4ab	Jmjd2al protein	4.37e-108	330	50.303	Q9V6L0	Kdm4B	Probable lysine-specific demethylase 4B	3.11e-117	338	49.408	Q9U297	jmjd-2	Lysine-specific demethylase 4	1.59e-74	332	40.361	Q9V6L0	Kdm4B	Probable lysine-specific demethylase 4B	1.41e-116	338	49.408
dd_Smed_v6_10399_0_1	1399	-0.125675	3.6435	0.374725	-0.142216	3.6435	0.199074	NA	NA	NA	NA	NA	NA	NA	NA	NA	NA	NA	NA	NA	NA	NA	NA	NA	NA	NA	NA	NA	NA	NA	NA	NA	NA	NA	NA	NA	NA	NA	NA	NA	NA	NA	NA
dd_Smed_v6_104_0_1	906	-0.18235	7.67553	0.294585	-0.107991	7.67553	0.518496	Q3MIH3	UBA52	Ubiquitin A-52 residue ribosomal protein fusion product 1	6.6e-20	76	46.053	P62984	Uba52	Ubiquitin-60S ribosomal protein L40	7.26e-20	76	46.053	B0R193	ubb	Ubiquitin B	3.31e-20	76	46.053	P18101	RpL40	Ubiquitin-60S ribosomal protein L40	5.57e-20	76	46.053	P49632	ubq-2	Ubiquitin-60S ribosomal protein L40	3.66e-20	76	46.053	B0R193	ubb	Ubiquitin B	1.51e-19	76	46.053
dd_Smed_v6_1040_0_1	761	-0.136604	6.45152	0.342952	-0.203233	6.45152	0.0601815	NA	NA	NA	NA	NA	NA	NA	NA	NA	NA	NA	NA	NA	NA	NA	NA	NA	NA	Q9W2M4	CG10527	Uncharacterized protein	4.73e-29	141	41.844	NA	NA	NA	NA	NA	NA	Q9W2M4	CG10527	Uncharacterized protein	2.14e-28	141	41.844
dd_Smed_v6_10400_0_1	1048	0.0214839	3.34543	0.945991	-0.155748	3.34543	0.297236	NA	NA	NA	NA	NA	NA	NA	NA	NA	NA	NA	NA	NA	NA	NA	NA	NA	NA	NA	NA	NA	NA	NA	NA	NA	NA	NA	NA	NA	NA	NA	NA	NA	NA	NA	NA
dd_Smed_v6_10402_0_1	2014	-0.00235235	4.23985	1	0.0239698	4.23985	0.873365	Q9H845	ACAD9	Acyl-CoA dehydrogenase family member 9, mitochondrial	8.67e-47	539	26.16	Q8JZN5	Acad9	Acyl-CoA dehydrogenase family member 9, mitochondrial	1.54e-47	559	27.37	F1Q8J4	acadvl	Acyl-CoA dehydrogenase, very long chain	8.6e-49	428	29.206	Q95U46	CG3902	GH07925p	3.22e-29	284	30.634	H2KZG6	acdh-1	Acyl CoA DeHydrogenase	1.16e-26	219	30.137	F1Q8J4	acadvl	Acyl-CoA dehydrogenase, very long chain	3.91e-48	428	29.206
dd_Smed_v6_10403_0_1	724	-0.125901	3.04981	0.460014	-0.221433	3.04981	0.0626777	P23528	CFL1	Cofilin-1	3.11e-08	138	32.609	P18760	Cfl1	Cofilin-1	2.05e-08	138	32.609	Q6TH32	cfl1	Cofilin 1	1.07e-07	51	50.98	P45594	tsr	Cofilin/actin-depolymerizing factor homolog	8.1e-09	125	28	Q07749	unc-60	Actin-depolymerizing factor 2, isoform c	2.67e-12	121	31.405	Q07749	unc-60	Actin-depolymerizing factor 2, isoform c	3.16e-11	121	31.405
dd_Smed_v6_10404_0_1	1130	0.046824	3.4879	0.852231	0.188494	3.4879	0.143551	O75792	RNASEH2A	Ribonuclease H2 subunit A	1.55e-72	290	43.103	Q9CWY8	Rnaseh2a	Ribonuclease H2 subunit A	1.52e-77	289	43.945	Q6TNR0	rnaseh2a	Ribonuclease	4.3e-75	289	44.291	Q9VPP5	CG13690	Ribonuclease H2 subunit A	3.25e-63	218	45.872	Q9U6P6	rnh-2	Ribonuclease H2 subunit A	2.09e-66	292	41.438	Q9CWY8	Rnaseh2a	Ribonuclease H2 subunit A	6.1e-77	289	43.945
dd_Smed_v6_10405_0_1	1220	-0.0293161	3.63462	0.907667	-0.429741	3.63462	3.23511e-05	Q7Z4T9	MAATS1	Cilia- and flagella-associated protein 91	2.39e-73	298	46.309	Q8BRC6	Maats1	Cilia- and flagella-associated protein 91	1.39e-93	369	46.341	NA	NA	NA	NA	NA	NA	Q9VJC4	CG15144-RB	FI16910p1	2.39e-10	206	33.981	NA	NA	NA	NA	NA	NA	Q8BRC6	Maats1	Cilia- and flagella-associated protein 91	5.6e-93	369	46.341
dd_Smed_v6_10406_0_1	3994	-0.125615	5.13074	0.237963	-0.103072	5.13074	0.264219	Q16832	DDR2	Discoidin domain-containing receptor 2	1.85e-39	369	27.371	Q62371	Ddr2	Discoidin domain-containing receptor 2	1.16e-39	348	28.161	Q7ZZ92	musk	SI:dZ46M7.2 (Novel kinase)	2.09e-21	372	24.194	A8DYR2	smal	Uncharacterized protein, isoform C	3.54e-46	363	33.058	Q95ZV7	ddr-2	Discoidin domain-containing receptor tyrosine kinase B	3.19e-32	350	31.714	A8DYR2	smal	Uncharacterized protein, isoform C	1.6e-45	363	33.058
dd_Smed_v6_10407_0_1	4982	0.0530912	3.96865	0.825302	-0.104083	3.96865	0.520824	Q9Y4K3	TRAF6	TNF receptor-associated factor 6	1.49e-07	102	28.431	P70196	Traf6	TNF receptor-associated factor 6	2.02e-06	97	28.866	Q6IWL4	traf6	TNF receptor-associated factor 6	3.18e-05	95	26.316	NA	NA	NA	NA	NA	NA	NA	NA	NA	NA	NA	NA	Q9Y4K3	TRAF6	TNF receptor-associated factor 6	6.58e-07	102	28.431
dd_Smed_v6_10408_0_1	1732	0.0231125	4.19327	0.921924	0.119864	4.19327	0.330406	NA	NA	NA	NA	NA	NA	NA	NA	NA	NA	NA	NA	NA	NA	NA	NA	NA	NA	NA	NA	NA	NA	NA	NA	NA	NA	NA	NA	NA	NA	NA	NA	NA	NA	NA	NA
dd_Smed_v6_10409_0_1	3494	-0.131201	4.94312	0.314579	-0.295366	4.94312	0.00106175	Q8IZS8	CACNA2D3	Voltage-dependent calcium channel subunit alpha-2/delta-3	1.23e-26	388	26.546	Q6PHS9	Cacna2d2	Voltage-dependent calcium channel subunit alpha-2/delta-2	9.73e-17	607	21.252	E7F4T2	cacna2d1a	Calcium channel, voltage-dependent, alpha 2/delta subunit 1a	2.97e-10	405	21.481	Q7K0H4	stj	SD07723p	9.29e-25	757	21.664	G4S4A1	unc-36	Uncharacterized protein	7.22e-11	330	22.727	Q8IZS8	CACNA2D3	Voltage-dependent calcium channel subunit alpha-2/delta-3	5.46e-26	388	26.546
dd_Smed_v6_1041_0_1	423	-1.20365	4.56449	1.82625e-22	-1.81356	4.56449	2.74133e-47	NA	NA	NA	NA	NA	NA	NA	NA	NA	NA	NA	NA	NA	NA	NA	NA	NA	NA	NA	NA	NA	NA	NA	NA	NA	NA	NA	NA	NA	NA	NA	NA	NA	NA	NA	NA
dd_Smed_v6_10410_0_1	956	0.0864397	2.2843	0.754937	0.159267	2.2843	0.400027	NA	NA	NA	NA	NA	NA	NA	NA	NA	NA	NA	NA	NA	NA	NA	NA	NA	NA	NA	NA	NA	NA	NA	NA	NA	NA	NA	NA	NA	NA	NA	NA	NA	NA	NA	NA
dd_Smed_v6_10411_0_1	1495	-0.179143	4.04884	0.0687782	-0.0384657	4.04884	0.757737	O60683	PEX10	Peroxisome biogenesis factor 10	1.53e-06	53	49.057	B1AUE5	Pex10	Peroxisome biogenesis factor 10	4.2e-07	53	47.17	Q5XJ92	pex10	Peroxisomal biogenesis factor 10	2.69e-08	82	35.366	Q9W0D7	Pex10	GM14467p	1.29e-11	210	30.476	NA	NA	NA	NA	NA	NA	Q9W0D7	Pex10	GM14467p	5.84e-11	210	30.476
dd_Smed_v6_10412_0_1	987	-0.0732038	2.81091	0.760034	-0.284905	2.81091	0.0450549	P51686	CCR9	C-C chemokine receptor type 9	0.00072	258	20.543	Q9WUT7	Ccr9	C-C chemokine receptor type 9	9.63e-05	260	20.769	NA	NA	NA	NA	NA	NA	NA	NA	NA	NA	NA	NA	Q23265	gnrr-3	GoNadotropin-Releasing hormone Receptor (GnRHR) related	6.04e-05	145	28.276	Q9WUT7	Ccr9	C-C chemokine receptor type 9	0.000387	260	20.769
dd_Smed_v6_10413_0_1	563	0.113368	1.55971	0.799789	0.20455	1.55971	0.488887	NA	NA	NA	NA	NA	NA	NA	NA	NA	NA	NA	NA	NA	NA	NA	NA	NA	NA	NA	NA	NA	NA	NA	NA	NA	NA	NA	NA	NA	NA	NA	NA	NA	NA	NA	NA
dd_Smed_v6_10414_0_1	1502	0.0102099	3.04585	0.988373	0.0240455	3.04585	0.926273	Q9NRR4	DROSHA	Ribonuclease 3	5.6e-130	403	50.124	Q5HZJ0	Drosha	Ribonuclease 3	4.1e-130	403	50.124	F1QKS5	rnasen	Ribonuclease type III, nuclear	4.25e-126	395	50.127	Q960Y4	drosha	LD29995p	7.2e-136	410	51.463	O01326	drsh-1	Ribonuclease 3	1.24e-95	373	44.504	Q960Y4	drosha	LD29995p	3.27e-135	410	51.463
dd_Smed_v6_10415_0_1	2052	-0.0524852	4.59777	0.752957	-0.0699938	4.59777	0.557196	E9PM17	PAK1	Serine/threonine-protein kinase PAK 1	1.65e-23	185	35.135	O88643	Pak1	Serine/threonine-protein kinase PAK 1	1.47e-22	185	35.135	Q7ZTW4	sgk1	Serine/threonine-protein kinase Sgk1	1.38e-22	201	32.836	Q9VA47	CG12069	UT01108p	1.62e-22	205	32.195	Q21029	nsy-1	Mitogen-activated protein kinase kinase kinase nsy-1	3.53e-21	194	37.113	E9PM17	PAK1	Serine/threonine-protein kinase PAK 1	7.31e-23	185	35.135
dd_Smed_v6_10417_0_1	2124	-0.00892462	4.31338	0.982765	-0.0137905	4.31338	0.938725	H0Y3N9	PHF8	Histone lysine demethylase PHF8	5.16e-80	281	46.619	Q80TJ7	Phf8	Histone lysine demethylase PHF8	1.26e-79	281	46.263	Q5RHD1	kdm7a	Lysine-specific demethylase 7A	3.17e-84	316	46.203	Q9VHH9	Kdm2	JmjC domain-containing histone demethylation protein 1	3.14e-64	321	38.006	Q9GYI0	jmjd-1.2	Lysine-specific demethylase 7 homolog	1.49e-56	295	38.644	Q5RHD1	kdm7a	Lysine-specific demethylase 7A	1.44e-83	316	46.203
dd_Smed_v6_10418_0_1	827	-0.091451	4.63335	0.409025	-0.0697103	4.63335	0.466798	NA	NA	NA	NA	NA	NA	NA	NA	NA	NA	NA	NA	NA	NA	NA	NA	NA	NA	NA	NA	NA	NA	NA	NA	NA	NA	NA	NA	NA	NA	NA	NA	NA	NA	NA	NA
dd_Smed_v6_10419_0_1	5011	-0.0720287	4.25922	0.714294	0.0168467	4.25922	0.943408	Q12789	GTF3C1	General transcription factor 3C polypeptide 1	5.13e-07	280	27.143	Q8K284	Gtf3c1	General transcription factor 3C polypeptide 1	1.46e-07	280	27.857	A0A0G2KKD5	-	Uncharacterized protein	1.25e-10	441	22.676	Q9VJY7	CG7099	CG7099	1.71e-14	308	28.571	NA	NA	NA	NA	NA	NA	Q9VJY7	CG7099	CG7099	7.74e-14	308	28.571
dd_Smed_v6_10420_0_1	1283	-0.0936188	3.72831	0.677818	0.0106752	3.72831	0.965111	NA	NA	NA	NA	NA	NA	NA	NA	NA	NA	NA	NA	NA	NA	NA	NA	NA	NA	NA	NA	NA	NA	NA	NA	NA	NA	NA	NA	NA	NA	NA	NA	NA	NA	NA	NA
dd_Smed_v6_10421_0_1	1037	0.00113172	3.06411	1	-0.0689319	3.06411	0.642333	NA	NA	NA	NA	NA	NA	NA	NA	NA	NA	NA	NA	NA	NA	NA	NA	NA	NA	Q9VK03	CG43778	Uncharacterized protein, isoform D	1.21e-07	164	24.39	NA	NA	NA	NA	NA	NA	Q9VK03	CG43778	Uncharacterized protein, isoform D	5.48e-07	164	24.39
dd_Smed_v6_10422_0_1	2122	-0.0415446	5.11954	0.81903	0.012979	5.11954	0.94234	NA	NA	NA	NA	NA	NA	NA	NA	NA	NA	NA	NA	NA	NA	NA	NA	NA	NA	NA	NA	NA	NA	NA	NA	NA	NA	NA	NA	NA	NA	NA	NA	NA	NA	NA	NA
dd_Smed_v6_10424_0_1	1744	0.0629255	4.18136	0.724887	0.118255	4.18136	0.319406	Q9Y4K3	TRAF6	TNF receptor-associated factor 6	5.9e-31	384	27.604	P39429	Traf2	TNF receptor-associated factor 2	2.51e-30	474	22.785	Q6IWL4	traf6	TNF receptor-associated factor 6	1e-22	400	22.25	Q9UAC5	Traf4	TRAF1	1.87e-18	356	23.034	G5EG80	trf-1	TNF Receptor Associated Factor (TRAF) homolog	2.26e-24	433	22.171	Q9Y4K3	TRAF6	TNF receptor-associated factor 6	2.61e-30	384	27.604
dd_Smed_v6_10425_0_1	14125	-0.0102072	4.96416	0.985187	-0.420732	4.96416	0.000286104	Q8IVF4	DNAH10	Dynein heavy chain 10, axonemal	7.89e-66	2189	20.42	F7ABZ6	Dnah10	Dynein, axonemal, heavy chain 10	3.02e-69	2193	20.93	E7EZB9	dnah2	Dynein, axonemal, heavy chain 2	4.85e-53	2193	19.38	Q9VDG0	Dhc93AB	Dynein heavy chain at 93AB, isoform B	6.29e-72	2099	21.296	Q19020	dhc-1	Dynein heavy chain, cytoplasmic	4.59e-24	911	22.613	A0A0B4KHJ4	Dhc93AB	Dynein heavy chain at 93AB, isoform C	4.28e-69	1703	22.607
dd_Smed_v6_10426_0_1	3505	0.178233	4.80786	0.043351	0.00354847	4.80786	0.977986	Q17R89	ARHGAP44	Rho GTPase-activating protein 44	2.08e-49	467	30.407	Q5SSM3	Arhgap44	Rho GTPase-activating protein 44	2.31e-50	467	30.621	X1WES7	arhgap23a	Rho GTPase-activating protein 23a	6.2e-18	147	35.374	Q9VDS5	RhoGAP92B	Rho GTPase-activating protein 92B	2.18e-27	193	36.269	P34288	pac-1	GTPase-activating protein pac-1	1.09e-15	174	29.885	Q5SSM3	Arhgap44	Rho GTPase-activating protein 44	9.3e-50	467	30.621
dd_Smed_v6_10427_0_1	2580	0.0966158	4.5804	0.523883	0.0598962	4.5804	0.682086	Q15406	NR6A1	Nuclear receptor subfamily 6 group A member 1	1.15e-32	402	26.368	P19785	Esr1	Estrogen receptor	5.34e-33	318	28.931	Q6Q6F4	esrrga	Estrogen-related receptor gamma	8.86e-36	371	28.302	Q05192	Hr39	Nuclear hormone receptor FTZ-F1 beta	7.84e-35	110	59.091	Q19345	nhr-25	Nuclear hormone receptor family member nhr-25	1.58e-30	99	55.556	Q6Q6F4	esrrga	Estrogen-related receptor gamma	4.03e-35	371	28.302
dd_Smed_v6_10428_0_1	568	-0.040947	1.91585	0.931967	-0.267443	1.91585	0.239314	NA	NA	NA	NA	NA	NA	NA	NA	NA	NA	NA	NA	NA	NA	NA	NA	NA	NA	NA	NA	NA	NA	NA	NA	NA	NA	NA	NA	NA	NA	NA	NA	NA	NA	NA	NA
dd_Smed_v6_10429_0_1	2436	0.0561295	4.85039	0.652975	-0.00179743	4.85039	0.999623	Q96C24	SYTL4	Synaptotagmin-like protein 4	1.92e-06	145	24.828	Q6KAP5	Sytl1	MFLJ00227 protein	1.33e-06	211	24.171	F1QIG1	sytl4	Synaptotagmin-like 4	9.41e-09	223	26.457	B7Z0K2	btsz	Bitesize, isoform F	4.65e-11	393	21.883	P91493	snt-4	SyNapTotagmin	2.65e-05	111	29.73	B7Z0K2	btsz	Bitesize, isoform F	2.11e-10	393	21.883
dd_Smed_v6_1043_0_1	1555	-0.746761	6.39599	1.70014e-14	-0.691769	6.39599	3.9127e-13	NA	NA	NA	NA	NA	NA	NA	NA	NA	NA	NA	NA	NA	NA	NA	NA	NA	NA	NA	NA	NA	NA	NA	NA	NA	NA	NA	NA	NA	NA	NA	NA	NA	NA	NA	NA
dd_Smed_v6_10431_0_1	5550	-0.028596	5.1241	0.870245	-0.0871246	5.1241	0.391289	Q96JN8	NEURL4	Neuralized-like protein 4	4.08e-74	862	27.262	Q5NCX5	Neurl4	Neuralized-like protein 4	1.56e-79	861	27.41	A0A0R4IYT3	neurl1b	Neuralized E3 ubiquitin protein ligase 1B	7.26e-06	165	26.667	A0A1L4AAD6	Neurl4	Neuralized E3 ubiquitin protein ligase 4	4.13e-86	680	30.735	NA	NA	NA	NA	NA	NA	A0A1L4AAD6	Neurl4	Neuralized E3 ubiquitin protein ligase 4	1.87e-85	680	30.735
dd_Smed_v6_10434_0_1	2685	-0.0874166	4.20768	0.585622	0.0406133	4.20768	0.779215	Q5SQH4	DHX16	DBP2 protein	0	887	48.027	Q921Y1	Dhx16	DEAH (Asp-Glu-Ala-His) box polypeptide 16	0	885	48.475	Q7ZVV8	dhx16	DEAH (Asp-Glu-Ala-His) box polypeptide 16	0	872	49.656	Q9VIZ3	l(2)37Cb	LD25692p	0	886	48.871	O45244	mog-4	Probable pre-mRNA-splicing factor ATP-dependent RNA helicase mog-4	0	850	50.824	Q9VIZ3	l(2)37Cb	LD25692p	0	886	48.871
dd_Smed_v6_10435_0_1	2415	0.265809	4.23421	0.0108499	0.265074	4.23421	0.00461806	Q9BX10	GTPBP2	GTP-binding protein 2	3.12e-92	455	41.319	Q3UJK4	Gtpbp2	GTP-binding protein 2	2.97e-92	455	41.319	NA	NA	NA	NA	NA	NA	Q9U9K4	Dgp-1	DGP-1 protein	2.99e-68	590	33.39	Q22174	CELE_T04H1.2	Uncharacterized protein	4.54e-84	452	41.372	Q3UJK4	Gtpbp2	GTP-binding protein 2	1.19e-91	455	41.319
dd_Smed_v6_10436_0_1	1140	0.11062	3.69744	0.565016	-0.601663	3.69744	1.64195e-07	Q9UBX3	SLC25A10	Mitochondrial dicarboxylate carrier	1.14e-88	274	48.175	Q9QZD8	Slc25a10	Mitochondrial dicarboxylate carrier	3.28e-86	274	48.175	F1QDE0	si:ch1073-100f3.2	Si:ch1073-100f3.2	1.62e-87	274	49.27	Q9Y166	Dic1	BcDNA.GH02431	1.64e-82	270	53.333	G5EE96	slc-25a10	Oxoglutarate/malate carrier protein	2.34e-83	275	49.455	Q9UBX3	SLC25A10	Mitochondrial dicarboxylate carrier	5.05e-88	274	48.175
dd_Smed_v6_10437_0_1	1668	-0.289747	4.23489	0.00402761	-0.23452	4.23489	0.01369	Q03431	PTH1R	Parathyroid hormone/parathyroid hormone-related peptide receptor	1.29e-36	378	28.307	P41593	Pth1r	Parathyroid hormone/parathyroid hormone-related peptide receptor	1.06e-37	378	29.101	Q9PVD3	pth1ra	Parathyroid hormone 1 receptor a	1.21e-42	411	30.657	Q4V3E9	Dh44-R2	Diuretic hormone 44 receptor 2, isoform A	1.12e-26	385	28.571	Q09460	pdfr-1	Calcitonin receptor-like protein 1	1.05e-13	391	24.297	Q9PVD3	pth1ra	Parathyroid hormone 1 receptor a	5.48e-42	411	30.657
dd_Smed_v6_10438_0_1	1737	0.0248018	3.463	0.948562	0.0376789	3.463	0.853041	Q9UI10	EIF2B4	Translation initiation factor eIF-2B subunit delta	2.73e-43	380	30	Q61749	Eif2b4	Translation initiation factor eIF-2B subunit delta	8.65e-42	367	31.063	A5WWE4	eif2b1	Eukaryotic translation initiation factor 2B, subunit 1 alpha	0.001	298	23.154	Q0E8X6	eIF2Bdelta	eIF2B-delta, isoform B	1.01e-36	361	28.532	P34604	ZK1098.4	Probable translation initiation factor eIF-2B subunit alpha	1.17e-06	201	27.363	Q9UI10	EIF2B4	Translation initiation factor eIF-2B subunit delta	1.21e-42	380	30
dd_Smed_v6_10439_0_1	890	-0.464029	1.65477	0.0913531	-0.216579	1.65477	0.463726	NA	NA	NA	NA	NA	NA	NA	NA	NA	NA	NA	NA	NA	NA	NA	NA	NA	NA	NA	NA	NA	NA	NA	NA	NA	NA	NA	NA	NA	NA	NA	NA	NA	NA	NA	NA
dd_Smed_v6_1044_0_1	1070	-0.154547	8.17793	0.207168	-0.310023	8.17793	0.00049812	P14550	AKR1A1	Alcohol dehydrogenase [NADP(+)]	2.07e-84	312	42.628	Q9JII6	Akr1a1	Alcohol dehydrogenase [NADP(+)]	1.12e-85	312	42.628	Q6AZW2	akr1a1a	Alcohol dehydrogenase [NADP(+)] A	2.56e-95	323	44.582	M9PI17	34F4T	CG6084, isoform D	7.61e-81	313	46.326	Q966L2	CELE_E01A2.1	Uncharacterized protein	6.33e-06	42	42.857	Q6AZW2	akr1a1a	Alcohol dehydrogenase [NADP(+)] A	1.16e-94	323	44.582
dd_Smed_v6_10440_0_1	1214	-0.331987	3.65275	0.000928048	-0.337053	3.65275	0.000296968	NA	NA	NA	NA	NA	NA	NA	NA	NA	NA	NA	NA	NA	NA	NA	NA	NA	NA	NA	NA	NA	NA	NA	NA	NA	NA	NA	NA	NA	NA	NA	NA	NA	NA	NA	NA
dd_Smed_v6_10441_0_1	1044	0.103069	3.28827	0.65237	0.227645	3.28827	0.10638	Q96HH6	TMEM19	Transmembrane protein 19	3.15e-60	286	39.51	Q91W52	Tmem19	Transmembrane protein 19	5.49e-59	286	39.161	Q6IQ88	tmem19	Transmembrane protein 19	4.13e-45	286	37.063	Q9VU64	Dmel\CG10171	LD27069p	4.98e-52	319	36.677	NA	NA	NA	NA	NA	NA	Q96HH6	TMEM19	Transmembrane protein 19	1.39e-59	286	39.51
dd_Smed_v6_10442_0_1	1281	-0.189809	2.97689	0.256181	0.014569	2.97689	0.954309	NA	NA	NA	NA	NA	NA	NA	NA	NA	NA	NA	NA	NA	NA	NA	NA	NA	NA	NA	NA	NA	NA	NA	NA	NA	NA	NA	NA	NA	NA	NA	NA	NA	NA	NA	NA
dd_Smed_v6_10443_0_1	1808	0.0946053	3.08882	0.663559	0.144307	3.08882	0.359245	O15226	NKRF	NF-kappa-B-repressing factor	3.61e-11	139	31.655	Q8BY02	Nkrf	NF-kappa-B-repressing factor	3.1e-10	139	31.655	Q08CK9	aggf1	Zgc:152959	0.000123	71	35.211	Q9VF83	CG12258	LD33178p	4.04e-10	153	28.105	Q09655	ZK1320.7	G patch domain and ankyrin repeat-containing protein 1 homolog	0.000122	42	50	O15226	NKRF	NF-kappa-B-repressing factor	1.59e-10	139	31.655
dd_Smed_v6_10444_0_1	2884	-0.0810145	4.55196	0.582143	-0.390061	4.55196	5.29418e-06	Q8N960	CEP120	Centrosomal protein of 120 kDa	3.13e-84	535	41.308	Q7TSG1	Cep120	Centrosomal protein of 120 kDa	4.88e-83	542	40.959	A4QP79	zgc:163014	Zgc:163014 protein	4.28e-19	71	53.521	NA	NA	NA	NA	NA	NA	NA	NA	NA	NA	NA	NA	Q8N960	CEP120	Centrosomal protein of 120 kDa	1.38e-83	535	41.308
dd_Smed_v6_10445_0_1	2118	-0.165802	5.43697	0.128894	-0.181899	5.43697	0.0440327	NA	NA	NA	NA	NA	NA	NA	NA	NA	NA	NA	NA	A4QP13	zgc:162621	Zgc:162621 protein	1.5e-09	84	39.286	NA	NA	NA	NA	NA	NA	NA	NA	NA	NA	NA	NA	A4QP13	zgc:162621	Zgc:162621 protein	6.82e-09	84	39.286
dd_Smed_v6_10446_0_1	1085	0.357766	4.39315	0.000122121	0.672274	4.39315	1.59538e-17	NA	NA	NA	NA	NA	NA	NA	NA	NA	NA	NA	NA	NA	NA	NA	NA	NA	NA	NA	NA	NA	NA	NA	NA	NA	NA	NA	NA	NA	NA	NA	NA	NA	NA	NA	NA
dd_Smed_v6_10447_0_1	1561	0.0346787	3.75804	0.901487	0.183406	3.75804	0.162143	NA	NA	NA	NA	NA	NA	Q8C1A9	Abhd18	Protein ABHD18	2.61e-103	493	39.148	F1Q676	abhd18	Abhydrolase domain-containing 18	3.19e-98	470	37.66	NA	NA	NA	NA	NA	NA	NA	NA	NA	NA	NA	NA	Q8C1A9	Abhd18	Protein ABHD18	1.05e-102	493	39.148
dd_Smed_v6_10448_0_1	3634	-0.0175277	4.91082	0.92636	0.0814277	4.91082	0.385023	Q9H1A4	ANAPC1	Anaphase-promoting complex subunit 1	3.64e-35	691	24.602	P53995	Anapc1	Anaphase-promoting complex subunit 1	6.33e-45	1243	21.883	NA	NA	NA	NA	NA	NA	Q9VXV3	shtd	Shattered	2.79e-23	512	24.609	O18191	mat-2	Anaphase-promoting complex subunit 1	1.07e-07	168	29.762	P53995	Anapc1	Anaphase-promoting complex subunit 1	7.06e-39	907	23.264
dd_Smed_v6_10449_0_1	1684	0.0799603	4.04843	0.564664	0.127689	4.04843	0.193137	NA	NA	NA	NA	NA	NA	NA	NA	NA	NA	NA	NA	NA	NA	NA	NA	NA	NA	NA	NA	NA	NA	NA	NA	NA	NA	NA	NA	NA	NA	NA	NA	NA	NA	NA	NA
dd_Smed_v6_1045_0_1	547	-0.149056	5.79533	0.213199	-0.177428	5.79533	0.0653518	P24534	EEF1B2	Elongation factor 1-beta	4.97e-33	69	79.71	O70251	Eef1b	Elongation factor 1-beta	3.43e-32	69	78.261	NA	NA	NA	NA	NA	NA	O96827	Ef1beta	Probable elongation factor 1-beta	3.67e-30	69	73.913	NA	NA	NA	NA	NA	NA	P24534	EEF1B2	Elongation factor 1-beta	2.2e-32	69	79.71
dd_Smed_v6_10450_0_1	748	-0.0505976	3.21499	0.824625	0.086253	3.21499	0.576424	Q6UWH6	TEX261	Protein TEX261	1.66e-19	169	34.32	Q62302	Tex261	Protein TEX261	1.93e-19	169	34.32	Q503X9	tex261	Testis-expressed 261	4.56e-21	168	32.738	Q9W1R8	CG3500-RA	CG3500, isoform A	4.86e-19	168	30.357	NA	NA	NA	NA	NA	NA	Q503X9	tex261	Testis-expressed 261	2.07e-20	168	32.738
dd_Smed_v6_10452_0_1	2230	-0.329526	4.61886	1.03975e-05	-0.588444	4.61886	4.66701e-18	NA	NA	NA	NA	NA	NA	NA	NA	NA	NA	NA	NA	NA	NA	NA	NA	NA	NA	NA	NA	NA	NA	NA	NA	NA	NA	NA	NA	NA	NA	NA	NA	NA	NA	NA	NA
dd_Smed_v6_10453_0_1	1700	0.0321577	3.64222	0.879128	0.0375419	3.64222	0.81265	NA	NA	NA	NA	NA	NA	NA	NA	NA	NA	NA	NA	NA	NA	NA	NA	NA	NA	NA	NA	NA	NA	NA	NA	NA	NA	NA	NA	NA	NA	NA	NA	NA	NA	NA	NA
dd_Smed_v6_10454_0_1	2772	-0.049319	4.79563	0.768052	0.211307	4.79563	0.0205245	O60502	MGEA5	Protein O-GlcNAcase	2.33e-39	432	27.315	Q9EQQ9	Mgea5	Protein O-GlcNAcase	6.66e-39	432	27.083	E7F547	mgea5	Meningioma-expressed antigen 5 (hyaluronidase)	8.37e-40	430	26.744	Q9VDC9	Oga	O-GlcNAcase	1.5e-36	454	24.449	Q1WBU8	oga-1	O-GlcNAc selective N-Acetyl-beta-D-glucosaminidase (O-GlcNAcase)	6.78e-13	99	39.394	E7F547	mgea5	Meningioma-expressed antigen 5 (hyaluronidase)	3.81e-39	430	26.744
dd_Smed_v6_10456_0_1	710	-0.0944865	2.20354	0.814327	-0.530322	2.20354	0.0132309	Q6PI97	C11orf88	UPF0722 protein C11orf88	6.42e-05	118	26.271	Q80Y73	-	UPF0722 protein C11orf88 homolog	0.000443	113	24.779	A5PN52	si:dkey-27p23.3	UPF0722 protein C11orf88 homolog	4.74e-05	112	28.571	NA	NA	NA	NA	NA	NA	NA	NA	NA	NA	NA	NA	A5PN52	si:dkey-27p23.3	UPF0722 protein C11orf88 homolog	0.000215	112	28.571
dd_Smed_v6_10458_0_1	2468	0.112216	4.55128	0.442896	0.271434	4.55128	0.00494942	Q9Y345	SLC6A5	Sodium- and chloride-dependent glycine transporter 2	0	608	48.191	Q761V0	Slc6a5	Sodium- and chloride-dependent glycine transporter 2	0	627	47.687	Q5W8I5	slc6a5	Transporter	0	595	48.739	Q9W1J0	CG5549	Transporter	1.89e-176	614	46.743	G5EF43	snf-11	Transporter	7.38e-128	626	36.262	Q5W8I5	slc6a5	Transporter	0	595	48.739
dd_Smed_v6_10459_1_1	3873	0.0854705	5.11447	0.452458	0.176584	5.11447	0.0206072	O14646	CHD1	Chromodomain-helicase-DNA-binding protein 1	0	1242	38.164	P40201	Chd1	Chromodomain-helicase-DNA-binding protein 1	0	1263	38.321	Q1LVN0	chd2	Chromodomain helicase DNA-binding protein 2	0	1068	41.292	Q7KU24	Chd1	Chromodomain-helicase-DNA-binding protein 1	0	1078	40.631	Q22516	chd-3	Chromodomain-helicase-DNA-binding protein 3 homolog	9.91e-134	746	38.338	P40201	Chd1	Chromodomain-helicase-DNA-binding protein 1	0	1263	38.321
dd_Smed_v6_1046_0_1	1979	-0.101413	6.53627	0.481179	-0.00753704	6.53627	0.974213	Q6IB54	ATP5J	ATP synthase-coupling factor 6, mitochondrial	0.000469	72	33.333	NA	NA	NA	NA	NA	NA	NA	NA	NA	NA	NA	NA	Q24407	ATPsynCf6	ATP synthase-coupling factor 6, mitochondrial	3.7e-07	96	33.333	NA	NA	NA	NA	NA	NA	Q24407	ATPsynCf6	ATP synthase-coupling factor 6, mitochondrial	1.68e-06	96	33.333
dd_Smed_v6_10460_0_1	7637	0.119658	5.87931	0.361003	-0.211366	5.87931	0.0273381	Q8IVV2	LOXHD1	Lipoxygenase homology domain-containing protein 1	0	1262	36.846	C8YR32	Loxhd1	Lipoxygenase homology domain-containing protein 1	0	2171	31.092	F1R7Z3	loxhd1b	Lipoxygenase homology domains 1b	0	2238	38.204	Q9W0E1	pns	Pinstripe, isoform A	8.55e-11	154	32.468	Q09624	lov-1	Location of vulva defective 1	8.97e-06	119	26.891	F1R7Z3	loxhd1b	Lipoxygenase homology domains 1b	0	2238	38.204
dd_Smed_v6_10462_0_1	1754	0.0314501	3.70708	0.887444	-0.303334	3.70708	0.00449396	P50607	TUB	Tubby protein homolog	1.03e-111	267	57.303	P50586	Tub	Tubby protein	5.81e-110	257	58.366	E7F015	tub	Tubby-like protein	8.1e-113	303	55.116	Q86PC9	ktub	Protein king tubby	2.88e-106	256	58.203	Q09306	tub-1	Tubby protein homolog 1	2.63e-103	309	52.751	E7F015	tub	Tubby-like protein	3.69e-112	303	55.116
dd_Smed_v6_10464_0_1	1596	0.0517831	4.38417	0.720973	-0.0269843	4.38417	0.83834	Q8N6S4	ANKRD13C	Ankyrin repeat domain-containing protein 13C	5.53e-81	435	35.172	Q3UX43	Ankrd13c	Ankyrin repeat domain-containing protein 13C	1.24e-82	432	35.88	Q7ZUV0	ankrd13c	Ankyrin repeat domain-containing protein 13C	1.45e-82	468	33.547	A0A0B4KFB5	CG5742	CG5742, isoform C	5e-78	457	30.853	Q17555	C01F1.6	Uncharacterized protein	1.74e-74	433	31.409	Q3UX43	Ankrd13c	Ankyrin repeat domain-containing protein 13C	4.97e-82	432	35.88
dd_Smed_v6_10466_0_1	1020	-0.209855	2.94999	0.238393	0.0396272	2.94999	0.850786	NA	NA	NA	NA	NA	NA	Q3TYE7	Tmem136	Transmembrane protein 136	5.75e-20	138	35.507	Q1LXV8	tmem136	Transmembrane protein 136	1.56e-22	213	35.681	NA	NA	NA	NA	NA	NA	NA	NA	NA	NA	NA	NA	Q1LXV8	tmem136	Transmembrane protein 136	7.07e-22	213	35.681
dd_Smed_v6_10467_0_1	3538	0.119654	4.01513	0.419034	-0.0199275	4.01513	0.907619	Q08174	PCDH1	Protocadherin-1	2.74e-62	787	27.065	Q8QZT6	Pcdh1	Pcdh1 protein	6.99e-63	731	28.044	E7FF57	pcdh2aa15	Protocadherin 2 alpha a 15	4.14e-47	599	28.381	Q9V5N8	stan	Protocadherin-like wing polarity protein stan	2.94e-45	659	26.1	G5EDK5	fmi-1	FlaMIngo (Cadherin plus 7TM domain) homolog	2.1e-37	622	27.17	E9Q622	Pcdh11x	Protocadherin 11 X-linked	2.37e-57	747	28.38
dd_Smed_v6_10468_0_1	3032	0.11176	5.48871	0.298472	0.22038	5.48871	0.00383921	NA	NA	NA	NA	NA	NA	NA	NA	NA	NA	NA	NA	NA	NA	NA	NA	NA	NA	NA	NA	NA	NA	NA	NA	NA	NA	NA	NA	NA	NA	NA	NA	NA	NA	NA	NA
dd_Smed_v6_10469_0_1	1205	-0.0802524	3.95069	0.595698	0.0199487	3.95069	0.904199	Q13253	NOG	Noggin	5.43e-12	88	35.227	P97466	Nog	Noggin	5.86e-12	88	35.227	Q9W740	nog2	Noggin-2	2.98e-17	167	31.138	NA	NA	NA	NA	NA	NA	NA	NA	NA	NA	NA	NA	Q9W740	nog2	Noggin-2	1.36e-16	167	31.138
dd_Smed_v6_1047_0_1	1233	0.167843	6.76643	0.157937	0.175761	6.76643	0.0785557	K7EK33	DAZAP1	DAZ-associated protein 1	1.06e-43	184	44.565	Q9JII5	Dazap1	DAZ-associated protein 1	6e-44	185	43.784	Q5BKV4	msi1	Msi1 protein	1.83e-39	170	45.294	P48809	Hrb27C	Heterogeneous nuclear ribonucleoprotein 27C	2.32e-41	171	40.936	G5EFS2	msi-1	MuSashI (Fly neural) family	3.74e-36	171	39.181	Q9JII5	Dazap1	DAZ-associated protein 1	2.41e-43	185	43.784
dd_Smed_v6_10471_0_1	834	-0.288522	2.54942	0.135826	-0.240968	2.54942	0.149386	NA	NA	NA	NA	NA	NA	NA	NA	NA	NA	NA	NA	NA	NA	NA	NA	NA	NA	NA	NA	NA	NA	NA	NA	NA	NA	NA	NA	NA	NA	NA	NA	NA	NA	NA	NA
dd_Smed_v6_10472_0_1	2086	-0.0535042	4.33991	0.740253	0.0203553	4.33991	0.905399	Q13409	DYNC1I2	Cytoplasmic dynein 1 intermediate chain 2	4.06e-132	515	43.107	O88487	Dync1i2	Cytoplasmic dynein 1 intermediate chain 2	6.26e-134	523	43.021	A0A0R4IPR1	dync1i2a	Dynein, cytoplasmic 1, intermediate chain 2a	2.07e-140	428	49.533	X2JCQ7	Sdic2	Sperm-specific dynein intermediate chain 2, isoform B	2.45e-128	538	40.52	O45087	dyci-1	DYnein Chain, light Intermediate	2.92e-78	428	34.112	A0A0R4IPR1	dync1i2a	Dynein, cytoplasmic 1, intermediate chain 2a	9.42e-140	428	49.533
dd_Smed_v6_10473_0_1	566	-0.447925	2.4188	0.0130721	-0.978437	2.4188	2.36739e-10	NA	NA	NA	NA	NA	NA	NA	NA	NA	NA	NA	NA	NA	NA	NA	NA	NA	NA	NA	NA	NA	NA	NA	NA	NA	NA	NA	NA	NA	NA	NA	NA	NA	NA	NA	NA
dd_Smed_v6_10474_0_1	3553	0.0435867	4.97736	0.77135	0.115368	4.97736	0.22001	Q6PJI9	WDR59	GATOR complex protein WDR59	1.47e-21	498	22.49	Q8C0M0	Wdr59	GATOR complex protein WDR59	7.39e-19	516	22.093	Q7ZTY4	rbbp7	Histone-binding protein RBBP7	4.87e-05	48	33.333	Q9VKK2	CG4705	GATOR complex protein WDR59	2.64e-05	224	22.321	P90916	lin-53	Probable histone-binding protein lin-53	3.45e-07	89	26.966	Q6PJI9	WDR59	GATOR complex protein WDR59	6.5e-21	498	22.49
dd_Smed_v6_10476_1_1	307	-0.262794	3.71366	0.0517024	-0.145417	3.71366	0.282066	NA	NA	NA	NA	NA	NA	NA	NA	NA	NA	NA	NA	NA	NA	NA	NA	NA	NA	NA	NA	NA	NA	NA	NA	NA	NA	NA	NA	NA	NA	NA	NA	NA	NA	NA	NA
dd_Smed_v6_10477_0_1	368	-0.306402	0.995704	0.448659	-0.407171	0.995704	0.174162	Q9HD43	PTPRH	Receptor-type tyrosine-protein phosphatase H	2.99e-12	81	37.037	E9Q0N2	Ptprh	Receptor-type tyrosine-protein phosphatase H	2.68e-12	83	39.759	A4IFW2	ptprf	Receptor-type tyrosine-protein phosphatase F	2.05e-11	77	41.558	A1ZAB3	Ptp52F	FI18312p1	2.08e-14	60	56.667	G5EGJ9	dep-1	Receptor-type tyrosine-protein phosphatase dep-1	3.61e-13	67	47.761	A1ZAB3	Ptp52F	FI18312p1	9.43e-14	60	56.667
dd_Smed_v6_10478_0_1	1646	-0.0587246	4.44157	0.662368	-0.0018071	4.44157	1	O75879	GATB	Glutamyl-tRNA(Gln) amidotransferase subunit B, mitochondrial	1.48e-106	510	39.804	Q99JT1	Gatb	Glutamyl-tRNA(Gln) amidotransferase subunit B, mitochondrial	1.11e-105	505	38.218	Q7T010	gatb	Glutamyl-tRNA(Gln) amidotransferase subunit B, mitochondrial	1.25e-111	509	38.703	Q9VCD0	GatB	Glutamyl-tRNA(Gln) amidotransferase subunit B, mitochondrial	5.47e-98	494	37.652	Q9N5X5	C39B5.6	Glutamyl-tRNA(Gln) amidotransferase subunit B, mitochondrial	3.94e-77	297	47.138	Q7T010	gatb	Glutamyl-tRNA(Gln) amidotransferase subunit B, mitochondrial	5.68e-111	509	38.703
dd_Smed_v6_10479_0_1	2843	-0.122389	4.02369	0.286174	-0.0452192	4.02369	0.712712	Q8NBH2	KY	Kyphoscoliosis peptidase	7.04e-25	304	28.618	Q8C8H8	Ky	Kyphoscoliosis peptidase	7.05e-27	465	24.516	NA	NA	NA	NA	NA	NA	Q0E908	Hil	Hillarin	3.51e-42	474	27.637	G5EF51	ltd-1	Lim and Transglutaminase Domain	6.21e-37	461	26.247	Q0E908	Hil	Hillarin	1.59e-41	474	27.637
dd_Smed_v6_1048_0_1	1857	0.0506903	7.20545	0.755913	0.31795	7.20545	0.000146689	Q8TED4	SLC37A2	Glucose-6-phosphate exchanger SLC37A2	6.03e-121	415	50.361	Q9WU81	Slc37a2	Glucose-6-phosphate exchanger SLC37A2	8.97e-122	419	50.835	Q7SY29	slc37a2	Glucose-6-phosphate exchanger SLC37A2	3.84e-126	414	53.14	NA	NA	NA	NA	NA	NA	H2FLL8	CELE_T10C6.6	Uncharacterized protein	3.18e-32	418	29.187	Q7SY29	slc37a2	Glucose-6-phosphate exchanger SLC37A2	1.75e-125	414	53.14
dd_Smed_v6_10480_0_1	1214	-0.062597	3.03444	0.791224	-0.3257	3.03444	0.00965536	Q96Q45	TMEM237	Transmembrane protein 237	5.74e-06	215	23.721	Q3V0J1	Tmem237	Transmembrane protein 237	7.13e-07	227	24.229	Q66IE4	tmem237b	Transmembrane protein 237B	1.3e-06	228	24.561	NA	NA	NA	NA	NA	NA	NA	NA	NA	NA	NA	NA	Q3V0J1	Tmem237	Transmembrane protein 237	2.87e-06	227	24.229
dd_Smed_v6_10481_0_1	1405	-0.101338	4.21537	0.462218	-0.283052	4.21537	0.00132213	O14775	GNB5	Guanine nucleotide-binding protein subunit beta-5	2.05e-164	354	60.734	P62881	Gnb5	Guanine nucleotide-binding protein subunit beta-5	5.65e-164	339	62.832	A1L271	gnb5a	Guanine nucleotide-binding protein subunit beta-5a	1.03e-164	346	62.428	Q9W3J1	Gbeta5	Gbeta5	2.13e-170	337	62.018	Q20636	gpb-2	Guanine nucleotide-binding protein subunit beta-2	1.95e-162	337	61.721	Q9W3J1	Gbeta5	Gbeta5	9.66e-170	337	62.018
dd_Smed_v6_10482_0_1	2562	0.00702146	3.95831	0.9898	-0.152885	3.95831	0.190534	Q6ZMV9	KIF6	Kinesin-like protein KIF6	0.000149	117	25.641	D3Z5T1	Ccdc78	Coiled-coil domain-containing protein 78	2.93e-09	411	21.655	E7F7G2	ccdc78	Coiled-coil domain-containing 78	9.26e-12	509	22.593	NA	NA	NA	NA	NA	NA	O45935	klp-19	Kinesin-like protein	0.00017	131	25.191	E7F7G2	ccdc78	Coiled-coil domain-containing 78	4.21e-11	509	22.593
dd_Smed_v6_10483_0_1	1529	0.0138198	3.28231	0.983041	0.0716172	3.28231	0.716654	O14717	TRDMT1	tRNA (cytosine(38)-C(5))-methyltransferase	2.39e-56	417	32.854	O55055	Trdmt1	tRNA (cytosine(38)-C(5))-methyltransferase	1.72e-55	417	33.333	Q29R90	trdmt1	tRNA aspartic acid methyltransferase 1	4.57e-52	301	39.535	Q9VKB3	Mt2	Methyltransferase 2, isoform C	1.91e-51	397	32.997	NA	NA	NA	NA	NA	NA	O14717	TRDMT1	tRNA (cytosine(38)-C(5))-methyltransferase	1.06e-55	417	32.854
dd_Smed_v6_10484_0_1	895	-0.268804	1.87695	0.319519	-0.302442	1.87695	0.169736	Q8WY41	NANOS1	Nanos homolog 1	6.34e-21	61	57.377	Q80WY3	Nanos1	Nanos homolog 1	2.35e-21	74	51.351	E7FDB3	nanos1	Nanos homolog 1	1.01e-21	69	55.072	P25724	nos	Protein nanos	1.87e-16	53	60.377	Q09597	nos-1	NanOS related	0.000429	28	53.571	E7FDB3	nanos1	Nanos homolog 1	4.61e-21	69	55.072
dd_Smed_v6_10485_0_1	3045	-0.236574	5.3408	0.0533273	-0.751816	5.3408	6.08774e-16	O94759	TRPM2	Transient receptor potential cation channel subfamily M member 2	5.69e-16	486	25.309	Q91YD4	Trpm2	Transient receptor potential cation channel subfamily M member 2	1.72e-15	372	23.387	S5TRY1	trpm4a	Transient receptor potential melastatin 4a	3.33e-12	265	29.434	A8DYE2	Trpm	Transient receptor potential cation channel trpm	3.94e-08	285	27.368	Q20766	gtl-2	Gon-Two Like (TRP subfamily)	1.38e-13	356	28.09	O94759	TRPM2	Transient receptor potential cation channel subfamily M member 2	2.52e-15	486	25.309
dd_Smed_v6_10489_0_1	1584	0.0320162	3.18636	0.936308	-0.00892496	3.18636	0.982073	O75164	KDM4A	Lysine-specific demethylase 4A	4.33e-114	329	51.368	Q8BW72	Kdm4a	Lysine-specific demethylase 4A	6.58e-114	328	51.22	Q802U7	kdm4ab	Jmjd2al protein	2.35e-113	337	49.555	Q9V6L0	Kdm4B	Probable lysine-specific demethylase 4B	3.07e-117	346	49.133	Q9U297	jmjd-2	Lysine-specific demethylase 4	2.61e-82	360	40.556	Q9V6L0	Kdm4B	Probable lysine-specific demethylase 4B	1.39e-116	346	49.133
dd_Smed_v6_1049_0_1	452	0.271078	5.82248	0.0108866	0.813415	5.82248	5.85815e-23	NA	NA	NA	NA	NA	NA	NA	NA	NA	NA	NA	NA	NA	NA	NA	NA	NA	NA	NA	NA	NA	NA	NA	NA	NA	NA	NA	NA	NA	NA	NA	NA	NA	NA	NA	NA
dd_Smed_v6_10490_0_1	1250	-0.0515041	3.79622	0.853149	0.18948	3.79622	0.189858	NA	NA	NA	NA	NA	NA	NA	NA	NA	NA	NA	NA	NA	NA	NA	NA	NA	NA	NA	NA	NA	NA	NA	NA	NA	NA	NA	NA	NA	NA	NA	NA	NA	NA	NA	NA
dd_Smed_v6_10491_0_1	927	-0.189875	1.55443	0.676202	0.0285412	1.55443	0.969406	NA	NA	NA	NA	NA	NA	NA	NA	NA	NA	NA	NA	NA	NA	NA	NA	NA	NA	NA	NA	NA	NA	NA	NA	NA	NA	NA	NA	NA	NA	NA	NA	NA	NA	NA	NA
dd_Smed_v6_10491_1_1	1673	-0.0510628	3.76945	0.806517	-0.120227	3.76945	0.353343	Q8IYL2	TRMT44	Probable tRNA (uracil-O(2)-)-methyltransferase	6.84e-56	343	38.776	Q9D2Q2	Trmt44	Probable tRNA (uracil-O(2)-)-methyltransferase	2.56e-83	512	35.156	E9QD66	trmt44	tRNA methyltransferase 44 homolog (S. cerevisiae)	1.5e-82	480	37.5	Q9VHB9	trmt44	Probable tRNA (uracil-O(2)-)-methyltransferase	9.29e-87	467	35.332	Q45EK7	C23G10.7	Probable tRNA (uracil-O(2)-)-methyltransferase	2.43e-68	530	32.075	Q9VHB9	trmt44	Probable tRNA (uracil-O(2)-)-methyltransferase	4.21e-86	467	35.332
dd_Smed_v6_10493_0_1	4619	0.111229	5.77488	0.394178	0.0217942	5.77488	0.88877	NA	NA	NA	NA	NA	NA	NA	NA	NA	NA	NA	NA	NA	NA	NA	NA	NA	NA	NA	NA	NA	NA	NA	NA	NA	NA	NA	NA	NA	NA	NA	NA	NA	NA	NA	NA
dd_Smed_v6_10495_0_1	3628	0.061107	3.07105	0.795152	0.00531274	3.07105	0.975501	Q9BZA7	PCDH11X	Protocadherin-11 X-linked	3.55e-59	670	29.403	A0A0A6YWM0	Pcdh9	Protocadherin 9	2.83e-66	675	31.111	A9C3S7	celsr3	Cadherin, EGF LAG seven-pass G-type receptor 3	2e-46	670	27.612	Q24292	ds	Protein dachsous	9.38e-47	702	27.208	G5EDK5	fmi-1	FlaMIngo (Cadherin plus 7TM domain) homolog	5.87e-42	612	26.797	A0A0A6YWM0	Pcdh9	Protocadherin 9	1.14e-65	675	31.111
dd_Smed_v6_10497_0_1	2566	-0.0545868	4.28989	0.767406	-0.0275974	4.28989	0.87885	Q86V85	GPR180	Integral membrane protein GPR180	3.97e-05	397	19.395	NA	NA	NA	NA	NA	NA	NA	NA	NA	NA	NA	NA	NA	NA	NA	NA	NA	NA	NA	NA	NA	NA	NA	NA	NA	NA	NA	NA	NA	NA
dd_Smed_v6_10498_0_1	2774	-0.119102	4.8303	0.235948	-0.0935151	4.8303	0.300008	Q9NQX3	GPHN	Gephyrin	4.75e-104	437	43.936	Q8BUV3	Gphn	Gephyrin	4.93e-104	437	43.936	A0A0R4IST7	gphnb	Gephyrin b	5.8e-107	437	43.707	P39205	cin	Molybdenum cofactor synthesis protein cinnamon	3.84e-117	603	39.469	G5EGH2	moc-1	MOlybdenum Cofactor biosynthesis	3.26e-69	419	37.709	P39205	cin	Molybdenum cofactor synthesis protein cinnamon	1.74e-116	603	39.469
dd_Smed_v6_10499_0_1	4089	0.365978	5.73449	1.30144e-06	0.719211	5.73449	5.46503e-27	Q504U8	EGFR	Receptor protein-tyrosine kinase	1.55e-67	489	33.742	Q01279	Egfr	Epidermal growth factor receptor	2.03e-70	491	34.012	B3DK54	egfra	Receptor protein-tyrosine kinase	3.29e-66	487	33.881	P04412	Egfr	Epidermal growth factor receptor	5.61e-130	1156	28.633	P24348	let-23	Receptor tyrosine-protein kinase let-23	3.35e-126	1263	28.187	P04412	Egfr	Epidermal growth factor receptor	2.55e-129	1156	28.633
dd_Smed_v6_105_0_1	387	-0.203636	8.30345	0.221169	-0.157591	8.30345	0.293151	Q9Y3U8	RPL36	60S ribosomal protein L36	1.06e-29	88	57.955	P47964	Rpl36	60S ribosomal protein L36	4.15e-28	88	55.682	Q6Q415	rpl36	60S ribosomal protein L36	1.97e-30	88	60.227	P49630	RpL36	60S ribosomal protein L36	4.42e-28	102	52.941	P49181	rpl-36	60S ribosomal protein L36	7.63e-30	91	54.945	Q6Q415	rpl36	60S ribosomal protein L36	8.96e-30	88	60.227
dd_Smed_v6_1050_0_1	1134	-0.0875685	7.05144	0.542913	-0.0464159	7.05144	0.734675	P15153	RAC2	Ras-related C3 botulinum toxin substrate 2	1.1e-108	192	79.167	P63001	Rac1	Ras-related C3 botulinum toxin substrate 1	1.95e-108	192	79.688	Q6IQN5	rac2	Ras-related C3 botulinum toxin substrate 2 (Rho family, small GTP binding protein Rac2)	2.19e-107	192	79.167	P40792	Rac1	Ras-related protein Rac1	2.37e-109	192	79.167	Q03206	ced-10	Ras-related protein ced-10	5.07e-103	191	73.298	P40792	Rac1	Ras-related protein Rac1	1.08e-108	192	79.167
dd_Smed_v6_10500_0_1	613	-0.212642	3.29922	0.142761	0.178677	3.29922	0.140172	Q86YT6	MIB1	E3 ubiquitin-protein ligase MIB1	0.000242	67	35.821	Q80SY4	Mib1	E3 ubiquitin-protein ligase MIB1	0.000266	67	35.821	B3DJW1	mib2	Mib2 protein	0.000194	103	23.301	Q9VUX2	mib1	E3 ubiquitin-protein ligase mind-bomb	1.96e-06	87	34.483	NA	NA	NA	NA	NA	NA	Q9VUX2	mib1	E3 ubiquitin-protein ligase mind-bomb	8.89e-06	87	34.483
dd_Smed_v6_10501_0_1	539	0.0980156	1.93235	0.792262	-0.382749	1.93235	0.0642326	NA	NA	NA	NA	NA	NA	Q3KNL4	-	UPF0728 protein C10orf53 homolog	7.45e-19	73	52.055	Q08BN1	zgc:153142	UPF0728 protein C10orf53 homolog	7.79e-17	75	48	NA	NA	NA	NA	NA	NA	NA	NA	NA	NA	NA	NA	Q3KNL4	-	UPF0728 protein C10orf53 homolog	2.99e-18	73	52.055
dd_Smed_v6_10502_0_1	630	0.0816468	2.48318	0.748264	0.0757245	2.48318	0.714804	NA	NA	NA	NA	NA	NA	NA	NA	NA	NA	NA	NA	NA	NA	NA	NA	NA	NA	NA	NA	NA	NA	NA	NA	NA	NA	NA	NA	NA	NA	NA	NA	NA	NA	NA	NA
dd_Smed_v6_10504_0_1	3005	0.0831489	5.25612	0.429472	0.174979	5.25612	0.013912	NA	NA	NA	NA	NA	NA	NA	NA	NA	NA	NA	NA	NA	NA	NA	NA	NA	NA	NA	NA	NA	NA	NA	NA	NA	NA	NA	NA	NA	NA	NA	NA	NA	NA	NA	NA
dd_Smed_v6_10506_0_1	2181	0.03692	3.50593	0.878364	0.189692	3.50593	0.112541	O15297	PPM1D	Protein phosphatase 1D	1.08e-57	301	39.203	Q9QZ67	Ppm1d	Protein phosphatase 1D	5.83e-58	302	38.411	Q53VM5	ppm1e	Ca/calmodulin-dependent protein kinase phosphatase-N	5.93e-17	266	26.692	Q9W4H8	Pp2C1	LD34192p	1.7e-64	318	37.107	P49596	ppm-2	Probable protein phosphatase 2C T23F11.1	1.07e-21	304	26.645	Q9W4H8	Pp2C1	LD34192p	7.73e-64	318	37.107
dd_Smed_v6_10507_0_1	202	0.0476764	2.92698	0.874745	-0.0471472	2.92698	0.836342	Q9NS00	C1GALT1	Glycoprotein-N-acetylgalactosamine 3-beta-galactosyltransferase 1	2.26e-09	64	39.062	Q9JJ06	C1galt1	Glycoprotein-N-acetylgalactosamine 3-beta-galactosyltransferase 1	2.02e-09	64	39.062	Q08BL3	c1galt1a	Glycoprotein-N-acetylgalactosamine 3-beta-galactosyltransferase 1-A	7.62e-10	64	40.625	Q7K237	C1GalTA	Glycoprotein-N-acetylgalactosamine 3-beta-galactosyltransferase 1	7.62e-10	64	39.062	Q18515	C38H2.2	Glycoprotein-N-acetylgalactosamine 3-beta-galactosyltransferase 1	1.3e-09	67	38.806	Q7K237	C1GalTA	Glycoprotein-N-acetylgalactosamine 3-beta-galactosyltransferase 1	3.45e-09	64	39.062
dd_Smed_v6_10508_0_1	1269	-0.0130935	3.76435	0.975184	0.0871861	3.76435	0.531732	Q7L592	NDUFAF7	Protein arginine methyltransferase NDUFAF7, mitochondrial	6.13e-87	397	41.058	Q9CWG8	Ndufaf7	Protein arginine methyltransferase NDUFAF7, mitochondrial	4.71e-87	384	41.406	Q08BY0	ndufaf7	Protein arginine methyltransferase NDUFAF7, mitochondrial	2.16e-83	378	41.799	Q9VGR2	CG17726	Protein arginine methyltransferase NDUFAF7 homolog, mitochondrial	2.57e-87	387	41.602	Q09644	ZK1128.1	Protein arginine methyltransferase NDUFAF7 homolog, mitochondrial	1.46e-65	404	35.644	Q9VGR2	CG17726	Protein arginine methyltransferase NDUFAF7 homolog, mitochondrial	1.16e-86	387	41.602
dd_Smed_v6_10509_0_1	2285	-0.434785	4.4793	5.17779e-05	-0.938023	4.4793	3.97054e-22	NA	NA	NA	NA	NA	NA	NA	NA	NA	NA	NA	NA	NA	NA	NA	NA	NA	NA	NA	NA	NA	NA	NA	NA	NA	NA	NA	NA	NA	NA	NA	NA	NA	NA	NA	NA
dd_Smed_v6_1051_0_1	577	-0.141054	5.39295	0.246886	-0.0776768	5.39295	0.518155	Q9NPA8	ENY2	Transcription and mRNA export factor ENY2	6.86e-34	88	55.682	Q9JIX0	Eny2	Transcription and mRNA export factor ENY2	7.54e-34	88	55.682	Q6DH42	eny2	Transcription and mRNA export factor ENY2	4.17e-32	92	57.609	Q9VYX1	e(y)2	Enhancer of yellow 2 transcription factor	3.58e-21	83	43.373	NA	NA	NA	NA	NA	NA	Q9NPA8	ENY2	Transcription and mRNA export factor ENY2	3.03e-33	88	55.682
dd_Smed_v6_10510_0_1	2119	0.164023	4.08634	0.147655	0.132415	4.08634	0.18944	Q5T0N5	FNBP1L	Formin-binding protein 1-like	1.16e-14	286	21.329	Q8K012	Fnbp1l	Formin-binding protein 1-like	1.48e-14	286	21.329	NA	NA	NA	NA	NA	NA	Q8SYR8	Cip4	RE39037p	3.77e-13	287	19.164	Q19253	toca-1	Transducer of Cdc42-dependent actin assembly protein 1 homolog	1.57e-05	87	27.586	Q5T0N5	FNBP1L	Formin-binding protein 1-like	5.13e-14	286	21.329
dd_Smed_v6_10511_0_1	1315	0.180843	3.33663	0.220872	0.174724	3.33663	0.162143	Q96CS3	FAF2	FAS-associated factor 2	6.4e-44	361	32.133	Q3TDN2	Faf2	FAS-associated factor 2	3.82e-43	361	31.856	B3DID0	faf2	Zgc:194819 protein	1.74e-40	353	29.178	O77047	Faf2	Fas-associated factor	1.4e-28	281	28.47	NA	NA	NA	NA	NA	NA	Q96CS3	FAF2	FAS-associated factor 2	2.83e-43	361	32.133
dd_Smed_v6_10513_0_1	962	0.0242582	3.15428	0.931109	0.196409	3.15428	0.0920437	O60344	ECE2	Endothelin-converting enzyme 2	1.51e-24	125	36	Q80Z60	Ece2	Endothelin-converting enzyme 2	3.45e-24	116	38.793	A5WVX1	mettl13	Methyltransferase-like protein 13	3.87e-17	158	28.481	Q9VIK9	CG2614	Methyltransferase-like protein 13	5.08e-15	169	27.219	Q17539	C01B10.8	Uncharacterized protein	4.24e-15	207	25.121	O60344	ECE2	Endothelin-converting enzyme 2	6.67e-24	125	36
dd_Smed_v6_10514_0_1	1260	0.0310733	2.92404	0.915216	0.156142	2.92404	0.29	NA	NA	NA	NA	NA	NA	NA	NA	NA	NA	NA	NA	NA	NA	NA	NA	NA	NA	NA	NA	NA	NA	NA	NA	NA	NA	NA	NA	NA	NA	NA	NA	NA	NA	NA	NA
dd_Smed_v6_10515_0_1	2277	0.117345	3.72909	0.560268	-0.110545	3.72909	0.531919	Q13976	PRKG1	cGMP-dependent protein kinase 1	0	670	57.164	P0C605	Prkg1	cGMP-dependent protein kinase 1	0	670	57.164	F1R125	prkg1b	Protein kinase, cGMP-dependent, type Ib	0	490	62.245	Q03043	for	cGMP-dependent protein kinase, isozyme 2 forms cD4/T1/T3A/T3B	0	707	52.617	O76360	egl-4	cGMP-dependent protein kinase egl-4	0	647	49.304	Q13976	PRKG1	cGMP-dependent protein kinase 1	0	670	57.164
dd_Smed_v6_10516_0_1	758	-0.0843741	2.13013	0.75679	-0.621803	2.13013	3.22746e-05	NA	NA	NA	NA	NA	NA	NA	NA	NA	NA	NA	NA	NA	NA	NA	NA	NA	NA	NA	NA	NA	NA	NA	NA	NA	NA	NA	NA	NA	NA	NA	NA	NA	NA	NA	NA
dd_Smed_v6_10517_0_1	1406	-0.302491	3.56443	0.0340601	-0.0359943	3.56443	0.860429	NA	NA	NA	NA	NA	NA	NA	NA	NA	NA	NA	NA	NA	NA	NA	NA	NA	NA	NA	NA	NA	NA	NA	NA	NA	NA	NA	NA	NA	NA	NA	NA	NA	NA	NA	NA
dd_Smed_v6_10518_0_1	1605	-0.0520752	3.47668	0.786176	-0.0323663	3.47668	0.863226	Q16774	GUK1	Guanylate kinase	1.3e-50	186	43.548	Q64520	Guk1	Guanylate kinase	2.33e-51	186	44.624	B8JJJ5	guk1b	Guanylate kinase 1b	1.42e-51	217	43.779	Q9VTB3	Dmel\CG11811	GH06691p	2.73e-46	191	41.361	P91425	guk-1	GUanylate Kinase	1.39e-46	191	45.026	B8JJJ5	guk1b	Guanylate kinase 1b	6.48e-51	217	43.779
dd_Smed_v6_10519_0_1	450	0.0596229	2.10164	0.883527	0.0633124	2.10164	0.819369	Q86U28	ISCA2	Iron-sulfur cluster assembly 2 homolog, mitochondrial	1.93e-34	105	50.476	Q9DCB8	Isca2	Iron-sulfur cluster assembly 2 homolog, mitochondrial	5.59e-34	105	49.524	F1RBD9	isca2	Iron-sulfur cluster assembly 2	1.55e-33	105	48.571	Q9VC65	CG13623	GEO08971p1	3.48e-31	103	48.544	Q9XVZ9	CELE_Y54G11A.9	Uncharacterized protein	2.48e-29	108	46.296	Q86U28	ISCA2	Iron-sulfur cluster assembly 2 homolog, mitochondrial	8.54e-34	105	50.476
dd_Smed_v6_1052_0_1	1622	-0.457257	6.98682	6.42916e-06	-0.812581	6.98682	1.38498e-18	Q9ULA0	DNPEP	Aspartyl aminopeptidase	0	462	53.68	Q9Z2W0	Dnpep	Aspartyl aminopeptidase	1.79e-175	458	51.528	F1QRP8	dnpep	Aspartyl aminopeptidase	1.85e-173	455	49.67	NA	NA	NA	NA	NA	NA	Q19087	dnpp-1	Aspartyl aminopeptidase	1.28e-144	456	47.807	Q9ULA0	DNPEP	Aspartyl aminopeptidase	0	462	53.68
dd_Smed_v6_10520_0_1	831	0.0150807	1.79449	1	0.0776813	1.79449	0.843662	B4E2A6	-	cDNA FLJ55508, highly similar to Sad1/unc-84-like protein 2	2.14e-10	52	51.923	Q8BJS4	Sun2	SUN domain-containing protein 2	1.74e-10	52	51.923	E7F184	si:dkey-92f12.2	Si:dkey-92f12.2	1.17e-10	51	54.902	A1Z6Q1	koi	Klaroid, isoform B	6.32e-05	55	34.545	Q20745	unc-84	Nuclear migration and anchoring protein unc-84	2.11e-05	55	38.182	E7F184	si:dkey-92f12.2	Si:dkey-92f12.2	5.3e-10	51	54.902
dd_Smed_v6_10521_0_1	1650	-0.0511717	4.00219	0.775716	-0.0516252	4.00219	0.705637	NA	NA	NA	NA	NA	NA	NA	NA	NA	NA	NA	NA	NA	NA	NA	NA	NA	NA	NA	NA	NA	NA	NA	NA	NA	NA	NA	NA	NA	NA	NA	NA	NA	NA	NA	NA
dd_Smed_v6_10522_0_1	2309	-0.0140737	4.58919	0.950449	0.0286433	4.58919	0.782297	P37088	SCNN1A	Amiloride-sensitive sodium channel subunit alpha	9.7e-09	386	20.207	Q61180	Scnn1a	Amiloride-sensitive sodium channel subunit alpha	1.81e-08	429	21.212	Q708S4	asic4	Acid-sensing ion channel 4	1.09e-06	379	21.108	NA	NA	NA	NA	NA	NA	Q21974	unc-8	Degenerin unc-8	1.25e-13	386	23.057	Q21974	unc-8	Degenerin unc-8	1.48e-12	386	23.057
dd_Smed_v6_10523_0_1	2724	0.120445	4.39604	0.46472	0.0334743	4.39604	0.849027	Q92805	GOLGA1	Golgin subfamily A member 1	1.75e-14	192	27.083	Q9CW79	Golga1	Golgin subfamily A member 1	9.68e-14	89	41.573	B0S5A9	golga1	Golgin A1	2.01e-19	742	23.585	Q7K4K7	cbs	Centrosomin's beautiful sister, isoform A	3.37e-19	88	53.409	NA	NA	NA	NA	NA	NA	B0S5A9	golga1	Golgin A1	9.14e-19	742	23.585
dd_Smed_v6_10524_0_1	1161	-0.212172	1.96487	0.408653	-0.125143	1.96487	0.638501	Q16849	PTPRN	Receptor-type tyrosine-protein phosphatase-like N	2.08e-12	193	23.834	Q64512	Ptpn13	Tyrosine-protein phosphatase non-receptor type 13	8.37e-13	265	23.019	F1RB37	ptpreb	Receptor-type tyrosine-protein phosphatase	1.03e-11	244	23.361	Q9BKN7	IA-2	IA2	7.73e-07	205	22.439	G5EGJ5	ida-1	IA2	8.46e-10	220	25	Q64512	Ptpn13	Tyrosine-protein phosphatase non-receptor type 13	3.36e-12	265	23.019
dd_Smed_v6_10525_0_1	1223	0.281748	3.05242	0.0371337	0.174148	3.05242	0.210487	NA	NA	NA	NA	NA	NA	NA	NA	NA	NA	NA	NA	NA	NA	NA	NA	NA	NA	NA	NA	NA	NA	NA	NA	NA	NA	NA	NA	NA	NA	NA	NA	NA	NA	NA	NA
dd_Smed_v6_10526_0_1	1814	0.0120886	4.64915	0.962817	0.0139217	4.64915	0.928089	Q9C0B0	UNK	RING finger protein unkempt homolog	1.07e-105	294	53.401	Q8BL48	Unk	RING finger protein unkempt homolog	2.65e-105	291	53.952	Q802W8	unk	Unkempt homolog (Drosophila)	3.39e-105	299	53.177	Q86B79	unk	RING finger protein unkempt	1.4e-101	284	56.338	Q7YXD9	ccch-1	CCCH-type zinc finger putative transcription factor	5.45e-05	66	31.818	Q9C0B0	UNK	RING finger protein unkempt homolog	4.74e-105	294	53.401
dd_Smed_v6_10527_0_1	961	-0.194255	2.60309	0.368232	-0.219581	2.60309	0.195755	NA	NA	NA	NA	NA	NA	NA	NA	NA	NA	NA	NA	NA	NA	NA	NA	NA	NA	NA	NA	NA	NA	NA	NA	NA	NA	NA	NA	NA	NA	NA	NA	NA	NA	NA	NA
dd_Smed_v6_10529_0_1	968	0.20379	4.09959	0.10014	0.0799803	4.09959	0.571079	Q9GZR5	ELOVL4	Elongation of very long chain fatty acids protein 4	1.9e-64	243	41.975	Q9EQC4	Elovl4	Elongation of very long chain fatty acids protein 4	3.62e-63	257	39.689	B8JJK4	elovl8b	Elongation of very long chain fatty acids protein	1.99e-66	238	45.798	Q8IPL8	CG9798	Elongation of very long chain fatty acids protein	3.4e-70	254	45.276	Q03574	elo-4	Putative fatty acid elongation protein 4	1.53e-18	186	36.022	Q8IPL8	CG9798	Elongation of very long chain fatty acids protein	1.54e-69	254	45.276
dd_Smed_v6_1053_0_1	1506	0.157434	7.61089	0.180423	0.223856	7.61089	0.0143314	NA	NA	NA	NA	NA	NA	Q8BX37	Acp7	Acid phosphatase type 7	6.67e-147	439	50.342	NA	NA	NA	NA	NA	NA	Q9VZ56	CG1637	Purple acid phosphatase	9.89e-155	431	51.972	NA	NA	NA	NA	NA	NA	Q9VZ56	CG1637	Purple acid phosphatase	4.49e-154	431	51.972
dd_Smed_v6_10530_0_1	2609	0.0321215	4.79314	0.839581	-0.124569	4.79314	0.193078	NA	NA	NA	NA	NA	NA	NA	NA	NA	NA	NA	NA	NA	NA	NA	NA	NA	NA	NA	NA	NA	NA	NA	NA	NA	NA	NA	NA	NA	NA	NA	NA	NA	NA	NA	NA
dd_Smed_v6_10531_0_1	1317	0.0560743	2.24265	0.893993	0.0756612	2.24265	0.822621	O14524	NEMP1	Nuclear envelope integral membrane protein 1	3.03e-16	278	23.381	Q6ZQE4	Nemp1	Nuclear envelope integral membrane protein 1	2.13e-18	264	24.242	E7FE40	nemp1	Nuclear envelope integral membrane protein 1	2.9e-15	258	23.643	Q9VXD6	CG9723	CG9723	3.02e-23	283	26.148	Q19293	CELE_F10C5.2	Uncharacterized protein	1.04e-19	349	24.355	Q9VXD6	CG9723	CG9723	1.37e-22	283	26.148
dd_Smed_v6_10532_0_1	4207	0.209509	5.54475	0.00949006	0.203613	5.54475	0.00551398	Q6UXM1	LRIG3	Leucine-rich repeats and immunoglobulin-like domains protein 3	1.98e-25	252	28.571	P70193	Lrig1	Leucine-rich repeats and immunoglobulin-like domains protein 1	2.35e-26	251	28.287	F1QKZ8	lrig2	Leucine-rich repeats and immunoglobulin-like domains 2	2.07e-22	179	32.402	A0A0B4LEX6	fra	Frazzled, isoform C	3.1e-16	180	28.889	G5EBF1	sax-3	Protein sax-3	5.21e-14	235	26.383	P70193	Lrig1	Leucine-rich repeats and immunoglobulin-like domains protein 1	9.44e-26	251	28.287
dd_Smed_v6_10533_0_1	709	0.113559	2.31476	0.73684	-0.0392463	2.31476	0.916522	Q8WY98	TMEM234	Transmembrane protein 234	1.31e-06	111	29.73	Q8R1E7	Tmem234	Transmembrane protein 234	7.3e-07	78	34.615	A4FVN3	tmem234	LOC568275 protein	4e-09	112	32.143	A1Z7W3	CG12929	GEO10290p1	1.32e-10	114	34.211	NA	NA	NA	NA	NA	NA	A1Z7W3	CG12929	GEO10290p1	5.97e-10	114	34.211
dd_Smed_v6_10534_0_1	998	-0.0760153	3.27669	0.743369	-0.0523842	3.27669	0.786166	Q6ZMW2	ZNF782	Zinc finger protein 782	1.78e-14	68	47.059	A0A0J9YUW3	Gm5141	Uncharacterized protein	1.97e-16	69	52.174	A7YYC4	zgc:173706	Zgc:173706 protein	1.15e-15	68	45.588	P07247	Kr	Protein krueppel	1.45e-10	67	38.806	Q9TZ64	klf-1	Kruppel-Like Factor (Zinc finger protein)	2.21e-10	66	37.879	A0A0J9YUW3	Gm5141	Uncharacterized protein	7.92e-16	69	52.174
dd_Smed_v6_10535_0_1	269	-0.116972	2.08897	0.685249	-0.143275	2.08897	0.491436	Q7Z6G8	ANKS1B	Ankyrin repeat and sterile alpha motif domain-containing protein 1B	0.000134	47	36.17	Q8BIZ1	Anks1b	Ankyrin repeat and sterile alpha motif domain-containing protein 1B	0.000135	47	36.17	NA	NA	NA	NA	NA	NA	NA	NA	NA	NA	NA	NA	G5EDH0	kri-1	KRIT 1 (Krev interaction trapped/cerebral cavernous malformation 1) homolog	0.000162	45	40	Q8BIZ1	Anks1b	Ankyrin repeat and sterile alpha motif domain-containing protein 1B	0.000545	47	36.17
dd_Smed_v6_10536_0_1	481	0.0104712	3.90706	0.975184	-0.0148136	3.90706	0.963013	NA	NA	NA	NA	NA	NA	NA	NA	NA	NA	NA	NA	NA	NA	NA	NA	NA	NA	NA	NA	NA	NA	NA	NA	NA	NA	NA	NA	NA	NA	NA	NA	NA	NA	NA	NA
dd_Smed_v6_10539_0_1	854	0.041115	2.77183	0.901487	0.0985842	2.77183	0.585657	Q9Y4K3	TRAF6	TNF receptor-associated factor 6	5.1e-07	100	33	P70196	Traf6	TNF receptor-associated factor 6	2.21e-07	100	34	Q6IWL4	traf6	TNF receptor-associated factor 6	5.06e-09	119	31.092	Q9VJW5	BG:DS08249.3	CG9014, isoform A	0.000102	174	25.862	NA	NA	NA	NA	NA	NA	Q6IWL4	traf6	TNF receptor-associated factor 6	2.3e-08	119	31.092
dd_Smed_v6_1054_0_1	3048	-0.196156	8.61128	0.0970433	-0.234402	8.61128	0.0168948	P98160	HSPG2	Basement membrane-specific heparan sulfate proteoglycan core protein	1.67e-30	214	36.449	Q05793	Hspg2	Basement membrane-specific heparan sulfate proteoglycan core protein	1.35e-29	217	36.406	A0A0R4IVZ2	hspg2	Heparan sulfate proteoglycan 2	6.51e-30	214	35.514	M9NET2	trol	Terribly reduced optic lobes, isoform AI	3.35e-28	213	34.742	Q06561	unc-52	Basement membrane proteoglycan	1.06e-27	321	31.464	P98160	HSPG2	Basement membrane-specific heparan sulfate proteoglycan core protein	7.39e-30	214	36.449
dd_Smed_v6_10540_0_1	6264	0.0032968	5.21104	1	-0.191859	5.21104	0.0368177	Q6ZMW3	EML6	Echinoderm microtubule-associated protein-like 6	0	2039	50.858	Q5SQM0	Eml6	Echinoderm microtubule-associated protein-like 6	0	2039	50.417	X1WCH2	si:dkey-1f12.3	Si:dkey-1f12.3	0	2049	48.121	Q9VUI3	DCX-EMAP	Echinoderm microtubule-associated protein-like CG42247	3.67e-52	649	25.732	C4ALD8	elp-1	Emap-Like Protein	2.62e-41	649	25.116	Q6ZMW3	EML6	Echinoderm microtubule-associated protein-like 6	0	2039	50.858
dd_Smed_v6_10541_0_1	631	-0.0428816	2.109	0.907856	0.127464	2.109	0.569923	NA	NA	NA	NA	NA	NA	B1AR13	Cisd3	CDGSH iron-sulfur domain-containing protein 3, mitochondrial	6.57e-19	95	40	NA	NA	NA	NA	NA	NA	NA	NA	NA	NA	NA	NA	NA	NA	NA	NA	NA	NA	B1AR13	Cisd3	CDGSH iron-sulfur domain-containing protein 3, mitochondrial	2.64e-18	95	40
dd_Smed_v6_10542_0_1	2136	0.0354788	3.54713	0.893189	0.176468	3.54713	0.159947	O43312	MTSS1	Metastasis suppressor protein 1	2.01e-25	223	30.942	Q8R1S4	Mtss1	Metastasis suppressor protein 1	5.16e-25	222	30.18	NA	NA	NA	NA	NA	NA	A0A0B4KEU9	mim	Missing-in-metastasis, isoform K	1.28e-25	228	30.702	Q95Y95	CELE_M04F3.5	Uncharacterized protein	1.03e-10	219	25.114	A0A0B4KEU9	mim	Missing-in-metastasis, isoform K	5.79e-25	228	30.702
dd_Smed_v6_10543_0_1	1298	-0.052498	3.12578	0.843341	-0.41569	3.12578	0.00158588	Q9NWH7	SPATA6	Spermatogenesis-associated protein 6	1.67e-19	139	35.971	Q3U6K5	Spata6	Spermatogenesis-associated protein 6	7.4e-21	139	37.41	A8WHP7	spata6	Spermatogenesis-associated 6	4.99e-30	251	33.466	NA	NA	NA	NA	NA	NA	NA	NA	NA	NA	NA	NA	A8WHP7	spata6	Spermatogenesis-associated 6	2.27e-29	251	33.466
dd_Smed_v6_10544_0_1	3500	-0.0480809	4.22707	0.781067	-0.339384	4.22707	6.19834e-05	NA	NA	NA	NA	NA	NA	Q9D2K4	Iqch	IQ domain-containing protein H	0	743	41.319	NA	NA	NA	NA	NA	NA	NA	NA	NA	NA	NA	NA	NA	NA	NA	NA	NA	NA	Q9D2K4	Iqch	IQ domain-containing protein H	0	743	41.319
dd_Smed_v6_10545_0_1	512	0.0792311	1.5516	0.863903	0.0997375	1.5516	0.760852	NA	NA	NA	NA	NA	NA	NA	NA	NA	NA	NA	NA	NA	NA	NA	NA	NA	NA	NA	NA	NA	NA	NA	NA	NA	NA	NA	NA	NA	NA	NA	NA	NA	NA	NA	NA
dd_Smed_v6_10546_0_1	1429	-0.0612095	3.63823	0.745931	-0.322601	3.63823	0.00167039	O60906	SMPD2	Sphingomyelin phosphodiesterase 2	5.16e-44	322	31.677	O70572	Smpd2	Sphingomyelin phosphodiesterase 2	4.61e-45	323	34.056	B3DIS9	smpd2a	Smpd2 protein	5.6e-48	329	34.347	NA	NA	NA	NA	NA	NA	NA	NA	NA	NA	NA	NA	B3DIS9	smpd2a	Smpd2 protein	2.55e-47	329	34.347
dd_Smed_v6_10547_0_1	935	-0.00221623	3.96596	1	-0.0142332	3.96596	0.954326	Q9NP72	RAB18	Ras-related protein Rab-18	8.39e-75	179	59.777	P35293	Rab18	Ras-related protein Rab-18	6.52e-75	179	59.777	Q6DHC1	rab18b	Ras-related protein Rab-18-B	6.49e-75	194	56.701	Q9W4A0	Rab18	GH11193p	3.83e-56	165	50.909	Q8MXS1	rab-18	Ras-related protein Rab-18	5.84e-75	180	56.667	P35293	Rab18	Ras-related protein Rab-18	2.62e-74	179	59.777
dd_Smed_v6_10548_0_1	356	-0.360117	1.90142	0.2367	-0.173408	1.90142	0.545418	NA	NA	NA	NA	NA	NA	NA	NA	NA	NA	NA	NA	NA	NA	NA	NA	NA	NA	NA	NA	NA	NA	NA	NA	NA	NA	NA	NA	NA	NA	NA	NA	NA	NA	NA	NA
dd_Smed_v6_1055_0_1	616	-0.117619	5.79749	0.35629	-0.109596	5.79749	0.308971	NA	NA	NA	NA	NA	NA	NA	NA	NA	NA	NA	NA	NA	NA	NA	NA	NA	NA	NA	NA	NA	NA	NA	NA	NA	NA	NA	NA	NA	NA	NA	NA	NA	NA	NA	NA
dd_Smed_v6_10551_0_1	1311	0.0574941	3.1308	0.82503	-0.146931	3.1308	0.344001	NA	NA	NA	NA	NA	NA	NA	NA	NA	NA	NA	NA	NA	NA	NA	NA	NA	NA	NA	NA	NA	NA	NA	NA	NA	NA	NA	NA	NA	NA	NA	NA	NA	NA	NA	NA
dd_Smed_v6_10554_0_1	627	-0.520834	0.396341	0.194583	-0.327603	0.396341	0.391772	Q53EV4	LRRC23	Leucine-rich repeat-containing protein 23	3.06e-18	192	34.896	O35125	Lrrc23	Leucine-rich repeat-containing protein 23	1.21e-15	194	34.021	A0A0R4IEW4	lrrc23	Leucine-rich repeat-containing 23	1.71e-11	219	27.397	NA	NA	NA	NA	NA	NA	NA	NA	NA	NA	NA	NA	Q53EV4	LRRC23	Leucine-rich repeat-containing protein 23	1.35e-17	192	34.896
dd_Smed_v6_10555_0_1	2830	-0.130452	4.43301	0.290827	-0.00147072	4.43301	1	NA	NA	NA	NA	NA	NA	NA	NA	NA	NA	NA	NA	NA	NA	NA	NA	NA	NA	NA	NA	NA	NA	NA	NA	NA	NA	NA	NA	NA	NA	NA	NA	NA	NA	NA	NA
dd_Smed_v6_10556_0_1	714	-0.112357	3.29174	0.470157	-0.249614	3.29174	0.0144944	NA	NA	NA	NA	NA	NA	D3Z393	Mkrn2os	MCG132465, isoform CRA_a	8.12e-05	172	22.674	NA	NA	NA	NA	NA	NA	NA	NA	NA	NA	NA	NA	NA	NA	NA	NA	NA	NA	D3Z393	Mkrn2os	MCG132465, isoform CRA_a	0.000326	172	22.674
dd_Smed_v6_10557_0_1	938	-0.0482862	3.13801	0.859427	0.0022742	3.13801	0.995718	Q6P587	FAHD1	Acylpyruvase FAHD1, mitochondrial	8.23e-38	126	44.444	Q8R0F8	Fahd1	Acylpyruvase FAHD1, mitochondrial	2.62e-35	126	43.651	F1Q6L1	fahd1	Fumarylacetoacetate hydrolase domain-containing 1	1.33e-43	126	56.349	NA	NA	NA	NA	NA	NA	NA	NA	NA	NA	NA	NA	F1Q6L1	fahd1	Fumarylacetoacetate hydrolase domain-containing 1	6.04e-43	126	56.349
dd_Smed_v6_10558_1_1	1401	0.142264	3.71233	0.326463	0.135314	3.71233	0.272298	O14929	HAT1	Histone acetyltransferase type B catalytic subunit	3.31e-48	346	31.792	Q8BY71	Hat1	Histone acetyltransferase type B catalytic subunit	1.67e-48	344	31.686	Q66HU5	hat1	Histone acetyltransferase 1	2.43e-52	306	34.967	Q0KIB3	Hat1	CG2051, isoform A	1.37e-54	356	34.831	Q21484	hat-1	Histone AcetylTransferase	6.34e-51	361	32.133	Q0KIB3	Hat1	CG2051, isoform A	6.22e-54	356	34.831
dd_Smed_v6_1056_0_1	386	0.0167771	4.36989	0.964686	-0.0346847	4.36989	0.860638	P62306	SNRPF	Small nuclear ribonucleoprotein F	8.84e-39	70	85.714	P62307	Snrpf	Small nuclear ribonucleoprotein F	9.73e-39	70	85.714	Q6IMW9	lsm6	LSM6 homolog, U6 small nuclear RNA and mRNA degradation-associated	1.43e-14	66	45.455	Q24297	SmF	Small nuclear ribonucleoprotein F	5.75e-38	83	72.289	P34659	snr-5	Probable small nuclear ribonucleoprotein F	4.9e-35	69	78.261	P62307	Snrpf	Small nuclear ribonucleoprotein F	3.91e-38	70	85.714
dd_Smed_v6_10560_0_1	525	0.0477919	3.05883	0.84266	0.126666	3.05883	0.417602	NA	NA	NA	NA	NA	NA	NA	NA	NA	NA	NA	NA	NA	NA	NA	NA	NA	NA	NA	NA	NA	NA	NA	NA	NA	NA	NA	NA	NA	NA	NA	NA	NA	NA	NA	NA
dd_Smed_v6_10561_0_1	2391	0.10199	3.46234	0.616232	0.215237	3.46234	0.115595	Q9BSC4	NOL10	Nucleolar protein 10	9.38e-72	416	32.452	Q5RJG1	Nol10	Nucleolar protein 10	1.5e-72	416	32.933	NA	NA	NA	NA	NA	NA	NA	NA	NA	NA	NA	NA	NA	NA	NA	NA	NA	NA	Q5RJG1	Nol10	Nucleolar protein 10	6.03e-72	416	32.933
dd_Smed_v6_10562_0_1	2153	0.00466124	4.24038	1	-0.286261	4.24038	0.00169725	Q8TDR0	TRAF3IP1	TRAF3-interacting protein 1	3.14e-41	128	56.25	Q149C2	Traf3ip1	TRAF3-interacting protein 1	5.68e-40	128	54.688	Q6PGZ3	traf3ip1	TRAF3-interacting protein 1	2.69e-42	128	59.375	Q9VFL0	CG3259-RA	CG3259	4.81e-25	130	43.846	Q17595	dyf-11	Uncharacterized protein	1.37e-18	107	44.86	Q6PGZ3	traf3ip1	TRAF3-interacting protein 1	1.22e-41	128	59.375
dd_Smed_v6_10564_0_1	1153	-0.011304	3.62988	0.990597	-0.0580166	3.62988	0.774413	Q8N6T7	SIRT6	NAD-dependent protein deacetylase sirtuin-6	2.19e-106	285	54.386	P59941	Sirt6	NAD-dependent protein deacetylase sirtuin-6	1.73e-106	285	55.088	F1Q4W1	sirt7	Sirtuin 7	3.16e-53	271	38.376	Q9VH08	Sirt6	NAD-dependent protein deacetylase Sirt6	9.11e-90	302	47.682	Q95Q89	sir-2.4	NAD-dependent protein deacetylase sir-2.4	2.49e-60	300	38	P59941	Sirt6	NAD-dependent protein deacetylase sirtuin-6	6.96e-106	285	55.088
dd_Smed_v6_10565_0_1	2539	-0.300432	3.94717	0.0103236	-0.376598	3.94717	0.000223899	NA	NA	NA	NA	NA	NA	NA	NA	NA	NA	NA	NA	NA	NA	NA	NA	NA	NA	NA	NA	NA	NA	NA	NA	NA	NA	NA	NA	NA	NA	NA	NA	NA	NA	NA	NA
dd_Smed_v6_10566_0_1	2823	0.0232007	4.16295	0.894637	0.0448155	4.16295	0.693574	Q9H0A0	NAT10	RNA cytidine acetyltransferase	0	914	38.512	Q8K224	Nat10	RNA cytidine acetyltransferase	0	913	38.992	A5WVQ0	nat10	RNA cytidine acetyltransferase	0	907	39.25	Q9W3C1	l(1)G0020	RNA cytidine acetyltransferase	0	889	36.895	O01757	nath-10	RNA cytidine acetyltransferase	1.59e-178	915	36.393	A5WVQ0	nat10	RNA cytidine acetyltransferase	0	907	39.25
dd_Smed_v6_10567_0_1	1744	0.0305153	4.41383	0.893189	-0.193435	4.41383	0.0981104	NA	NA	NA	NA	NA	NA	NA	NA	NA	NA	NA	NA	NA	NA	NA	NA	NA	NA	Q9V427	Inx2	Innexin inx2	3.43e-23	377	26.26	Q17394	inx-1	Innexin	1.18e-82	375	36.267	Q17394	inx-1	Innexin	1.39e-81	375	36.267
dd_Smed_v6_10568_0_1	1893	0.0515131	5.2126	0.66494	0.0494779	5.2126	0.600784	NA	NA	NA	NA	NA	NA	NA	NA	NA	NA	NA	NA	NA	NA	NA	NA	NA	NA	NA	NA	NA	NA	NA	NA	NA	NA	NA	NA	NA	NA	NA	NA	NA	NA	NA	NA
dd_Smed_v6_10569_0_1	1602	-0.0877277	2.94386	0.756158	-0.297085	2.94386	0.0658339	Q12933	TRAF2	TNF receptor-associated factor 2	3.06e-10	416	20.913	P39429	Traf2	TNF receptor-associated factor 2	3.42e-10	421	22.328	Q6DEG0	traf3	TNF receptor-associated factor 3	2.65e-08	122	33.607	Q9W3I9	Traf6	GH01161p	3.01e-07	144	24.306	NA	NA	NA	NA	NA	NA	Q12933	TRAF2	TNF receptor-associated factor 2	1.35e-09	416	20.913
dd_Smed_v6_1057_0_1	426	-0.650285	5.62464	3.27697e-14	-0.904358	5.62464	1.24195e-27	NA	NA	NA	NA	NA	NA	NA	NA	NA	NA	NA	NA	NA	NA	NA	NA	NA	NA	NA	NA	NA	NA	NA	NA	NA	NA	NA	NA	NA	NA	NA	NA	NA	NA	NA	NA
dd_Smed_v6_10570_0_1	753	-0.290624	2.65012	0.153087	-0.473887	2.65012	0.00245105	Q8WUD1	RAB2B	Ras-related protein Rab-2B	7.31e-102	216	64.815	P53994	Rab2a	Ras-related protein Rab-2A	7.95e-101	191	69.634	Q803J3	rab2a	RAB2A, member RAS oncogene family	7.75e-101	191	69.634	O18333	Rab2	GH01619p	5.49e-101	191	70.157	O01577	unc-108	Uncharacterized protein	1.05e-102	199	68.342	O01577	unc-108	Uncharacterized protein	1.24e-101	199	68.342
dd_Smed_v6_10571_0_1	734	0.00475271	2.48541	1	-0.0273753	2.48541	0.927463	NA	NA	NA	NA	NA	NA	NA	NA	NA	NA	NA	NA	NA	NA	NA	NA	NA	NA	NA	NA	NA	NA	NA	NA	NA	NA	NA	NA	NA	NA	NA	NA	NA	NA	NA	NA
dd_Smed_v6_10573_0_1	373	0.038059	1.37463	0.960658	0.179936	1.37463	0.581256	NA	NA	NA	NA	NA	NA	NA	NA	NA	NA	NA	NA	NA	NA	NA	NA	NA	NA	NA	NA	NA	NA	NA	NA	NA	NA	NA	NA	NA	NA	NA	NA	NA	NA	NA	NA
dd_Smed_v6_10574_0_1	839	0.263513	2.39057	0.211008	0.136839	2.39057	0.534141	O95164	UBL3	Ubiquitin-like protein 3	2.19e-25	94	46.809	Q9Z2M6	Ubl3	Ubiquitin-like protein 3	2.46e-25	94	46.809	Q6NY69	ubl3a	Ubiquitin-like protein	1.71e-24	94	45.745	O97459	UBL3	HCG-1	9.79e-22	93	46.237	NA	NA	NA	NA	NA	NA	O95164	UBL3	Ubiquitin-like protein 3	9.7e-25	94	46.809
dd_Smed_v6_10575_0_1	1524	-0.0271167	4.43472	0.878283	0.0574587	4.43472	0.603992	Q99689	FEZ1	Fasciculation and elongation protein zeta-1	9.91e-14	250	26.8	Q8K0X8	Fez1	Fasciculation and elongation protein zeta-1	3.74e-14	250	27.2	E7FBD4	si:dkey-288i20.2	Si:dkey-288i20.2	1.52e-14	313	26.198	M9PGS9	Unc-76	Unc-76, isoform D	3.6e-10	137	33.577	Q7JL62	unc-76	Uncharacterized protein	3.64e-15	284	28.169	Q7JL62	unc-76	Uncharacterized protein	4.3e-14	284	28.169
dd_Smed_v6_10576_0_1	1847	-0.507267	3.34753	0.000714252	-0.598954	3.34753	1.1036e-05	A0A024R5Z9	PKM2	Pyruvate kinase	0	507	62.327	P52480	Pkm	Pyruvate kinase PKM	0	507	61.933	Q7SXK3	pklr	Pyruvate kinase	0	508	55.709	O62619	PyK	Pyruvate kinase	0	513	59.454	B7WNA0	pyk-1	Pyruvate kinase	0	502	58.566	A0A024R5Z9	PKM2	Pyruvate kinase	0	507	62.327
dd_Smed_v6_10577_0_1	2070	0.11766	3.90896	0.411268	0.228899	3.90896	0.0175667	Q5TA45	INTS11	Integrator complex subunit 11	0	547	60.512	Q9CWS4	Ints11	Integrator complex subunit 11	0	523	63.098	Q503E1	cpsf3l	Integrator complex subunit 11	0	550	61.091	Q9VAH9	IntS11	Integrator complex subunit 11	0	525	60.952	O17403	cpsf-2	Probable cleavage and polyadenylation specificity factor subunit 2	7.75e-28	374	25.401	Q503E1	cpsf3l	Integrator complex subunit 11	0	550	61.091
dd_Smed_v6_10578_0_1	629	0.292614	0.642951	0.576975	0.693139	0.642951	0.0329009	P56539	CAV3	Caveolin-3	1.16e-20	129	37.209	P51637	Cav3	Caveolin-3	1.53e-21	128	39.062	Q6YLH8	cav1	Caveolin	7.16e-21	127	36.22	NA	NA	NA	NA	NA	NA	NA	NA	NA	NA	NA	NA	P51637	Cav3	Caveolin-3	6.14e-21	128	39.062
dd_Smed_v6_10579_0_1	656	-0.0668831	2.27056	0.859892	0.127214	2.27056	0.627016	NA	NA	NA	NA	NA	NA	NA	NA	NA	NA	NA	NA	NA	NA	NA	NA	NA	NA	NA	NA	NA	NA	NA	NA	NA	NA	NA	NA	NA	NA	NA	NA	NA	NA	NA	NA
dd_Smed_v6_1058_0_1	459	0.173337	6.86013	0.138479	0.215423	6.86013	0.0227487	Q15084	PDIA6	Protein disulfide-isomerase A6	6.21e-60	151	62.914	Q922R8	Pdia6	Protein disulfide-isomerase A6	4.09e-59	151	63.576	Q90WA5	pdia6	Protein disulfide isomerase family A, member 6	6.51e-63	151	66.225	Q9V438	CaBP1	Protein disulfide-isomerase A6 homolog	2.89e-48	150	59.333	Q11067	tag-320	Probable protein disulfide-isomerase A6	4.53e-54	154	58.442	Q90WA5	pdia6	Protein disulfide isomerase family A, member 6	2.96e-62	151	66.225
dd_Smed_v6_10581_0_1	1218	-0.0365204	3.80664	0.851304	0.0214613	3.80664	0.928187	NA	NA	NA	NA	NA	NA	Q64311	Ntan1	Protein N-terminal asparagine amidohydrolase	3.48e-32	334	27.844	Q6P605	ntan1	Zgc:77869	5.92e-28	265	28.302	NA	NA	NA	NA	NA	NA	NA	NA	NA	NA	NA	NA	Q64311	Ntan1	Protein N-terminal asparagine amidohydrolase	1.4e-31	334	27.844
dd_Smed_v6_10582_0_1	1622	0.00396025	4.51906	1	0.00592893	4.51906	0.970489	Q8WYP3	RIN2	Ras and Rab interactor 2	5.64e-07	139	25.899	Q9D684	Rin2	Ras and Rab interactor 2	3.65e-07	139	26.619	A1L2C2	vps9d1	Zgc:158780	2.34e-07	96	36.458	Q8MQW8	spri	Protein sprint	0.000295	97	27.835	Q8I100	rabx-5	RAB eXchange factor	0.000513	157	22.93	A1L2C2	vps9d1	Zgc:158780	1.06e-06	96	36.458
dd_Smed_v6_10583_0_1	2350	-0.156536	3.24968	0.375977	0.0284712	3.24968	0.875646	NA	NA	NA	NA	NA	NA	NA	NA	NA	NA	NA	NA	NA	NA	NA	NA	NA	NA	NA	NA	NA	NA	NA	NA	NA	NA	NA	NA	NA	NA	NA	NA	NA	NA	NA	NA
dd_Smed_v6_10584_0_1	541	0.735753	0.167768	0.139848	1.99206	0.167768	1.12279e-11	NA	NA	NA	NA	NA	NA	NA	NA	NA	NA	NA	NA	NA	NA	NA	NA	NA	NA	NA	NA	NA	NA	NA	NA	NA	NA	NA	NA	NA	NA	NA	NA	NA	NA	NA	NA
dd_Smed_v6_10585_0_1	3399	0.115753	5.32449	0.257266	0.0433504	5.32449	0.690611	Q6UXZ4	UNC5D	Netrin receptor UNC5D	3.01e-78	962	25.988	Q8K1S2	Unc5d	Netrin receptor UNC5D	6.88e-79	976	26.434	F1Q711	unc5b	Unc-5 netrin receptor B	4.37e-70	966	24.638	Q95TU8	unc-5	Netrin receptor unc-5	7.76e-26	350	26.857	Q26261	unc-5	Netrin receptor unc-5	2.6e-19	253	27.273	Q8K1S2	Unc5d	Netrin receptor UNC5D	2.77e-78	976	26.434
dd_Smed_v6_10586_0_1	1113	-0.011609	2.89819	0.985135	0.000994486	2.89819	1	NA	NA	NA	NA	NA	NA	NA	NA	NA	NA	NA	NA	NA	NA	NA	NA	NA	NA	NA	NA	NA	NA	NA	NA	NA	NA	NA	NA	NA	NA	NA	NA	NA	NA	NA	NA
dd_Smed_v6_10587_0_1	2273	-0.245422	3.66036	0.0833574	-0.79999	3.66036	8.76443e-14	Q10472	GALNT1	Polypeptide N-acetylgalactosaminyltransferase 1	1.26e-142	504	44.643	O08912	Galnt1	Polypeptide N-acetylgalactosaminyltransferase 1	1.86e-144	504	44.841	NA	NA	NA	NA	NA	NA	Q8MRC9	pgant9	Putative polypeptide N-acetylgalactosaminyltransferase 9	1.76e-152	526	44.106	Q95ZJ1	gly-5	Polypeptide N-acetylgalactosaminyltransferase 5	7.21e-151	529	44.234	Q8MRC9	pgant9	Putative polypeptide N-acetylgalactosaminyltransferase 9	8e-152	526	44.106
dd_Smed_v6_10589_0_1	1199	-0.238058	3.02167	0.149359	0.00269101	3.02167	1	NA	NA	NA	NA	NA	NA	NA	NA	NA	NA	NA	NA	NA	NA	NA	NA	NA	NA	Q8SZY9	Dmel\CG32075	LD47413p	8.23e-06	145	24.828	NA	NA	NA	NA	NA	NA	Q8SZY9	Dmel\CG32075	LD47413p	3.73e-05	145	24.828
dd_Smed_v6_1059_0_1	813	-0.0924536	5.8732	0.472059	-0.110946	5.8732	0.269263	Q9UHA3	RSL24D1	Probable ribosome biogenesis protein RLP24	6.31e-33	139	45.324	Q99L28	Rsl24d1	Probable ribosome biogenesis protein RLP24	5.49e-33	139	45.324	Q7ZTZ2	rsl24d1	Probable ribosome biogenesis protein RLP24	3.4e-36	139	47.482	Q9VGN9	RpL24-like	Probable ribosome biogenesis protein RLP24	8.88e-34	139	43.165	Q17606	rpl-24.2	Probable ribosome biogenesis protein RLP24	3.6e-33	139	44.604	Q7ZTZ2	rsl24d1	Probable ribosome biogenesis protein RLP24	1.55e-35	139	47.482
dd_Smed_v6_10590_2_1	1939	-0.00269851	4.04039	1	0.0196403	4.04039	0.918461	NA	NA	NA	NA	NA	NA	NA	NA	NA	NA	NA	NA	NA	NA	NA	NA	NA	NA	NA	NA	NA	NA	NA	NA	NA	NA	NA	NA	NA	NA	NA	NA	NA	NA	NA	NA
dd_Smed_v6_10591_0_1	1551	0.193819	4.11998	0.0779471	0.299611	4.11998	0.000460427	Q9Y4K0	LOXL2	Lysyl oxidase homolog 2	3.12e-69	446	31.839	P58022	Loxl2	Lysyl oxidase homolog 2	6.4e-71	447	33.557	F1QQC3	loxl2a	Lysyl oxidase homolog 2A	8.43e-74	446	34.305	Q9N9Y8	lox2	Lysyl oxidase-like 2	1.08e-96	469	36.034	NA	NA	NA	NA	NA	NA	Q9N9Y8	lox2	Lysyl oxidase-like 2	4.92e-96	469	36.034
dd_Smed_v6_10592_0_1	1210	-0.0889221	3.80191	0.608409	-0.301394	3.80191	0.00346249	NA	NA	NA	NA	NA	NA	NA	NA	NA	NA	NA	NA	NA	NA	NA	NA	NA	NA	NA	NA	NA	NA	NA	NA	NA	NA	NA	NA	NA	NA	NA	NA	NA	NA	NA	NA
dd_Smed_v6_10593_0_1	2723	0.00514003	4.86146	0.997524	0.541005	4.86146	7.81743e-11	O60658	PDE8A	High affinity cAMP-specific and IBMX-insensitive 3',5'-cyclic phosphodiesterase 8A	5.91e-124	701	34.237	E9Q4S1	Pde8b	High affinity cAMP-specific and IBMX-insensitive 3',5'-cyclic phosphodiesterase 8B	1.37e-122	761	31.537	F1QR03	pde4ca	Phosphodiesterase	8.8e-49	304	31.908	Q6NNF2	Pde8	High affinity cAMP-specific and IBMX-insensitive 3',5'-cyclic phosphodiesterase 8	6.42e-99	747	31.191	Q9N2V9	pde-6	Probable 3',5'-cyclic phosphodiesterase pde-6	1.15e-75	468	33.12	O60658	PDE8A	High affinity cAMP-specific and IBMX-insensitive 3',5'-cyclic phosphodiesterase 8A	2.62e-123	701	34.237
dd_Smed_v6_10595_0_1	1833	-0.107173	4.94226	0.422691	0.374145	4.94226	2.75281e-06	Q86VL8	SLC47A2	Multidrug and toxin extrusion protein 2	6e-55	585	27.009	Q8K0H1	Slc47a1	Multidrug and toxin extrusion protein 1	1.54e-56	492	28.049	A1L1P9	slc47a1	Multidrug and toxin extrusion protein 1	1.23e-58	457	30.197	NA	NA	NA	NA	NA	NA	NA	NA	NA	NA	NA	NA	A1L1P9	slc47a1	Multidrug and toxin extrusion protein 1	5.61e-58	457	30.197
dd_Smed_v6_10596_0_1	372	-0.318952	1.66327	0.272352	0.0798101	1.66327	0.816444	NA	NA	NA	NA	NA	NA	NA	NA	NA	NA	NA	NA	NA	NA	NA	NA	NA	NA	NA	NA	NA	NA	NA	NA	NA	NA	NA	NA	NA	NA	NA	NA	NA	NA	NA	NA
dd_Smed_v6_10598_0_1	1570	0.00958261	3.22583	0.986144	-0.164466	3.22583	0.2586	Q9H6Q4	NARFL	Cytosolic Fe-S cluster assembly factor NARFL	1.81e-108	418	43.062	Q7TMW6	Narfl	Cytosolic Fe-S cluster assembly factor NARFL	6.78e-98	417	42.686	A2RRV9	narfl	Cytosolic Fe-S cluster assembly factor narfl	1.97e-74	347	38.905	Q8SYS7	CG17683	Probable cytosolic Fe-S cluster assembly factor CG17683	3.84e-85	424	38.443	Q9N392	oxy-4	Probable cytosolic Fe-S cluster assembly factor oxy-4	1.49e-58	420	31.905	Q9H6Q4	NARFL	Cytosolic Fe-S cluster assembly factor NARFL	7.99e-108	418	43.062
dd_Smed_v6_10599_0_1	610	0.0777585	3.84204	0.666564	0.0234587	3.84204	0.911781	P16157	ANK1	Ankyrin-1	4.43e-31	202	32.178	Q02357	Ank1	Ankyrin-1	1.76e-31	202	32.178	F1QNB3	ank3b	Ankyrin 3b	3.8e-27	200	30.5	Q9VCA8	mask	Ankyrin repeat and KH domain-containing protein mask	1.97e-29	203	31.527	Q8MQG0	unc-44	Uncharacterized protein	3.28e-26	200	27.5	Q02357	Ank1	Ankyrin-1	7.06e-31	202	32.178
dd_Smed_v6_106_0_1	1511	-0.106095	8.5467	0.504085	-0.115851	8.5467	0.362266	Q71UM5	RPS27L	40S ribosomal protein S27-like	1.04e-34	84	76.19	Q6ZWY3	Rps27l	40S ribosomal protein S27-like	1.14e-34	84	76.19	Q4VBV2	rps27.1	40S ribosomal protein S27	2.61e-37	84	73.81	Q9VBU9	RpS27	40S ribosomal protein S27	2.52e-34	82	70.732	Q9TXP0	rps-27	40S ribosomal protein S27	1.92e-34	83	69.88	Q4VBV2	rps27.1	40S ribosomal protein S27	1.19e-36	84	73.81
dd_Smed_v6_1060_0_1	2412	0.114167	8.11216	0.409133	-0.0463189	8.11216	0.749875	P54886	ALDH18A1	Delta-1-pyrroline-5-carboxylate synthase	0	734	56.676	Q9Z110	Aldh18a1	Delta-1-pyrroline-5-carboxylate synthase	0	762	54.856	NA	NA	NA	NA	NA	NA	Q9VNW6	Dmel\CG7470	CG7470, isoform A	0	729	56.104	P54889	alh-13	Probable delta-1-pyrroline-5-carboxylate synthase	0	746	55.094	Q9Z110	Aldh18a1	Delta-1-pyrroline-5-carboxylate synthase	0	762	54.856
dd_Smed_v6_10600_0_1	326	1.34488	8.15205	0.234189	1.27274	8.15205	0.186817	NA	NA	NA	NA	NA	NA	NA	NA	NA	NA	NA	NA	NA	NA	NA	NA	NA	NA	NA	NA	NA	NA	NA	NA	NA	NA	NA	NA	NA	NA	NA	NA	NA	NA	NA	NA
dd_Smed_v6_10601_0_1	2439	0.221713	4.28163	0.0427181	0.224694	4.28163	0.0179292	Q8IY33	MICALL2	MICAL-like protein 2	1.55e-37	260	32.692	Q3TN34	Micall2	MICAL-like protein 2	7.9e-37	219	35.16	D1GJ55	actn2b	Actn2	4.85e-24	174	35.632	Q9VU34	MICAL-like	LD45758p	1.62e-32	168	41.071	E0AHA7	unc-70	Spectrin beta chain	4.15e-26	120	47.5	Q8IY33	MICALL2	MICAL-like protein 2	6.84e-37	260	32.692
dd_Smed_v6_10602_0_1	1543	-0.0984108	4.40567	0.58944	0.18111	4.40567	0.137773	P58743	SLC26A5	Prestin	2.75e-92	522	35.824	Q8CIW6	Slc26a6	Solute carrier family 26 member 6	3.44e-93	548	32.664	E7FF67	slc26a10	Solute carrier family 26, member 10	1.44e-95	492	31.707	Q9VVM6	Prestin	FI18412p1	8.02e-77	491	33.198	O45016	sulp-6	SULfate Permease family	2.81e-77	524	31.489	E7FF67	slc26a10	Solute carrier family 26, member 10	6.55e-95	492	31.707
dd_Smed_v6_10604_0_1	1060	-0.0216224	2.49875	0.967554	0.0505155	2.49875	0.841585	Q9BRU9	UTP23	rRNA-processing protein UTP23 homolog	8.93e-05	149	23.49	Q9CX11	Utp23	rRNA-processing protein UTP23 homolog	1.5e-06	150	25.333	NA	NA	NA	NA	NA	NA	Q9VQ40	CG17652	Uncharacterized protein, isoform A	1.5e-06	210	24.286	Q95QS4	C34E10.10	Uncharacterized protein	1.65e-09	208	25	Q95QS4	C34E10.10	Uncharacterized protein	1.94e-08	208	25
dd_Smed_v6_10605_0_1	1218	0.202876	2.42713	0.543295	1.4913	2.42713	7.58987e-19	Q6XR72	SLC30A10	Zinc transporter 10	6.55e-07	137	27.007	Q3UVU3	Slc30a10	Zinc transporter 10	2.96e-07	142	29.577	Q6P3M0	slc30a1a	Solute carrier family 30 (Zinc transporter), member 1	5.19e-07	139	26.619	Q7K3K5	ZnT63C	LD22804p	1.47e-09	162	26.543	Q22541	cdf-2	Cation Diffusion Facilitator family	0.000486	119	20.168	Q7K3K5	ZnT63C	LD22804p	6.68e-09	162	26.543
dd_Smed_v6_10607_0_1	1087	-0.0272442	2.53982	0.944883	-0.0662353	2.53982	0.757288	NA	NA	NA	NA	NA	NA	NA	NA	NA	NA	NA	NA	NA	NA	NA	NA	NA	NA	NA	NA	NA	NA	NA	NA	NA	NA	NA	NA	NA	NA	NA	NA	NA	NA	NA	NA
dd_Smed_v6_10608_0_1	817	-0.429036	2.00056	0.0404935	-0.514595	2.00056	0.00484313	NA	NA	NA	NA	NA	NA	NA	NA	NA	NA	NA	NA	NA	NA	NA	NA	NA	NA	NA	NA	NA	NA	NA	NA	NA	NA	NA	NA	NA	NA	NA	NA	NA	NA	NA	NA
dd_Smed_v6_10609_0_1	1991	-0.103894	3.12802	0.582487	-0.249126	3.12802	0.0419197	Q96KR4	LMLN	Leishmanolysin-like peptidase	3.55e-65	582	28.522	Q8BMN4	Lmln	Leishmanolysin-like peptidase	7.84e-83	581	31.325	F1Q5N1	lmln	Leishmanolysin-like (metallopeptidase M8 family)	6.32e-91	606	31.353	Q9VH19	Invadolysin	Leishmanolysin-like peptidase	1.67e-78	555	30.811	NA	NA	NA	NA	NA	NA	F1Q5N1	lmln	Leishmanolysin-like (metallopeptidase M8 family)	2.87e-90	606	31.353
dd_Smed_v6_1061_0_1	1863	-0.00217012	8.08069	1	-0.0573319	8.08069	0.767443	NA	NA	NA	NA	NA	NA	NA	NA	NA	NA	NA	NA	NA	NA	NA	NA	NA	NA	NA	NA	NA	NA	NA	NA	NA	NA	NA	NA	NA	NA	NA	NA	NA	NA	NA	NA
dd_Smed_v6_10610_0_1	3816	0.106647	5.06692	0.276636	0.0548344	5.06692	0.574393	Q9BTW9	TBCD	Tubulin-specific chaperone D	0	1206	39.055	Q8BYA0	Tbcd	Tubulin-specific chaperone D	0	1202	39.101	NA	NA	NA	NA	NA	NA	Q9VQ78	TBCD	LD16031p	0	1207	35.377	Q19493	tbcd-1	Tubulin-specific chaperone D	1.01e-113	1162	28.83	Q8BYA0	Tbcd	Tubulin-specific chaperone D	0	1202	39.101
dd_Smed_v6_10611_0_1	2319	-0.18782	3.90858	0.0949213	0.030686	3.90858	0.845207	Q8N9W6	BOLL	Protein boule-like	4.62e-30	90	64.444	Q924M5	Boll	Protein boule-like	1.47e-29	90	63.333	Q9YGW7	dazl	Deleted in azoospermia-like	8.07e-13	87	41.379	Q24207	bol	Protein boule	9.56e-26	90	55.556	Q20870	daz-1	DAZ protein 1	1.08e-18	89	50.562	Q8N9W6	BOLL	Protein boule-like	2.04e-29	90	64.444
dd_Smed_v6_10612_0_1	1283	-0.124938	3.05543	0.658384	0.0672087	3.05543	0.773918	Q8IVS2	MCAT	Malonyl-CoA-acyl carrier protein transacylase, mitochondrial	8.58e-66	181	46.409	Q8R3F5	Mcat	Malonyl-CoA-acyl carrier protein transacylase, mitochondrial	9.55e-53	181	45.304	Q5RGV8	mcat	Malonyl CoA:ACP acyltransferase (mitochondrial)	1.11e-64	185	41.622	Q8T3L6	beg	Probable malonyl-CoA-acyl carrier protein transacylase, mitochondrial	1.59e-64	182	46.154	Q8ITY6	C50D2.9	Uncharacterized protein	9.52e-54	205	37.561	Q8IVS2	MCAT	Malonyl-CoA-acyl carrier protein transacylase, mitochondrial	3.61e-65	181	46.409
dd_Smed_v6_10613_0_1	1579	0.18534	3.34785	0.322596	-0.207793	3.34785	0.195891	Q8N4V2	SVOP	Synaptic vesicle 2-related protein	1.74e-68	475	29.895	Q8BFT9	Svop	Synaptic vesicle 2-related protein	3.03e-64	473	29.81	F1QII7	svopa	SV2-related protein a	1.55e-58	481	28.067	Q8SYM5	CG4324	CG4324, isoform A	4.24e-53	414	28.261	P30638	svop-1	Putative transporter svop-1	1.75e-52	467	28.48	Q8N4V2	SVOP	Synaptic vesicle 2-related protein	7.72e-68	475	29.895
dd_Smed_v6_10614_0_1	1407	0.138579	3.17016	0.452176	-0.0511185	3.17016	0.807645	Q969Q6	PPP2R3C	Serine/threonine-protein phosphatase 2A regulatory subunit B'' subunit gamma	0	418	64.115	Q9JK24	Ppp2r3c	Serine/threonine-protein phosphatase 2A regulatory subunit B'' subunit gamma	0	418	63.636	Q803V3	ppp2r3c	Serine/threonine-protein phosphatase 2A regulatory subunit B'' subunit gamma	0	412	63.592	Q9I7J1	CG4733-RA	CG4733, isoform B	2.9e-25	271	25.092	Q17744	CELE_F43B10.1	Uncharacterized protein	8.11e-20	272	25	Q803V3	ppp2r3c	Serine/threonine-protein phosphatase 2A regulatory subunit B'' subunit gamma	0	412	63.592
dd_Smed_v6_10615_0_1	1649	-0.0929809	3.68804	0.536513	-0.438646	3.68804	9.00811e-07	A1DRY3	-	Several ankyrin repeat protein transcript variant 2	3.43e-130	470	48.936	Q3V096	Ankrd42	Ankyrin repeat domain-containing protein 42	1.07e-136	466	48.927	F1QNB1	ank3a	Ankyrin 3a	3.75e-31	341	29.619	Q9VAU5	CG10011	Uncharacterized protein	1.37e-29	289	31.142	Q7JNZ0	unc-44	Uncharacterized protein	2.45e-30	353	28.329	Q3V096	Ankrd42	Ankyrin repeat domain-containing protein 42	4.3e-136	466	48.927
dd_Smed_v6_10617_0_1	1895	-0.169171	3.41475	0.309593	-0.150119	3.41475	0.29877	Q9BSC4	NOL10	Nucleolar protein 10	4.93e-63	413	30.993	Q5RJG1	Nol10	Nucleolar protein 10	1.12e-63	413	31.235	NA	NA	NA	NA	NA	NA	NA	NA	NA	NA	NA	NA	NA	NA	NA	NA	NA	NA	Q5RJG1	Nol10	Nucleolar protein 10	4.51e-63	413	31.235
dd_Smed_v6_10618_0_1	1179	0.224947	3.65259	0.364021	0.303611	3.65259	0.107362	O43432	EIF4G3	Eukaryotic translation initiation factor 4 gamma 3	4.28e-33	294	34.354	Q80XI3	Eif4g3	Eukaryotic translation initiation factor 4 gamma 3	1.03e-32	294	34.354	A1L1W1	eif4g1a	Zgc:158450	1.02e-30	274	34.307	A8DZ29	eIF4G1	Eukaryotic translation initiation factor 4G, isoform B	3.45e-24	322	27.019	B5BM23	ifg-1	Initiation Factor 4G (eIF4G) family	2.95e-10	273	23.077	O43432	EIF4G3	Eukaryotic translation initiation factor 4 gamma 3	1.89e-32	294	34.354
dd_Smed_v6_10619_0_1	1632	-0.062651	3.61808	0.755515	0.127937	3.61808	0.318096	NA	NA	NA	NA	NA	NA	NA	NA	NA	NA	NA	NA	NA	NA	NA	NA	NA	NA	NA	NA	NA	NA	NA	NA	NA	NA	NA	NA	NA	NA	NA	NA	NA	NA	NA	NA
dd_Smed_v6_1062_0_1	2873	0.249266	9.03088	0.0305814	0.187897	9.03088	0.0864167	P10253	GAA	Lysosomal alpha-glucosidase	0	847	42.503	P70699	Gaa	Lysosomal alpha-glucosidase	0	865	42.312	B3DIZ3	zgc:171967	Zgc:171967	1.05e-78	842	28.741	Q7KMM4	GCS2alpha	BcDNA.GH04962	8.3e-82	632	30.38	Q19004	aagr-1	Acid Alpha Glucosidase Relate	3.65e-154	851	36.428	P70699	Gaa	Lysosomal alpha-glucosidase	0	865	42.312
dd_Smed_v6_10620_0_1	1388	0.190639	4.03966	0.126951	0.68113	4.03966	2.16632e-16	Q86YT6	MIB1	E3 ubiquitin-protein ligase MIB1	4.95e-11	297	24.242	Q80YE7	Dapk1	Death-associated protein kinase 1	1.97e-13	297	23.906	A0AR23	mib2	Miblike	4.4e-11	396	21.465	Q0KIE7	Ank	Ankyrin, isoform B	4.63e-11	252	26.19	H2KYY2	C24A1.3	Uncharacterized protein	6.95e-13	245	24.898	Q80YE7	Dapk1	Death-associated protein kinase 1	7.94e-13	297	23.906
dd_Smed_v6_10621_0_1	567	0.0527719	1.82717	0.911855	0.0832205	1.82717	0.807251	NA	NA	NA	NA	NA	NA	NA	NA	NA	NA	NA	NA	NA	NA	NA	NA	NA	NA	NA	NA	NA	NA	NA	NA	NA	NA	NA	NA	NA	NA	NA	NA	NA	NA	NA	NA
dd_Smed_v6_10622_0_1	1805	0.103737	4.01906	0.534195	0.0577187	4.01906	0.707378	Q96E29	MTERF3	Transcription termination factor 3, mitochondrial	1.03e-31	269	27.881	Q8R3J4	Mterf3	Transcription termination factor 3, mitochondrial	3.13e-33	316	26.266	Q1L8H2	mterf3	Mitochondrial transcription termination factor 3	9.18e-31	279	26.523	Q9VPD5	mTerf3	Transcription termination factor 3, mitochondrial	1.28e-29	274	26.642	NA	NA	NA	NA	NA	NA	Q8R3J4	Mterf3	Transcription termination factor 3, mitochondrial	1.26e-32	316	26.266
dd_Smed_v6_10623_0_1	1947	-0.26582	2.97855	0.128985	-0.163503	2.97855	0.335762	NA	NA	NA	NA	NA	NA	NA	NA	NA	NA	NA	NA	NA	NA	NA	NA	NA	NA	Q8I7P9	pol	Retrovirus-related Pol polyprotein from transposon opus	1.89e-14	131	34.351	NA	NA	NA	NA	NA	NA	Q8I7P9	pol	Retrovirus-related Pol polyprotein from transposon opus	7.88e-14	131	34.351
dd_Smed_v6_10624_0_1	4838	0.0252341	5.11387	0.890136	-0.0781975	5.11387	0.4819	Q15303	ERBB4	Receptor tyrosine-protein kinase erbB-4	2.24e-71	549	31.33	P70424	Erbb2	Receptor tyrosine-protein kinase erbB-2	2.33e-73	563	31.261	F1QYI3	erbb4a	Receptor protein-tyrosine kinase	1.84e-93	1131	27.233	P04412	Egfr	Epidermal growth factor receptor	5.46e-124	1129	27.812	B5BM28	let-23	Receptor protein-tyrosine kinase	6.11e-135	1233	29.927	B5BM28	let-23	Receptor protein-tyrosine kinase	7.21e-134	1233	29.927
dd_Smed_v6_10625_0_1	2820	-0.0176634	3.96468	0.940346	-0.218088	3.96468	0.0140823	Q9UBT7	CTNNAL1	Alpha-catulin	2.13e-15	279	24.373	O88327	Ctnnal1	Alpha-catulin	2.92e-19	250	26	NA	NA	NA	NA	NA	NA	Q9U523	alpha-Catr	Alpha-catenin-related protein	4.94e-08	222	25.225	Q8T3U1	ctn-1	Alpha-CaTuliN (Catenin/vinculin related)	7.7e-23	292	29.11	Q8T3U1	ctn-1	Alpha-CaTuliN (Catenin/vinculin related)	9.08e-22	292	29.11
dd_Smed_v6_10626_0_1	384	0.280051	1.2904	0.654359	-0.21728	1.2904	0.707215	NA	NA	NA	NA	NA	NA	NA	NA	NA	NA	NA	NA	NA	NA	NA	NA	NA	NA	NA	NA	NA	NA	NA	NA	NA	NA	NA	NA	NA	NA	NA	NA	NA	NA	NA	NA
dd_Smed_v6_10627_0_1	3328	0.175142	4.53797	0.0826883	0.0253188	4.53797	0.852992	NA	NA	NA	NA	NA	NA	NA	NA	NA	NA	NA	NA	NA	NA	NA	NA	NA	NA	NA	NA	NA	NA	NA	NA	NA	NA	NA	NA	NA	NA	NA	NA	NA	NA	NA	NA
dd_Smed_v6_10628_0_1	2907	-0.107069	4.22014	0.575742	-0.027376	4.22014	0.900594	Q7Z589	EMSY	BRCA2-interacting transcriptional repressor EMSY	5.14e-25	93	53.763	Q8BMB0	Emsy	BRCA2-interacting transcriptional repressor EMSY	2.58e-21	107	45.794	Q7ZUV7	emsy	BRCA2-interacting transcriptional repressor EMSY	3.29e-23	93	50.538	Q9VQ58	CG15356-RA	FI15207p1	5.12e-21	93	50.538	NA	NA	NA	NA	NA	NA	Q7Z589	EMSY	BRCA2-interacting transcriptional repressor EMSY	2.27e-24	93	53.763
dd_Smed_v6_10629_0_1	1443	-0.0889113	3.4814	0.670859	-0.15499	3.4814	0.285522	O15374	SLC16A4	Monocarboxylate transporter 5	1.26e-05	153	28.758	Q8R0M8	Slc16a4	Monocarboxylate transporter 5	3.48e-05	153	30.065	E7F4T7	slc16a8	Solute carrier family 16 (monocarboxylate transporter), member 8	7.23e-05	198	21.212	Q5U154	Sln	RE01051p	6.2e-05	149	27.517	NA	NA	NA	NA	NA	NA	O15374	SLC16A4	Monocarboxylate transporter 5	5.58e-05	153	28.758
dd_Smed_v6_1063_0_1	2369	0.000657162	7.42095	1	-0.0844304	7.42095	0.467799	P56545	CTBP2	C-terminal-binding protein 2	2.47e-173	335	70.746	P56546	Ctbp2	C-terminal-binding protein 2	1.4e-173	389	63.753	Q6NZ25	ctbp2a	C-terminal-binding protein 2a	1.81e-173	335	70.149	O46036	CtBP	C-terminal-binding protein	1.62e-180	335	72.537	Q20595	ctbp-1	C-terminal-binding protein 1	2.24e-132	421	50.831	O46036	CtBP	C-terminal-binding protein	7.35e-180	335	72.537
dd_Smed_v6_10631_0_1	2639	-0.2189	4.16514	0.128824	-0.0499168	4.16514	0.790255	NA	NA	NA	NA	NA	NA	NA	NA	NA	NA	NA	NA	NA	NA	NA	NA	NA	NA	NA	NA	NA	NA	NA	NA	NA	NA	NA	NA	NA	NA	NA	NA	NA	NA	NA	NA
dd_Smed_v6_10632_0_1	4628	0.0929632	5.18249	0.397601	0.0271843	5.18249	0.824642	Q86US8	SMG6	Telomerase-binding protein EST1A	8.29e-131	917	32.824	P61406	Smg6	Telomerase-binding protein EST1A	1.89e-130	1016	30.906	A0A0R4IZ84	smg6	SMG6 nonsense mediated mRNA decay factor	2.73e-128	929	32.508	Q86BS8	Smg6	SMG6 protein	4.65e-21	222	29.279	Q9BL68	smg-6	Suppressor with Morphological effect on Genitalia	3.91e-16	197	28.426	Q86US8	SMG6	Telomerase-binding protein EST1A	3.66e-130	917	32.824
dd_Smed_v6_10633_0_1	5867	0.300667	6.62658	0.00272151	0.280161	6.62658	0.00261831	Q9P2E3	ZNFX1	NFX1-type zinc finger-containing protein 1	0	1639	33.435	Q8R151	Znfx1	NFX1-type zinc finger-containing protein 1	0	1600	33.312	F1RCY6	upf1	Upf1 regulator of nonsense transcripts homolog (yeast)	1.04e-27	342	29.825	Q9VYS3	Upf1	Regulator of nonsense transcripts 1 homolog	1.66e-28	339	30.973	O76512	smg-2	Regulator of nonsense transcripts 1	7.14e-26	331	29.305	Q9P2E3	ZNFX1	NFX1-type zinc finger-containing protein 1	0	1639	33.435
dd_Smed_v6_10635_0_1	2042	-0.252982	4.41377	0.0296651	-0.461934	4.41377	9.15735e-07	Q8TC05	MDM1	Nuclear protein MDM1	0.000357	34	52.941	Q9D067	Mdm1	Nuclear protein MDM1	0.000221	34	52.941	NA	NA	NA	NA	NA	NA	NA	NA	NA	NA	NA	NA	NA	NA	NA	NA	NA	NA	Q9D067	Mdm1	Nuclear protein MDM1	0.000886	34	52.941
dd_Smed_v6_10636_0_1	666	-0.0454762	2.18308	0.907019	0.113106	2.18308	0.608454	Q15126	PMVK	Phosphomevalonate kinase	3.47e-31	193	32.124	Q9D1G2	Pmvk	Phosphomevalonate kinase	1.57e-33	193	33.161	F8W4R0	pmvk	Phosphomevalonate kinase	5.69e-36	173	38.728	Q9VIT2	CG10268	Probable phosphomevalonate kinase	2.83e-32	168	38.095	I2HAD9	CELE_F32D8.13	Uncharacterized protein	1.59e-35	186	36.022	F8W4R0	pmvk	Phosphomevalonate kinase	2.59e-35	173	38.728
dd_Smed_v6_10637_0_1	2505	0.0208588	4.77236	0.903479	-0.0265584	4.77236	0.816992	Q6GQQ9	OTUD7B	OTU domain-containing protein 7B	2.19e-66	366	37.978	B2RUR8	Otud7b	OTU domain-containing protein 7B	1.33e-65	367	37.33	E7F4E2	otud7b	OTU deubiquitinase 7B	7.04e-69	364	37.912	Q9VH90	trbd	Ubiquitin thioesterase trabid	2.12e-16	106	43.396	Q9N4T5	otub-2	OTUBain deubiquitylating protease homolog	3.22e-56	325	36.615	E7F4E2	otud7b	OTU deubiquitinase 7B	3.2e-68	364	37.912
dd_Smed_v6_10638_0_1	4811	0.0820708	5.59322	0.514935	-0.104634	5.59322	0.288182	Q9UG01	IFT172	Intraflagellar transport protein 172 homolog	0	1605	51.402	Q6VH22	Ift172	Intraflagellar transport protein 172 homolog	0	1605	51.526	Q5RHH4	ift172	Intraflagellar transport protein 172 homolog	0	1605	51.277	Q9W040	Oseg2	Intraflagellar transport protein 172 homolog	0	1611	42.272	Q22830	osm-1	Intraflagellar transport protein osm-1	0	1613	39.244	Q6VH22	Ift172	Intraflagellar transport protein 172 homolog	0	1605	51.526
dd_Smed_v6_10640_0_1	2243	-0.0900904	5.28995	0.536741	-0.303804	5.28995	0.000657292	Q6ZSS7	MFSD6	Major facilitator superfamily domain-containing protein 6	1.9e-102	625	36.48	Q8CBH5	Mfsd6	Major facilitator superfamily domain-containing protein 6	1.56e-101	620	36.935	Q66HT7	mfsd6b	Zgc:92925	1.87e-35	338	34.615	A1Z9U2	jef	Uncharacterized protein, isoform A	1.04e-135	653	42.573	NA	NA	NA	NA	NA	NA	A1Z9U2	jef	Uncharacterized protein, isoform A	4.72e-135	653	42.573
dd_Smed_v6_10642_0_1	1126	-0.208468	2.22623	0.294683	-0.417968	2.22623	0.00345636	NA	NA	NA	NA	NA	NA	NA	NA	NA	NA	NA	NA	NA	NA	NA	NA	NA	NA	NA	NA	NA	NA	NA	NA	NA	NA	NA	NA	NA	NA	NA	NA	NA	NA	NA	NA
dd_Smed_v6_10644_0_1	694	-0.0845417	2.55537	0.785474	0.0439191	2.55537	0.857434	NA	NA	NA	NA	NA	NA	Q9D1Z3	Fam173b	Protein FAM173B	3.22e-37	177	44.068	E7EXV0	fam173b	Family with sequence similarity 173, member B	7.89e-43	207	37.198	NA	NA	NA	NA	NA	NA	NA	NA	NA	NA	NA	NA	E7EXV0	fam173b	Family with sequence similarity 173, member B	3.59e-42	207	37.198
dd_Smed_v6_10645_0_1	1106	0.0362773	3.67478	0.900035	0.229595	3.67478	0.0920437	NA	NA	NA	NA	NA	NA	NA	NA	NA	NA	NA	NA	NA	NA	NA	NA	NA	NA	NA	NA	NA	NA	NA	NA	NA	NA	NA	NA	NA	NA	NA	NA	NA	NA	NA	NA
dd_Smed_v6_10646_0_1	1175	0.220909	3.09183	0.384996	0.105246	3.09183	0.678647	Q8NF91	SYNE1	Nesprin-1	2.33e-74	265	50.943	Q6ZWR6	Syne1	Nesprin-1	1.88e-70	265	49.057	F1RA35	macf1a	Microtubule-actin crosslinking factor 1a	2.1e-55	263	43.346	Q8I6B6	Msp300	MSP-300	1.15e-69	256	48.438	G5EG85	unc-70	Spectrin beta chain	2.2e-48	257	40.078	Q13696	ACF7	ACF7 protein	1.62e-62	261	43.678
dd_Smed_v6_10647_0_1	2039	0.0112889	3.77696	0.977478	-0.335164	3.77696	0.00122238	Q9UJT9	FBXL7	F-box/LRR-repeat protein 7	1.33e-54	379	28.496	Q5BJ29	Fbxl7	F-box/LRR-repeat protein 7	5.57e-55	379	29.024	Q5RH13	fbxl14b	F-box and leucine-rich repeat protein 14b	3.47e-21	352	22.727	Q9VF10	Fbxl7	F-box and leucine-rich repeat protein 7	9.28e-51	375	28.8	P34284	C02F5.7	Uncharacterized F-box/LRR-repeat protein C02F5.7	5.55e-31	350	24.857	Q5BJ29	Fbxl7	F-box/LRR-repeat protein 7	2.24e-54	379	29.024
dd_Smed_v6_1065_0_1	2125	0.0171403	8.15114	0.942379	0.0400834	8.15114	0.776222	Q14677	CLINT1	Clathrin interactor 1	4.38e-51	164	60.366	Q99KN9	Clint1	Clathrin interactor 1	7.92e-48	157	60.51	Q5U3J4	clint1a	Clathrin interactor 1	2.19e-55	164	60.976	Q9VD13	lqfR	GH02671p	8.04e-54	164	63.415	Q9BI71	epn-1	EPsiN (Endocytic protein) homolog	5.42e-30	163	37.423	Q5U3J4	clint1a	Clathrin interactor 1	9.97e-55	164	60.976
dd_Smed_v6_10650_0_1	795	-0.220772	2.25205	0.368299	-0.260405	2.25205	0.181024	NA	NA	NA	NA	NA	NA	NA	NA	NA	NA	NA	NA	NA	NA	NA	NA	NA	NA	NA	NA	NA	NA	NA	NA	NA	NA	NA	NA	NA	NA	NA	NA	NA	NA	NA	NA
dd_Smed_v6_10651_0_1	676	-0.446149	2.44642	0.000926285	-0.835318	2.44642	5.60621e-12	NA	NA	NA	NA	NA	NA	NA	NA	NA	NA	NA	NA	NA	NA	NA	NA	NA	NA	NA	NA	NA	NA	NA	NA	NA	NA	NA	NA	NA	NA	NA	NA	NA	NA	NA	NA
dd_Smed_v6_10653_0_1	1689	-0.00955528	3.24618	0.990133	-0.460406	3.24618	2.5364e-05	NA	NA	NA	NA	NA	NA	NA	NA	NA	NA	NA	NA	NA	NA	NA	NA	NA	NA	NA	NA	NA	NA	NA	NA	NA	NA	NA	NA	NA	NA	NA	NA	NA	NA	NA	NA
dd_Smed_v6_10654_1_1	1133	-0.162175	4.84597	0.123288	-0.0399228	4.84597	0.75441	NA	NA	NA	NA	NA	NA	NA	NA	NA	NA	NA	NA	Q7ZVY0	tia1	Cytotoxic granule-associated RNA binding protein 1	0.000252	85	30.588	NA	NA	NA	NA	NA	NA	Q95QV8	tiar-1	TIA-1/TIAL RNA binding protein homolog	8.04e-05	65	30.769	NA	NA	NA	NA	NA	NA
dd_Smed_v6_10655_0_1	1500	-0.283937	4.12015	0.054884	-0.753247	4.12015	2.81092e-11	NA	NA	NA	NA	NA	NA	NA	NA	NA	NA	NA	NA	NA	NA	NA	NA	NA	NA	NA	NA	NA	NA	NA	NA	NA	NA	NA	NA	NA	NA	NA	NA	NA	NA	NA	NA
dd_Smed_v6_10656_0_1	1377	0.125698	4.15155	0.337955	0.271568	4.15155	0.00193818	Q7RTY1	SLC16A9	Monocarboxylate transporter 9	0.000538	104	26.923	Q7TM99	Slc16a9	Monocarboxylate transporter 9	0.00065	90	27.778	F1QFN0	slc16a9a	Solute carrier family 16, member 9a	3.87e-06	75	29.333	NA	NA	NA	NA	NA	NA	NA	NA	NA	NA	NA	NA	F1QFN0	slc16a9a	Solute carrier family 16, member 9a	1.76e-05	75	29.333
dd_Smed_v6_10657_0_1	1105	-0.164203	2.89813	0.459743	0.0232989	2.89813	0.94035	Q9BU89	DOHH	Deoxyhypusine hydroxylase	4.04e-75	300	43	Q99LN9	Dohh	Deoxyhypusine hydroxylase	6.22e-77	301	43.522	Q7ZUX6	dohh	Deoxyhypusine hydroxylase	1.19e-72	303	41.914	Q9V9U4	nero	Deoxyhypusine hydroxylase	4.21e-77	300	44.667	Q17949	dohh-1	Deoxyhypusine hydroxylase	2.22e-76	301	43.189	Q9V9U4	nero	Deoxyhypusine hydroxylase	1.91e-76	300	44.667
dd_Smed_v6_10658_0_1	981	-0.0218168	2.8875	0.95347	-0.0288326	2.8875	0.914362	Q53HI1	UNC50	Protein unc-50 homolog	4.75e-69	225	48.444	Q9CQ61	Unc50	Protein unc-50 homolog	1.88e-67	255	43.922	Q7ZUU1	unc50	Protein unc-50 homolog	2.37e-68	227	48.899	Q9VHN5	CG9773	Protein unc-50 homolog	1.4e-61	243	46.091	Q10045	unc-50	Protein unc-50	1.72e-46	222	40.541	Q53HI1	UNC50	Protein unc-50 homolog	2.1e-68	225	48.444
dd_Smed_v6_1066_0_1	518	-0.118315	4.91635	0.430348	-0.23022	4.91635	0.0286575	NA	NA	NA	NA	NA	NA	NA	NA	NA	NA	NA	NA	NA	NA	NA	NA	NA	NA	NA	NA	NA	NA	NA	NA	NA	NA	NA	NA	NA	NA	NA	NA	NA	NA	NA	NA
dd_Smed_v6_10660_0_1	2744	0.116851	4.71261	0.294827	0.0935471	4.71261	0.335669	Q13569	TDG	G/T mismatch-specific thymine DNA glycosylase	1.7e-47	181	46.409	P56581	Tdg	G/T mismatch-specific thymine DNA glycosylase	5.82e-48	260	39.231	Q503G3	tdg.1	Tdg protein	1.51e-46	177	46.893	Q9V4D8	Thd1	FI14922p	1.14e-57	171	53.801	NA	NA	NA	NA	NA	NA	Q9V4D8	Thd1	FI14922p	5.16e-57	171	53.801
dd_Smed_v6_10661_0_1	4073	-0.0512925	4.53924	0.759087	-0.0771411	4.53924	0.524864	NA	NA	NA	NA	NA	NA	NA	NA	NA	NA	NA	NA	NA	NA	NA	NA	NA	NA	NA	NA	NA	NA	NA	NA	NA	NA	NA	NA	NA	NA	NA	NA	NA	NA	NA	NA
dd_Smed_v6_10662_0_1	1765	0.146237	4.32923	0.248208	-0.0053157	4.32923	0.971407	A0A087X1Q5	SOCS7	Suppressor of cytokine-signaling 7	5.37e-25	155	36.129	Q8VHQ2	Socs7	Suppressor of cytokine signaling 7	8.49e-25	155	36.129	B0BLX5	socs7	Socs7 protein	3.37e-25	160	35.625	M9PHY7	Socs16D	Suppressor of cytokine signaling at 16D, isoform B	1.31e-21	142	35.915	O45498	CELE_F39B2.5	Uncharacterized protein	6.18e-14	134	29.104	B0BLX5	socs7	Socs7 protein	1.53e-24	160	35.625
dd_Smed_v6_10663_0_1	1027	-0.094546	3.54295	0.600082	0.0575876	3.54295	0.728088	NA	NA	NA	NA	NA	NA	NA	NA	NA	NA	NA	NA	NA	NA	NA	NA	NA	NA	NA	NA	NA	NA	NA	NA	NA	NA	NA	NA	NA	NA	NA	NA	NA	NA	NA	NA
dd_Smed_v6_10664_0_1	394	-0.00139849	3.49549	1	-0.136805	3.49549	0.354846	NA	NA	NA	NA	NA	NA	NA	NA	NA	NA	NA	NA	NA	NA	NA	NA	NA	NA	NA	NA	NA	NA	NA	NA	NA	NA	NA	NA	NA	NA	NA	NA	NA	NA	NA	NA
dd_Smed_v6_10665_0_1	962	-0.138468	2.48075	0.625581	0.0549457	2.48075	0.844001	NA	NA	NA	NA	NA	NA	NA	NA	NA	NA	NA	NA	NA	NA	NA	NA	NA	NA	NA	NA	NA	NA	NA	NA	NA	NA	NA	NA	NA	NA	NA	NA	NA	NA	NA	NA
dd_Smed_v6_10666_0_1	2155	-0.148772	4.6213	0.146186	-0.0269606	4.6213	0.832482	Q9NS86	LANCL2	LanC-like protein 2	1.49e-89	398	40.452	Q9JJK2	Lancl2	LanC-like protein 2	3.74e-90	396	41.162	F1QHX0	lancl2	LanC lantibiotic synthetase component C-like 2 (bacterial)	1.28e-95	432	39.12	Q9Y0Y7	CG2061	LanC-like protein 3 homolog	2.98e-55	428	29.907	NA	NA	NA	NA	NA	NA	F1QHX0	lancl2	LanC lantibiotic synthetase component C-like 2 (bacterial)	5.82e-95	432	39.12
dd_Smed_v6_10667_0_1	1813	0.120727	4.46837	0.268524	-0.0100172	4.46837	0.952661	Q06203	PPAT	Amidophosphoribosyltransferase	0	522	56.513	P47856	Gfpt1	Glutamine--fructose-6-phosphate aminotransferase [isomerizing] 1	4.54e-10	191	25.131	Q5RG54	ppat	Amidophosphoribosyltransferase	0	509	58.35	Q27601	Prat	Amidophosphoribosyltransferase	0	500	56.2	Q19130	gfat-1	Glutamine-Fructose 6-phosphate AminoTransferase homolog	4.8e-10	154	27.922	Q5RG54	ppat	Amidophosphoribosyltransferase	0	509	58.35
dd_Smed_v6_10669_0_1	3492	0.0533702	4.52357	0.728329	0.123872	4.52357	0.19902	A0A087X295	WDR6	WD repeat-containing protein 6	2.22e-10	268	27.239	Q99ME2	Wdr6	WD repeat-containing protein 6	4.52e-13	301	28.571	A2CEH0	poc1b	POC1 centriolar protein homolog B	0.000346	114	27.193	Q86B53	CG33172-RA	MIP10235p	2.57e-10	283	26.148	NA	NA	NA	NA	NA	NA	Q99ME2	Wdr6	WD repeat-containing protein 6	1.82e-12	301	28.571
dd_Smed_v6_1067_0_1	536	-0.137178	5.33763	0.333384	-0.0376396	5.33763	0.813562	O75787	ATP6AP2	Renin receptor	3.3e-12	71	42.254	Q9CYN9	Atp6ap2	Renin receptor	2.66e-11	52	48.077	F8W5R3	atp6ap2	ATPase, H+-transporting, lysosomal accessory protein 2	2.24e-14	60	48.333	Q9VHG4	VhaM8.9	LD30634p	7.71e-14	52	57.692	Q9XTY9	vha-20	Vacuolar H ATPase	7.02e-10	51	49.02	F8W5R3	atp6ap2	ATPase, H+-transporting, lysosomal accessory protein 2	1.02e-13	60	48.333
dd_Smed_v6_10670_0_1	3534	0.418495	4.63467	1.43859e-05	0.32086	4.63467	0.000745516	Q9Y2G3	ATP11B	Probable phospholipid-transporting ATPase IF	0	1100	44.455	Q6DFW5	Atp11b	Phospholipid-transporting ATPase	0	1121	43.533	F8W2B0	atp11a	Phospholipid-transporting ATPase	0	1145	40.087	Q9VXG7	CG9981	Phospholipid-transporting ATPase	0	1072	37.313	Q7YXV5	tat-2	Phospholipid-transporting ATPase	4.82e-177	1117	33.483	Q9Y2G3	ATP11B	Probable phospholipid-transporting ATPase IF	0	1100	44.455
dd_Smed_v6_10671_0_1	915	0.132487	4.16837	0.247197	0.155206	4.16837	0.0895547	O00471	EXOC5	Exocyst complex component 5	8.14e-19	278	25.899	Q3TPX4	Exoc5	Exocyst complex component 5	2.32e-20	278	26.619	B0BLY0	exoc5	Exocyst complex component 5	7.05e-21	274	26.277	Q9XTM1	Sec10	Exocyst complex component 5	7.56e-16	284	26.056	Q18406	sec-10	Exocyst complex component 5	4.57e-07	241	23.237	B0BLY0	exoc5	Exocyst complex component 5	3.21e-20	274	26.277
dd_Smed_v6_10672_0_1	1370	0.0813755	3.53968	0.615517	0.142939	3.53968	0.189666	Q15814	TBCC	Tubulin-specific chaperone C	2.85e-54	324	32.407	Q8VCN9	Tbcc	Tubulin-specific chaperone C	2.68e-57	255	35.686	F1QC45	rp2	Protein XRP2	2.63e-18	156	26.923	Q95TP0	TBCC	LD34582p	1.05e-46	310	35.484	Q3V5J2	tbcc-1	TuBulin folding Cofactor C homolog	1.5e-18	292	30.822	Q8VCN9	Tbcc	Tubulin-specific chaperone C	1.08e-56	255	35.686
dd_Smed_v6_10673_0_1	811	0.0297595	2.57083	0.94317	-0.127392	2.57083	0.498423	O14753	OVOL1	Putative transcription factor Ovo-like 1	1.26e-49	138	54.348	Q9WTJ2	Ovol1	Putative transcription factor Ovo-like 1	1.1e-49	138	54.348	E9QH99	si:dkey-17e16.13	Si:dkey-17e16.13	5.72e-49	156	46.795	P51521	ovo	Protein ovo	1.48e-46	120	58.333	G5EDU6	lin-48	Putative zinc finger transcription factor	1.22e-59	177	51.412	G5EDU6	lin-48	Putative zinc finger transcription factor	1.44e-58	177	51.412
dd_Smed_v6_10674_0_1	1198	0.237982	4.52123	0.0166722	0.329714	4.52123	7.21099e-05	Q01814	ATP2B2	Plasma membrane calcium-transporting ATPase 2	3.02e-137	406	56.158	Q9R0K7	Atp2b2	Plasma membrane calcium-transporting ATPase 2	1.39e-137	406	56.158	B0S5H3	atp2b3a	Calcium-transporting ATPase	5.22e-138	404	55.941	Q59DP8	PMCA	Calcium-transporting ATPase	8.19e-139	414	56.763	F5GU98	mca-1	Calcium-transporting ATPase	1.05e-130	420	50.238	Q59DP8	PMCA	Calcium-transporting ATPase	3.71e-138	414	56.763
dd_Smed_v6_10675_0_1	1461	-0.167975	3.28501	0.248105	-0.019827	3.28501	0.929912	Q96I15	SCLY	Selenocysteine lyase	1.13e-122	434	46.083	Q9JLI6	Scly	Selenocysteine lyase	4.53e-124	433	45.958	A8WFT4	scly	Selenocysteine lyase	6.76e-115	430	44.419	Q9VKD3	CG12264	Probable cysteine desulfurase, mitochondrial	1.76e-59	400	35	NA	NA	NA	NA	NA	NA	Q9JLI6	Scly	Selenocysteine lyase	1.82e-123	433	45.958
dd_Smed_v6_10676_0_1	1528	0.198645	3.42618	0.174167	0.0872759	3.42618	0.571696	Q9NW07	ZNF358	Zinc finger protein 358	5.64e-50	242	37.603	Q6PI88	Zfp358	Zinc finger protein 358	9.29e-51	242	37.603	F1Q8L5	znf1023	Zinc finger protein 988	1.1e-53	240	39.167	M9PCY3	crol	Crooked legs, isoform G	4.2e-44	244	36.475	Q9N360	CELE_Y55F3AM.14	Uncharacterized protein	1.62e-34	220	36.364	F1Q8L5	znf1023	Zinc finger protein 988	4.99e-53	240	39.167
dd_Smed_v6_10677_0_1	4643	-0.0564686	5.49876	0.741501	-0.297973	5.49876	0.00110487	Q8N7X0	ADGB	Androglobin	1.87e-57	1063	23.048	G3UZ78	Adgb	Androglobin	6.54e-69	1089	24.885	F1QQ89	adgb	Androglobin	1.21e-123	1515	25.413	NA	NA	NA	NA	NA	NA	Q22143	clp-2	CaLPain family	8.3e-13	211	29.384	F1QQ89	adgb	Androglobin	5.48e-123	1515	25.413
dd_Smed_v6_10678_0_1	1574	0.0633512	1.88159	0.871114	-0.0554335	1.88159	0.858451	O75343	GUCY1B2	Guanylate cyclase soluble subunit beta-2	1.32e-57	213	47.887	Q8BXH3	Gucy1b2	Guanylate cyclase 1, soluble, beta 2	2.93e-52	213	46.479	E7F6T1	gucy1b2	Guanylate cyclase 1, soluble, beta 2	9.23e-54	218	44.495	Q8INF0	Gyc88E	Soluble guanylate cyclase 88E	3.01e-67	228	51.754	Q86C56	gcy-31	Soluble guanylate cyclase gcy-31	1.93e-51	228	40.789	Q8INF0	Gyc88E	Soluble guanylate cyclase 88E	1.36e-66	228	51.754
dd_Smed_v6_10679_0_1	405	-0.186129	1.15185	0.699413	-0.343648	1.15185	0.294738	P62633	CNBP	Cellular nucleic acid-binding protein	2.38e-05	52	40.385	P53996	Cnbp	Cellular nucleic acid-binding protein	4.13e-05	45	44.444	F1Q6Z5	cnbpa	CCHC-type zinc finger, nucleic acid-binding protein a	0.00057	37	45.946	NA	NA	NA	NA	NA	NA	O76743	glh-4	ATP-dependent RNA helicase glh-4	2.29e-07	66	36.364	O76743	glh-4	ATP-dependent RNA helicase glh-4	2.7e-06	66	36.364
dd_Smed_v6_1068_0_1	665	-0.170626	6.43752	0.183984	-0.0827322	6.43752	0.5309	NA	NA	NA	NA	NA	NA	NA	NA	NA	NA	NA	NA	NA	NA	NA	NA	NA	NA	NA	NA	NA	NA	NA	NA	NA	NA	NA	NA	NA	NA	NA	NA	NA	NA	NA	NA
dd_Smed_v6_10680_0_1	481	-0.0733308	0.47327	0.929901	0.0900468	0.47327	0.834987	NA	NA	NA	NA	NA	NA	NA	NA	NA	NA	NA	NA	NA	NA	NA	NA	NA	NA	NA	NA	NA	NA	NA	NA	NA	NA	NA	NA	NA	NA	NA	NA	NA	NA	NA	NA
dd_Smed_v6_10681_0_1	3048	0.00588113	4.68662	0.992513	0.0124045	4.68662	0.930222	NA	NA	NA	NA	NA	NA	NA	NA	NA	NA	NA	NA	NA	NA	NA	NA	NA	NA	NA	NA	NA	NA	NA	NA	Q10654	cyb-3	G2/mitotic-specific cyclin-B3	0.000144	155	25.161	NA	NA	NA	NA	NA	NA
dd_Smed_v6_10682_0_1	1263	0.746709	4.72204	1.93419e-22	0.176624	4.72204	0.0673672	P33260	CYP2C18	Cytochrome P450 2C18	7.18e-45	347	31.412	Q5GLZ0	Cyp2c66	Cytochrome P450 2C66	4.31e-44	344	32.267	F1QFW9	cyp2k22	Cytochrome P450, family 2, subfamily K, polypeptide 22	2.36e-42	311	30.868	Q95078	Cyp18a1	Cytochrome P450 18a1	4.8e-35	342	28.363	Q9N4Q4	cyp-33c12	CYtochrome P450 family	3.86e-35	313	29.712	P33260	CYP2C18	Cytochrome P450 2C18	3.18e-44	347	31.412
dd_Smed_v6_10683_0_1	2485	0.188688	4.56389	0.130938	0.128802	4.56389	0.277643	O60669	SLC16A7	Monocarboxylate transporter 2	1.73e-15	185	25.405	Q8R0M8	Slc16a4	Monocarboxylate transporter 5	2.83e-18	172	27.907	F1Q7T3	slc16a3	Solute carrier family 16 (monocarboxylate transporter), member 3	1.88e-21	172	31.977	Q9W509	Mct1	EG:103B4.3 protein	1.2e-51	622	28.778	H2L0E6	mct-4	MonoCarboxylate Transporter family	1.13e-45	671	26.975	Q9W509	Mct1	EG:103B4.3 protein	5.42e-51	622	28.778
dd_Smed_v6_10684_0_1	1503	-0.119187	3.91387	0.347013	-0.0967261	3.91387	0.392353	NA	NA	NA	NA	NA	NA	NA	NA	NA	NA	NA	NA	NA	NA	NA	NA	NA	NA	NA	NA	NA	NA	NA	NA	NA	NA	NA	NA	NA	NA	NA	NA	NA	NA	NA	NA
dd_Smed_v6_10685_0_1	683	0.301138	2.50296	0.290343	0.324918	2.50296	0.163324	NA	NA	NA	NA	NA	NA	NA	NA	NA	NA	NA	NA	NA	NA	NA	NA	NA	NA	NA	NA	NA	NA	NA	NA	NA	NA	NA	NA	NA	NA	NA	NA	NA	NA	NA	NA
dd_Smed_v6_10687_0_1	1124	0.0724147	3.62394	0.654547	-0.104905	3.62394	0.394388	NA	NA	NA	NA	NA	NA	NA	NA	NA	NA	NA	NA	NA	NA	NA	NA	NA	NA	NA	NA	NA	NA	NA	NA	Q19475	efn-3	Eph(F)riN	0.000329	165	24.242	NA	NA	NA	NA	NA	NA
dd_Smed_v6_10688_0_1	1874	0.0148338	4.3554	0.950449	0.072864	4.3554	0.52444	Q9NT99	LRRC4B	Leucine-rich repeat-containing protein 4B	1.12e-09	292	23.973	P0C192	Lrrc4b	Leucine-rich repeat-containing protein 4B	1.35e-09	292	23.973	E7FB24	zmp:0000001073	Uncharacterized protein	5.46e-10	425	23.294	Q0E8F0	caps	Capricious, isoform D	3.57e-06	153	30.719	NA	NA	NA	NA	NA	NA	E7FB24	zmp:0000001073	Uncharacterized protein	2.48e-09	425	23.294
dd_Smed_v6_10689_0_1	5087	0.175673	4.48675	0.202187	-0.0160661	4.48675	0.929285	O60500	NPHS1	Nephrin	4.03e-61	1154	22.704	Q9QZS7	Nphs1	Nephrin	5.69e-62	1149	23.847	F1Q8Y5	nphs1	Nephrosis 1, congenital, Finnish type (nephrin)	1.12e-62	1126	23.712	Q8MRA3	hbs	Hibris, isoform A	2.87e-71	1113	24.349	Q9U3P2	syg-2	Synaptogenesis protein syg-2	6.13e-36	1189	21.447	Q8MRA3	hbs	Hibris, isoform A	1.3e-70	1113	24.349
dd_Smed_v6_1069_0_1	1763	-0.19226	7.08354	0.0908751	-0.26921	7.08354	0.00336174	H0YDD4	DLAT	Acetyltransferase component of pyruvate dehydrogenase complex	3.95e-155	444	54.054	Q8BMF4	Dlat	Dihydrolipoyllysine-residue acetyltransferase component of pyruvate dehydrogenase complex, mitochondrial	5.01e-150	440	53.864	B3DIV6	dlat	Acetyltransferase component of pyruvate dehydrogenase complex	1.7e-152	446	53.812	Q9VM14	muc	AT21758p	1.21e-135	482	45.851	Q19749	dlat-1	Dihydrolipoyllysine-residue acetyltransferase component of pyruvate dehydrogenase complex, mitochondrial	1.54e-143	447	51.007	H0YDD4	DLAT	Acetyltransferase component of pyruvate dehydrogenase complex	1.75e-154	444	54.054
dd_Smed_v6_10690_0_1	443	-0.269514	2.58037	0.17023	-0.452532	2.58037	0.00193329	NA	NA	NA	NA	NA	NA	NA	NA	NA	NA	NA	NA	NA	NA	NA	NA	NA	NA	NA	NA	NA	NA	NA	NA	NA	NA	NA	NA	NA	NA	NA	NA	NA	NA	NA	NA
dd_Smed_v6_10691_0_1	1246	0.523085	3.54592	1.58165e-07	0.75909	3.54592	2.89248e-17	Q9UJM8	HAO1	Hydroxyacid oxidase 1	1.3e-103	366	41.53	Q9WU19	Hao1	Hydroxyacid oxidase 1	7.56e-102	369	42.005	NA	NA	NA	NA	NA	NA	A1Z8D3	CG18003	Uncharacterized protein	2.52e-96	368	39.946	NA	NA	NA	NA	NA	NA	Q9UJM8	HAO1	Hydroxyacid oxidase 1	5.75e-103	366	41.53
dd_Smed_v6_10693_0_1	2599	-0.114436	4.88088	0.446019	-0.103585	4.88088	0.412239	A6PW57	PIP5K1A	Phosphatidylinositol 4-phosphate 5-kinase type-1 alpha	9.36e-106	290	56.552	P70182	Pip5k1a	Phosphatidylinositol 4-phosphate 5-kinase type-1 alpha	2.73e-106	298	55.705	Q66HW3	pip5k1bb	Phosphatidylinositol-4-phosphate 5-kinase, type I, beta b	1.01e-103	257	63.035	Q9W1Y2	PIP5K59B	FI05352p	3.93e-110	308	57.468	O01759	ppk-1	PIP Kinase	1.38e-112	300	55.333	O01759	ppk-1	PIP Kinase	1.62e-111	300	55.333
dd_Smed_v6_10696_0_1	5767	0.184281	6.0786	0.0590136	0.187305	6.0786	0.0277405	Q9P2E3	ZNFX1	NFX1-type zinc finger-containing protein 1	0	1335	33.333	Q8R151	Znfx1	NFX1-type zinc finger-containing protein 1	0	1336	32.71	Q7ZVZ4	upf1	UPF1 regulator of nonsense transcripts homolog (Yeast)	5.34e-24	238	31.933	Q7KSN8	CG31368	Uncharacterized protein, isoform D	2.37e-24	327	30.887	O76512	smg-2	Regulator of nonsense transcripts 1	5.58e-25	252	32.54	Q8R151	Znfx1	NFX1-type zinc finger-containing protein 1	0	1336	32.71
dd_Smed_v6_10698_0_1	1582	0.0312075	3.56463	0.893464	0.0637328	3.56463	0.659627	Q7Z7H3	CATIP	Ciliogenesis-associated TTC17-interacting protein	1.56e-33	328	24.695	B9EKE5	Catip	Ciliogenesis-associated TTC17-interacting protein	1.24e-31	335	25.075	Q08CH6	catip	Ciliogenesis-associated TTC17-interacting protein	6.3e-47	359	28.691	NA	NA	NA	NA	NA	NA	NA	NA	NA	NA	NA	NA	Q08CH6	catip	Ciliogenesis-associated TTC17-interacting protein	2.87e-46	359	28.691
dd_Smed_v6_10699_0_1	1199	-0.0331857	4.09755	0.880296	0.0350471	4.09755	0.831248	P56589	PEX3	Peroxisomal biogenesis factor 3	1.09e-05	273	19.78	NA	NA	NA	NA	NA	NA	NA	NA	NA	NA	NA	NA	NA	NA	NA	NA	NA	NA	NA	NA	NA	NA	NA	NA	P56589	PEX3	Peroxisomal biogenesis factor 3	4.84e-05	273	19.78
dd_Smed_v6_107_0_1	775	-0.00248064	7.51753	1	-0.195301	7.51753	0.1261	Q96FJ2	DYNLL2	Dynein light chain 2, cytoplasmic	2.67e-10	90	30	Q80ZS7	BC048507	CDNA sequence BC048507	2.04e-10	90	31.111	Q6PBH4	dynll1	Dynein, light chain, LC8-type 1	4.2e-11	90	32.222	Q24117	ctp	Dynein light chain 1, cytoplasmic	8.06e-11	90	31.111	Q21557	dlc-2	Probable dynein light chain 2, cytoplasmic	2.98e-11	90	38.889	Q6PBH4	dynll1	Dynein, light chain, LC8-type 1	1.91e-10	90	32.222
dd_Smed_v6_1070_0_1	4228	-0.320409	9.70245	0.00299733	-0.666566	9.70245	2.16556e-13	P08123	COL1A2	Collagen alpha-2(I) chain	3.25e-30	366	29.235	Q3U962	Col5a2	Collagen alpha-2(V) chain	1.51e-30	225	32.444	E9QCG6	col1a2	Collagen, type I, alpha 2	9.97e-34	371	32.615	P08120	Cg25C	Collagen alpha-1(IV) chain	5.36e-09	178	43.258	Q23628	lon-3	Cuticle collagen lon-3	1.43e-08	161	38.509	E9QCG6	col1a2	Collagen, type I, alpha 2	4.54e-33	371	32.615
dd_Smed_v6_10700_0_1	2246	0.00703311	4.73889	0.978392	0.090132	4.73889	0.367389	Q9BRR8	GPATCH1	G patch domain-containing protein 1	2.29e-36	614	29.316	Q9DBM1	Gpatch1	G patch domain-containing protein 1	1.79e-24	356	32.584	NA	NA	NA	NA	NA	NA	Q9VUA0	CG8833	G patch domain-containing protein 1 homolog	1.72e-15	266	29.323	Q21827	R07E5.1	G patch domain-containing protein 1 homolog	1.72e-14	311	29.26	Q9BRR8	GPATCH1	G patch domain-containing protein 1	1.01e-35	614	29.316
dd_Smed_v6_10703_0_1	1085	0.0982773	2.69905	0.700565	-0.167997	2.69905	0.324183	NA	NA	NA	NA	NA	NA	Q8C627	Fam221b	Protein FAM221B	1.63e-43	224	37.5	Q5BJC9	fam221a	Zgc:112024	1.79e-10	232	24.138	NA	NA	NA	NA	NA	NA	NA	NA	NA	NA	NA	NA	Q8C627	Fam221b	Protein FAM221B	6.54e-43	224	37.5
dd_Smed_v6_10704_0_1	1899	0.121804	4.75899	0.315314	0.168558	4.75899	0.0666449	K7EP59	STK11	Serine/threonine-protein kinase STK11	6.52e-64	291	38.144	Q9WTK7	Stk11	Serine/threonine-protein kinase STK11	9.27e-63	291	38.144	F1R050	stk11	Serine/threonine kinase 11	1.84e-63	289	38.754	Q8T9L5	Lkb1	GM01569p	5.17e-66	311	36.013	Q9GN62	par-4	Serine/threonine-protein kinase par-4	2.29e-53	281	35.943	Q8T9L5	Lkb1	GM01569p	2.34e-65	311	36.013
dd_Smed_v6_10707_0_1	1111	-0.154859	3.27132	0.44058	-0.384088	3.27132	0.0042604	NA	NA	NA	NA	NA	NA	Q497Q6	Fam228b	Protein FAM228B	3.55e-08	175	26.857	NA	NA	NA	NA	NA	NA	NA	NA	NA	NA	NA	NA	NA	NA	NA	NA	NA	NA	Q497Q6	Fam228b	Protein FAM228B	1.43e-07	175	26.857
dd_Smed_v6_10708_0_1	1537	-0.154636	4.37431	0.190204	-0.157424	4.37431	0.112851	A0A024R3Z8	hCG_16983	HCG16983, isoform CRA_b	1.76e-25	250	31.2	O89110	Casp8	Caspase-8	2.55e-25	236	31.356	A2BGE2	si:dkey-103e21.5	Si:dkey-103e21.5	2.69e-27	201	31.343	O02002	Dcp-1	Caspase-1	1.06e-27	199	32.161	D3YT61	ced-3	Uncharacterized protein	9.45e-20	257	26.07	O02002	Dcp-1	Caspase-1	4.8e-27	199	32.161
dd_Smed_v6_10709_0_1	462	-0.0840891	2.29647	0.78921	0.18569	2.29647	0.307056	Q9NWH2	TMEM242	Transmembrane protein 242	3.7e-09	80	37.5	Q8VCR3	Tmem242	Transmembrane protein 242	1.06e-08	78	37.179	NA	NA	NA	NA	NA	NA	NA	NA	NA	NA	NA	NA	NA	NA	NA	NA	NA	NA	Q9NWH2	TMEM242	Transmembrane protein 242	1.63e-08	80	37.5
dd_Smed_v6_1071_0_1	2300	0.150763	7.0168	0.690588	-0.0797681	7.0168	0.824569	Q05707	COL14A1	Collagen alpha-1(XIV) chain	1.6e-16	203	27.586	Q8VHI5	Vit	Vitrin	3.1e-18	188	29.787	U3JA51	vwa2	Von Willebrand factor A domain-containing 2	1.82e-17	213	27.7	NA	NA	NA	NA	NA	NA	Q21540	cut-6	CUTiclin	3.77e-15	139	32.374	Q8VHI5	Vit	Vitrin	1.25e-17	188	29.787
dd_Smed_v6_10710_0_1	1604	-0.0884267	3.56933	0.655716	0.0137726	3.56933	0.947508	NA	NA	NA	NA	NA	NA	NA	NA	NA	NA	NA	NA	NA	NA	NA	NA	NA	NA	NA	NA	NA	NA	NA	NA	NA	NA	NA	NA	NA	NA	NA	NA	NA	NA	NA	NA
dd_Smed_v6_10711_0_1	848	0.123859	2.75564	0.515068	0.207366	2.75564	0.110843	Q96LD8	SENP8	Sentrin-specific protease 8	8.64e-13	194	27.835	Q9D2Z4	Senp8	Sentrin-specific protease 8	8.4e-13	193	28.497	Q08CI6	senp8	SUMO/sentrin peptidase family member, NEDD8-specific	3.37e-14	180	27.778	Q7JUX2	Den1	Deneddylase 1, isoform A	1.17e-10	176	26.705	Q86FN3	ulp-3	Ubiquitin-Like Protease	1.96e-10	185	29.189	Q08CI6	senp8	SUMO/sentrin peptidase family member, NEDD8-specific	1.53e-13	180	27.778
dd_Smed_v6_10712_0_1	761	-0.00122736	2.59951	1	-0.27477	2.59951	0.0393942	NA	NA	NA	NA	NA	NA	NA	NA	NA	NA	NA	NA	Q501X6	irak1bp1	Interleukin-1 receptor-associated kinase 1-binding protein 1 homolog	4.62e-06	133	27.068	NA	NA	NA	NA	NA	NA	NA	NA	NA	NA	NA	NA	Q501X6	irak1bp1	Interleukin-1 receptor-associated kinase 1-binding protein 1 homolog	2.1e-05	133	27.068
dd_Smed_v6_10713_0_1	309	0.135096	3.60738	0.41506	0.0574526	3.60738	0.72575	NA	NA	NA	NA	NA	NA	NA	NA	NA	NA	NA	NA	NA	NA	NA	NA	NA	NA	NA	NA	NA	NA	NA	NA	NA	NA	NA	NA	NA	NA	NA	NA	NA	NA	NA	NA
dd_Smed_v6_10714_0_1	2039	0.164121	3.59393	0.243335	0.348032	3.59393	0.00034803	NA	NA	NA	NA	NA	NA	NA	NA	NA	NA	NA	NA	NA	NA	NA	NA	NA	NA	NA	NA	NA	NA	NA	NA	NA	NA	NA	NA	NA	NA	NA	NA	NA	NA	NA	NA
dd_Smed_v6_10715_0_1	411	0.196012	1.43192	0.606286	-0.258848	1.43192	0.376881	NA	NA	NA	NA	NA	NA	Q9D3W5	Lrrc71	Leucine-rich repeat-containing protein 71	2.64e-08	98	37.755	NA	NA	NA	NA	NA	NA	NA	NA	NA	NA	NA	NA	NA	NA	NA	NA	NA	NA	Q9D3W5	Lrrc71	Leucine-rich repeat-containing protein 71	1.06e-07	98	37.755
dd_Smed_v6_10716_0_1	3063	0.351292	3.75979	0.0254589	0.348532	3.75979	0.0131853	P46531	NOTCH1	Neurogenic locus notch homolog protein 1	3.18e-57	772	30.052	Q01705	Notch1	Neurogenic locus notch homolog protein 1	3.33e-56	772	29.922	A0A0R4IMV9	notch1b	Notch 1b	4.65e-61	793	30.895	P07207	N	Neurogenic locus Notch protein	1.81e-54	894	29.083	Q20531	clec-78	C-type LECtin	1.78e-29	509	30.255	A0A0R4IMV9	notch1b	Notch 1b	2.12e-60	793	30.895
dd_Smed_v6_10717_0_1	2727	0.0431459	4.53006	0.74722	-0.086014	4.53006	0.3846	Q9HCF6	TRPM3	Transient receptor potential cation channel subfamily M member 3	4.29e-24	304	26.316	Q8BIH6	Trpm3	Putative uncharacterized protein	1.02e-24	304	26.316	S5TRY1	trpm4a	Transient receptor potential melastatin 4a	3.97e-21	283	26.855	A8DYE2	Trpm	Transient receptor potential cation channel trpm	8.9e-15	304	24.013	G5EGJ6	gon-2	Uncharacterized protein	1.3e-14	299	21.405	Q8BIH6	Trpm3	Putative uncharacterized protein	4.09e-24	304	26.316
dd_Smed_v6_10718_0_1	4034	0.344096	4.34959	0.00020346	0.227951	4.34959	0.0156117	P55317	FOXA1	Hepatocyte nuclear factor 3-alpha	2.88e-60	118	79.661	P35583	Foxa2	Hepatocyte nuclear factor 3-beta	8.55e-62	177	60.452	Q6P0C9	foxa1	Forkhead box A1	1.12e-62	141	73.05	P14734	fkh	Protein fork head	5.38e-63	159	67.296	Q17381	pha-4	Defective pharyngeal development protein 4	1.71e-52	143	62.937	P14734	fkh	Protein fork head	2.44e-62	159	67.296
dd_Smed_v6_10719_0_1	2654	0.0468586	5.11623	0.730507	0.0299801	5.11623	0.80979	Q9NQC7	CYLD	Ubiquitin carboxyl-terminal hydrolase CYLD	2.85e-07	317	20.189	Q80TQ2	Cyld	Ubiquitin carboxyl-terminal hydrolase CYLD	1.73e-07	317	20.189	F8W5E2	cylda	Cylindromatosis (turban tumor syndrome), a	1.62e-09	246	21.951	Q8SYF0	CYLD	RE64280p	1.73e-08	101	28.713	NA	NA	NA	NA	NA	NA	F8W5E2	cylda	Cylindromatosis (turban tumor syndrome), a	7.37e-09	246	21.951
dd_Smed_v6_1072_0_1	362	-0.387986	4.36796	0.0119936	0.258316	4.36796	0.0801236	Q06481	APLP2	Amyloid-like protein 2	5.73e-12	51	49.02	Q9DA01	Eppin	Eppin	3.06e-15	51	54.902	Q7ZZT3	appb	Amyloid protein b	2.43e-12	51	47.059	Q9VQU0	CG10031	Uncharacterized protein	3.03e-09	54	42.593	Q19305	spon-1	SPONdin (Extracellular matrix glycoprotein) family	1.25e-11	52	46.154	Q9DA01	Eppin	Eppin	1.23e-14	51	54.902
dd_Smed_v6_10722_0_1	1217	0.0380567	3.83698	0.830598	-0.141615	3.83698	0.178743	Q96SQ9	CYP2S1	Cytochrome P450 2S1	1.08e-24	352	23.864	P20852	Cyp2a5	Cytochrome P450 2A5	1.62e-25	354	25.424	F1QZW6	cyp2x10.2	Cytochrome P450, family 2, subfamily X, polypeptide 10.2	2.88e-27	361	25.762	Q95078	Cyp18a1	Cytochrome P450 18a1	7.59e-15	171	28.07	Q27465	cyp-23a1	CYtochrome P450 family	2.79e-24	383	24.021	F1QZW6	cyp2x10.2	Cytochrome P450, family 2, subfamily X, polypeptide 10.2	1.31e-26	361	25.762
dd_Smed_v6_10724_0_1	1735	0.194995	4.78899	0.0399616	0.0853513	4.78899	0.408406	Q8NHS3	MFSD8	Major facilitator superfamily domain-containing protein 8	6.46e-63	468	32.265	Q8BH31	Mfsd8	Major facilitator superfamily domain-containing protein 8	6.31e-60	474	31.224	NA	NA	NA	NA	NA	NA	NA	NA	NA	NA	NA	NA	NA	NA	NA	NA	NA	NA	Q8NHS3	MFSD8	Major facilitator superfamily domain-containing protein 8	2.86e-62	468	32.265
dd_Smed_v6_10725_0_1	1057	-0.0911953	3.10645	0.648719	0.0860214	3.10645	0.560654	P51946	CCNH	Cyclin-H	2.22e-31	290	28.276	Q61458	Ccnh	Cyclin-H	1.12e-30	314	26.752	A2BGI0	ccnh	Cyclin H	9.56e-28	241	28.631	O17144	CycH	Cyclin H	5.57e-35	317	26.814	Q9N4U0	cyh-1	CYclin H	2.36e-17	289	23.529	O17144	CycH	Cyclin H	2.52e-34	317	26.814
dd_Smed_v6_10727_0_1	1156	0.0604114	3.89515	0.700399	0.0783987	3.89515	0.504101	NA	NA	NA	NA	NA	NA	NA	NA	NA	NA	NA	NA	NA	NA	NA	NA	NA	NA	NA	NA	NA	NA	NA	NA	NA	NA	NA	NA	NA	NA	NA	NA	NA	NA	NA	NA
dd_Smed_v6_10729_0_1	680	0.38744	1.56774	0.175636	-0.0817711	1.56774	0.826487	NA	NA	NA	NA	NA	NA	NA	NA	NA	NA	NA	NA	NA	NA	NA	NA	NA	NA	NA	NA	NA	NA	NA	NA	NA	NA	NA	NA	NA	NA	NA	NA	NA	NA	NA	NA
dd_Smed_v6_1073_0_1	1424	-0.133493	7.92878	0.336267	-0.262611	7.92878	0.00722287	P17735	TAT	Tyrosine aminotransferase	3.07e-145	416	48.077	Q8QZR1	Tat	Tyrosine aminotransferase	1.78e-148	429	48.019	F1Q759	tat	Tyrosine aminotransferase	2.59e-148	399	51.128	Q9VYD9	CG1640	AT04676p	1.68e-13	355	21.408	Q93703	tatn-1	Tyrosine AminoTraNsferase	9.3e-118	418	41.627	Q8QZR1	Tat	Tyrosine aminotransferase	7.14e-148	429	48.019
dd_Smed_v6_10730_0_1	3101	0.00113264	4.5697	1	-0.0341402	4.5697	0.7826	O95185	UNC5C	Netrin receptor UNC5C	6.21e-93	986	28.499	O08747	Unc5c	Netrin receptor UNC5C	1.28e-62	433	34.18	B3DJI6	unc5b	Unc-5 homolog B (C. elegans)	7.29e-61	423	32.151	Q95TU8	unc-5	Netrin receptor unc-5	4.41e-23	374	23.797	Q26261	unc-5	Netrin receptor unc-5	5.73e-26	716	25	O95185	UNC5C	Netrin receptor UNC5C	2.75e-92	986	28.499
dd_Smed_v6_10731_0_1	1406	-0.0969595	3.55077	0.526461	-0.449939	3.55077	8.4222e-07	Q16566	CAMK4	Calcium/calmodulin-dependent protein kinase type IV	1.1e-122	307	54.723	P08414	Camk4	Calcium/calmodulin-dependent protein kinase type IV	1.57e-123	307	55.049	E7FEG8	si:ch73-60h1.1	Si:ch73-60h1.1	3.82e-126	361	48.476	A4V110	CaMKI	Calcium/calmodulin-dependent protein kinase I, isoform I	1.03e-90	315	44.444	Q9TXJ0	cmk-1	Calcium/calmodulin-dependent protein kinase type 1	1.88e-86	312	43.59	E7FEG8	si:ch73-60h1.1	Si:ch73-60h1.1	1.74e-125	361	48.476
dd_Smed_v6_10732_0_1	1447	0.246092	4.36939	0.0128589	0.32278	4.36939	0.000125732	P12694	BCKDHA	2-oxoisovalerate dehydrogenase subunit alpha, mitochondrial	1.61e-134	393	47.583	P50136	Bckdha	2-oxoisovalerate dehydrogenase subunit alpha, mitochondrial	1.22e-135	393	47.583	E7F9W7	pdha1b	Pyruvate dehydrogenase E1 component subunit alpha	5.09e-36	323	27.245	Q9VHB8	CG8199	CG8199	4.48e-119	420	41.19	P52899	T05H10.6	Probable pyruvate dehydrogenase E1 component subunit alpha, mitochondrial	1.79e-38	324	28.086	P50136	Bckdha	2-oxoisovalerate dehydrogenase subunit alpha, mitochondrial	4.91e-135	393	47.583
dd_Smed_v6_10733_0_1	1457	0.127374	3.27997	0.475681	0.172153	3.27997	0.192461	Q96I76	GPATCH3	G patch domain-containing protein 3	9.34e-15	419	23.389	Q8BIY1	Gpatch3	G patch domain-containing protein 3	1.77e-17	427	21.78	A1L2F7	gpatch3	Zgc:158863	5.12e-17	211	26.54	NA	NA	NA	NA	NA	NA	NA	NA	NA	NA	NA	NA	Q8BIY1	Gpatch3	G patch domain-containing protein 3	7.11e-17	427	21.78
dd_Smed_v6_10733_1_1	773	-0.0483399	1.24602	0.928447	0.189576	1.24602	0.463279	Q86UP8	GTF2IRD2	General transcription factor II-I repeat domain-containing protein 2A	2.24e-22	94	42.553	Q99NI3	Gtf2ird2	General transcription factor II-I repeat domain-containing protein 2	1.81e-18	96	39.583	A0A0G2KYX9	-	Uncharacterized protein	1.76e-13	94	38.298	NA	NA	NA	NA	NA	NA	NA	NA	NA	NA	NA	NA	Q86UP8	GTF2IRD2	General transcription factor II-I repeat domain-containing protein 2A	9.15e-22	94	42.553
dd_Smed_v6_10734_0_1	3067	0.0429029	5.09525	0.823106	-0.13131	5.09525	0.262158	Q9UQ26	RIMS2	Regulating synaptic membrane exocytosis protein 2	1.22e-54	298	39.933	Q9EQZ7	Rims2	Regulating synaptic membrane exocytosis protein 2	1.5e-54	298	39.933	F1RCJ3	rims1a	Regulating synaptic membrane exocytosis 1a	8.47e-56	297	42.088	A0A0B4KG75	Rim	Rab3 interacting molecule, isoform AA	2.84e-56	258	46.899	Q22366	unc-10	Rab-3-interacting molecule unc-10	1.75e-39	213	43.192	A0A0B4KG75	Rim	Rab3 interacting molecule, isoform AA	1.29e-55	258	46.899
dd_Smed_v6_10735_0_1	663	0.0927473	3.14467	0.630422	0.00656266	3.14467	0.968944	NA	NA	NA	NA	NA	NA	NA	NA	NA	NA	NA	NA	NA	NA	NA	NA	NA	NA	NA	NA	NA	NA	NA	NA	NA	NA	NA	NA	NA	NA	NA	NA	NA	NA	NA	NA
dd_Smed_v6_10737_0_1	3900	-0.0295226	5.22435	0.856227	-0.36035	5.22435	8.06404e-07	O94823	ATP10B	Probable phospholipid-transporting ATPase VB	3.88e-117	626	38.339	Q5DU18	Atp10b	Phospholipid-transporting ATPase	7.59e-125	632	39.399	F1REW4	atp10d	Phospholipid-transporting ATPase	4.34e-113	585	38.974	Q7KTG6	CG33298	Phospholipid-transporting ATPase	1.07e-122	590	40.508	O18182	tat-3	Phospholipid-transporting ATPase	1.05e-101	589	35.823	Q5DU18	Atp10b	Phospholipid-transporting ATPase	3.05e-124	632	39.399
dd_Smed_v6_10738_0_1	3507	0.437818	2.72255	0.0580425	0.130926	2.72255	0.644686	NA	NA	NA	NA	NA	NA	NA	NA	NA	NA	NA	NA	NA	NA	NA	NA	NA	NA	NA	NA	NA	NA	NA	NA	NA	NA	NA	NA	NA	NA	NA	NA	NA	NA	NA	NA
dd_Smed_v6_10739_0_1	506	-0.22812	2.11927	0.280435	-0.273297	2.11927	0.100804	Q5TAL4	SNRPC	U1 small nuclear ribonucleoprotein C	2.14e-08	42	45.238	Q62241	Snrpc	U1 small nuclear ribonucleoprotein C	2.94e-08	42	45.238	Q8JGS0	snrpc	U1 small nuclear ribonucleoprotein C	1.92e-08	42	45.238	Q9VE17	snRNP-U1-C	U1 small nuclear ribonucleoprotein C	9.14e-09	42	47.619	P90815	F08B4.7	U1 small nuclear ribonucleoprotein C	2e-11	42	47.619	P90815	F08B4.7	U1 small nuclear ribonucleoprotein C	2.36e-10	42	47.619
dd_Smed_v6_1074_0_1	2287	-0.514788	6.94783	2.88457e-07	-0.643013	6.94783	9.00761e-12	G8JLD5	DNM1L	Dynamin-1-like protein	1.38e-67	694	29.971	Q8K1M6	Dnm1l	Dynamin-1-like protein	7.62e-69	722	30.332	Q7SXN5	dnm1l	Dynamin-1-like protein	5.42e-69	694	29.827	Q9VQE0	Drp1	Dynamin related protein 1, isoform A	1.56e-59	705	27.801	Q8WQC9	drp-1	Dynamin-Related Protein	6.92e-64	684	28.363	Q7SXN5	dnm1l	Dynamin-1-like protein	2.47e-68	694	29.827
dd_Smed_v6_10741_0_1	1408	0.342575	3.37895	0.000807627	0.427116	3.37895	1.98857e-06	Q9H6Y7	RNF167	E3 ubiquitin-protein ligase RNF167	1.3e-09	181	25.414	Q91XF4	Rnf167	E3 ubiquitin-protein ligase RNF167	9.86e-10	182	25.824	Q5U3J0	rnf24	Ring finger protein 24	3.75e-06	169	26.627	Q9VI20	godzilla	FI17865p1	9.37e-07	44	40.909	Q20052	apc-11	Anaphase-promoting complex subunit 11	0.000122	47	29.787	Q91XF4	Rnf167	E3 ubiquitin-protein ligase RNF167	3.86e-09	182	25.824
dd_Smed_v6_10742_0_1	7457	0.207546	5.31483	0.231129	0.1717	5.31483	0.264558	Q9BYW2	SETD2	Histone-lysine N-methyltransferase SETD2	5.35e-56	366	33.333	E9Q5F9	Setd2	Histone-lysine N-methyltransferase SETD2	1.04e-55	370	32.973	A7YT41	whsc1	Whsc1 protein	1.74e-32	173	42.775	Q9VYD1	Set2	Probable histone-lysine N-methyltransferase CG1716	9.49e-39	193	45.078	A4LBC3	met-1	Histone-lysine N-methyltransferase	4.54e-36	307	32.248	Q9BYW2	SETD2	Histone-lysine N-methyltransferase SETD2	2.36e-55	366	33.333
dd_Smed_v6_10744_0_1	1430	-0.0435732	4.53571	0.801015	-0.170923	4.53571	0.0820478	Q8IYS1	PM20D2	Peptidase M20 domain-containing protein 2	6.31e-91	387	40.568	A3KG59	Pm20d2	Peptidase M20 domain-containing protein 2	2.38e-87	394	41.371	NA	NA	NA	NA	NA	NA	NA	NA	NA	NA	NA	NA	NA	NA	NA	NA	NA	NA	Q8IYS1	PM20D2	Peptidase M20 domain-containing protein 2	2.79e-90	387	40.568
dd_Smed_v6_10745_0_1	1420	-0.0607633	3.61636	0.808458	-0.101389	3.61636	0.549978	Q8IVJ1	SLC41A1	Solute carrier family 41 member 1	3.79e-26	291	31.959	Q8BJA2	Slc41a1	Solute carrier family 41 member 1	4.85e-26	291	31.959	E7EXX2	slc41a1	Solute carrier family 41 (magnesium transporter), member 1	9.68e-27	287	33.449	A8JV32	CG33181	Uncharacterized protein, isoform C	2.21e-21	299	30.769	O44196	CELE_ZK185.2	Uncharacterized protein	2.84e-25	387	31.266	E7EXX2	slc41a1	Solute carrier family 41 (magnesium transporter), member 1	4.41e-26	287	33.449
dd_Smed_v6_10746_0_1	2115	0.549857	2.70912	0.0784026	0.350724	2.70912	0.257101	NA	NA	NA	NA	NA	NA	NA	NA	NA	NA	NA	NA	NA	NA	NA	NA	NA	NA	NA	NA	NA	NA	NA	NA	NA	NA	NA	NA	NA	NA	NA	NA	NA	NA	NA	NA
dd_Smed_v6_10748_0_1	1298	0.220922	3.8165	0.0384168	0.237707	3.8165	0.00954598	NA	NA	NA	NA	NA	NA	NA	NA	NA	NA	NA	NA	NA	NA	NA	NA	NA	NA	NA	NA	NA	NA	NA	NA	NA	NA	NA	NA	NA	NA	NA	NA	NA	NA	NA	NA
dd_Smed_v6_10749_0_1	1455	-0.163054	3.00051	0.502631	-0.347432	3.00051	0.0333205	NA	NA	NA	NA	NA	NA	NA	NA	NA	NA	NA	NA	NA	NA	NA	NA	NA	NA	NA	NA	NA	NA	NA	NA	NA	NA	NA	NA	NA	NA	NA	NA	NA	NA	NA	NA
dd_Smed_v6_1075_0_1	776	-0.0731117	6.17017	0.661835	-0.0425941	6.17017	0.778281	V9HW41	HEL-S-71	Epididymis secretory protein Li 71	1.84e-87	147	82.313	P61089	Ube2n	Ubiquitin-conjugating enzyme E2 N	2.03e-87	147	82.313	Q803J2	ube2na	Ube2n protein	1.44e-87	147	82.313	P35128	ben	Ubiquitin-conjugating enzyme E2 N	2.83e-88	147	82.993	Q95XX0	ubc-13	Ubiquitin-conjugating enzyme E2 13	3.82e-86	149	79.195	P35128	ben	Ubiquitin-conjugating enzyme E2 N	1.28e-87	147	82.993
dd_Smed_v6_10750_0_1	324	0.143589	1.6107	0.616232	0.0318875	1.6107	0.934629	O75493	CA11	Carbonic anhydrase-related protein 11	2.3e-05	56	33.929	O70354	Ca11	Carbonic anhydrase-related protein 11	1.93e-05	56	33.929	F1QMF0	ca10a	Carbonic anhydrase Xa	5.21e-05	70	35.714	NA	NA	NA	NA	NA	NA	NA	NA	NA	NA	NA	NA	O70354	Ca11	Carbonic anhydrase-related protein 11	7.75e-05	56	33.929
dd_Smed_v6_10750_1_1	871	0.110224	3.06167	0.575019	0.149539	3.06167	0.309652	Q9NS85	CA10	Carbonic anhydrase-related protein 10	8.5e-49	255	36.471	P61215	Ca10	Carbonic anhydrase-related protein 10	9.35e-49	255	36.471	Q3B739	ca10a	Carbonic anhydrase Xa	8.1e-48	255	35.686	Q9V396	CAH1	Carbonic anhydrase 1	1.77e-29	205	29.756	Q8WQD8	cah-4	Carbonic AnHydrase	2.61e-15	181	28.729	Q9NS85	CA10	Carbonic anhydrase-related protein 10	3.76e-48	255	36.471
dd_Smed_v6_10751_0_1	3565	-0.00475802	4.83026	0.997223	-0.0187002	4.83026	0.901777	O94972	TRIM37	E3 ubiquitin-protein ligase TRIM37	0	494	62.955	Q6PCX9	Trim37	E3 ubiquitin-protein ligase TRIM37	0	453	66.004	A0A0R4IF03	trim2a	Tripartite motif-containing 2a	1.64e-12	275	22.909	Q9VE55	qin	Qin	0.001	147	24.49	P34568	bath-43	BTB and MATH domain-containing protein 43	0.000692	115	28.696	O94972	TRIM37	E3 ubiquitin-protein ligase TRIM37	0	494	62.955
dd_Smed_v6_10752_0_1	1844	0.0979441	3.73012	0.559499	0.161912	3.73012	0.163251	Q8IXH7	NELFCD	Negative elongation factor C/D	1.83e-61	562	26.512	Q922L6	Nelfcd	Negative elongation factor D	2.6e-60	562	26.335	F1Q889	nelfcd	Negative elongation factor complex member C/D	1.79e-63	564	26.241	Q24134	TH1	Negative elongation factor D	3.56e-49	563	26.288	NA	NA	NA	NA	NA	NA	F1Q889	nelfcd	Negative elongation factor complex member C/D	8.14e-63	564	26.241
dd_Smed_v6_10753_0_1	503	-0.30972	2.03004	0.269207	0.100115	2.03004	0.752381	NA	NA	NA	NA	NA	NA	NA	NA	NA	NA	NA	NA	NA	NA	NA	NA	NA	NA	NA	NA	NA	NA	NA	NA	NA	NA	NA	NA	NA	NA	NA	NA	NA	NA	NA	NA
dd_Smed_v6_10754_0_1	589	-0.266514	2.3923	0.112768	-0.476104	2.3923	0.000311916	Q99732	LITAF	Lipopolysaccharide-induced tumor necrosis factor-alpha factor	3.05e-15	86	37.209	Q9JLJ0	Litaf	Lipopolysaccharide-induced tumor necrosis factor-alpha factor homolog	2.24e-16	93	33.333	Q6GMG8	litaf	Lipopolysaccharide-induced tumor necrosis factor-alpha factor homolog	1.04e-17	125	35.2	Q8IRE5	BcDNA:GM08588	RH23915p	5.48e-13	127	33.071	G5EGQ9	nmr-1	NMDA class glutamate Receptor	5.07e-10	77	33.766	Q6GMG8	litaf	Lipopolysaccharide-induced tumor necrosis factor-alpha factor homolog	4.74e-17	125	35.2
dd_Smed_v6_10755_0_1	879	-0.392165	10.3859	0.0127664	-0.0828549	10.3859	0.690274	NA	NA	NA	NA	NA	NA	NA	NA	NA	NA	NA	NA	NA	NA	NA	NA	NA	NA	NA	NA	NA	NA	NA	NA	NA	NA	NA	NA	NA	NA	NA	NA	NA	NA	NA	NA
dd_Smed_v6_10756_0_1	373	0.460259	0.903277	0.295226	0.308993	0.903277	0.45041	NA	NA	NA	NA	NA	NA	NA	NA	NA	NA	NA	NA	NA	NA	NA	NA	NA	NA	NA	NA	NA	NA	NA	NA	NA	NA	NA	NA	NA	NA	NA	NA	NA	NA	NA	NA
dd_Smed_v6_10757_0_1	2224	0.00485331	2.95428	1	-0.286598	2.95428	0.0273443	NA	NA	NA	NA	NA	NA	Q5SPX1	Ccdc157	Coiled-coil domain-containing protein 157	2.44e-39	645	24.806	NA	NA	NA	NA	NA	NA	NA	NA	NA	NA	NA	NA	NA	NA	NA	NA	NA	NA	Q5SPX1	Ccdc157	Coiled-coil domain-containing protein 157	9.83e-39	645	24.806
dd_Smed_v6_10758_0_1	1482	0.198988	3.822	0.120869	0.433936	3.822	2.24504e-06	Q9HAD4	WDR41	WD repeat-containing protein 41	5.73e-09	416	20.192	Q3UDP0	Wdr41	WD repeat-containing protein 41	3.35e-07	412	21.602	NA	NA	NA	NA	NA	NA	NA	NA	NA	NA	NA	NA	NA	NA	NA	NA	NA	NA	Q9HAD4	WDR41	WD repeat-containing protein 41	2.54e-08	416	20.192
dd_Smed_v6_10759_0_1	1961	-0.228177	4.06543	0.0320694	-0.225982	4.06543	0.0166691	NA	NA	NA	NA	NA	NA	NA	NA	NA	NA	NA	NA	NA	NA	NA	NA	NA	NA	NA	NA	NA	NA	NA	NA	NA	NA	NA	NA	NA	NA	NA	NA	NA	NA	NA	NA
dd_Smed_v6_1076_0_1	430	-0.377004	5.45388	0.00223721	-0.348947	5.45388	0.0023366	NA	NA	NA	NA	NA	NA	NA	NA	NA	NA	NA	NA	NA	NA	NA	NA	NA	NA	NA	NA	NA	NA	NA	NA	NA	NA	NA	NA	NA	NA	NA	NA	NA	NA	NA	NA
dd_Smed_v6_10760_0_1	1907	-0.215104	4.27711	0.0108002	-0.255174	4.27711	0.000522875	Q8TDF5	NETO1	Neuropilin and tolloid-like protein 1	3.97e-19	267	27.715	Q8BNJ6	Neto2	Neuropilin and tolloid-like protein 2	7.69e-21	263	28.517	O57460	tll1	Dorsal-ventral patterning tolloid-like protein 1	1.82e-08	90	38.889	G4LU05	Neto	Neuropilin and tolloid-like, isoform B	2.93e-26	272	31.25	NA	NA	NA	NA	NA	NA	G4LU05	Neto	Neuropilin and tolloid-like, isoform B	1.33e-25	272	31.25
dd_Smed_v6_10761_0_1	794	-0.0443682	1.32037	0.949765	-0.0868862	1.32037	0.789427	Q9BSG0	PRADC1	Protease-associated domain-containing protein 1	1.31e-24	161	35.404	Q9D9N8	Pradc1	Protease-associated domain-containing protein 1	1.4e-24	161	35.404	F1Q540	edem3	alpha-1,2-Mannosidase	7.66e-07	73	36.986	Q9W1W9	CG9849	PRADC1-like protein	2.44e-17	171	30.994	Q09641	CELE_ZC506.1	alpha-1,2-Mannosidase	0.000813	85	31.765	Q9D9N8	Pradc1	Protease-associated domain-containing protein 1	5.62e-24	161	35.404
dd_Smed_v6_10762_0_1	1607	0.316132	3.62191	0.00282299	-0.0632052	3.62191	0.691448	NA	NA	NA	NA	NA	NA	NA	NA	NA	NA	NA	NA	NA	NA	NA	NA	NA	NA	NA	NA	NA	NA	NA	NA	NA	NA	NA	NA	NA	NA	NA	NA	NA	NA	NA	NA
dd_Smed_v6_10763_0_1	230	0.0187344	3.92184	0.956748	-0.102864	3.92184	0.512786	NA	NA	NA	NA	NA	NA	NA	NA	NA	NA	NA	NA	NA	NA	NA	NA	NA	NA	NA	NA	NA	NA	NA	NA	NA	NA	NA	NA	NA	NA	NA	NA	NA	NA	NA	NA
dd_Smed_v6_10764_0_1	2330	-0.116309	4.25921	0.320333	-0.231029	4.25921	0.00595123	Q9Y2G4	ANKRD6	Ankyrin repeat domain-containing protein 6	8.67e-46	284	34.507	Q69ZU8	Ankrd6	Ankyrin repeat domain-containing protein 6	5.97e-45	249	36.948	Q8UVT6	ankrd6b	Diversin	3.57e-49	311	36.334	Q7JUF2	dgo	Diego, isoform A	6.94e-44	242	38.843	G5ECZ1	unc-44	AO66 ankyrin	8.95e-28	309	28.479	Q8UVT6	ankrd6b	Diversin	1.62e-48	311	36.334
dd_Smed_v6_10765_0_1	1867	0.0351019	3.4843	0.889673	-0.214311	3.4843	0.109807	Q9P2E2	KIF17	Kinesin-like protein KIF17	6.24e-22	246	31.707	Q99PW8	Kif17	Kinesin-like protein KIF17	1.98e-29	314	30.255	F1QV34	kif17	Kinesin-like protein	1.14e-27	169	40.237	Q9V4A1	Kif3C	Kinesin-like protein	6.9e-08	174	28.736	P46873	osm-3	Osmotic avoidance abnormal protein 3	3.13e-25	229	33.624	Q99PW8	Kif17	Kinesin-like protein KIF17	7.96e-29	314	30.255
dd_Smed_v6_10766_0_1	1860	0.0348927	4.2203	0.84971	-0.236145	4.2203	0.0116815	Q96RD6	PANX2	Pannexin-2	2.38e-08	139	28.058	Q6IMP4	Panx2	Pannexin-2	2.78e-08	138	28.261	Q1LUA3	panx2	Pannexin	3.28e-06	143	24.476	P33085	shakB	Innexin shaking-B	1.52e-21	311	27.974	C8JQR8	unc-7	Innexin	1.13e-56	387	31.008	C8JQR8	unc-7	Innexin	1.34e-55	387	31.008
dd_Smed_v6_10768_0_1	864	-0.173458	2.80849	0.479783	0.137534	2.80849	0.498423	NA	NA	NA	NA	NA	NA	NA	NA	NA	NA	NA	NA	NA	NA	NA	NA	NA	NA	NA	NA	NA	NA	NA	NA	NA	NA	NA	NA	NA	NA	NA	NA	NA	NA	NA	NA
dd_Smed_v6_10769_0_1	1638	0.00313115	3.63885	1	0.0331116	3.63885	0.857076	Q7RTY1	SLC16A9	Monocarboxylate transporter 9	8.46e-32	489	24.131	Q8K1C7	Slc16a14	Monocarboxylate transporter 14	1.08e-30	518	22.973	F1QFN0	slc16a9a	Solute carrier family 16, member 9a	5.69e-27	498	21.888	Q9W509	Mct1	EG:103B4.3 protein	3.84e-44	584	26.712	O17328	mct-6	MonoCarboxylate Transporter family	1.03e-29	556	23.022	Q9W509	Mct1	EG:103B4.3 protein	1.74e-43	584	26.712
dd_Smed_v6_1077_0_1	687	-0.184176	6.72989	0.132072	-0.195772	6.72989	0.0571478	Q9NRX1	PNO1	RNA-binding protein PNO1	1.88e-28	177	37.853	Q9CPS7	Pno1	RNA-binding protein PNO1	6.31e-28	177	37.853	Q6VEU3	pno1	RNA-binding protein PNO1	3.35e-27	170	35.882	Q9VR89	l(1)G0004	RNA-binding protein pno1	1.06e-30	174	37.931	O18216	pno-1	RNA-binding protein pno-1	9.12e-33	170	40.588	O18216	pno-1	RNA-binding protein pno-1	1.08e-31	170	40.588
dd_Smed_v6_10770_0_1	362	0.053565	2.49513	0.837192	0.107398	2.49513	0.538112	NA	NA	NA	NA	NA	NA	NA	NA	NA	NA	NA	NA	NA	NA	NA	NA	NA	NA	NA	NA	NA	NA	NA	NA	NA	NA	NA	NA	NA	NA	NA	NA	NA	NA	NA	NA
dd_Smed_v6_10771_0_1	1121	0.116062	3.05075	0.483173	0.129581	3.05075	0.328706	P57060	RWDD2B	RWD domain-containing protein 2B	2.23e-35	282	29.433	Q99M03	Rwdd2b	RWD domain-containing protein 2B	4.24e-37	285	29.825	NA	NA	NA	NA	NA	NA	Q4QQ93	CG30338	IP09963p	2.89e-19	164	28.659	NA	NA	NA	NA	NA	NA	Q99M03	Rwdd2b	RWD domain-containing protein 2B	1.7e-36	285	29.825
dd_Smed_v6_10774_0_1	1412	0.285362	3.33812	0.0129576	0.204515	3.33812	0.0746025	NA	NA	NA	NA	NA	NA	NA	NA	NA	NA	NA	NA	NA	NA	NA	NA	NA	NA	NA	NA	NA	NA	NA	NA	NA	NA	NA	NA	NA	NA	NA	NA	NA	NA	NA	NA
dd_Smed_v6_10776_0_1	1354	-0.447994	3.2631	0.000714252	-0.969687	3.2631	1.77985e-16	Q3ZCV2	LEXM	Lymphocyte expansion molecule	2.19e-38	393	30.534	A2AVQ5	Lexm	Lymphocyte expansion molecule	8.3e-38	359	31.476	NA	NA	NA	NA	NA	NA	NA	NA	NA	NA	NA	NA	NA	NA	NA	NA	NA	NA	Q3ZCV2	LEXM	Lymphocyte expansion molecule	9.7e-38	393	30.534
dd_Smed_v6_10777_0_1	3529	-0.176979	4.38286	0.434125	-0.562956	4.38286	9.6118e-05	NA	NA	NA	NA	NA	NA	NA	NA	NA	NA	NA	NA	NA	NA	NA	NA	NA	NA	NA	NA	NA	NA	NA	NA	NA	NA	NA	NA	NA	NA	NA	NA	NA	NA	NA	NA
dd_Smed_v6_10778_0_1	993	0.180765	3.3563	0.216631	-0.0391787	3.3563	0.850786	Q96HU8	DIRAS2	GTP-binding protein Di-Ras2	2.41e-84	178	71.348	Q5PR73	Diras2	GTP-binding protein Di-Ras2	5.18e-85	178	71.91	B8A547	diras1b	DIRAS family, GTP-binding RAS-like 1b	6.31e-84	201	66.169	Q9VH66	CG8500-RA	CG8500, isoform A	6.16e-77	178	69.663	Q18246	rap-1	Ras-related protein Rap-1	4.33e-38	152	40.789	Q5PR73	Diras2	GTP-binding protein Di-Ras2	2.08e-84	178	71.91
dd_Smed_v6_1078_1_1	749	-0.120201	5.71231	0.438639	0.0003289	5.71231	1	O43676	NDUFB3	NADH dehydrogenase [ubiquinone] 1 beta subcomplex subunit 3	5.28e-06	76	28.947	Q9CQZ6	Ndufb3	NADH dehydrogenase [ubiquinone] 1 beta subcomplex subunit 3	1.23e-05	81	29.63	NA	NA	NA	NA	NA	NA	Q9W2E8	ND-B12	NADH dehydrogenase (Ubiquinone) B12 subunit, isoform A	3.32e-09	86	36.047	NA	NA	NA	NA	NA	NA	Q9W2E8	ND-B12	NADH dehydrogenase (Ubiquinone) B12 subunit, isoform A	1.5e-08	86	36.047
dd_Smed_v6_10780_0_1	872	0.0687908	2.44079	0.856283	-0.310043	2.44079	0.134216	NA	NA	NA	NA	NA	NA	Q3UUI0	Iqck	Putative uncharacterized protein	3.25e-39	142	50	B3DI10	iqck	IQ motif-containing K	7.27e-32	137	43.066	NA	NA	NA	NA	NA	NA	NA	NA	NA	NA	NA	NA	Q3UUI0	Iqck	Putative uncharacterized protein	1.31e-38	142	50
dd_Smed_v6_10781_0_1	1260	0.132702	3.05468	0.470612	-0.0282013	3.05468	0.899012	A6H8Y1	BDP1	Transcription factor TFIIIB component B'' homolog	7.66e-06	46	43.478	Q571C7	Bdp1	Transcription factor TFIIIB component B'' homolog	7.31e-06	46	43.478	NA	NA	NA	NA	NA	NA	X2J875	CG9305	CG9305, isoform B	3.89e-08	55	47.273	O01441	B0261.1	Uncharacterized protein	2.29e-06	61	42.623	X2J875	CG9305	CG9305, isoform B	1.76e-07	55	47.273
dd_Smed_v6_10782_0_1	818	-0.340409	2.93325	0.077988	-0.186846	2.93325	0.331707	Q96HP4	OXNAD1	Oxidoreductase NAD-binding domain-containing protein 1	1.03e-31	263	31.939	Q8VE38	Oxnad1	Oxidoreductase NAD-binding domain-containing protein 1	7.83e-33	258	29.845	A3KP77	oxnad1	Oxidoreductase NAD-binding domain-containing protein 1	2.49e-31	251	30.279	NA	NA	NA	NA	NA	NA	NA	NA	NA	NA	NA	NA	Q8VE38	Oxnad1	Oxidoreductase NAD-binding domain-containing protein 1	3.15e-32	258	29.845
dd_Smed_v6_10783_0_1	1582	-0.124629	2.32202	0.674974	0.152386	2.32202	0.452513	NA	NA	NA	NA	NA	NA	NA	NA	NA	NA	NA	NA	NA	NA	NA	NA	NA	NA	NA	NA	NA	NA	NA	NA	NA	NA	NA	NA	NA	NA	NA	NA	NA	NA	NA	NA
dd_Smed_v6_10784_0_1	773	0.221782	2.74723	0.152391	0.287317	2.74723	0.0179026	O60573	EIF4E2	Eukaryotic translation initiation factor 4E type 2	1.38e-57	179	45.251	Q8BMB3	Eif4e2	Eukaryotic translation initiation factor 4E type 2	1.58e-57	179	45.251	Q9PW28	eif4e1b	Eukaryotic translation initiation factor 4E-1B	5.38e-27	171	30.409	Q8T3K5	eIF4EHP	SD07020p	1.36e-41	177	37.288	Q22888	ife-4	Eukaryotic translation initiation factor 4E-4	6.57e-54	184	44.022	O60573	EIF4E2	Eukaryotic translation initiation factor 4E type 2	6.09e-57	179	45.251
dd_Smed_v6_10785_0_1	5115	0.0941588	5.38963	0.393163	0.214601	5.38963	0.00401867	NA	NA	NA	NA	NA	NA	NA	NA	NA	NA	NA	NA	NA	NA	NA	NA	NA	NA	NA	NA	NA	NA	NA	NA	Q09457	bli-1	Cuticle collagen bli-1	0.000204	80	38.75	NA	NA	NA	NA	NA	NA
dd_Smed_v6_10786_0_1	2347	0.011557	4.02539	0.97523	0.161191	4.02539	0.121823	NA	NA	NA	NA	NA	NA	NA	NA	NA	NA	NA	NA	NA	NA	NA	NA	NA	NA	NA	NA	NA	NA	NA	NA	NA	NA	NA	NA	NA	NA	NA	NA	NA	NA	NA	NA
dd_Smed_v6_10787_0_1	3375	0.160836	4.39089	0.161927	0.0601469	4.39089	0.628193	H0Y6N5	SUN1	SUN domain-containing protein 1	2.51e-52	192	46.354	Q8BJS4	Sun2	SUN domain-containing protein 2	2.81e-53	188	45.745	E7F184	si:dkey-92f12.2	Si:dkey-92f12.2	6.05e-55	189	46.561	A1Z6Q1	koi	Klaroid, isoform B	8.15e-49	194	43.299	Q20745	unc-84	Nuclear migration and anchoring protein unc-84	9.39e-34	184	39.674	E7F184	si:dkey-92f12.2	Si:dkey-92f12.2	2.75e-54	189	46.561
dd_Smed_v6_10789_0_1	625	0.0811155	3.74736	0.682589	0.121546	3.74736	0.369293	NA	NA	NA	NA	NA	NA	NA	NA	NA	NA	NA	NA	NA	NA	NA	NA	NA	NA	NA	NA	NA	NA	NA	NA	NA	NA	NA	NA	NA	NA	NA	NA	NA	NA	NA	NA
dd_Smed_v6_1079_0_1	944	0.0310016	6.44032	0.860986	0.242225	6.44032	0.00397153	Q8N4L2	TMEM55A	Type 2 phosphatidylinositol 4,5-bisphosphate 4-phosphatase	4.02e-36	208	41.346	Q9CZX7	Tmem55a	Type 2 phosphatidylinositol 4,5-bisphosphate 4-phosphatase	9.55e-36	208	40.865	NA	NA	NA	NA	NA	NA	Q9VT68	Dmel\CG6707	CG6707, isoform B	1.8e-38	220	40	NA	NA	NA	NA	NA	NA	Q9VT68	Dmel\CG6707	CG6707, isoform B	8.17e-38	220	40
dd_Smed_v6_10790_0_1	907	-0.183347	2.99872	0.227146	-0.116683	2.99872	0.419092	P63027	VAMP2	Vesicle-associated membrane protein 2	9.47e-34	70	77.143	P63024	Vamp3	Vesicle-associated membrane protein 3	5.73e-34	84	67.857	Q6IQK3	vamp3	Vesicle-associated membrane protein 3 (Cellubrevin)	6.66e-35	80	75	M9PDW0	nSyb	Neuronal synaptobrevin, isoform K	1.74e-29	70	72.857	O02495	snb-1	Synaptobrevin-1	7.48e-31	72	70.833	Q6IQK3	vamp3	Vesicle-associated membrane protein 3 (Cellubrevin)	3.03e-34	80	75
dd_Smed_v6_10791_0_1	1512	0.497497	4.30119	7.12078e-05	0.064541	4.30119	0.740438	Q96CU9	FOXRED1	FAD-dependent oxidoreductase domain-containing protein 1	5.48e-107	435	41.839	Q3TQB2	Foxred1	FAD-dependent oxidoreductase domain-containing protein 1	5.52e-94	425	39.765	F1Q4Q8	sardh	Sarcosine dehydrogenase	3.07e-13	400	21.5	A1Z6N5	CG3270-RA	CG3270	1.07e-98	400	41	Q9U300	pdpr-1	Pyruvate Dehydrogenase Phosphatase Regulatory subunit	8.59e-09	422	22.986	Q96CU9	FOXRED1	FAD-dependent oxidoreductase domain-containing protein 1	2.43e-106	435	41.839
dd_Smed_v6_10792_0_1	1257	0.0594823	4.07841	0.687513	0.0335733	4.07841	0.792905	Q01664	TFAP4	Transcription factor AP-4	1.82e-07	73	57.534	Q8BWA4	Tfap4	Putative uncharacterized protein	1.99e-07	73	57.534	NA	NA	NA	NA	NA	NA	Q9V406	crp	Activator protein 4	1.61e-07	40	67.5	P34474	hlh-11	Helix-loop-helix protein 11	3.63e-06	40	62.5	Q9V406	crp	Activator protein 4	7.3e-07	40	67.5
dd_Smed_v6_10793_0_1	534	-0.163448	3.26665	0.390935	-0.107059	3.26665	0.531732	NA	NA	NA	NA	NA	NA	NA	NA	NA	NA	NA	NA	NA	NA	NA	NA	NA	NA	NA	NA	NA	NA	NA	NA	NA	NA	NA	NA	NA	NA	NA	NA	NA	NA	NA	NA
dd_Smed_v6_10794_0_1	1858	0.0467175	4.11377	0.787758	-0.0541462	4.11377	0.671179	P23416	GLRA2	Glycine receptor subunit alpha-2	2.62e-73	449	32.071	Q7TNC8	Glra2	Glycine receptor subunit alpha-2	2.44e-73	449	32.294	F1RDZ6	glra4a	Glycine receptor, alpha 4a	5.55e-72	485	31.753	Q9VGI0	HisCl1	Histamine-gated chloride channel subunit 1	1.73e-69	298	39.262	G5EEZ3	glc-3	Glutamate-gated ChLoride channel	6.24e-70	482	31.535	Q7TNC8	Glra2	Glycine receptor subunit alpha-2	9.81e-73	449	32.294
dd_Smed_v6_10796_0_1	2037	0.057089	3.67218	0.808274	0.146189	3.67218	0.30587	Q8IVS8	GLYCTK	Glycerate kinase	2.33e-48	419	30.31	Q8QZY2	Glyctk	Glycerate kinase	8.64e-48	419	31.504	Q08BL7	glyctk	Glycerate kinase	7.04e-50	419	32.22	Q9VQC4	Glyctk	Glycerate kinase	6.33e-39	359	30.919	Q09235	C13B9.2	Uncharacterized protein C13B9.2	1.99e-27	416	27.163	Q08BL7	glyctk	Glycerate kinase	3.2e-49	419	32.22
dd_Smed_v6_10797_0_1	716	-0.0167113	2.16224	0.978549	0.236535	2.16224	0.229976	Q8WVE0	EEF1AKMT1	EEF1A lysine methyltransferase 1	4.37e-56	167	53.892	Q9CY45	Eef1akmt1	EEF1A lysine methyltransferase 1	1.98e-52	167	49.701	Q6NYP8	eef1akmt1	EEF1A lysine methyltransferase 1	8.28e-48	170	47.059	Q9VMH7	CG9154	Protein-lysine N-methyltransferase CG9154	1.19e-34	181	37.017	NA	NA	NA	NA	NA	NA	Q8WVE0	EEF1AKMT1	EEF1A lysine methyltransferase 1	1.93e-55	167	53.892
dd_Smed_v6_10798_0_1	876	-0.150716	3.03866	0.469732	-0.195329	3.03866	0.231053	Q6NZY4	ZCCHC8	Zinc finger CCHC domain-containing protein 8	1.32e-17	137	35.766	Q9CYA6	Zcchc8	Zinc finger CCHC domain-containing protein 8	3.23e-18	137	37.226	NA	NA	NA	NA	NA	NA	Q2PE14	CG4622	Zinc finger CCHC domain-containing protein 8 homolog	9.84e-14	149	28.859	NA	NA	NA	NA	NA	NA	Q9CYA6	Zcchc8	Zinc finger CCHC domain-containing protein 8	1.3e-17	137	37.226
dd_Smed_v6_108_0_1	905	-0.0456491	10.1201	0.808458	-0.0583635	10.1201	0.679578	P62917	RPL8	60S ribosomal protein L8	2.11e-132	254	73.228	P62918	Rpl8	60S ribosomal protein L8	2.32e-132	254	73.228	Q6P0V6	rpl8	60S ribosomal protein L8	7.62e-132	254	72.835	Q9V3G1	RpL8	60S ribosomal protein L8	2.25e-133	250	71.2	Q9XVF7	rpl-8	60S ribosomal protein L8	1.01e-130	255	67.843	Q9V3G1	RpL8	60S ribosomal protein L8	1.02e-132	250	71.2
dd_Smed_v6_10801_0_1	877	0.106421	2.11909	0.781067	0.0365661	2.11909	0.936678	NA	NA	NA	NA	NA	NA	NA	NA	NA	NA	NA	NA	NA	NA	NA	NA	NA	NA	NA	NA	NA	NA	NA	NA	NA	NA	NA	NA	NA	NA	NA	NA	NA	NA	NA	NA
dd_Smed_v6_10802_0_1	4577	0.0573091	4.74671	0.656562	0.0375229	4.74671	0.751032	Q14690	PDCD11	Protein RRP5 homolog	2.96e-56	857	24.737	Q6NS46	Pdcd11	Protein RRP5 homolog	4.58e-40	393	28.244	B8JIP9	pdcd11	Programmed cell death 11	2.87e-68	892	26.345	Q9VC94	CG5728	CG5728	3.27e-13	641	19.345	Q18038	let-716	Uncharacterized protein	1.58e-22	458	23.581	B8JIP9	pdcd11	Programmed cell death 11	1.3e-67	892	26.345
dd_Smed_v6_10803_0_1	849	-0.302334	2.42832	0.112073	-0.460556	2.42832	0.00293466	Q13489	BIRC3	Baculoviral IAP repeat-containing protein 3	6.57e-05	43	46.512	Q62210	Birc2	Baculoviral IAP repeat-containing protein 2	0.000127	43	46.512	Q7T0K2	birc2	Baculoviral IAP repeat-containing 2	0.000719	49	38.776	Q24307	Diap2	Death-associated inhibitor of apoptosis 2	0.000476	53	35.849	NA	NA	NA	NA	NA	NA	Q13489	BIRC3	Baculoviral IAP repeat-containing protein 3	0.000291	43	46.512
dd_Smed_v6_10804_0_1	3816	0.0922519	5.10135	0.420302	0.0732956	5.10135	0.475769	NA	NA	NA	NA	NA	NA	Q148V7	Kiaa1468	LisH domain and HEAT repeat-containing protein KIAA1468	1.51e-75	1217	25.226	NA	NA	NA	NA	NA	NA	NA	NA	NA	NA	NA	NA	NA	NA	NA	NA	NA	NA	Q148V7	Kiaa1468	LisH domain and HEAT repeat-containing protein KIAA1468	6.06e-75	1217	25.226
dd_Smed_v6_10805_0_1	1537	-0.0127024	4.40552	0.962321	-0.205705	4.40552	0.0153265	NA	NA	NA	NA	NA	NA	NA	NA	NA	NA	NA	NA	NA	NA	NA	NA	NA	NA	NA	NA	NA	NA	NA	NA	NA	NA	NA	NA	NA	NA	NA	NA	NA	NA	NA	NA
dd_Smed_v6_10806_0_1	1722	0.088196	3.51691	0.617716	0.13288	3.51691	0.28094	Q8NBT0	POC1A	POC1 centriolar protein homolog A	9.72e-144	294	62.585	Q8JZX3	Poc1a	POC1 centriolar protein homolog A	8.2e-142	294	62.585	A2CEH0	poc1b	POC1 centriolar protein homolog B	1.09e-133	296	60.135	Q9VU65	Poc1	POC1 centriolar protein homolog	1.21e-86	296	42.23	Q93794	sel-10	F-box/WD repeat-containing protein sel-10	2.17e-36	310	31.935	Q8NBT0	POC1A	POC1 centriolar protein homolog A	4.3e-143	294	62.585
dd_Smed_v6_10808_0_1	2749	0.0356362	5.03262	0.815912	0.0209309	5.03262	0.862687	P28715	ERCC5	DNA repair protein complementing XP-G cells	2.01e-45	301	35.216	P35689	Ercc5	DNA repair protein complementing XP-G cells homolog	1.84e-48	283	38.516	F1QJS3	ercc5	Excision repair cross-complementation group 5	1.05e-42	234	38.462	Q4U2Q3	mus201	XPG	2.64e-47	299	37.458	Q9N3T2	crn-1	Flap endonuclease 1	2.47e-18	148	33.108	P35689	Ercc5	DNA repair protein complementing XP-G cells homolog	7.38e-48	283	38.516
dd_Smed_v6_1081_0_1	1675	0.0449601	8.68167	0.798474	0.31114	8.68167	0.000393957	Q96IQ6	-	CCR4-NOT transcription complex, subunit 7	6.62e-60	228	44.298	Q60809	Cnot7	CCR4-NOT transcription complex subunit 7	1.53e-59	230	43.913	Q08BM8	cnot7	CCR4-NOT transcription complex subunit 7	1.29e-59	230	43.478	E1JHY7	Pop2	Pop2, isoform D	3.78e-57	254	39.764	Q17345	ccf-1	CCR4-NOT transcription complex subunit 7	4.87e-47	272	36.029	Q96IQ6	-	CCR4-NOT transcription complex, subunit 7	2.93e-59	228	44.298
dd_Smed_v6_10811_0_1	1416	0.0966909	3.54331	0.541276	-0.0730634	3.54331	0.616204	G5EA50	AEBP2	AE binding protein 2, isoform CRA_a	2e-14	111	36.937	Q9Z248	Aebp2	Zinc finger protein AEBP2	7e-14	111	36.937	Q7SXV2	aebp2	Zinc finger protein AEBP2	1.7e-15	109	38.532	Q7KHG2	jing	Zinc finger protein jing	5.92e-15	109	35.78	NA	NA	NA	NA	NA	NA	Q7SXV2	aebp2	Zinc finger protein AEBP2	7.71e-15	109	38.532
dd_Smed_v6_10812_0_1	904	-0.223303	2.67014	0.252736	-0.538835	2.67014	0.000145438	Q9H0F7	ARL6	ADP-ribosylation factor-like protein 6	1.31e-73	177	63.277	O88848	Arl6	ADP-ribosylation factor-like protein 6	3.06e-75	177	64.972	Q5M9P8	arl6	ADP-ribosylation factor-like protein 6	1.62e-71	177	61.582	A0A0B4LFW0	Arl6	ADP ribosylation factor-like 6, isoform B	4.56e-55	194	49.485	Q18510	arl-6	ADP-ribosylation factor-like protein 6	9.8e-44	190	41.053	O88848	Arl6	ADP-ribosylation factor-like protein 6	1.23e-74	177	64.972
dd_Smed_v6_10813_0_1	3487	0.0968958	4.14234	0.472495	0.0388932	4.14234	0.796715	P42785	PRCP	Lysosomal Pro-X carboxypeptidase	2.78e-115	451	38.803	Q7TMR0	Prcp	Lysosomal Pro-X carboxypeptidase	6.74e-117	449	39.866	Q6DG46	prcp	Prolylcarboxypeptidase (Angiotensinase C)	4.97e-105	484	37.603	Q9VIM0	CG2493	CG2493, isoform A	3.2e-106	455	38.022	P34676	pcp-5	Prolyl carboxy peptidase like protein 5	2.63e-88	501	33.733	Q7TMR0	Prcp	Lysosomal Pro-X carboxypeptidase	2.71e-116	449	39.866
dd_Smed_v6_10815_0_1	1749	0.211098	4.21098	0.0835872	0.168869	4.21098	0.136899	P61129	ZC3H6	Zinc finger CCCH domain-containing protein 6	1.54e-14	64	45.312	Q6ZPZ3	Zc3h4	Zinc finger CCCH domain-containing protein 4	6.37e-14	64	43.75	Q5TYQ8	zc3h14	Zinc finger CCCH domain-containing protein 14	0.000504	95	35.789	P22293	su(s)	Protein suppressor of sable	8.11e-08	61	39.344	Q22805	CELE_T26A8.4	Uncharacterized protein	1.8e-11	66	37.879	P61129	ZC3H6	Zinc finger CCCH domain-containing protein 6	6.82e-14	64	45.312
dd_Smed_v6_10816_0_1	1625	-0.134817	3.32471	0.486428	0.0787818	3.32471	0.637164	P50750	CDK9	Cyclin-dependent kinase 9	3.61e-112	356	47.472	Q99J95	Cdk9	Cyclin-dependent kinase 9	2.42e-113	356	47.753	Q7T3L5	cdk9	Cyclin-dependent kinase 9	6.59e-112	363	47.934	O17432	Cdk9	Cyclin-dependent kinase 9	6.94e-99	343	47.23	Q9TVL3	cdk-9	Probable cyclin-dependent kinase 9	3.5e-84	383	39.948	Q99J95	Cdk9	Cyclin-dependent kinase 9	9.72e-113	356	47.753
dd_Smed_v6_10817_0_1	927	0.00642779	3.02504	0.987961	-0.00125109	3.02504	1	NA	NA	NA	NA	NA	NA	NA	NA	NA	NA	NA	NA	NA	NA	NA	NA	NA	NA	NA	NA	NA	NA	NA	NA	NA	NA	NA	NA	NA	NA	NA	NA	NA	NA	NA	NA
dd_Smed_v6_10819_0_1	374	0.58282	0.951579	0.0235886	0.402456	0.951579	0.116359	NA	NA	NA	NA	NA	NA	NA	NA	NA	NA	NA	NA	NA	NA	NA	NA	NA	NA	NA	NA	NA	NA	NA	NA	NA	NA	NA	NA	NA	NA	NA	NA	NA	NA	NA	NA
dd_Smed_v6_1082_0_1	1467	0.209646	2.41235	0.280398	0.274772	2.41235	0.068606	O75052	NOS1AP	Carboxyl-terminal PDZ ligand of neuronal nitric oxide synthase protein	2.88e-35	228	38.596	Q9D3A8	Nos1ap	Carboxyl-terminal PDZ ligand of neuronal nitric oxide synthase protein	2.03e-37	223	39.462	Q7ZVB8	ldlrap1a	Ldlrap1a protein	1.61e-06	166	22.289	Q8SXX4	CG42673	Capon-like protein	4.69e-37	171	46.199	Q8STF6	dyc-1	Dystrophin-like protein 1	3.1e-36	174	41.954	Q9D3A8	Nos1ap	Carboxyl-terminal PDZ ligand of neuronal nitric oxide synthase protein	8.15e-37	223	39.462
dd_Smed_v6_10820_0_1	1175	0.0500014	3.27164	0.825603	-0.155183	3.27164	0.259302	Q99489	DDO	D-aspartate oxidase	2.04e-52	334	33.234	Q922Z0	Ddo	D-aspartate oxidase	2.34e-52	336	33.036	A0A0R4IZE6	zgc:172341	Zgc:172341	1.46e-49	322	34.783	Q7JZB1	CG12338	RE49860p	1.17e-40	331	27.795	Q19564	ddo-2	D-aspartate oxidase 2	2.53e-46	339	32.743	Q99489	DDO	D-aspartate oxidase	9.03e-52	334	33.234
dd_Smed_v6_10822_0_1	1537	0.00147413	3.81631	1	-0.227993	3.81631	0.0235113	Q9BY10	SLC46A2	Thymic stromal cotransporter homolog	1.65e-16	455	23.077	Q8CA03	Slc46a2	Thymic stromal cotransporter protein	2.14e-13	405	22.222	Q1LV45	hiat1b	Hippocampus abundant transcript 1b	0.000667	187	18.717	Q961H2	CG8054	GH23453p	7.65e-14	463	22.03	NA	NA	NA	NA	NA	NA	Q9BY10	SLC46A2	Thymic stromal cotransporter homolog	7.3e-16	455	23.077
dd_Smed_v6_10823_0_1	4010	-0.126783	4.59253	0.336365	-0.536629	4.59253	2.24513e-10	NA	NA	NA	NA	NA	NA	NA	NA	NA	NA	NA	NA	NA	NA	NA	NA	NA	NA	NA	NA	NA	NA	NA	NA	NA	NA	NA	NA	NA	NA	NA	NA	NA	NA	NA	NA
dd_Smed_v6_10824_0_1	1574	0.0908624	4.64546	0.488932	0.32933	4.64546	3.23343e-05	Q96DT6	ATG4C	Cysteine protease ATG4C	4.44e-56	432	29.63	Q811C2	Atg4c	Cysteine protease ATG4C	1.02e-60	432	31.019	Q6IQ96	atg4c	Cysteine protease	3.28e-54	433	29.099	Q8T0A2	Atg4b	Cysteine protease	8.09e-60	313	35.463	Q9U1N6	atg-4.2	Cysteine protease	7.56e-28	327	25.688	Q811C2	Atg4c	Cysteine protease ATG4C	4.09e-60	432	31.019
dd_Smed_v6_10825_0_1	709	-0.28676	2.86052	0.0565572	-0.0247803	2.86052	0.928371	NA	NA	NA	NA	NA	NA	NA	NA	NA	NA	NA	NA	NA	NA	NA	NA	NA	NA	NA	NA	NA	NA	NA	NA	NA	NA	NA	NA	NA	NA	NA	NA	NA	NA	NA	NA
dd_Smed_v6_10826_0_1	1848	0.0209461	4.19127	0.936711	-0.20197	4.19127	0.0567997	O76082	SLC22A5	Solute carrier family 22 member 5	6.77e-56	277	31.408	Q9WTN6	Slc22a21	Solute carrier family 22 member 21	7.53e-57	252	35.317	Q5VSI5	slc22a2	Solute carrier family 22 (organic cation transporter), member 2	3.29e-59	270	35.556	Q9VCA2	Orct	Organic cation transporter protein	4.78e-71	281	39.858	Q9BKR9	CELE_Y82E9BR.16	Uncharacterized protein	1.36e-46	276	33.696	Q9VCA2	Orct	Organic cation transporter protein	1.99e-70	281	39.858
dd_Smed_v6_10827_0_1	2249	0.0751054	3.93478	0.673998	0.0239054	3.93478	0.907778	Q8IYD1	GSPT2	Eukaryotic peptide chain release factor GTP-binding subunit ERF3B	1.58e-08	110	29.091	Q149F3	Gspt2	Eukaryotic peptide chain release factor GTP-binding subunit ERF3B	2.22e-08	110	29.091	F1Q5Z6	hbs1l	HBS1-like translational GTPase	6.68e-11	391	20.716	M9PD08	eRF3	Ef1alpha-like factor, isoform C	1.1e-08	102	29.412	O45622	erfa-3	Eukaryotic Release FActor homolog	2.27e-07	102	23.529	F1Q5Z6	hbs1l	HBS1-like translational GTPase	3.04e-10	391	20.716
dd_Smed_v6_10828_0_1	4306	0.0730139	5.42396	0.530229	0.00292404	5.42396	0.996991	A0A087WW76	ARHGAP21	Rho GTPase-activating protein 21	3.65e-38	194	40.206	Q6DFV3	Arhgap21	Rho GTPase-activating protein 21	1.13e-37	194	40.206	X1WES7	arhgap23a	Rho GTPase-activating protein 23a	1.89e-33	223	32.735	Q95TR0	RhoGAP19D	LD29482p	7.56e-30	210	32.857	H1ZUV8	pac-1	Uncharacterized protein	3.35e-26	205	31.22	A0A087WW76	ARHGAP21	Rho GTPase-activating protein 21	1.62e-37	194	40.206
dd_Smed_v6_10829_0_1	1489	0.0918148	3.669	0.568165	0.415577	3.669	2.33766e-06	NA	NA	NA	NA	NA	NA	NA	NA	NA	NA	NA	NA	NA	NA	NA	NA	NA	NA	NA	NA	NA	NA	NA	NA	Q9GRY3	CELE_Y59A8B.21	Uncharacterized protein	1.13e-23	420	23.81	Q9GRY3	CELE_Y59A8B.21	Uncharacterized protein	1.34e-22	420	23.81
dd_Smed_v6_10829_1_1	705	0.0536885	1.90782	0.893789	0.0695779	1.90782	0.81265	Q9Y3C4	TPRKB	EKC/KEOPS complex subunit TPRKB	1.97e-10	182	31.868	Q8QZZ7	Tprkb	EKC/KEOPS complex subunit Tprkb	6.18e-10	186	29.032	Q5U3M9	tprkb	Zgc:101896	1.08e-09	178	26.404	NA	NA	NA	NA	NA	NA	NA	NA	NA	NA	NA	NA	Q9Y3C4	TPRKB	EKC/KEOPS complex subunit TPRKB	8.72e-10	182	31.868
dd_Smed_v6_1083_0_1	394	-0.988888	4.43525	9.6629e-12	-1.44281	4.43525	1.29937e-24	NA	NA	NA	NA	NA	NA	NA	NA	NA	NA	NA	NA	NA	NA	NA	NA	NA	NA	NA	NA	NA	NA	NA	NA	NA	NA	NA	NA	NA	NA	NA	NA	NA	NA	NA	NA
dd_Smed_v6_10831_0_1	3451	-0.0394749	4.11215	0.90509	-0.4967	4.11215	0.000199356	NA	NA	NA	NA	NA	NA	NA	NA	NA	NA	NA	NA	NA	NA	NA	NA	NA	NA	NA	NA	NA	NA	NA	NA	NA	NA	NA	NA	NA	NA	NA	NA	NA	NA	NA	NA
dd_Smed_v6_10832_0_1	2254	0.0732856	4.25964	0.631679	0.0770367	4.25964	0.51975	P29122	PCSK6	Proprotein convertase subtilisin/kexin type 6	0	589	51.952	F6XJP7	Pcsk6	Proprotein convertase subtilisin/kexin type 6	0	592	52.196	Q1KHF9	furina	Furin (Paired basic amino acid cleaving enzyme) a	0	571	52.539	P26016	Fur1	Furin-like protease 1, isoforms 1/1-X/2	0	575	53.913	O17798	kpc-1	Furin-like protease kpc-1	0	603	50.083	P26016	Fur1	Furin-like protease 1, isoforms 1/1-X/2	0	575	53.913
dd_Smed_v6_10833_0_1	5180	0.0185358	4.72676	0.932665	-0.291911	4.72676	0.000790541	Q9Y238	DLEC1	Deleted in lung and esophageal cancer protein 1	0	1727	28.141	Q8BLA1	Dlec1	Deleted in lung and esophageal cancer protein 1 homolog	3.29e-78	547	30.713	NA	NA	NA	NA	NA	NA	NA	NA	NA	NA	NA	NA	NA	NA	NA	NA	NA	NA	Q9Y238	DLEC1	Deleted in lung and esophageal cancer protein 1	0	1727	28.141
dd_Smed_v6_10834_0_1	1939	-0.101601	3.9175	0.495444	-0.319104	3.9175	0.000790541	Q9H069	DRC3	Dynein regulatory complex subunit 3	1.23e-07	158	29.747	Q8K375	Lrrc56	Leucine-rich repeat-containing protein 56	6.95e-49	196	50	F1R517	drc3	Dynein regulatory complex subunit 3	7.68e-10	210	26.667	Q9V3Q0	CG10839	IP06404p	4.77e-08	133	27.82	Q17692	C06A8.6	Uncharacterized protein	6.46e-09	226	28.761	Q8K375	Lrrc56	Leucine-rich repeat-containing protein 56	2.79e-48	196	50
dd_Smed_v6_10835_0_1	5146	0.42535	4.07311	0.207345	0.262624	4.07311	0.420216	Q12955	ANK3	Ankyrin-3	0	775	51.871	G5E8K5	Ank3	Ankyrin-3	0	804	50.622	A2BIB9	ank2b	Ankyrin 2b, neuronal	0	804	52.488	Q7KU92	Ank2	Ankyrin 2, isoform L	0	804	55.1	Q8MQG0	unc-44	Uncharacterized protein	0	779	54.557	Q7KU92	Ank2	Ankyrin 2, isoform L	0	804	55.1
dd_Smed_v6_10837_0_1	2748	0.124013	4.46278	0.2458	-0.186329	4.46278	0.0257268	NA	NA	NA	NA	NA	NA	Q3UVV9	Vwa3a	von Willebrand factor A domain-containing protein 3A	2.58e-11	164	26.22	NA	NA	NA	NA	NA	NA	NA	NA	NA	NA	NA	NA	NA	NA	NA	NA	NA	NA	Q3UVV9	Vwa3a	von Willebrand factor A domain-containing protein 3A	1.04e-10	164	26.22
dd_Smed_v6_10840_0_1	936	-0.348444	3.36173	0.00521047	-0.934001	3.36173	1.82129e-18	Q8NBI5	SLC43A3	Solute carrier family 43 member 3	4.21e-16	194	30.412	Q8BSM7	Slc43a1	Large neutral amino acids transporter small subunit 3	8.29e-10	193	26.943	E7F4C3	slc43a3a	Solute carrier family 43, member 3a	6.37e-15	181	30.939	NA	NA	NA	NA	NA	NA	NA	NA	NA	NA	NA	NA	Q8NBI5	SLC43A3	Solute carrier family 43 member 3	1.86e-15	194	30.412
dd_Smed_v6_10841_0_1	2456	-0.0413326	4.59655	0.787101	-0.0373803	4.59655	0.769499	Q6UWE0	LRSAM1	E3 ubiquitin-protein ligase LRSAM1	2.06e-50	714	27.311	Q80ZI6	Lrsam1	E3 ubiquitin-protein ligase LRSAM1	2.78e-53	724	28.039	A2CF42	lrsam1	Leucine-rich repeat and sterile alpha motif-containing 1	9.31e-62	724	27.486	Q24307	Diap2	Death-associated inhibitor of apoptosis 2	9.27e-08	44	38.636	Q17911	C11H1.3	Uncharacterized protein	8.99e-05	50	34	A2CF42	lrsam1	Leucine-rich repeat and sterile alpha motif-containing 1	4.23e-61	724	27.486
dd_Smed_v6_10842_0_1	681	0.0558158	3.80553	0.797254	0.0570053	3.80553	0.734915	NA	NA	NA	NA	NA	NA	NA	NA	NA	NA	NA	NA	NA	NA	NA	NA	NA	NA	Q9V427	Inx2	Innexin inx2	1.85e-06	92	34.783	Q17394	inx-1	Innexin	4.3e-32	121	46.281	Q17394	inx-1	Innexin	5.08e-31	121	46.281
dd_Smed_v6_10846_0_1	7572	0.0127749	5.74718	0.967517	-0.412807	5.74718	2.61625e-05	Q8TD57	DNAH3	Dynein heavy chain 3, axonemal	0	2585	56.093	Q8BW94	Dnah3	Dynein heavy chain 3, axonemal	0	2580	55.969	F1QIC7	dnah3	Dynein axonemal heavy chain 3	0	1720	64.767	Q9VJC6	Dhc36C	Dynein heavy chain at 36C	0	2388	44.514	Q19542	che-3	Cytoplasmic dynein 2 heavy chain 1	0	1828	27.626	Q8TD57	DNAH3	Dynein heavy chain 3, axonemal	0	2585	56.093
dd_Smed_v6_10848_0_1	1812	0.0329066	4.06321	0.855817	0.062817	4.06321	0.604496	O96013	PAK4	Serine/threonine-protein kinase PAK 4	1.78e-114	299	56.187	Q8BTW9	Pak4	Serine/threonine-protein kinase PAK 4	3.61e-114	307	54.723	A5PEY8	pak6b	P21 protein (Cdc42/Rac)-activated kinase 6b	9.23e-116	319	53.918	Q9VXE5	mbt	Serine/threonine-protein kinase PAK mbt	1.78e-116	300	55.333	G5EFU0	pak-2	Serine/threonine-protein kinase pak-2	2.51e-108	513	40.351	Q9VXE5	mbt	Serine/threonine-protein kinase PAK mbt	8.05e-116	300	55.333
dd_Smed_v6_10849_0_1	1694	0.0477314	4.39736	0.749395	0.0182946	4.39736	0.903107	O60701	UGDH	UDP-glucose 6-dehydrogenase	0	486	56.584	O70475	Ugdh	UDP-glucose 6-dehydrogenase	0	484	56.612	B3DJ97	ugdh	UDP-glucose 6-dehydrogenase	0	467	57.602	O02373	sgl	UDP-glucose 6-dehydrogenase	0	459	59.695	Q19905	sqv-4	UDP-glucose 6-dehydrogenase	0	463	54.644	O02373	sgl	UDP-glucose 6-dehydrogenase	0	459	59.695
dd_Smed_v6_1085_0_1	380	-0.220977	2.00911	0.452458	-0.199264	2.00911	0.419816	Q8TBQ9	TMEM167A	Protein kish-A	1.15e-22	68	75	Q9CR64	Tmem167a	Protein kish-A	4.26e-22	68	73.529	Q5BJC2	tmem167a	Protein kish-A	9.51e-22	68	73.529	Q9VWH8	ksh	Protein kish	8.62e-21	68	70.588	NA	NA	NA	NA	NA	NA	Q8TBQ9	TMEM167A	Protein kish-A	5.11e-22	68	75
dd_Smed_v6_10850_0_1	4534	0.134921	4.80192	0.217678	0.161164	4.80192	0.0691796	A2RRE0	WDR7	WD repeat-containing protein 7	1.58e-43	469	28.785	Q920I9	Wdr7	WD repeat-containing protein 7	7.25e-44	466	28.755	E7EYD9	-	Uncharacterized protein	2.48e-35	638	24.765	Q9W543	Rbcn-3B	Rabconnectin-3B, isoform A	8.98e-42	648	25.463	Q9BL05	rbc-2	RaBConnectin related	2.56e-38	636	25.472	Q920I9	Wdr7	WD repeat-containing protein 7	2.91e-43	466	28.755
dd_Smed_v6_10851_0_1	2435	0.243567	3.92771	0.0162836	0.329737	3.92771	0.000111479	Q8IWA0	WDR75	WD repeat-containing protein 75	2.4e-22	292	30.137	Q3U821	Wdr75	WD repeat-containing protein 75	2.02e-20	330	27.879	NA	NA	NA	NA	NA	NA	Q9VIG1	l(2)05287	FI12406p	1.69e-19	300	29	NA	NA	NA	NA	NA	NA	Q8IWA0	WDR75	WD repeat-containing protein 75	1.06e-21	292	30.137
dd_Smed_v6_10852_0_1	1926	-0.0855865	5.66235	0.48152	-0.10001	5.66235	0.290914	NA	NA	NA	NA	NA	NA	NA	NA	NA	NA	NA	NA	NA	NA	NA	NA	NA	NA	NA	NA	NA	NA	NA	NA	NA	NA	NA	NA	NA	NA	NA	NA	NA	NA	NA	NA
dd_Smed_v6_10853_0_1	2109	-0.132294	1.43324	0.757063	0.169435	1.43324	0.582732	NA	NA	NA	NA	NA	NA	NA	NA	NA	NA	NA	NA	NA	NA	NA	NA	NA	NA	NA	NA	NA	NA	NA	NA	NA	NA	NA	NA	NA	NA	NA	NA	NA	NA	NA	NA
dd_Smed_v6_10854_0_1	4756	0.070483	4.49569	0.627409	-0.193128	4.49569	0.035368	NA	NA	NA	NA	NA	NA	NA	NA	NA	NA	NA	NA	NA	NA	NA	NA	NA	NA	NA	NA	NA	NA	NA	NA	NA	NA	NA	NA	NA	NA	NA	NA	NA	NA	NA	NA
dd_Smed_v6_10855_0_1	1569	0.202402	4.38774	0.0333506	0.43772	4.38774	1.57174e-09	NA	NA	NA	NA	NA	NA	NA	NA	NA	NA	NA	NA	NA	NA	NA	NA	NA	NA	NA	NA	NA	NA	NA	NA	NA	NA	NA	NA	NA	NA	NA	NA	NA	NA	NA	NA
dd_Smed_v6_10857_0_1	1806	0.0559691	4.71629	0.695268	-0.125328	4.71629	0.175871	Q6ZUT9	DENND5B	DENN domain-containing protein 5B	7.39e-67	422	33.175	A2RSQ0	Dennd5b	DENN domain-containing protein 5B	2.72e-65	422	32.701	E7F1J4	dennd5a	DENN/MADD domain-containing 5A	3.44e-67	445	31.685	Q8MQP7	pns	Pinstripe, isoform C	3.23e-66	441	34.467	Q18780	lst-6	Lateral Signaling Target	4.53e-48	438	29.224	E7F1J4	dennd5a	DENN/MADD domain-containing 5A	1.57e-66	445	31.685
dd_Smed_v6_10858_0_1	1133	-0.148594	3.77998	0.371629	-0.250856	3.77998	0.0382827	Q9NZJ6	COQ3	Ubiquinone biosynthesis O-methyltransferase, mitochondrial	7.95e-07	108	34.259	Q8BMS4	Coq3	Ubiquinone biosynthesis O-methyltransferase, mitochondrial	0.000143	108	31.481	Q1LYQ0	CH211-31O18.2-001	Novel protein	6.21e-21	195	29.744	Q9VJK8	jhamt	Juvenile hormone acid O-methyltransferase	3.12e-05	95	30.526	Q22993	pmt-2	Phosphoethanolamine MethylTransferase	9.66e-06	106	29.245	Q1LYQ0	CH211-31O18.2-001	Novel protein	2.82e-20	195	29.744
dd_Smed_v6_10859_0_1	1052	0.0430895	3.45143	0.838194	0.0856938	3.45143	0.545577	NA	NA	NA	NA	NA	NA	NA	NA	NA	NA	NA	NA	NA	NA	NA	NA	NA	NA	NA	NA	NA	NA	NA	NA	NA	NA	NA	NA	NA	NA	NA	NA	NA	NA	NA	NA
dd_Smed_v6_1086_0_1	584	-0.741215	5.71564	2.25139e-10	-1.55356	5.71564	2.66748e-43	P56539	CAV3	Caveolin-3	2.27e-21	119	41.176	P51637	Cav3	Caveolin-3	1.57e-21	119	40.336	Q6YLH7	cav3	Caveolin	8.85e-25	114	42.105	NA	NA	NA	NA	NA	NA	Q18879	cav-2	Caveolin-2	1.13e-09	84	30.952	Q6YLH7	cav3	Caveolin	4.03e-24	114	42.105
dd_Smed_v6_10861_0_1	1537	-0.0958233	5.03953	0.385414	-0.00941278	5.03953	0.954555	NA	NA	NA	NA	NA	NA	NA	NA	NA	NA	NA	NA	NA	NA	NA	NA	NA	NA	NA	NA	NA	NA	NA	NA	NA	NA	NA	NA	NA	NA	NA	NA	NA	NA	NA	NA
dd_Smed_v6_10863_0_1	1310	0.147994	3.6691	0.439338	0.243598	3.6691	0.0726052	G3V162	TARDBP	TAR DNA binding protein, isoform CRA_d	1.6e-79	279	43.728	Q921F2	Tardbp	TAR DNA-binding protein 43	1.81e-79	273	45.055	Q6NYX2	tardbpl	TAR DNA-binding protein,-like	1.16e-75	263	44.106	Q9W1I0	TBPH	TAR DNA-binding protein-43 homolog, isoform A	4.56e-84	322	42.857	D0VWM8	tdp-1	Tar DNA-binding protein homolog 1	1.06e-35	305	31.475	Q9W1I0	TBPH	TAR DNA-binding protein-43 homolog, isoform A	2.07e-83	322	42.857
dd_Smed_v6_10864_0_1	1994	0.0395136	3.76032	0.856491	-0.125154	3.76032	0.34005	NA	NA	NA	NA	NA	NA	NA	NA	NA	NA	NA	NA	NA	NA	NA	NA	NA	NA	Q86B91	tinc	Protein tincar	1.68e-07	205	26.829	NA	NA	NA	NA	NA	NA	Q86B91	tinc	Protein tincar	7.62e-07	205	26.829
dd_Smed_v6_10866_0_1	1514	0.0929323	4.42893	0.62795	-0.373549	4.42893	0.00106171	Q16719	KYNU	Kynureninase	3.4e-128	460	44.783	Q9CXF0	Kynu	Kynureninase	1.04e-134	460	46.304	NA	NA	NA	NA	NA	NA	NA	NA	NA	NA	NA	NA	Q18026	flu-2	Kynureninase	1.35e-117	454	40.749	Q9CXF0	Kynu	Kynureninase	4.19e-134	460	46.304
dd_Smed_v6_10868_0_1	622	-0.545712	1.70388	0.0164169	-0.810777	1.70388	3.07338e-05	Q96RJ6	FERD3L	Fer3-like protein	3.94e-28	67	76.119	Q923Z4	Ferd3l	Fer3-like protein	1.55e-28	86	62.791	Q7ZSX3	ptf1a	Pancreas transcription factor 1 subunit alpha	6.42e-17	86	46.512	Q9VGJ5	fer3	Protein Fer3	9.72e-28	81	67.901	Q20561	hlh-13	Helix-loop-helix protein 13	2.92e-15	62	53.226	Q923Z4	Ferd3l	Fer3-like protein	6.22e-28	86	62.791
dd_Smed_v6_10869_0_1	1362	0.0766187	3.60311	0.678606	0.0339201	3.60311	0.835198	O60427	FADS1	Fatty acid desaturase 1	9.91e-141	410	48.049	Q920L1	Fads1	Fatty acid desaturase 1	7.39e-137	417	46.763	Q9DEX7	fads2	Fatty acid desaturase 2	1.92e-132	420	43.333	Q8SY77	CG3566	CG3566, isoform C	0.000168	77	29.87	G5EG11	fat-4	Delta(5) fatty acid desaturase fat-4	1.15e-27	438	24.658	O60427	FADS1	Fatty acid desaturase 1	4.38e-140	410	48.049
dd_Smed_v6_1087_0_1	2610	0.209548	7.30882	0.0597809	0.213432	7.30882	0.0277582	O95757	HSPA4L	Heat shock 70 kDa protein 4L	0	808	42.574	P48722	Hspa4l	Heat shock 70 kDa protein 4L	0	808	42.822	A8WFS0	hsp70l	LOC560210 protein	2.6e-88	496	35.685	M9MSL3	Hsc70Cb	Hsc70Cb, isoform G	0	796	39.573	Q05036	hsp-110	Heat shock protein 110	0	777	39.382	P48722	Hspa4l	Heat shock 70 kDa protein 4L	0	808	42.822
dd_Smed_v6_10870_0_1	1155	-0.0520382	3.76138	0.763597	-0.286777	3.76138	0.00168585	NA	NA	NA	NA	NA	NA	NA	NA	NA	NA	NA	NA	NA	NA	NA	NA	NA	NA	NA	NA	NA	NA	NA	NA	NA	NA	NA	NA	NA	NA	NA	NA	NA	NA	NA	NA
dd_Smed_v6_10872_0_1	2836	-0.42576	4.40323	1.03296e-06	-0.812572	4.40323	6.20223e-24	Q12913	PTPRJ	Receptor-type tyrosine-protein phosphatase eta	1.56e-11	272	24.265	Q64455	Ptprj	Receptor-type tyrosine-protein phosphatase eta	2.49e-11	272	24.632	X1WCM2	ptprjb.1	Protein tyrosine phosphatase, receptor type, Jb, tandem duplicate 1	1.14e-11	285	22.456	P16621	Lar	Tyrosine-protein phosphatase Lar	2.81e-11	279	23.656	G5EGJ9	dep-1	Receptor-type tyrosine-protein phosphatase dep-1	8.08e-10	196	23.469	X1WCM2	ptprjb.1	Protein tyrosine phosphatase, receptor type, Jb, tandem duplicate 1	5.19e-11	285	22.456
dd_Smed_v6_10873_0_1	593	-0.285671	2.27576	0.305777	-0.832811	2.27576	1.39187e-05	NA	NA	NA	NA	NA	NA	E9Q0F0	Krt78	Keratin 78	0.000178	115	21.739	B3DKC5	lmna	Lamin A	0.000263	98	31.633	NA	NA	NA	NA	NA	NA	NA	NA	NA	NA	NA	NA	NA	NA	NA	NA	NA	NA
dd_Smed_v6_10874_0_1	323	-0.665598	1.32609	0.0141513	-0.703786	1.32609	0.00346952	NA	NA	NA	NA	NA	NA	NA	NA	NA	NA	NA	NA	NA	NA	NA	NA	NA	NA	NA	NA	NA	NA	NA	NA	NA	NA	NA	NA	NA	NA	NA	NA	NA	NA	NA	NA
dd_Smed_v6_10876_0_1	723	0.0356421	2.44787	0.923278	-0.0153933	2.44787	0.980846	O43257	ZNHIT1	Zinc finger HIT domain-containing protein 1	1.18e-27	146	41.781	Q8R331	Znhit1	Zinc finger HIT domain-containing protein 1	1.03e-27	146	41.781	Q561S5	znhit1	Zgc:112524	9.53e-32	146	40.411	Q9VMV7	Tfb5-RB	RE52596p2	2.42e-30	143	41.958	A9D699	zhit-1	Zinc finger, HIT-type	8.28e-22	169	35.503	Q561S5	znhit1	Zgc:112524	4.34e-31	146	40.411
dd_Smed_v6_10877_0_1	793	0.765472	1.03459	0.0193204	0.473057	1.03459	0.1576	NA	NA	NA	NA	NA	NA	NA	NA	NA	NA	NA	NA	NA	NA	NA	NA	NA	NA	NA	NA	NA	NA	NA	NA	NA	NA	NA	NA	NA	NA	NA	NA	NA	NA	NA	NA
dd_Smed_v6_10878_0_1	281	0.0670242	3.20152	0.732234	-0.252747	3.20152	0.0310823	NA	NA	NA	NA	NA	NA	NA	NA	NA	NA	NA	NA	NA	NA	NA	NA	NA	NA	NA	NA	NA	NA	NA	NA	NA	NA	NA	NA	NA	NA	NA	NA	NA	NA	NA	NA
dd_Smed_v6_10879_0_1	1501	0.140303	3.40095	0.486242	0.255837	3.40095	0.0630372	O95395	GCNT3	Beta-1,3-galactosyl-O-glycosyl-glycoprotein beta-1,6-N-acetylglucosaminyltransferase 3	1.77e-46	317	31.861	Q5JCT0	Gcnt3	Beta-1,3-galactosyl-O-glycosyl-glycoprotein beta-1,6-N-acetylglucosaminyltransferase 3	3.88e-43	323	29.412	F1QJU4	si:dkeyp-87d8.8	Si:dkeyp-87d8.8	2.37e-32	292	30.137	Q7KVA1	oxt	Xylosyltransferase oxt	2.74e-14	317	26.498	Q965Q8	sqv-6	Xylosyltransferase sqv-6	1.91e-05	209	21.531	O95395	GCNT3	Beta-1,3-galactosyl-O-glycosyl-glycoprotein beta-1,6-N-acetylglucosaminyltransferase 3	7.83e-46	317	31.861
dd_Smed_v6_1088_0_1	2665	0.593076	9.86547	4.00868e-10	0.711677	9.86547	3.08009e-15	Q15582	TGFBI	Transforming growth factor-beta-induced protein ig-h3	1.65e-22	428	23.832	P82198	Tgfbi	Transforming growth factor-beta-induced protein ig-h3	4.93e-21	426	23.709	E7F5I3	postna	Periostin, osteoblast-specific factor a	2.1e-21	620	23.226	O61457	mfas	Midline fasciclin	7.65e-05	221	22.172	NA	NA	NA	NA	NA	NA	Q15582	TGFBI	Transforming growth factor-beta-induced protein ig-h3	7.3e-22	428	23.832
dd_Smed_v6_10880_0_1	685	0.11444	3.32677	0.562136	-0.0289198	3.32677	0.917616	NA	NA	NA	NA	NA	NA	NA	NA	NA	NA	NA	NA	NA	NA	NA	NA	NA	NA	NA	NA	NA	NA	NA	NA	NA	NA	NA	NA	NA	NA	NA	NA	NA	NA	NA	NA
dd_Smed_v6_10881_0_1	1117	0.252775	3.05927	0.0809678	0.32618	3.05927	0.00498329	Q8NBN7	RDH13	Retinol dehydrogenase 13	2.87e-33	289	30.796	Q8CEE7	Rdh13	Retinol dehydrogenase 13	1.36e-33	289	29.758	F1Q4M2	rdh12l	Retinol dehydrogenase 12,-like	1.19e-34	255	34.51	A1Z729	CG2064	CG2064	4.24e-49	316	32.595	Q9UAW2	CELE_DC2.5	Uncharacterized protein	5.26e-15	275	24.364	A1Z729	CG2064	CG2064	1.92e-48	316	32.595
dd_Smed_v6_10882_0_1	1386	-0.0581201	3.66949	0.754426	0.0524946	3.66949	0.74913	O94888	UBXN7	UBX domain-containing protein 7	1.78e-35	232	31.034	Q6P5G6	Ubxn7	UBX domain-containing protein 7	2.84e-33	227	30.396	F6NPG5	ubxn7	UBX domain protein 7	6.12e-33	230	33.043	NA	NA	NA	NA	NA	NA	NA	NA	NA	NA	NA	NA	O94888	UBXN7	UBX domain-containing protein 7	7.86e-35	232	31.034
dd_Smed_v6_10883_0_1	1775	0.029715	4.33748	0.87364	-0.0393572	4.33748	0.775474	A0A024R3Z8	hCG_16983	HCG16983, isoform CRA_b	4.48e-36	258	33.721	O89110	Casp8	Caspase-8	2.05e-43	518	28.958	F1Q7K7	casp3b	Caspase 3, apoptosis-related cysteine peptidase b	2.36e-31	250	32	O01382	Drice	Caspase	1.51e-22	258	29.457	D3YT61	ced-3	Uncharacterized protein	1.27e-27	236	27.966	O89110	Casp8	Caspase-8	8.24e-43	518	28.958
dd_Smed_v6_10885_0_1	1258	-0.0651309	3.06899	0.76108	0.0415896	3.06899	0.828351	Q8N3J2	METTL4	Methyltransferase-like protein 4	1.96e-56	249	40.964	Q3U034	Mettl4	Methyltransferase-like protein 4	7.12e-51	239	41.004	E7F6U3	mettl4	Uncharacterized protein	4.4e-45	213	40.845	Q9VER8	CG14906	LD37858p	4.35e-24	222	31.532	Q09956	damt-1	DNA N6-methyl methyltransferase	3.48e-26	228	34.211	Q8N3J2	METTL4	Methyltransferase-like protein 4	8.67e-56	249	40.964
dd_Smed_v6_10888_0_1	3511	0.0509902	4.54038	0.717368	-0.163454	4.54038	0.050922	NA	NA	NA	NA	NA	NA	NA	NA	NA	NA	NA	NA	NA	NA	NA	NA	NA	NA	NA	NA	NA	NA	NA	NA	NA	NA	NA	NA	NA	NA	NA	NA	NA	NA	NA	NA
dd_Smed_v6_10889_0_1	4653	0.142169	5.23385	0.144278	0.251553	5.23385	0.000537039	Q9Y4G8	RAPGEF2	Rap guanine nucleotide exchange factor 2	4.53e-45	459	27.451	Q562E3	Rapgef6	Rapgef6 protein	3.11e-45	452	27.212	A0A0R4IYB0	rasgrp4	RAS guanyl-releasing protein 4	1.46e-06	111	25.225	B7Z025	PDZ-GEF	Dizzy isoform BII	1.21e-41	459	28.976	G5EDB9	pxf-1	Rap guanine nucleotide exchange factor	6.84e-39	470	26.596	Q562E3	Rapgef6	Rapgef6 protein	1.25e-44	452	27.212
dd_Smed_v6_1089_0_1	1010	0.127844	6.65635	0.309266	0.211881	6.65635	0.0212353	J3KPX7	PHB2	Prohibitin-2	3.01e-121	261	64.368	O35129	Phb2	Prohibitin-2	6.53e-121	261	63.985	F1R9C6	phb2b	Prohibitin 2b	7.22e-122	249	67.068	Q0E924	Phb2	LD46344p	8.9e-130	261	66.667	P50093	phb-2	Mitochondrial prohibitin complex protein 2	6.45e-114	249	62.651	Q0E924	Phb2	LD46344p	4.03e-129	261	66.667
dd_Smed_v6_10890_0_1	541	0.0541936	4.01422	0.736604	0.146507	4.01422	0.134956	O15084	ANKRD28	Serine/threonine-protein phosphatase 6 regulatory ankyrin repeat subunit A	3.36e-10	70	38.571	Q505D1	Ankrd28	Serine/threonine-protein phosphatase 6 regulatory ankyrin repeat subunit A	3.68e-10	70	38.571	Q502K3	ankrd52	Serine/threonine-protein phosphatase 6 regulatory ankyrin repeat subunit C	4.02e-11	70	40	Q7KIQ2	nompC	Mechanosensory transduction channel NOMPC	5.79e-08	56	37.5	Q7JNZ0	unc-44	Uncharacterized protein	3.17e-07	70	35.714	Q502K3	ankrd52	Serine/threonine-protein phosphatase 6 regulatory ankyrin repeat subunit C	1.83e-10	70	40
dd_Smed_v6_10891_0_1	2666	0.109039	3.71307	0.404433	-0.171958	3.71307	0.08694	NA	NA	NA	NA	NA	NA	NA	NA	NA	NA	NA	NA	NA	NA	NA	NA	NA	NA	NA	NA	NA	NA	NA	NA	NA	NA	NA	NA	NA	NA	NA	NA	NA	NA	NA	NA
dd_Smed_v6_10892_0_1	1763	-0.0452061	3.43581	0.838194	-0.287884	3.43581	0.00975986	O75751	SLC22A3	Solute carrier family 22 member 3	1.15e-36	423	26.95	Q9WTW5	Slc22a3	Solute carrier family 22 member 3	1.55e-37	446	25.785	Q5VSI5	slc22a2	Solute carrier family 22 (organic cation transporter), member 2	2.27e-37	454	25.551	A2RVG5	CG6006	CG6006, isoform C	3.67e-32	408	26.716	Q9U539	2021-10-01	Organic cation transporter 1	8.6e-29	460	25.652	Q9WTW5	Slc22a3	Solute carrier family 22 member 3	6.23e-37	446	25.785
dd_Smed_v6_10893_0_1	3536	0.0967289	4.94151	0.438599	-0.318235	4.94151	8.13279e-05	Q5T0N1	CFAP70	Cilia- and flagella-associated protein 70	0	1154	35.529	D3YVL2	Cfap70	Cilia and flagella-associated protein 70	0	1190	36.05	NA	NA	NA	NA	NA	NA	NA	NA	NA	NA	NA	NA	NA	NA	NA	NA	NA	NA	D3YVL2	Cfap70	Cilia and flagella-associated protein 70	0	1190	36.05
dd_Smed_v6_10894_0_1	1287	0.0126442	4.42329	0.959733	0.084994	4.42329	0.422412	P62380	TBPL1	TATA box-binding protein-like protein 1	8.51e-25	177	31.638	P62340	Tbpl1	TATA box-binding protein-like protein 1	9.36e-25	177	31.638	Q5U385	tbpl1	TATA box-binding protein-like protein 1	1.43e-25	177	31.073	Q9XZD9	Trf2	TATA box binding protein-related factor 2	7.43e-20	240	28.75	G5EC52	tlf-1	TBP-Like Factor	7.33e-12	135	28.889	Q5U385	tbpl1	TATA box-binding protein-like protein 1	6.52e-25	177	31.073
dd_Smed_v6_10897_0_1	751	-0.048119	1.75474	0.923523	0.0206255	1.75474	0.948979	NA	NA	NA	NA	NA	NA	NA	NA	NA	NA	NA	NA	NA	NA	NA	NA	NA	NA	NA	NA	NA	NA	NA	NA	NA	NA	NA	NA	NA	NA	NA	NA	NA	NA	NA	NA
dd_Smed_v6_10898_0_1	1626	0.285014	3.49258	0.0391377	0.427955	3.49258	0.000110881	Q6NUK1	SLC25A24	Calcium-binding mitochondrial carrier protein SCaMC-1	1.58e-115	455	39.78	Q8BMD8	Slc25a24	Calcium-binding mitochondrial carrier protein SCaMC-1	1.11e-112	455	40	R4GDS9	slc25a23a	Solute carrier family 25 (mitochondrial carrier; phosphate carrier), member 23a	6.06e-114	453	38.631	Q0E8F2	Dmel\CG32103	FI05451p	5.98e-105	471	39.066	Q19529	F17E5.2	Probable calcium-binding mitochondrial carrier F17E5.2	2.08e-95	455	36.264	Q6NUK1	SLC25A24	Calcium-binding mitochondrial carrier protein SCaMC-1	6.97e-115	455	39.78
dd_Smed_v6_10899_0_1	1998	0.108665	3.95257	0.51185	0.1184	3.95257	0.365713	O60341	KDM1A	Lysine-specific histone demethylase 1A	4.49e-19	284	29.225	Q6ZQ88	Kdm1a	Lysine-specific histone demethylase 1A	4.86e-19	284	29.225	Q6NYY8	smox	Smox protein	8.56e-20	574	24.216	Q9VW97	Su(var)3-3	Possible lysine-specific histone demethylase 1	6.26e-15	284	28.873	Q21988	amx-1	Amine oxidase family member 1	7.7e-13	282	27.305	Q6NYY8	smox	Smox protein	3.89e-19	574	24.216
dd_Smed_v6_1090_0_1	410	-0.0652642	5.23019	0.800802	0.20005	5.23019	0.184665	NA	NA	NA	NA	NA	NA	P63078	Gng8	Guanine nucleotide-binding protein G(I)/G(S)/G(O) subunit gamma-8	0.000626	65	30.769	NA	NA	NA	NA	NA	NA	NA	NA	NA	NA	NA	NA	NA	NA	NA	NA	NA	NA	NA	NA	NA	NA	NA	NA
dd_Smed_v6_10900_0_1	1207	0.0746663	4.03393	0.685895	-0.257785	4.03393	0.0185285	Q96PU8	QKI	Protein quaking	1.23e-57	212	48.113	Q9QYS9	Qki	Protein quaking	1.36e-57	212	48.113	Q6P0D0	qkia	Protein quaking-A	7.49e-55	210	48.095	O01367	how	Protein held out wings	4.31e-55	193	49.223	G5EFF1	asd-2	RNA-binding protein asd-2	6.39e-57	202	49.01	Q9QYS9	Qki	Protein quaking	5.46e-57	212	48.113
dd_Smed_v6_10901_0_1	1037	-0.0674193	3.86835	0.727131	0.228912	3.86835	0.0306148	Q4KMP7	TBC1D10B	TBC1 domain family member 10B	2.99e-19	109	37.615	Q8BHL3	Tbc1d10b	TBC1 domain family member 10B	1.54e-18	109	36.697	E7F8P9	tbc1d10b	TBC1 domain family, member 10b	3.88e-19	109	42.202	Q9VGL8	wkd	RE26521p	3.5e-12	100	40	O44873	tbc-10	TBC (Tre-2/Bub2/Cdc16) domain family	6.28e-12	77	42.857	Q4KMP7	TBC1D10B	TBC1 domain family member 10B	1.32e-18	109	37.615
dd_Smed_v6_10902_0_1	1932	-0.191324	4.34866	0.123463	-0.161207	4.34866	0.138252	Q14728	MFSD10	Major facilitator superfamily domain-containing protein 10	5.09e-64	385	38.182	Q9D2V8	Mfsd10	Major facilitator superfamily domain-containing protein 10	8.03e-72	385	36.883	F1QNT9	mfsd10	Major facilitator superfamily domain-containing 10	1.48e-94	402	42.537	Q9V395	rtet	BcDNA.LD28419	1.36e-87	431	40.603	Q19296	CELE_F10D7.2	Uncharacterized protein	2.27e-79	423	37.825	F1QNT9	mfsd10	Major facilitator superfamily domain-containing 10	6.73e-94	402	42.537
dd_Smed_v6_10903_0_1	1743	-0.0866854	3.31803	0.679902	-0.310764	3.31803	0.0119724	O76082	SLC22A5	Solute carrier family 22 member 5	2.31e-44	415	29.639	Q9Z0E8	Slc22a5	Solute carrier family 22 member 5	9.21e-45	530	26.792	X1WCW3	slc22a13	Uncharacterized protein	1.19e-34	529	25.142	Q961J5	CG3790	CG3790	1.06e-33	443	27.991	Q9U539	2021-10-01	Organic cation transporter 1	1.46e-32	462	25.325	Q9Z0E8	Slc22a5	Solute carrier family 22 member 5	3.7e-44	530	26.792
dd_Smed_v6_10905_0_1	918	0.0473563	3.33039	0.831717	-0.231707	3.33039	0.0438125	Q9NWU2	GID8	Glucose-induced degradation protein 8 homolog	1.98e-32	163	39.264	Q9D7M1	Gid8	Glucose-induced degradation protein 8 homolog	3.54e-32	163	39.264	Q6PC55	gid8	Glucose-induced degradation protein 8 homolog	2.46e-33	171	39.766	Q9VWS1	CG6617	CG6617	6.67e-26	163	33.742	NA	NA	NA	NA	NA	NA	Q6PC55	gid8	Glucose-induced degradation protein 8 homolog	1.12e-32	171	39.766
dd_Smed_v6_10906_0_1	544	0.375468	1.08657	0.368232	0.832513	1.08657	0.00149093	Q13114	TRAF3	TNF receptor-associated factor 3	0.000794	52	32.692	Q60803	Traf3	TNF receptor-associated factor 3	0.000441	52	32.692	Q6DEG0	traf3	TNF receptor-associated factor 3	1.13e-06	44	34.091	NA	NA	NA	NA	NA	NA	NA	NA	NA	NA	NA	NA	Q6DEG0	traf3	TNF receptor-associated factor 3	4.54e-06	44	34.091
dd_Smed_v6_10908_0_1	876	0.0578317	3.71627	0.833704	0.117197	3.71627	0.534125	NA	NA	NA	NA	NA	NA	NA	NA	NA	NA	NA	NA	NA	NA	NA	NA	NA	NA	NA	NA	NA	NA	NA	NA	NA	NA	NA	NA	NA	NA	NA	NA	NA	NA	NA	NA
dd_Smed_v6_1091_0_1	619	-0.561947	6.87401	1.9514e-10	-0.573301	6.87401	1.87878e-11	NA	NA	NA	NA	NA	NA	NA	NA	NA	NA	NA	NA	NA	NA	NA	NA	NA	NA	NA	NA	NA	NA	NA	NA	NA	NA	NA	NA	NA	NA	NA	NA	NA	NA	NA	NA
dd_Smed_v6_10910_0_1	1832	0.127674	4.11913	0.398918	-0.0218166	4.11913	0.914508	NA	NA	NA	NA	NA	NA	NA	NA	NA	NA	NA	NA	NA	NA	NA	NA	NA	NA	NA	NA	NA	NA	NA	NA	NA	NA	NA	NA	NA	NA	NA	NA	NA	NA	NA	NA
dd_Smed_v6_10911_0_1	3203	0.00316103	4.6105	1	-0.118985	4.6105	0.220322	Q9H5H4	ZNF768	Zinc finger protein 768	8.83e-16	196	27.551	Q8R2Q3	Zfp940	Zinc finger protein 940	1.12e-16	319	26.019	A8WGQ9	zgc:172007	Zgc:172007 protein	2.75e-15	208	30.288	A0A023GPJ3	CG9650	CG9650, isoform J	2.3e-14	90	44.444	Q17895	mnm-2	Zinc finger protein mnm-2	2.02e-20	169	35.503	Q17895	mnm-2	Zinc finger protein mnm-2	2.39e-19	169	35.503
dd_Smed_v6_10912_0_1	723	-0.165041	2.42188	0.439956	0.0484815	2.42188	0.862186	NA	NA	NA	NA	NA	NA	NA	NA	NA	NA	NA	NA	NA	NA	NA	NA	NA	NA	Q8STI6	CG1142	CG1142	1.63e-07	71	40.845	NA	NA	NA	NA	NA	NA	Q8STI6	CG1142	CG1142	7.41e-07	71	40.845
dd_Smed_v6_10914_0_1	914	0.229587	3.06446	0.251104	0.17041	3.06446	0.364087	NA	NA	NA	NA	NA	NA	NA	NA	NA	NA	NA	NA	NA	NA	NA	NA	NA	NA	NA	NA	NA	NA	NA	NA	NA	NA	NA	NA	NA	NA	NA	NA	NA	NA	NA	NA
dd_Smed_v6_10915_0_1	1655	0.262958	4.34984	0.0470932	0.773467	4.34984	4.82889e-16	NA	NA	NA	NA	NA	NA	NA	NA	NA	NA	NA	NA	NA	NA	NA	NA	NA	NA	NA	NA	NA	NA	NA	NA	NA	NA	NA	NA	NA	NA	NA	NA	NA	NA	NA	NA
dd_Smed_v6_10916_0_1	1050	-0.0235482	3.04096	0.943027	-0.0165782	3.04096	0.937482	O95707	POP4	Ribonuclease P protein subunit p29	7.25e-13	144	31.944	Q9CR08	Pop4	Ribonuclease P protein subunit p29	6.66e-15	191	29.843	NA	NA	NA	NA	NA	NA	NA	NA	NA	NA	NA	NA	Q9XVT1	C15C6.4	Uncharacterized protein	5.66e-06	116	29.31	Q9CR08	Pop4	Ribonuclease P protein subunit p29	2.68e-14	191	29.843
dd_Smed_v6_10917_0_1	1458	0.0157225	3.68246	0.967554	-0.135898	3.68246	0.411608	Q9Y4K3	TRAF6	TNF receptor-associated factor 6	3.46e-06	163	23.313	P70196	Traf6	TNF receptor-associated factor 6	1.66e-06	110	28.182	Q6IWL4	traf6	TNF receptor-associated factor 6	6.69e-06	97	29.897	Q9UAC4	Traf6	TRAF6	4.8e-05	148	25	NA	NA	NA	NA	NA	NA	P70196	Traf6	TNF receptor-associated factor 6	6.69e-06	110	28.182
dd_Smed_v6_10918_0_1	265	-0.0131634	1.62822	1	0.14646	1.62822	0.547455	NA	NA	NA	NA	NA	NA	NA	NA	NA	NA	NA	NA	NA	NA	NA	NA	NA	NA	NA	NA	NA	NA	NA	NA	NA	NA	NA	NA	NA	NA	NA	NA	NA	NA	NA	NA
dd_Smed_v6_10919_0_1	675	0.0123925	1.83676	0.995704	-0.238439	1.83676	0.457791	NA	NA	NA	NA	NA	NA	NA	NA	NA	NA	NA	NA	NA	NA	NA	NA	NA	NA	NA	NA	NA	NA	NA	NA	NA	NA	NA	NA	NA	NA	NA	NA	NA	NA	NA	NA
dd_Smed_v6_1092_0_1	784	-0.179821	6.08689	0.0926923	-0.157104	6.08689	0.100726	NA	NA	NA	NA	NA	NA	NA	NA	NA	NA	NA	NA	NA	NA	NA	NA	NA	NA	NA	NA	NA	NA	NA	NA	NA	NA	NA	NA	NA	NA	NA	NA	NA	NA	NA	NA
dd_Smed_v6_10921_0_1	1888	0.299669	4.6398	0.00173629	0.146632	4.6398	0.153445	P12755	SKI	Ski oncogene	5.07e-40	267	34.831	Q60698	Ski	Ski oncogene	1.14e-39	267	35.581	Q6NZW4	skib	Skib protein	5.38e-40	260	34.615	A0PDV0	Snoo	DSki protein short isoform	2.76e-34	218	34.404	NA	NA	NA	NA	NA	NA	P12755	SKI	Ski oncogene	2.24e-39	267	34.831
dd_Smed_v6_10923_0_1	958	-0.332691	1.94494	0.0621083	-0.330507	1.94494	0.0338963	NA	NA	NA	NA	NA	NA	NA	NA	NA	NA	NA	NA	NA	NA	NA	NA	NA	NA	NA	NA	NA	NA	NA	NA	NA	NA	NA	NA	NA	NA	NA	NA	NA	NA	NA	NA
dd_Smed_v6_10924_0_1	1844	-0.106945	4.17605	0.382559	-0.345898	4.17605	1.54974e-05	F8W8I6	TIA1	Nucleolysin TIA-1 isoform p40	3.56e-67	219	46.575	Q80ZW7	Tia1	Nucleolysin TIA-1	4.25e-69	216	47.685	Q7ZVY0	tia1	Cytotoxic granule-associated RNA binding protein 1	3.67e-69	194	51.031	A0A0B4KH70	trv	Uncharacterized protein, isoform F	1.93e-65	213	49.296	Q95QV8	tiar-1	TIA-1/TIAL RNA binding protein homolog	2.6e-60	187	49.733	Q7ZVY0	tia1	Cytotoxic granule-associated RNA binding protein 1	1.67e-68	194	51.031
dd_Smed_v6_10925_0_1	839	-0.0667382	3.79885	0.721034	0.109344	3.79885	0.405155	NA	NA	NA	NA	NA	NA	NA	NA	NA	NA	NA	NA	NA	NA	NA	NA	NA	NA	NA	NA	NA	NA	NA	NA	NA	NA	NA	NA	NA	NA	NA	NA	NA	NA	NA	NA
dd_Smed_v6_10926_0_1	2559	0.0163821	4.25558	0.939707	-0.308221	4.25558	0.000158246	Q7Z3E5	ARMC9	LisH domain-containing protein ARMC9	2.28e-149	713	40.813	Q9D2I5	Armc9	LisH domain-containing protein ARMC9	5.3e-149	842	37.411	NA	NA	NA	NA	NA	NA	NA	NA	NA	NA	NA	NA	NA	NA	NA	NA	NA	NA	Q7Z3E5	ARMC9	LisH domain-containing protein ARMC9	1.01e-148	713	40.813
dd_Smed_v6_10927_0_1	1507	0.140975	3.9267	0.364021	0.425743	3.9267	1.10181e-05	Q9Y5Z6	B3GALT1	Beta-1,3-galactosyltransferase 1	6.47e-11	213	23.474	O54904	B3galt1	Beta-1,3-galactosyltransferase 1	7.12e-11	213	23.474	NA	NA	NA	NA	NA	NA	Q9VZA6	BcDNA:GM04393	Hexosyltransferase	4.51e-11	273	25.641	Q8MQG4	B0024.15	Hexosyltransferase	2.25e-10	245	24.49	Q9VZA6	BcDNA:GM04393	Hexosyltransferase	2.04e-10	273	25.641
dd_Smed_v6_10928_0_1	397	0.486827	2.10249	0.0345255	0.131669	2.10249	0.642728	NA	NA	NA	NA	NA	NA	NA	NA	NA	NA	NA	NA	NA	NA	NA	NA	NA	NA	NA	NA	NA	NA	NA	NA	NA	NA	NA	NA	NA	NA	NA	NA	NA	NA	NA	NA
dd_Smed_v6_1093_0_1	761	0.162233	5.34321	0.22525	0.594754	5.34321	8.04583e-12	Q53H47	SETMAR	Histone-lysine N-methyltransferase SETMAR	1.53e-16	135	32.593	NA	NA	NA	NA	NA	NA	NA	NA	NA	NA	NA	NA	NA	NA	NA	NA	NA	NA	NA	NA	NA	NA	NA	NA	Q53H47	SETMAR	Histone-lysine N-methyltransferase SETMAR	6.23e-16	135	32.593
dd_Smed_v6_10930_0_1	705	0.242964	2.12994	0.344565	0.291031	2.12994	0.158212	NA	NA	NA	NA	NA	NA	NA	NA	NA	NA	NA	NA	B3DI94	tmem186	Transmembrane protein 186	0.000147	76	28.947	NA	NA	NA	NA	NA	NA	NA	NA	NA	NA	NA	NA	B3DI94	tmem186	Transmembrane protein 186	0.000667	76	28.947
dd_Smed_v6_10933_0_1	1166	-0.0510429	2.65982	0.845532	-0.140958	2.65982	0.376625	O15264	MAPK13	Mitogen-activated protein kinase 13	2.91e-50	369	31.165	Q9Z1B7	Mapk13	Mitogen-activated protein kinase 13	6.3e-50	369	31.165	Q6IQ84	mapk11	Mitogen-activated protein kinase	7.02e-47	234	37.179	O62618	Mpk2	Mitogen-activated protein kinase 14A	7.3e-46	366	31.148	Q17446	pmk-1	Mitogen-activated protein kinase pmk-1	2.01e-49	363	32.507	O15264	MAPK13	Mitogen-activated protein kinase 13	1.29e-49	369	31.165
dd_Smed_v6_10934_0_1	2081	0.145716	4.03164	0.232025	0.185571	4.03164	0.0557446	Q86VZ4	LRP11	Low-density lipoprotein receptor-related protein 11	3.6e-08	107	34.579	D3Z2B1	Lrp11	Low-density lipoprotein receptor-related protein 11	7.94e-05	243	24.28	Q6DRJ1	spint1a	Serine protease inhibitor HGFAI	1.27e-07	107	30.841	Q9Y110	BcDNA.GH10711	BcDNA.GH10711	3.25e-12	232	26.293	NA	NA	NA	NA	NA	NA	Q9Y110	BcDNA.GH10711	BcDNA.GH10711	1.48e-11	232	26.293
dd_Smed_v6_10935_0_1	2689	-0.132614	4.69852	0.22035	-0.0724664	4.69852	0.488337	O00522	KRIT1	Krev interaction trapped protein 1	4.45e-25	322	26.708	Q6S5J6	Krit1	Krev interaction trapped protein 1	3.61e-27	327	28.44	F1REV3	krit1	Krev interaction trapped protein 1	6.6e-24	322	25.155	Q9VMR4	nompC	No mechanoreceptor potential C, isoform H	2.82e-07	100	33	G5EDH0	kri-1	KRIT 1 (Krev interaction trapped/cerebral cavernous malformation 1) homolog	7.76e-09	102	29.412	Q6S5J6	Krit1	Krev interaction trapped protein 1	1.45e-26	327	28.44
dd_Smed_v6_10936_0_1	1126	-0.110636	4.54031	0.381269	-0.0174414	4.54031	0.905399	NA	NA	NA	NA	NA	NA	NA	NA	NA	NA	NA	NA	NA	NA	NA	NA	NA	NA	NA	NA	NA	NA	NA	NA	NA	NA	NA	NA	NA	NA	NA	NA	NA	NA	NA	NA
dd_Smed_v6_10939_0_1	1975	-0.0233412	5.11638	0.908435	0.138286	5.11638	0.149555	Q8N8A2	ANKRD44	Serine/threonine-protein phosphatase 6 regulatory ankyrin repeat subunit B	7.49e-35	437	27.918	B2RXR6	Ankrd44	Serine/threonine-protein phosphatase 6 regulatory ankyrin repeat subunit B	3.12e-33	437	27.231	Q502K3	ankrd52	Serine/threonine-protein phosphatase 6 regulatory ankyrin repeat subunit C	4.93e-34	381	25.459	Q0KIE7	Ank	Ankyrin, isoform B	1.46e-31	368	24.457	Q7JNZ0	unc-44	Uncharacterized protein	8.91e-32	370	25.135	Q8N8A2	ANKRD44	Serine/threonine-protein phosphatase 6 regulatory ankyrin repeat subunit B	3.31e-34	437	27.918
dd_Smed_v6_1094_0_1	1295	-0.124629	6.77802	0.348584	-0.0583711	6.77802	0.662718	Q9Y5Y2	NUBP2	Cytosolic Fe-S cluster assembly factor NUBP2	8.1e-69	263	48.289	Q9R061	Nubp2	Cytosolic Fe-S cluster assembly factor NUBP2	8.3e-67	264	46.97	Q6P298	nubp1	Cytosolic Fe-S cluster assembly factor nubp1	2.82e-65	266	44.737	Q9VJI9	CG17904	Cytosolic Fe-S cluster assembly factor NUBP1 homolog	3.7e-46	263	41.065	Q93459	nubp-1	Cytosolic Fe-S cluster assembly factor NUBP1 homolog	2.42e-56	225	44	Q9Y5Y2	NUBP2	Cytosolic Fe-S cluster assembly factor NUBP2	3.58e-68	263	48.289
dd_Smed_v6_10941_0_1	3027	-0.0902538	3.45402	0.699039	0.0537415	3.45402	0.812853	NA	NA	NA	NA	NA	NA	NA	NA	NA	NA	NA	NA	NA	NA	NA	NA	NA	NA	NA	NA	NA	NA	NA	NA	NA	NA	NA	NA	NA	NA	NA	NA	NA	NA	NA	NA
dd_Smed_v6_10942_0_1	1642	-0.687033	3.36121	3.54863e-08	-1.23294	3.36121	1.33192e-24	NA	NA	NA	NA	NA	NA	NA	NA	NA	NA	NA	NA	NA	NA	NA	NA	NA	NA	NA	NA	NA	NA	NA	NA	NA	NA	NA	NA	NA	NA	NA	NA	NA	NA	NA	NA
dd_Smed_v6_10943_0_1	918	-0.0715372	3.41841	0.729037	-0.122165	3.41841	0.367988	NA	NA	NA	NA	NA	NA	NA	NA	NA	NA	NA	NA	NA	NA	NA	NA	NA	NA	NA	NA	NA	NA	NA	NA	NA	NA	NA	NA	NA	NA	NA	NA	NA	NA	NA	NA
dd_Smed_v6_10945_0_1	4025	0.127322	4.14195	0.373261	-0.13706	4.14195	0.270679	O60303	KIAA0556	Protein KIAA0556	6.71e-175	776	42.526	Q8C753	Kiaa0556	Protein KIAA0556	6.64e-173	742	42.318	NA	NA	NA	NA	NA	NA	NA	NA	NA	NA	NA	NA	NA	NA	NA	NA	NA	NA	O60303	KIAA0556	Protein KIAA0556	2.97e-174	776	42.526
dd_Smed_v6_10946_0_1	3104	0.159812	5.15098	0.0906743	-0.00485488	5.15098	0.988692	O00468	AGRN	Agrin	1.62e-33	761	22.865	Q4VBE4	Egflam	Pikachurin	8.58e-47	728	26.236	A0A0R4IPG9	agrn	Agrin	7.8e-39	755	22.517	A1ZA87	SP2353	SP2353, isoform A	7.58e-38	482	24.689	G1K109	unc-52	Uncharacterized protein	1.96e-14	222	24.775	Q4VBE4	Egflam	Pikachurin	3.45e-46	728	26.236
dd_Smed_v6_10947_0_1	1561	-0.20433	8.40625	0.0722235	-0.434008	8.40625	5.97402e-07	Q1ZYQ1	TUBA2	Tubulin alpha chain	0	439	94.077	P05214	Tuba3a	Tubulin alpha-3 chain	0	439	94.077	Q6NWK7	tuba1a	Tubulin alpha chain	0	439	93.85	P06603	alphaTub84B	Tubulin alpha-1 chain	0	439	94.077	P91910	mec-12	Tubulin alpha-3 chain	0	442	88.462	Q1ZYQ1	TUBA2	Tubulin alpha chain	0	439	94.077
dd_Smed_v6_10948_0_1	494	-0.244708	1.79063	0.294585	-0.434918	1.79063	0.0111836	NA	NA	NA	NA	NA	NA	NA	NA	NA	NA	NA	NA	E9QJB8	si:ch211-274p24.2	Si:ch211-274p24.2	0.000207	28	53.571	NA	NA	NA	NA	NA	NA	NA	NA	NA	NA	NA	NA	E9QJB8	si:ch211-274p24.2	Si:ch211-274p24.2	0.001	28	53.571
dd_Smed_v6_10949_0_1	1306	-0.123788	3.93835	0.369387	-0.0999909	3.93835	0.426055	Q9NVF9	ETNK2	Ethanolamine kinase 2	5e-76	350	38	A7MCT6	Etnk2	Ethanolamine kinase 2	5.33e-81	352	39.489	Q4V9F4	etnk2	Ethanolamine kinase 2	1.58e-78	354	37.571	P54352	eas	Ethanolamine kinase	5.16e-63	307	39.414	B3GWD5	cka-1	Choline Kinase A	5.63e-21	360	27.5	A7MCT6	Etnk2	Ethanolamine kinase 2	2.14e-80	352	39.489
dd_Smed_v6_1095_0_1	1301	0.0954497	6.70354	0.475238	0.118455	6.70354	0.250159	Q5U071	-	High-mobility group box 2	1.28e-30	159	40.881	Q3U566	Hmgb2	MCG4647	1.33e-30	159	41.509	Q7ZVC6	hmgb1a	High-mobility group box 1	8.66e-28	164	42.073	Q24537	Dsp1	High mobility group protein DSP1	1.49e-30	167	41.317	Q09390	hmg-1.2	High mobility group protein 1.2	1.11e-30	177	36.723	Q3U566	Hmgb2	MCG4647	5.33e-30	159	41.509
dd_Smed_v6_10951_0_1	1763	-0.19798	3.90702	0.0751282	-0.072949	3.90702	0.535929	O75604	USP2	Ubiquitin carboxyl-terminal hydrolase 2	5.09e-05	340	21.765	O88623	Usp2	Ubiquitin carboxyl-terminal hydrolase 2	0.000444	340	20.882	NA	NA	NA	NA	NA	NA	NA	NA	NA	NA	NA	NA	NA	NA	NA	NA	NA	NA	O75604	USP2	Ubiquitin carboxyl-terminal hydrolase 2	0.000225	340	21.765
dd_Smed_v6_10952_0_1	714	-0.0660687	2.10862	0.845034	-0.0437721	2.10862	0.8929	Q16595	FXN	Frataxin, mitochondrial	9.43e-32	127	42.52	O35943	Fxn	Frataxin, mitochondrial	3.39e-30	107	45.794	B0V2S4	fxn	Frataxin	6.67e-31	107	47.664	Q9W385	fh	Frataxin homolog, mitochondrial	1.69e-36	134	44.776	Q9TY03	frh-1	Frataxin, mitochondrial	9.47e-32	110	48.182	Q9W385	fh	Frataxin homolog, mitochondrial	7.65e-36	134	44.776
dd_Smed_v6_10953_0_1	554	-0.146808	1.69359	0.71474	-0.291574	1.69359	0.24319	NA	NA	NA	NA	NA	NA	NA	NA	NA	NA	NA	NA	NA	NA	NA	NA	NA	NA	NA	NA	NA	NA	NA	NA	NA	NA	NA	NA	NA	NA	NA	NA	NA	NA	NA	NA
dd_Smed_v6_10954_0_1	2110	-0.0297094	6.35732	0.874245	-0.0347672	6.35732	0.800532	P08865	RPSA	40S ribosomal protein SA	2.86e-08	65	40	P14206	Rpsa	40S ribosomal protein SA	3.29e-08	65	40	Q803F6	rpsa	40S ribosomal protein SA	2.08e-08	65	41.538	P38979	sta	40S ribosomal protein SA	9.6e-09	86	37.209	NA	NA	NA	NA	NA	NA	P38979	sta	40S ribosomal protein SA	4.35e-08	86	37.209
dd_Smed_v6_10955_0_1	1614	0.129299	3.76826	0.49286	0.199035	3.76826	0.140727	Q9NTG7	SIRT3	NAD-dependent protein deacetylase sirtuin-3, mitochondrial	1e-96	263	53.232	Q8R104	Sirt3	NAD-dependent protein deacetylase sirtuin-3	1.11e-97	270	53.333	Q7ZVK3	sirt2	NAD-dependent protein deacetylase sirtuin-2	9.54e-89	327	45.26	Q9I7I7	Sirt2	NAD-dependent protein deacetylase Sirt2	1.04e-83	268	49.627	D3YT50	sir-2.1	Yeast SIR related	1.39e-53	237	40.506	Q8R104	Sirt3	NAD-dependent protein deacetylase sirtuin-3	4.48e-97	270	53.333
dd_Smed_v6_10956_0_1	371	0.257543	0.217824	0.731492	-0.212587	0.217824	0.753897	NA	NA	NA	NA	NA	NA	NA	NA	NA	NA	NA	NA	NA	NA	NA	NA	NA	NA	NA	NA	NA	NA	NA	NA	NA	NA	NA	NA	NA	NA	NA	NA	NA	NA	NA	NA
dd_Smed_v6_10957_0_1	1275	-0.213408	2.81504	0.221619	-0.333047	2.81504	0.0132702	Q53H47	SETMAR	Histone-lysine N-methyltransferase SETMAR	0.000354	82	26.829	NA	NA	NA	NA	NA	NA	NA	NA	NA	NA	NA	NA	NA	NA	NA	NA	NA	NA	NA	NA	NA	NA	NA	NA	NA	NA	NA	NA	NA	NA
dd_Smed_v6_10958_0_1	2156	0.0835735	4.42321	0.538572	-0.169434	4.42321	0.0815769	Q13443	ADAM9	Disintegrin and metalloproteinase domain-containing protein 9	5.57e-55	530	29.057	Q7M763	Adam20	A disintegrin and metallopeptidase domain 20	1.05e-56	518	31.66	Q7ZYZ9	adam8a	A disintegrin and metalloproteinase domain 8a	3.27e-54	505	29.109	Q400M8	Meltrin	Meltrin, isoform D	2.27e-66	532	32.707	G5EFD5	unc-71	ADM-1 preproprotein	5.33e-34	493	25.963	Q400M8	Meltrin	Meltrin, isoform D	1.03e-65	532	32.707
dd_Smed_v6_10959_0_1	1608	-0.00615063	4.22622	1	0.261223	4.22622	0.00407687	NA	NA	NA	NA	NA	NA	NA	NA	NA	NA	NA	NA	NA	NA	NA	NA	NA	NA	NA	NA	NA	NA	NA	NA	NA	NA	NA	NA	NA	NA	NA	NA	NA	NA	NA	NA
dd_Smed_v6_1096_0_1	733	-0.172285	7.00542	0.160975	-0.123505	7.00542	0.277538	P15531	NME1	Nucleoside diphosphate kinase A	1.58e-66	148	60.135	P15532	Nme1	Nucleoside diphosphate kinase A	6.74e-67	148	60.135	F1RBS6	nme2b.2	Nucleoside diphosphate kinase	2.28e-65	153	57.516	P08879	awd	Nucleoside diphosphate kinase	1.82e-65	153	60.131	Q93576	ndk-1	Nucleoside diphosphate kinase	6.06e-67	138	66.667	P15532	Nme1	Nucleoside diphosphate kinase A	2.71e-66	148	60.135
dd_Smed_v6_10962_0_1	8267	0.0312282	5.46818	0.830308	0.0397861	5.46818	0.716492	Q7Z442	PKD1L2	Polycystic kidney disease protein 1-like 2	1.86e-75	651	27.957	Q7TN88	Pkd1l2	Polycystic kidney disease protein 1-like 2	3.56e-78	650	28.615	A0A140LG73	pkd1l2a	Polycystic kidney disease 1-like 2a	2.06e-81	699	30.043	Q9VK95	Pkd2	MIP30126p	2.51e-28	412	26.942	Q9U1S7	pkd-2	Polycystin-2	7.72e-47	638	25.705	A0A140LG73	pkd1l2a	Polycystic kidney disease 1-like 2a	9.38e-81	699	30.043
dd_Smed_v6_10965_0_1	3466	0.306287	0.475496	0.502979	0.0234928	0.475496	0.979151	Q96L93	KIF16B	Kinesin-like protein KIF16B	7.3e-42	201	48.259	B1AVY7	Kif16b	Kinesin-like protein KIF16B	4.89e-41	201	47.761	X1WFZ0	kif13ba	Kinesin family member 13Ba	2.21e-39	190	46.842	Q9VB25	Klp98A	Kinesin-like protein Klp98A	2.9e-38	211	44.076	Q20888	klp-4	Kinesin-like protein	3.91e-32	215	39.07	Q96L93	KIF16B	Kinesin-like protein KIF16B	3.23e-41	201	48.259
dd_Smed_v6_10966_0_1	2455	-0.265808	3.77071	0.00860116	-0.43511	3.77071	3.99175e-07	Q92630	DYRK2	Dual specificity tyrosine-phosphorylation-regulated kinase 2	0	469	62.473	Q5U4C9	Dyrk2	Dual specificity tyrosine-phosphorylation-regulated kinase 2	0	434	65.668	F1QSN1	dyrk1aa	Dual-specificity tyrosine-(Y)-phosphorylation-regulated kinase 1A, a	1.87e-86	358	42.179	P83102	Dyrk3	Putative dual specificity tyrosine-phosphorylation-regulated kinase 3 homolog	9.81e-177	387	63.566	Q9XTF3	mbk-2	Dual specificity tyrosine-phosphorylation-regulated kinase mbk-2	0	419	64.439	Q92630	DYRK2	Dual specificity tyrosine-phosphorylation-regulated kinase 2	0	469	62.473
dd_Smed_v6_10967_0_1	2704	0.0471427	3.31068	0.894061	0.0130857	3.31068	0.972355	NA	NA	NA	NA	NA	NA	NA	NA	NA	NA	NA	NA	NA	NA	NA	NA	NA	NA	NA	NA	NA	NA	NA	NA	Q21313	epi-1	Laminin-like protein epi-1	1.72e-07	457	20.131	NA	NA	NA	NA	NA	NA
dd_Smed_v6_10968_0_1	1657	-0.235437	2.16341	0.234548	-0.511277	2.16341	0.000430261	Q99571	P2RX4	P2X purinoceptor 4	2.17e-94	370	44.595	Q9JJX6	P2rx4	P2X purinoceptor 4	2.9e-89	353	44.759	F8W463	p2rx4a	P2X purinoceptor	4.91e-91	387	42.894	NA	NA	NA	NA	NA	NA	NA	NA	NA	NA	NA	NA	Q99571	P2RX4	P2X purinoceptor 4	9.58e-94	370	44.595
dd_Smed_v6_10969_0_1	12190	0.0887314	6.43304	0.688146	-0.0461245	6.43304	0.827246	Q9C0G6	DNAH6	Dynein heavy chain 6, axonemal	0	2633	29.586	E9Q3H7	Dnah6	Dynein, axonemal, heavy chain 6	0	2626	29.474	F1Q6J7	dnah6	Uncharacterized protein	0	2624	29.497	Q9VWZ3	Dhc16F	Dynein heavy chain at 16F	0	2377	28.103	Q19020	dhc-1	Dynein heavy chain, cytoplasmic	1.2e-135	903	32.669	F1Q6J7	dnah6	Uncharacterized protein	0	2624	29.497
dd_Smed_v6_1097_0_1	4427	-0.0429304	7.43697	0.820948	-0.106012	7.43697	0.378892	Q12955	ANK3	Ankyrin-3	7.25e-12	143	27.972	G5E8K5	Ank3	Ankyrin-3	6.97e-12	140	28.571	F1QNB3	ank3b	Ankyrin 3b	1.03e-12	140	30	M9PBV0	Ank2	Ankyrin 2, isoform X	3.35e-13	143	29.371	Q7JNZ0	unc-44	Uncharacterized protein	2.23e-10	87	35.632	M9PBV0	Ank2	Ankyrin 2, isoform X	1.52e-12	143	29.371
dd_Smed_v6_10970_0_1	880	-0.12733	3.52433	0.411952	-0.00638848	3.52433	0.974256	P17152	TMEM11	Transmembrane protein 11, mitochondrial	6.26e-35	170	37.059	Q8BK08	Tmem11	Transmembrane protein 11, mitochondrial	3.78e-35	170	37.647	Q6NWH5	tmem11	Transmembrane protein 11, mitochondrial	1.71e-38	171	38.596	Q8IQ56	Pmi	Transmembrane protein 11 homolog, mitochondrial	1.56e-29	180	33.889	NA	NA	NA	NA	NA	NA	Q6NWH5	tmem11	Transmembrane protein 11, mitochondrial	7.77e-38	171	38.596
dd_Smed_v6_10972_0_1	4000	0.0560912	4.43727	0.76108	-0.211808	4.43727	0.0529278	NA	NA	NA	NA	NA	NA	Q3UVV9	Vwa3a	von Willebrand factor A domain-containing protein 3A	0	717	36.82	Q498Q0	itih3b	Inter-alpha (Globulin) inhibitor H3	0.000113	181	22.652	NA	NA	NA	NA	NA	NA	NA	NA	NA	NA	NA	NA	Q3UVV9	Vwa3a	von Willebrand factor A domain-containing protein 3A	0	717	36.82
dd_Smed_v6_10973_0_1	842	0.204572	2.66063	0.335502	0.0790723	2.66063	0.724646	NA	NA	NA	NA	NA	NA	NA	NA	NA	NA	NA	NA	NA	NA	NA	NA	NA	NA	Q8T8X4	l(2)k05911	AT19278p	2.96e-05	147	25.85	NA	NA	NA	NA	NA	NA	Q8T8X4	l(2)k05911	AT19278p	0.000134	147	25.85
dd_Smed_v6_10974_0_1	2096	-0.0162316	3.88525	0.963468	-0.06207	3.88525	0.703122	O43815	STRN	Striatin	1.17e-93	375	44.533	O55106	Strn	Striatin	3.41e-92	373	43.7	A1L1U1	strn	Zgc:158357	2.42e-94	373	44.772	Q86M30	Cka	WD-40 family member protein	6.67e-111	670	36.418	Q9N4H7	copa-1	Coatomer subunit alpha	3.84e-15	310	25.161	Q86M30	Cka	WD-40 family member protein	3.03e-110	670	36.418
dd_Smed_v6_10976_0_1	1035	-0.18844	3.27697	0.215729	-0.00355931	3.27697	0.998142	Q330K2	NDUFAF6	NADH dehydrogenase (ubiquinone) complex I, assembly factor 6	4.55e-39	281	29.893	A2AIL4	Ndufaf6	NADH dehydrogenase (ubiquinone) complex I, assembly factor 6	4.99e-43	290	32.069	F1QP26	ndufaf6	NADH dehydrogenase (ubiquinone) complex I, assembly factor 6	2.79e-35	288	30.208	Q9VYS5	sicily	NADH dehydrogenase (ubiquinone) complex I, assembly factor 6 homolog	1.07e-41	289	31.834	Q17477	B0334.5	Uncharacterized protein	6.81e-06	159	23.899	A2AIL4	Ndufaf6	NADH dehydrogenase (ubiquinone) complex I, assembly factor 6	2e-42	290	32.069
dd_Smed_v6_10977_0_1	3892	-0.0276584	4.42555	0.885313	-0.00990249	4.42555	0.952822	Q9NRY4	ARHGAP35	Rho GTPase-activating protein 35	4.83e-28	247	31.984	Q91YM2	Arhgap35	Rho GTPase-activating protein 35	4.8e-28	247	31.984	E7F8G5	arhgap35a	Rho GTPase-activating protein 35a	4.17e-23	245	29.388	Q9VX32	RhoGAPp190	Rho GTPase-activating protein 190	1.58e-32	294	33.333	O45611	rga-5	Rho GTPase Activating protein	3.5e-27	255	32.941	Q9VX32	RhoGAPp190	Rho GTPase-activating protein 190	7.15e-32	294	33.333
dd_Smed_v6_10979_0_1	999	0.313457	2.90675	0.0419653	0.328143	2.90675	0.0140552	NA	NA	NA	NA	NA	NA	NA	NA	NA	NA	NA	NA	NA	NA	NA	NA	NA	NA	NA	NA	NA	NA	NA	NA	NA	NA	NA	NA	NA	NA	NA	NA	NA	NA	NA	NA
dd_Smed_v6_1098_0_1	3158	0.0949358	9.02197	0.503617	-0.0227618	9.02197	0.887426	X5D2M8	MVP	Major vault protein isoform A	0	847	57.379	Q9EQK5	Mvp	Major vault protein	0	847	57.025	Q6P3L0	mvp	Major vault protein	0	845	60.592	NA	NA	NA	NA	NA	NA	NA	NA	NA	NA	NA	NA	Q6P3L0	mvp	Major vault protein	0	845	60.592
dd_Smed_v6_10980_0_1	1198	-0.20584	3.03044	0.13051	-0.384872	3.03044	0.000243085	NA	NA	NA	NA	NA	NA	NA	NA	NA	NA	NA	NA	NA	NA	NA	NA	NA	NA	NA	NA	NA	NA	NA	NA	NA	NA	NA	NA	NA	NA	NA	NA	NA	NA	NA	NA
dd_Smed_v6_10981_0_1	2031	0.520634	3.8853	4.23422e-06	0.623306	3.8853	1.83245e-09	NA	NA	NA	NA	NA	NA	Q61549	Adgre1	Adhesion G protein-coupled receptor E1	8.98e-08	258	22.868	NA	NA	NA	NA	NA	NA	Q9W0R5	mthl10	Probable G-protein coupled receptor Mth-like 10	8.53e-11	258	21.318	NA	NA	NA	NA	NA	NA	Q9W0R5	mthl10	Probable G-protein coupled receptor Mth-like 10	3.87e-10	258	21.318
dd_Smed_v6_10983_0_1	3735	0.096745	4.72385	0.375711	-0.0123606	4.72385	0.932728	Q96L42	KCNH8	Potassium voltage-gated channel subfamily H member 8	0	714	52.101	P59111	Kcnh8	Potassium voltage-gated channel subfamily H member 8	0	707	52.334	A8WHX9	kcnh3	Potassium voltage-gated channel, subfamily H (eag-related), member 3	0	793	48.802	Q23974	Elk	Putative potassium channel subunit	0	755	49.139	G5EFJ9	unc-103	Potassium voltage-gated channel unc-103	7.23e-142	509	45.383	A8WHX9	kcnh3	Potassium voltage-gated channel, subfamily H (eag-related), member 3	0	793	48.802
dd_Smed_v6_10984_0_1	1955	-0.0335305	4.20839	0.862788	0.0201997	4.20839	0.917616	Q99549	MPHOSPH8	M-phase phosphoprotein 8	5.98e-11	300	24.667	Q3TYA6	Mphosph8	M-phase phosphoprotein 8	5.54e-11	332	23.795	B0S768	mphosph8	M-phase phosphoprotein 8	2.12e-07	309	22.977	Q7YU92	CG30387	SD10882p	1.26e-07	90	32.222	A0A061AD72	kdin-1	KiDINs220 (Vertebrate scaffold protein) homolog	9.97e-05	114	32.456	Q3TYA6	Mphosph8	M-phase phosphoprotein 8	2.22e-10	332	23.795
dd_Smed_v6_10985_0_1	1679	0.0699988	3.92266	0.656631	0.29258	3.92266	0.000523898	Q9BTU6	PI4K2A	Phosphatidylinositol 4-kinase type 2-alpha	1.18e-164	394	59.645	Q8CBQ5	Pi4k2b	Phosphatidylinositol 4-kinase type 2-beta	5.3e-164	357	62.185	Q6PE18	pi4k2a	Phosphatidylinositol 4-kinase type 2-alpha	1.06e-167	429	55.478	Q8I0B7	Pi4KIIalpha	AT12695p	4.35e-99	237	61.181	Q23083	CELE_ZC8.6	Uncharacterized protein	1.96e-130	418	49.761	Q6PE18	pi4k2a	Phosphatidylinositol 4-kinase type 2-alpha	4.82e-167	429	55.478
dd_Smed_v6_10986_0_1	3430	-0.0183488	4.77773	0.932117	-0.30098	4.77773	8.06393e-05	O15084	ANKRD28	Serine/threonine-protein phosphatase 6 regulatory ankyrin repeat subunit A	4.59e-23	481	26.819	Q505D1	Ankrd28	Serine/threonine-protein phosphatase 6 regulatory ankyrin repeat subunit A	1.54e-23	481	26.819	A3KGU1	tnksb	Poly [ADP-ribose] polymerase	8.13e-20	403	28.784	A8JNM4	Ank2	Ankyrin 2, isoform G	7.59e-24	424	27.358	Q8MQG0	unc-44	Uncharacterized protein	1.67e-19	473	24.101	A8JNM4	Ank2	Ankyrin 2, isoform G	3.44e-23	424	27.358
dd_Smed_v6_10987_0_1	4435	0.0548687	4.86567	0.664017	-0.213888	4.86567	0.00426913	Q8NEZ3	WDR19	WD repeat-containing protein 19	0	1391	50.611	Q3UGF1	Wdr19	WD repeat-containing protein 19	0	1391	50.611	E7FGG5	wdr19	WD repeat domain 19	0	1393	52.405	A1ZBM3	Oseg6	Outer segment 6	0	1402	37.589	G5ECZ4	dyf-2	WD repeat-containing protein dyf-2	0	1407	34.826	E7FGG5	wdr19	WD repeat domain 19	0	1393	52.405
dd_Smed_v6_10988_0_1	1693	0.676463	3.15096	1.51745e-07	0.643693	3.15096	2.43416e-07	NA	NA	NA	NA	NA	NA	NA	NA	NA	NA	NA	NA	NA	NA	NA	NA	NA	NA	NA	NA	NA	NA	NA	NA	NA	NA	NA	NA	NA	NA	NA	NA	NA	NA	NA	NA
dd_Smed_v6_10989_0_1	1960	0.219611	4.85766	0.00653462	0.11965	4.85766	0.15941	Q96C34	RUNDC1	RUN domain-containing protein 1	2.98e-82	544	35.662	Q0VDN7	Rundc1	RUN domain-containing protein 1	2.87e-79	542	34.686	Q7T2D0	sgsm3	Small G protein signaling modulator 3	4.51e-07	138	28.261	Q9NF74	EG:BACR7A4.15	EG:BACR7A4.15 protein	7.84e-64	608	30.921	Q22585	rund-1	RUN Domain containing protein	1.2e-69	513	33.918	Q96C34	RUNDC1	RUN domain-containing protein 1	1.32e-81	544	35.662
dd_Smed_v6_1099_0_1	1614	0.0517717	7.91964	0.746583	0.0231313	7.91964	0.876411	P17707	AMD1	S-adenosylmethionine decarboxylase proenzyme	4.56e-73	331	43.202	P0DMN7	Amd1	S-adenosylmethionine decarboxylase proenzyme 1	3.05e-74	331	43.505	Q7ZVU7	amd1	S-adenosylmethionine decarboxylase proenzyme	6.57e-71	304	44.737	P91931	SamDC	S-adenosylmethionine decarboxylase proenzyme	9.14e-81	332	43.373	O02655	smd-1	S-adenosylmethionine decarboxylase proenzyme	3e-73	347	40.634	P91931	SamDC	S-adenosylmethionine decarboxylase proenzyme	4.15e-80	332	43.373
dd_Smed_v6_10990_0_1	2298	0.420232	5.14427	4.24004e-05	0.665926	5.14427	1.81248e-13	NA	NA	NA	NA	NA	NA	Q5RKV8	Pfpl	Pfpl protein	4.5e-121	623	32.745	B0R0K7	mpeg1.1	Macrophage-expressed 1, tandem duplicate 1	7.18e-114	584	34.932	NA	NA	NA	NA	NA	NA	NA	NA	NA	NA	NA	NA	Q5RKV8	Pfpl	Pfpl protein	1.81e-120	623	32.745
dd_Smed_v6_10994_0_1	1751	0.0280089	4.12053	0.899166	0.0904007	4.12053	0.447589	Q12926	ELAVL2	ELAV-like protein 2	5.94e-16	127	34.646	Q60899	Elavl2	ELAV-like protein 2	6.66e-16	127	34.646	Q6GQM6	elavl2	ELAV-like protein	4.2e-16	127	34.646	E1NZB4	fne	Found in neurons, isoform D	7.58e-15	154	30.519	Q20084	exc-7	Uncharacterized protein	5.42e-14	132	34.848	Q6GQM6	elavl2	ELAV-like protein	1.91e-15	127	34.646
dd_Smed_v6_10996_0_1	1930	0.025149	4.33979	0.894763	-0.0243833	4.33979	0.860429	Q9NQ94	A1CF	APOBEC1 complementation factor	2.09e-60	307	38.436	Q9CT37	Hnrnpr	Putative uncharacterized protein	1.45e-60	290	38.621	A2BIC5	rbm47	RNA-binding motif protein 47	9.18e-65	312	37.821	A4V364	Syp	Syncrip, isoform F	1.42e-71	315	39.683	Q9NLD1	hrp-2	HnRNP A1 homolog	2.35e-49	276	32.609	A4V364	Syp	Syncrip, isoform F	6.43e-71	315	39.683
dd_Smed_v6_10997_0_1	3633	0.093612	4.83924	0.374717	0.176082	4.83924	0.0166937	O75928	PIAS2	E3 SUMO-protein ligase PIAS2	2.13e-30	296	30.068	Q8C5D8	Pias2	E3 SUMO-protein ligase PIAS2	2.85e-30	296	29.73	H8YLC1	pias4a	Protein inhibitor of activated STAT y	1.22e-25	297	31.313	A0A0B4LEH9	Su(var)2-10	Suppressor of variegation 2-10, isoform N	3.6e-26	279	27.24	Q94361	gei-17	E3 SUMO-protein ligase gei-17	6.49e-21	301	26.246	O75928	PIAS2	E3 SUMO-protein ligase PIAS2	9.41e-30	296	30.068
dd_Smed_v6_10998_0_1	1412	-0.135667	3.27489	0.447267	-0.712069	3.27489	1.49242e-10	NA	NA	NA	NA	NA	NA	NA	NA	NA	NA	NA	NA	NA	NA	NA	NA	NA	NA	NA	NA	NA	NA	NA	NA	NA	NA	NA	NA	NA	NA	NA	NA	NA	NA	NA	NA
dd_Smed_v6_10999_0_1	415	-0.193711	1.72182	0.611735	-0.0859924	1.72182	0.817109	Q969W0	SPTSSA	Serine palmitoyltransferase small subunit A	2.63e-10	56	41.071	Q8R207	Sptssa	Serine palmitoyltransferase small subunit A	2.01e-10	56	41.071	Q1RLT2	sptssb	Serine palmitoyltransferase small subunit B	1.5e-10	66	37.879	A8JRE2	CG34293-RA	MIP14036p	2.62e-06	62	32.258	NA	NA	NA	NA	NA	NA	Q1RLT2	sptssb	Serine palmitoyltransferase small subunit B	6.81e-10	66	37.879
dd_Smed_v6_11_0_1	810	-0.225778	10.7573	0.0632218	-0.103901	10.7573	0.423463	NA	NA	NA	NA	NA	NA	NA	NA	NA	NA	NA	NA	NA	NA	NA	NA	NA	NA	Q8MR08	CG10527	LD46156p	1.9e-23	142	37.324	NA	NA	NA	NA	NA	NA	Q8MR08	CG10527	LD46156p	8.63e-23	142	37.324
dd_Smed_v6_110_0_1	449	-0.275956	8.2316	0.0459783	-0.224075	8.2316	0.0792041	P49207	RPL34	60S ribosomal protein L34	1.19e-32	107	55.14	Q9D1R9	Rpl34	60S ribosomal protein L34	2.04e-33	107	56.075	Q7ZWJ7	rpl34	60S ribosomal protein L34	6.43e-33	107	56.075	Q8SYG0	RpL34a	RE63456p	7.9e-45	106	66.038	A3QMC5	rpl-34	Ribosomal Protein, Large subunit	8.98e-30	105	49.524	Q8SYG0	RpL34a	RE63456p	3.58e-44	106	66.038
dd_Smed_v6_1100_0_1	1427	-0.0206052	7.74949	0.931105	-0.0598679	7.74949	0.662614	O15121	DEGS1	Sphingolipid delta(4)-desaturase DES1	8.78e-137	317	57.098	O09005	Degs1	Sphingolipid delta(4)-desaturase DES1	2.5e-130	317	55.836	F1QW74	degs2	Delta(4)-desaturase, sphingolipid 2	5.55e-139	315	56.19	Q94515	ifc	Des-1 protein	5.33e-150	317	60.252	G5EC63	ttm-5	Putative sphingolipid delta(4)-desaturase/C4-monooxygenase	3.06e-125	321	53.271	Q94515	ifc	Des-1 protein	2.42e-149	317	60.252
dd_Smed_v6_11000_0_1	870	0.151886	2.56316	0.597592	-0.28034	2.56316	0.165142	NA	NA	NA	NA	NA	NA	Q9D5W8	Tex47	Testis-expressed protein 47	1.83e-12	228	22.807	NA	NA	NA	NA	NA	NA	NA	NA	NA	NA	NA	NA	NA	NA	NA	NA	NA	NA	Q9D5W8	Tex47	Testis-expressed protein 47	7.36e-12	228	22.807
dd_Smed_v6_11002_0_1	1815	-0.0836759	4.55317	0.476742	0.0171036	4.55317	0.906031	NA	NA	NA	NA	NA	NA	NA	NA	NA	NA	NA	NA	NA	NA	NA	NA	NA	NA	NA	NA	NA	NA	NA	NA	NA	NA	NA	NA	NA	NA	NA	NA	NA	NA	NA	NA
dd_Smed_v6_11003_0_1	469	-0.245692	1.4498	0.594807	-0.122915	1.4498	0.797509	NA	NA	NA	NA	NA	NA	A2BE28	Las1l	Ribosomal biogenesis protein LAS1L	0.000308	117	22.222	A2CF03	las1l	LAS1-like, ribosome biogenesis factor	0.000659	76	19.737	NA	NA	NA	NA	NA	NA	Q9U1T1	CELE_Y6B3B.9	Uncharacterized protein	2.12e-05	82	29.268	Q9U1T1	CELE_Y6B3B.9	Uncharacterized protein	0.00025	82	29.268
dd_Smed_v6_11004_0_1	3017	-0.0629676	5.63793	0.637122	-0.309994	5.63793	3.06106e-05	Q13002	GRIK2	Glutamate receptor ionotropic, kainate 2	6.2e-96	493	35.091	P39087	Grik2	Glutamate receptor ionotropic, kainate 2	7.94e-96	509	34.971	F1QKT1	gria2b	Glutamate receptor, ionotropic, AMPA 2b	1.34e-80	462	34.199	Q9VDH5	CG3822	CG3822	2.13e-80	434	33.41	P34299	glr-1	Glutamate receptor 1	1.45e-64	491	32.587	Q13002	GRIK2	Glutamate receptor ionotropic, kainate 2	2.74e-95	493	35.091
dd_Smed_v6_11005_0_1	938	-0.0560497	3.52527	0.793466	-0.0665368	3.52527	0.677361	Q9UPT6	MAPK8IP3	C-Jun-amino-terminal kinase-interacting protein 3	4.5e-18	144	36.111	Q9ESN9	Mapk8ip3	C-Jun-amino-terminal kinase-interacting protein 3	3.47e-17	144	36.111	E9QGL9	mapk8ip3	Mitogen-activated protein kinase 8-interacting protein 3	4.76e-17	150	33.333	Q9GQF1	syd	JNK-interacting protein 3	4.58e-21	157	36.306	C7FZT6	unc-16	Uncharacterized protein	4.65e-13	149	32.886	Q9GQF1	syd	JNK-interacting protein 3	2.08e-20	157	36.306
dd_Smed_v6_11006_0_1	2851	0.0207993	3.82515	0.946286	0.119112	3.82515	0.367321	O75717	WDHD1	WD repeat and HMG-box DNA-binding protein 1	1.3e-48	903	23.588	P59328	Wdhd1	WD repeat and HMG-box DNA-binding protein 1	4.19e-45	890	22.472	E7F296	wdhd1	WD repeat and HMG-box DNA-binding protein 1	2.67e-55	892	22.87	Q2XY08	Ctf4	CG13350	2.99e-29	932	20.815	Q19520	CELE_F17C11.10	Uncharacterized protein	6.39e-22	453	22.958	E7F296	wdhd1	WD repeat and HMG-box DNA-binding protein 1	1.21e-54	892	22.87
dd_Smed_v6_11007_0_1	3195	0.0289928	3.88879	0.905605	0.0792331	3.88879	0.591245	NA	NA	NA	NA	NA	NA	NA	NA	NA	NA	NA	NA	NA	NA	NA	NA	NA	NA	NA	NA	NA	NA	NA	NA	NA	NA	NA	NA	NA	NA	NA	NA	NA	NA	NA	NA
dd_Smed_v6_11008_0_1	1190	-0.0187859	2.62352	0.963468	-0.229284	2.62352	0.133643	Q9BX46	RBM24	RNA-binding protein 24	2.55e-44	101	73.267	D3Z4I3	Rbm24	RNA-binding protein 24	3.43e-44	101	73.267	F1Q8E8	rbm24b	RNA-binding motif protein 24b	2.28e-45	97	76.289	Q8MS04	msi	RH49436p	6.33e-12	107	34.579	H2L051	sup-12	SUPpressor	2.5e-39	103	64.078	F1Q8E8	rbm24b	RNA-binding motif protein 24b	1.04e-44	97	76.289
dd_Smed_v6_11009_0_1	215	0.0797926	2.98951	0.694102	0.081398	2.98951	0.589013	NA	NA	NA	NA	NA	NA	NA	NA	NA	NA	NA	NA	NA	NA	NA	NA	NA	NA	NA	NA	NA	NA	NA	NA	NA	NA	NA	NA	NA	NA	NA	NA	NA	NA	NA	NA
dd_Smed_v6_1101_0_1	722	-0.0784142	6.21333	0.576975	-0.0845912	6.21333	0.453515	NA	NA	NA	NA	NA	NA	NA	NA	NA	NA	NA	NA	NA	NA	NA	NA	NA	NA	NA	NA	NA	NA	NA	NA	NA	NA	NA	NA	NA	NA	NA	NA	NA	NA	NA	NA
dd_Smed_v6_11010_0_1	1657	0.103221	4.20285	0.446331	0.121576	4.20285	0.246832	Q92963	RIT1	GTP-binding protein Rit1	7.92e-18	216	27.778	P70426	Rit1	GTP-binding protein Rit1	3.62e-18	173	29.48	B3DJU3	rit1	Ras-like without CAAX 1	1.34e-17	170	28.824	Q6NR39	Rgk1	RE48016p	3.19e-28	305	27.869	P34443	rheb-1	GTP-binding protein Rheb homolog 1	4.84e-14	182	28.022	Q6NR39	Rgk1	RE48016p	1.45e-27	305	27.869
dd_Smed_v6_11011_0_1	1102	-0.0816097	4.19647	0.578808	-0.186568	4.19647	0.050922	NA	NA	NA	NA	NA	NA	NA	NA	NA	NA	NA	NA	NA	NA	NA	NA	NA	NA	NA	NA	NA	NA	NA	NA	NA	NA	NA	NA	NA	NA	NA	NA	NA	NA	NA	NA
dd_Smed_v6_11012_0_1	2381	0.170959	3.35328	0.258372	-0.0406103	3.35328	0.79792	Q6ZMV9	KIF6	Kinesin-like protein KIF6	0	727	49.381	E9PX57	Kif6	Kinesin-like protein	0	726	48.623	E7FFQ3	kif6	Kinesin-like protein	0	782	44.118	Q9VRK9	Klp64D	Kinesin-like protein	1.36e-69	340	42.647	Q965T6	klp-20	Kinesin-like protein	3.36e-71	321	42.991	E9PX57	Kif6	Kinesin-like protein	0	726	48.623
dd_Smed_v6_11013_0_1	1214	-0.134414	2.89993	0.612016	-0.0468695	2.89993	0.852595	P50747	HLCS	Biotin--protein ligase	8.37e-65	274	40.146	Q920N2	Hlcs	Biotin--protein ligase	1.96e-63	279	37.634	NA	NA	NA	NA	NA	NA	Q9VNC3	Hcs	Holocarboxylase synthetase, isoform A	3.09e-49	282	36.525	NA	NA	NA	NA	NA	NA	P50747	HLCS	Biotin--protein ligase	3.7e-64	274	40.146
dd_Smed_v6_11014_0_1	952	-0.26816	1.97131	0.282727	-0.200071	1.97131	0.344733	O43692	PI15	Peptidase inhibitor 15	1.26e-30	196	31.633	A2A5I3	R3hdml	Peptidase inhibitor R3HDML	8.14e-35	196	34.184	Q7SY04	crispld1b	Cysteine-rich secretory protein LCCL domain containing 1	7.11e-28	201	32.836	Q9VFY2	CG8483	CG8483	1.26e-17	193	32.642	Q18543	scl-5	SCP-Like extracellular protein	1.63e-20	187	32.086	A2A5I3	R3hdml	Peptidase inhibitor R3HDML	3.27e-34	196	34.184
dd_Smed_v6_11017_0_1	1193	-0.00356868	3.76346	1	-0.0791892	3.76346	0.598871	Q92597	NDRG1	Protein NDRG1	7.5e-28	287	26.132	Q62433	Ndrg1	Protein NDRG1	4.34e-28	287	26.481	F1Q947	ndrg3b	Ndrg family member 3b	2.2e-28	295	27.797	Q8IRK7	MESK2	Misexpression suppressor of KSR 2, isoform D	4.26e-30	302	29.801	Q9U283	CELE_Y48G10A.3	Uncharacterized protein	4.3e-28	285	26.667	Q8IRK7	MESK2	Misexpression suppressor of KSR 2, isoform D	1.93e-29	302	29.801
dd_Smed_v6_11018_0_1	1110	-0.125102	3.6353	0.380904	0.0296215	3.6353	0.863719	NA	NA	NA	NA	NA	NA	NA	NA	NA	NA	NA	NA	NA	NA	NA	NA	NA	NA	NA	NA	NA	NA	NA	NA	NA	NA	NA	NA	NA	NA	NA	NA	NA	NA	NA	NA
dd_Smed_v6_11019_0_1	3157	0.0229898	5.56479	0.893464	0.0177316	5.56479	0.894493	Q9UL03	INTS6	Integrator complex subunit 6	7.86e-125	650	38.615	Q6PCM2	Ints6	Integrator complex subunit 6	1.57e-125	649	38.521	Q7SYD9	ints6	Integrator complex subunit 6	2.96e-132	888	35.36	Q9W485	IntS6	Integrator complex subunit 6	6.66e-98	676	34.32	NA	NA	NA	NA	NA	NA	Q7SYD9	ints6	Integrator complex subunit 6	1.35e-131	888	35.36
dd_Smed_v6_1102_0_1	3525	0.10353	8.70235	0.472059	0.0619931	8.70235	0.643274	P46379	BAG6	Large proline-rich protein BAG6	3.69e-15	75	50.667	Q9Z1R2	Bag6	Large proline-rich protein BAG6	3.95e-15	75	50.667	Q0P460	bag6l	Zgc:153389	9.92e-15	73	47.945	M9PHN9	anon-EST:Liang-2.45	CG7546, isoform F	2.32e-15	76	50	P49632	ubq-2	Ubiquitin-60S ribosomal protein L40	2.63e-06	72	36.111	M9PHN9	anon-EST:Liang-2.45	CG7546, isoform F	1.05e-14	76	50
dd_Smed_v6_11021_0_1	450	0.18712	0.963627	0.684512	0.0829385	0.963627	0.829722	NA	NA	NA	NA	NA	NA	NA	NA	NA	NA	NA	NA	NA	NA	NA	NA	NA	NA	NA	NA	NA	NA	NA	NA	NA	NA	NA	NA	NA	NA	NA	NA	NA	NA	NA	NA
dd_Smed_v6_11022_0_1	1647	0.0588308	3.31856	0.780025	0.140683	3.31856	0.293837	Q9NYV6	RRN3	RNA polymerase I-specific transcription initiation factor RRN3	9.11e-09	167	24.551	B2RS91	Rrn3	RNA polymerase I-specific transcription initiation factor RRN3	7.35e-08	137	25.547	NA	NA	NA	NA	NA	NA	Q9V9M6	Tif-IA	LD10456p	7.64e-06	166	22.289	P48322	C36E8.1	Uncharacterized protein C36E8.1	7.96e-05	117	23.077	Q9NYV6	RRN3	RNA polymerase I-specific transcription initiation factor RRN3	4.03e-08	167	24.551
dd_Smed_v6_11023_0_1	2494	0.145375	4.09324	0.25566	0.115119	4.09324	0.322152	O94921	CDK14	Cyclin-dependent kinase 14	4.74e-134	323	63.777	O35495	Cdk14	Cyclin-dependent kinase 14	2.12e-134	323	64.396	Q1RLU9	cdk15	Cyclin-dependent kinase 15	6.04e-118	324	57.407	Q8MZ44	Eip63E	LD27880p	9.98e-135	328	62.805	Q8I7M8	pct-1	Cyclin-dependent kinase 17	2.93e-102	322	54.658	Q8MZ44	Eip63E	LD27880p	4.52e-134	328	62.805
dd_Smed_v6_11023_1_1	1982	0.0514233	2.98724	0.813998	-0.0059298	2.98724	0.980002	NA	NA	NA	NA	NA	NA	NA	NA	NA	NA	NA	NA	NA	NA	NA	NA	NA	NA	NA	NA	NA	NA	NA	NA	NA	NA	NA	NA	NA	NA	NA	NA	NA	NA	NA	NA
dd_Smed_v6_11024_0_1	3081	-0.0576823	4.88899	0.70349	-0.0664137	4.88899	0.576509	P22455	FGFR4	Fibroblast growth factor receptor 4	1.18e-83	300	48.667	Q03142	Fgfr4	Fibroblast growth factor receptor 4	2.5e-81	300	48	A4JYI8	fgfr2	Fibroblast growth factor receptor	4.98e-81	300	49	Q09147	btl	Fibroblast growth factor receptor homolog 2	1.58e-78	309	45.955	Q10656	egl-15	Myoblast growth factor receptor egl-15	2.8e-65	311	44.373	P22455	FGFR4	Fibroblast growth factor receptor 4	5.21e-83	300	48.667
dd_Smed_v6_11025_0_1	1013	-0.00689263	2.01395	1	-0.0481471	2.01395	0.88538	Q9Y6I8	PXMP4	Peroxisomal membrane protein 4	1.27e-30	198	35.859	Q9JJW0	Pxmp4	Peroxisomal membrane protein 4	2.22e-29	198	34.848	NA	NA	NA	NA	NA	NA	NA	NA	NA	NA	NA	NA	NA	NA	NA	NA	NA	NA	Q9Y6I8	PXMP4	Peroxisomal membrane protein 4	5.62e-30	198	35.859
dd_Smed_v6_11026_0_1	769	-0.274847	2.57926	0.143246	-0.467585	2.57926	0.00133108	Q9BW83	IFT27	Intraflagellar transport protein 27 homolog	2.57e-45	183	39.891	Q9D0P8	Ift27	Intraflagellar transport protein 27 homolog	3.37e-46	183	41.53	Q5PR92	ift27	Intraflagellar transport 27 homolog (Chlamydomonas)	3.9e-46	182	39.56	Q9U5D5	Rab2	Drab2	5.28e-22	178	29.775	O01577	unc-108	Uncharacterized protein	1.55e-21	166	31.928	Q9D0P8	Ift27	Intraflagellar transport protein 27 homolog	1.35e-45	183	41.53
dd_Smed_v6_11027_0_1	1525	-0.0588251	3.43655	0.856741	-0.1221	3.43655	0.54377	Q96I13	ABHD8	Protein ABHD8	4.21e-48	264	37.5	Q8R0P8	Abhd8	Protein ABHD8	1.05e-48	264	37.5	A0A0R4IL36	abhd8a	Abhydrolase domain-containing 8a	5.9e-47	242	39.256	NA	NA	NA	NA	NA	NA	NA	NA	NA	NA	NA	NA	Q8R0P8	Abhd8	Protein ABHD8	4.2e-48	264	37.5
dd_Smed_v6_1103_0_1	1139	-0.266481	7.00228	0.115471	-0.199982	7.00228	0.200194	P29972	AQP1	Aquaporin-1	4.72e-27	286	30.42	P55088	Aqp4	Aquaporin-4	4.24e-28	291	28.866	Q6NZ72	aqp1a.1	Aquaporin 1a	2.77e-27	243	31.276	Q9V5Z7	Drip	Aquaporin	5.97e-30	250	32.4	Q18352	aqp-6	AQuaPorin or aquaglyceroporin related	1.43e-21	265	27.925	Q9V5Z7	Drip	Aquaporin	2.71e-29	250	32.4
dd_Smed_v6_11031_0_1	463	0.107168	3.26494	0.595698	0.467636	3.26494	1.11251e-05	NA	NA	NA	NA	NA	NA	NA	NA	NA	NA	NA	NA	NA	NA	NA	NA	NA	NA	NA	NA	NA	NA	NA	NA	NA	NA	NA	NA	NA	NA	NA	NA	NA	NA	NA	NA
dd_Smed_v6_11032_0_1	1613	0.0640382	2.96838	0.781983	0.153762	2.96838	0.31129	NA	NA	NA	NA	NA	NA	NA	NA	NA	NA	NA	NA	NA	NA	NA	NA	NA	NA	NA	NA	NA	NA	NA	NA	NA	NA	NA	NA	NA	NA	NA	NA	NA	NA	NA	NA
dd_Smed_v6_11034_0_1	1964	0.183935	4.73048	0.0387141	0.112937	4.73048	0.206269	O60741	HCN1	Potassium/sodium hyperpolarization-activated cyclic nucleotide-gated channel 1	6.94e-174	528	49.053	O88704	Hcn1	Potassium/sodium hyperpolarization-activated cyclic nucleotide-gated channel 1	2.4e-173	528	49.053	F1Q9R9	hcn2b	Hyperpolarization-activated cyclic nucleotide-gated potassium channel 2b	2.51e-173	518	49.228	Q56JI0	Ih	Hyperpolarization-activated ion channel variant DMIH-A1B1C1	0	534	51.498	G5EFJ9	unc-103	Potassium voltage-gated channel unc-103	5.33e-39	525	25.333	Q56JI0	Ih	Hyperpolarization-activated ion channel variant DMIH-A1B1C1	0	534	51.498
dd_Smed_v6_11037_0_1	448	-0.225726	3.78614	0.241509	-0.451547	3.78614	0.00139668	Q96FJ2	DYNLL2	Dynein light chain 2, cytoplasmic	2.53e-48	89	71.91	Q9D0M5	Dynll2	Dynein light chain 2, cytoplasmic	2.78e-48	89	71.91	Q7SZP6	dynll2a	Dnl2 protein	6.04e-49	89	73.034	Q24117	ctp	Dynein light chain 1, cytoplasmic	3.91e-48	89	70.787	Q22799	dlc-1	Dynein light chain 1, cytoplasmic	1.03e-47	89	70.787	Q7SZP6	dynll2a	Dnl2 protein	2.75e-48	89	73.034
dd_Smed_v6_11039_0_1	1615	-0.0125036	3.15036	0.982614	-0.276798	3.15036	0.0234397	Q14123	PDE1C	Calcium/calmodulin-dependent 3',5'-cyclic nucleotide phosphodiesterase 1C	9.75e-147	387	51.938	Q64338	Pde1c	Calcium/calmodulin-dependent 3',5'-cyclic nucleotide phosphodiesterase 1C	1.83e-147	387	52.196	E7F6Z8	pde1a	Phosphodiesterase	1.15e-150	386	52.073	B7YZV4	Pde1c	Calcium/calmodulin-dependent 3',5'-cyclic nucleotide phosphodiesterase 1	3.03e-141	348	58.621	B5BM35	pde-1	Phosphodiesterase	1.48e-153	382	55.497	B5BM35	pde-1	Phosphodiesterase	1.75e-152	382	55.497
dd_Smed_v6_1104_0_1	1418	-0.0801173	7.97838	0.585712	-0.160134	7.97838	0.108603	P20073	ANXA7	Annexin A7	5.37e-95	325	48	Q07076	Anxa7	Annexin A7	4.91e-94	326	48.16	Q6P0V8	anxa5b	Annexin	7.65e-87	328	45.427	P22465	AnxB10	Annexin B10	1.39e-77	321	44.237	Q7JMT5	nex-2	Annexin	4.17e-79	329	41.945	P20073	ANXA7	Annexin A7	2.37e-94	325	48
dd_Smed_v6_11040_0_1	2105	0.0138769	4.54581	0.952139	0.01429	4.54581	0.918035	Q9NVR2	INTS10	Integrator complex subunit 10	0.001	325	20.308	NA	NA	NA	NA	NA	NA	Q6TNU3	ints10	Integrator complex subunit 10	1.13e-08	306	18.954	NA	NA	NA	NA	NA	NA	NA	NA	NA	NA	NA	NA	Q6TNU3	ints10	Integrator complex subunit 10	5.15e-08	306	18.954
dd_Smed_v6_11041_0_1	2350	-0.00871262	3.96139	0.983529	0.135024	3.96139	0.192442	Q14137	BOP1	Ribosome biogenesis protein BOP1	3.06e-85	720	30.139	P97452	Bop1	Ribosome biogenesis protein BOP1	8.42e-75	703	28.307	A0JMQ0	bop1	Ribosome biogenesis protein bop1	1.42e-87	709	29.619	Q7K0Y1	CG5033	Ribosome biogenesis protein BOP1 homolog	2.32e-91	706	30.878	Q9U2A9	Y48B6A.1	Ribosome biogenesis protein BOP1 homolog	3.63e-68	711	28.411	Q7K0Y1	CG5033	Ribosome biogenesis protein BOP1 homolog	1.05e-90	706	30.878
dd_Smed_v6_11042_1_1	1472	0.0719293	4.15017	0.63279	0.00711059	4.15017	0.976073	Q6ZV70	LANCL3	LanC-like protein 3	3.1e-81	419	38.663	Q8CD19	Lancl3	LanC-like protein 3	3.82e-80	420	38.571	Q90ZL2	lancl1	LanC-like protein 1	3.28e-50	418	32.057	Q9Y0Y7	CG2061	LanC-like protein 3 homolog	1.91e-64	398	34.925	NA	NA	NA	NA	NA	NA	Q6ZV70	LANCL3	LanC-like protein 3	1.37e-80	419	38.663
dd_Smed_v6_11045_0_1	209	-0.254023	1.17441	0.537709	-0.0698242	1.17441	0.897491	P62875	POLR2L	DNA-directed RNA polymerases I, II, and III subunit RPABC5	6.69e-10	25	88	P62876	Polr2l	DNA-directed RNA polymerases I, II, and III subunit RPABC5	7.36e-10	25	88	A5D6S6	polr2l	Polymerase (RNA) II (DNA directed) polypeptide L	4.29e-10	25	88	Q9VC49	Rpb10	DNA-directed RNA polymerases I, II, and III subunit RPABC5	8.21e-10	25	88	Q9GR61	rpb-10	DNA-directed RNA polymerases I, II, and III subunit RPABC5	3.02e-09	25	84	A5D6S6	polr2l	Polymerase (RNA) II (DNA directed) polypeptide L	1.95e-09	25	88
dd_Smed_v6_11046_0_1	1634	-0.130444	3.11621	0.436548	-0.0500976	3.11621	0.773268	O95453	PARN	Poly(A)-specific ribonuclease PARN	2.05e-49	524	28.053	Q8VDG3	Parn	Poly(A)-specific ribonuclease PARN	3.09e-48	521	28.599	Q7ZU92	parn	Poly(A)-specific ribonuclease PARN	4.16e-40	528	25.379	NA	NA	NA	NA	NA	NA	Q21412	parn-1	3'-5' exoribonuclease parn-1	6.22e-22	382	26.963	O95453	PARN	Poly(A)-specific ribonuclease PARN	9.06e-49	524	28.053
dd_Smed_v6_11047_0_1	1931	0.349648	4.2763	2.75117e-05	0.652885	4.2763	6.19409e-20	NA	NA	NA	NA	NA	NA	NA	NA	NA	NA	NA	NA	NA	NA	NA	NA	NA	NA	NA	NA	NA	NA	NA	NA	NA	NA	NA	NA	NA	NA	NA	NA	NA	NA	NA	NA
dd_Smed_v6_11048_0_1	2424	0.117294	3.7423	0.541612	-0.140025	3.7423	0.378796	NA	NA	NA	NA	NA	NA	Q0P5X5	Zbbx	Zinc finger B-box domain-containing protein 1	3.09e-13	199	31.156	A3KNM0	zbbx	Si:dkey-81n9.1 protein	2.62e-23	347	27.954	Q9V4M2	wech	Protein wech	1.14e-05	74	35.135	NA	NA	NA	NA	NA	NA	A3KNM0	zbbx	Si:dkey-81n9.1 protein	1.19e-22	347	27.954
dd_Smed_v6_11049_0_1	847	-0.250035	2.09627	0.390503	-0.364428	2.09627	0.102361	NA	NA	NA	NA	NA	NA	NA	NA	NA	NA	NA	NA	NA	NA	NA	NA	NA	NA	NA	NA	NA	NA	NA	NA	NA	NA	NA	NA	NA	NA	NA	NA	NA	NA	NA	NA
dd_Smed_v6_11050_0_1	394	0.336251	0.670457	0.312759	0.240524	0.670457	0.420166	NA	NA	NA	NA	NA	NA	NA	NA	NA	NA	NA	NA	NA	NA	NA	NA	NA	NA	NA	NA	NA	NA	NA	NA	NA	NA	NA	NA	NA	NA	NA	NA	NA	NA	NA	NA
dd_Smed_v6_11051_0_1	2118	0.167874	4.55937	0.104778	0.106232	4.55937	0.297774	Q96MF2	STAC3	SH3 and cysteine-rich domain-containing protein 3	3.84e-14	115	30.435	Q8BZ71	Stac3	SH3 and cysteine-rich domain-containing protein 3	5.32e-14	115	30.435	Q6DBR6	stac3	SH3 and cysteine-rich domain-containing protein 3	1.07e-12	90	34.444	A8DYE9	CG43729	Uncharacterized protein, isoform E	1.07e-25	128	37.5	E6N0W0	itsn-1	ITSN (Intersectin) family	3.15e-09	51	50.98	A8DYE9	CG43729	Uncharacterized protein, isoform E	4.87e-25	128	37.5
dd_Smed_v6_11053_0_1	432	0.0148926	0.948534	1	-0.175538	0.948534	0.641364	Q96RJ6	FERD3L	Fer3-like protein	2.16e-22	58	74.138	Q923Z4	Ferd3l	Fer3-like protein	1.36e-22	58	74.138	Q7ZSX3	ptf1a	Pancreas transcription factor 1 subunit alpha	1.65e-16	60	53.333	Q9VGJ5	fer3	Protein Fer3	9.67e-24	62	70.968	Q20561	hlh-13	Helix-loop-helix protein 13	1.74e-15	56	57.143	Q9VGJ5	fer3	Protein Fer3	4.38e-23	62	70.968
dd_Smed_v6_11054_0_1	664	-0.285684	1.12289	0.509466	-0.0586959	1.12289	0.900545	NA	NA	NA	NA	NA	NA	NA	NA	NA	NA	NA	NA	NA	NA	NA	NA	NA	NA	NA	NA	NA	NA	NA	NA	NA	NA	NA	NA	NA	NA	NA	NA	NA	NA	NA	NA
dd_Smed_v6_11057_0_1	400	-0.0269703	3.13151	0.942736	0.0886741	3.13151	0.642043	NA	NA	NA	NA	NA	NA	NA	NA	NA	NA	NA	NA	NA	NA	NA	NA	NA	NA	NA	NA	NA	NA	NA	NA	NA	NA	NA	NA	NA	NA	NA	NA	NA	NA	NA	NA
dd_Smed_v6_11059_0_1	427	-0.00830987	2.93303	1	-0.232552	2.93303	0.216908	Q9Y4K3	TRAF6	TNF receptor-associated factor 6	9.04e-08	110	30	P70196	Traf6	TNF receptor-associated factor 6	2.09e-07	110	30	F1R1J1	lnx2a	Ligand of numb-protein X 2a	8.59e-08	104	30.769	Q9UAC4	Traf6	TRAF6	3.42e-06	100	26	NA	NA	NA	NA	NA	NA	F1R1J1	lnx2a	Ligand of numb-protein X 2a	3.91e-07	104	30.769
dd_Smed_v6_1106_0_1	1859	-0.0601702	8.46881	0.712684	-0.244321	8.46881	0.00774633	P43004	SLC1A2	Excitatory amino acid transporter 2	5.29e-171	471	59.873	P43006	Slc1a2	Excitatory amino acid transporter 2	4.98e-179	470	60.638	D7RVR7	slc1a2b	Amino acid transporter	2.25e-176	464	58.836	O77062	Eaat1	Amino acid transporter	2.35e-114	450	45.778	Q10901	glt-1	Excitatory amino acid transporter	2.49e-177	469	57.783	P43006	Slc1a2	Excitatory amino acid transporter 2	2e-178	470	60.638
dd_Smed_v6_11060_0_1	661	-0.826761	2.01546	1.03297e-06	-0.707382	2.01546	1.50252e-05	NA	NA	NA	NA	NA	NA	NA	NA	NA	NA	NA	NA	NA	NA	NA	NA	NA	NA	NA	NA	NA	NA	NA	NA	NA	NA	NA	NA	NA	NA	NA	NA	NA	NA	NA	NA
dd_Smed_v6_11061_0_1	1198	-0.061918	3.50567	0.76162	0.0579846	3.50567	0.728876	Q9NYZ2	SLC25A37	Mitoferrin-1	3.68e-83	295	46.102	Q920G8	Slc25a37	Mitoferrin-1	5.71e-83	296	44.932	Q287T7	slc25a37	Mitoferrin-1	4.3e-86	296	45.946	Q9VAY3	mfrn	Mitoferrin	3.86e-75	294	43.537	Q23125	W02B12.9	Mitoferrin	4.95e-69	304	41.118	Q287T7	slc25a37	Mitoferrin-1	1.95e-85	296	45.946
dd_Smed_v6_11062_0_1	1264	-0.0276791	3.20981	0.923523	-0.0258202	3.20981	0.898058	NA	NA	NA	NA	NA	NA	NA	NA	NA	NA	NA	NA	NA	NA	NA	NA	NA	NA	NA	NA	NA	NA	NA	NA	NA	NA	NA	NA	NA	NA	NA	NA	NA	NA	NA	NA
dd_Smed_v6_11063_0_1	1727	-0.0585028	3.25024	0.78881	-0.0516757	3.25024	0.781504	A6NDG6	PGP	Glycerol-3-phosphate phosphatase	3e-43	304	33.882	Q8CHP8	Pgp	Glycerol-3-phosphate phosphatase	2e-46	309	34.628	F1QGU0	pgp	Phosphoglycolate phosphatase	2.49e-54	288	38.194	Q9VVL5	Dmel\CG5567	CG5567	1.02e-45	273	35.531	O44538	C53A3.2	Uncharacterized protein	3.2e-47	281	35.231	F1QGU0	pgp	Phosphoglycolate phosphatase	1.13e-53	288	38.194
dd_Smed_v6_11065_0_1	435	-0.185508	0.854621	0.700716	-0.121648	0.854621	0.7853	NA	NA	NA	NA	NA	NA	NA	NA	NA	NA	NA	NA	NA	NA	NA	NA	NA	NA	NA	NA	NA	NA	NA	NA	NA	NA	NA	NA	NA	NA	NA	NA	NA	NA	NA	NA
dd_Smed_v6_11066_0_1	2132	0.162775	4.27368	0.313257	0.619371	4.27368	1.04409e-09	E9PG22	CEP97	Centrosomal protein of 97 kDa	3.24e-71	238	50	Q9CZ62	Cep97	Centrosomal protein of 97 kDa	5.92e-71	238	49.58	Q7T3H6	cep97	Centrosomal protein 97	1.27e-69	261	44.444	Q9VQV7	Cep97	Cep97, isoform B	7.9e-56	258	42.248	Q17692	C06A8.6	Uncharacterized protein	7.51e-15	114	40.351	E9PG22	CEP97	Centrosomal protein of 97 kDa	1.43e-70	238	50
dd_Smed_v6_11067_0_1	4513	0.07631	5.41424	0.532257	0.17432	5.41424	0.0269184	Q9NRP7	STK36	Serine/threonine-protein kinase 36	0	1298	32.357	Q69ZM6	Stk36	Serine/threonine-protein kinase 36	0	1306	31.853	A8WFS2	stk36	Serine/threonine kinase 36 (fused homolog, Drosophila)	5.42e-127	317	63.407	P23647	fu	Serine/threonine-protein kinase fused	3.73e-84	277	49.097	G5EDL3	air-1	Aurora/Ipl1 Related kinase	3.93e-44	262	35.878	Q69ZM6	Stk36	Serine/threonine-protein kinase 36	0	1306	31.853
dd_Smed_v6_11068_0_1	3733	0.0651106	3.68474	0.753617	-0.198399	3.68474	0.0906573	NA	NA	NA	NA	NA	NA	NA	NA	NA	NA	NA	NA	NA	NA	NA	NA	NA	NA	NA	NA	NA	NA	NA	NA	NA	NA	NA	NA	NA	NA	NA	NA	NA	NA	NA	NA
dd_Smed_v6_1107_0_1	3197	-0.0400849	8.16228	0.830057	-0.225345	8.16228	0.019569	P22314	UBA1	Ubiquitin-like modifier-activating enzyme 1	0	1021	40.94	Q02053	Uba1	Ubiquitin-like modifier-activating enzyme 1	0	1021	40.842	F1RCA1	uba1	Ubiquitin-like modifier-activating enzyme 1	0	1020	40.98	Q8T0L3	Uba1	GH24511p	0	1017	41.495	Q27481	uba-1	UBA (Human ubiquitin) related	0	1027	35.735	P22314	UBA1	Ubiquitin-like modifier-activating enzyme 1	0	1021	40.94
dd_Smed_v6_11070_0_1	1469	0.0696654	4.29469	0.634512	-0.066793	4.29469	0.582655	Q96HF1	SFRP2	Secreted frizzled-related protein 2	1.04e-24	284	26.056	P97299	Sfrp2	Secreted frizzled-related protein 2	1.59e-24	286	25.874	Q6YNR8	sfrp5	Secreted frizzled-related protein 1	6.11e-25	287	25.436	Q9NBW1	fz4	Frizzled-4	1.12e-11	69	42.029	Q9GUF5	sfrp-1	Secreted Frizzled-Related Protein	1.29e-17	277	23.466	Q6YNR8	sfrp5	Secreted frizzled-related protein 1	2.78e-24	287	25.436
dd_Smed_v6_11071_0_1	776	-0.0114617	2.32909	0.994047	0.0623476	2.32909	0.824569	P62820	RAB1A	Ras-related protein Rab-1A	1.73e-64	172	52.907	P62821	Rab1A	Ras-related protein Rab-1A	1.9e-64	172	52.907	B8JLC8	rab1aa	RAB1A, member RAS oncogene family a	1.65e-64	166	53.614	O18332	Rab1	FI01544p	4.1e-65	205	46.829	Q9UAQ6	rab-1	RAB family	7.78e-68	205	48.293	Q9UAQ6	rab-1	RAB family	9.19e-67	205	48.293
dd_Smed_v6_11072_0_1	1679	0.107517	4.2285	0.386395	-0.394093	4.2285	1.3016e-06	NA	NA	NA	NA	NA	NA	NA	NA	NA	NA	NA	NA	NA	NA	NA	NA	NA	NA	NA	NA	NA	NA	NA	NA	NA	NA	NA	NA	NA	NA	NA	NA	NA	NA	NA	NA
dd_Smed_v6_11073_0_1	1381	-0.145867	3.50907	0.355624	0.0972039	3.50907	0.500286	Q9P0U3	SENP1	Sentrin-specific protease 1	3.12e-52	226	39.823	P59110	Senp1	Sentrin-specific protease 1	9.35e-53	226	39.823	E7F9B8	si:dkey-21c19.3	Si:dkey-21c19.3	8.32e-57	226	41.593	Q86BM6	CG11023	Uncharacterized protein, isoform C	1e-44	267	32.21	Q09353	ulp-1	Sentrin-specific protease	1.19e-56	259	39.768	E7F9B8	si:dkey-21c19.3	Si:dkey-21c19.3	3.79e-56	226	41.593
dd_Smed_v6_11074_0_1	3117	0.0575342	4.05639	0.734098	0.209159	4.05639	0.0293239	O96028	NSD2	Histone-lysine N-methyltransferase NSD2	2.97e-113	717	33.333	Q8BVE8	Nsd2	Histone-lysine N-methyltransferase NSD2	4e-114	752	32.447	Q1LY48	whsc1	Novel protein similar to vertebrate Wolf-Hirschhorn syndrome candidate 1 (WHSC1)	6.15e-112	715	33.007	Q8MT36	Mes-4	Probable histone-lysine N-methyltransferase Mes-4	8.11e-83	530	34.151	A4LBC3	met-1	Histone-lysine N-methyltransferase	3.9e-25	183	39.891	Q8BVE8	Nsd2	Histone-lysine N-methyltransferase NSD2	1.61e-113	752	32.447
dd_Smed_v6_11075_0_1	1415	-0.383355	2.59114	0.0108499	-0.0846263	2.59114	0.680989	NA	NA	NA	NA	NA	NA	NA	NA	NA	NA	NA	NA	NA	NA	NA	NA	NA	NA	NA	NA	NA	NA	NA	NA	NA	NA	NA	NA	NA	NA	NA	NA	NA	NA	NA	NA
dd_Smed_v6_11076_0_1	1487	0.108045	3.10611	0.655716	0.226774	3.10611	0.143836	NA	NA	NA	NA	NA	NA	NA	NA	NA	NA	NA	NA	NA	NA	NA	NA	NA	NA	NA	NA	NA	NA	NA	NA	NA	NA	NA	NA	NA	NA	NA	NA	NA	NA	NA	NA
dd_Smed_v6_11077_0_1	2006	0.029847	4.10038	0.909079	0.0080984	4.10038	0.9708	NA	NA	NA	NA	NA	NA	Q8CEG0	Panx3	Pannexin-3	0.000472	92	23.913	F1QSR7	panx1b	Pannexin	2.67e-05	155	22.581	P33085	shakB	Innexin shaking-B	2.71e-24	294	26.871	O01393	unc-9	Innexin unc-9	2.03e-100	379	41.953	O01393	unc-9	Innexin unc-9	2.39e-99	379	41.953
dd_Smed_v6_11078_0_1	639	-0.272875	2.19015	0.133258	-1.42156	2.19015	2.03959e-23	NA	NA	NA	NA	NA	NA	NA	NA	NA	NA	NA	NA	NA	NA	NA	NA	NA	NA	NA	NA	NA	NA	NA	NA	NA	NA	NA	NA	NA	NA	NA	NA	NA	NA	NA	NA
dd_Smed_v6_11079_0_1	1287	-0.184631	3.03886	0.215281	-0.411566	3.03886	0.000132649	Q8N8A2	ANKRD44	Serine/threonine-protein phosphatase 6 regulatory ankyrin repeat subunit B	1.07e-08	115	34.783	B2RXR6	Ankrd44	Serine/threonine-protein phosphatase 6 regulatory ankyrin repeat subunit B	8.36e-09	115	34.783	A0AR23	mib2	Miblike	7.81e-08	140	29.286	Q8SWY2	Ank2	GH01626p	2.77e-07	176	27.273	G5EFS1	ikb-1	I Kappa B homolog	2.78e-05	121	32.231	B2RXR6	Ankrd44	Serine/threonine-protein phosphatase 6 regulatory ankyrin repeat subunit B	3.36e-08	115	34.783
dd_Smed_v6_11081_0_1	2559	-0.1747	3.36546	0.252416	-0.275207	3.36546	0.0165201	NA	NA	NA	NA	NA	NA	NA	NA	NA	NA	NA	NA	NA	NA	NA	NA	NA	NA	NA	NA	NA	NA	NA	NA	NA	NA	NA	NA	NA	NA	NA	NA	NA	NA	NA	NA
dd_Smed_v6_11083_0_1	744	0.139826	2.28426	0.596112	0.109647	2.28426	0.622864	NA	NA	NA	NA	NA	NA	NA	NA	NA	NA	NA	NA	NA	NA	NA	NA	NA	NA	NA	NA	NA	NA	NA	NA	NA	NA	NA	NA	NA	NA	NA	NA	NA	NA	NA	NA
dd_Smed_v6_11084_0_1	806	-0.2476	2.53548	0.180381	-0.270037	2.53548	0.07497	Q9NS23	RASSF1	Ras association domain-containing protein 1	6.75e-06	43	46.512	Q99MK9	Rassf1	Ras association domain-containing protein 1	9.75e-05	43	44.186	NA	NA	NA	NA	NA	NA	NA	NA	NA	NA	NA	NA	NA	NA	NA	NA	NA	NA	Q9NS23	RASSF1	Ras association domain-containing protein 1	2.98e-05	43	46.512
dd_Smed_v6_11085_0_1	5659	-0.156538	5.17636	0.149532	-0.357626	5.17636	5.55381e-06	Q149M9	NWD1	NACHT domain- and WD repeat-containing protein 1	2.97e-60	838	25.179	A6H603	Nwd1	NACHT domain- and WD repeat-containing protein 1	1.41e-58	856	24.533	X1WFJ7	nwd1	NACHT and WD repeat domain-containing 1	2.61e-75	886	27.652	Q9VEZ2	CG10185	Uncharacterized protein	6.61e-87	835	28.383	NA	NA	NA	NA	NA	NA	Q9VEZ2	CG10185	Uncharacterized protein	2.99e-86	835	28.383
dd_Smed_v6_11087_0_1	1961	-0.0552275	3.66303	0.775788	0.0963718	3.66303	0.43709	Q9BQI3	EIF2AK1	Eukaryotic translation initiation factor 2-alpha kinase 1	2.65e-43	478	29.079	Q9Z2R9	Eif2ak1	Eukaryotic translation initiation factor 2-alpha kinase 1	2.91e-45	449	29.621	B8JI14	eif2ak3	Eukaryotic translation initiation factor 2-alpha kinase 3	4.81e-34	514	25.875	Q9NIV1	PEK	Eukaryotic translation initiation factor 2-alpha kinase	5.9e-25	206	33.495	Q19192	pek-1	Eukaryotic translation initiation factor 2-alpha kinase pek-1	1.7e-22	199	33.668	Q9Z2R9	Eif2ak1	Eukaryotic translation initiation factor 2-alpha kinase 1	1.17e-44	449	29.621
dd_Smed_v6_11089_0_1	1369	0.185121	3.96894	0.108487	0.137255	3.96894	0.20046	Q05D32	CTDSPL2	CTD small phosphatase-like protein 2	1.22e-88	205	64.39	Q8BG15	Ctdspl2	CTD small phosphatase-like protein 2	7.64e-89	205	64.39	Q08BB5	ctdspl2a	CTD small phosphatase-like protein 2-A	4.66e-89	205	64.878	Q9VUX0	Dmel\CG5830	CG5830, isoform A	2.07e-45	184	44.565	Q9N4V4	scpl-3	CTD small phosphatase-like protein 3	4.3e-85	204	62.255	Q08BB5	ctdspl2a	CTD small phosphatase-like protein 2-A	2.12e-88	205	64.878
dd_Smed_v6_1109_0_1	3361	-0.034852	8.51922	0.855423	0.119197	8.51922	0.275659	Q8NBH2	KY	Kyphoscoliosis peptidase	1.6e-31	440	24.773	Q8C8H8	Ky	Kyphoscoliosis peptidase	4.72e-34	457	24.726	NA	NA	NA	NA	NA	NA	Q0E908	Hil	Hillarin	1.14e-70	467	32.762	G5EF51	ltd-1	Lim and Transglutaminase Domain	2.79e-57	467	29.764	Q0E908	Hil	Hillarin	5.18e-70	467	32.762
dd_Smed_v6_11090_0_1	672	-0.0776838	2.29984	0.755576	-0.30376	2.29984	0.0305462	Q9UJV9	DDX41	Probable ATP-dependent RNA helicase DDX41	2.29e-71	186	60.753	Q91VN6	Ddx41	Probable ATP-dependent RNA helicase DDX41	2.04e-71	186	60.753	Q6P9Z2	ddx23	DEAD (Asp-Glu-Ala-Asp) box polypeptide 23	8.86e-30	123	47.154	Q9V3C0	abs	ATP-dependent RNA helicase abstrakt	3.1e-72	195	60	Q9N5K1	sacy-1	Suppressor of ACY-4 sterility	4.24e-64	192	54.688	Q9V3C0	abs	ATP-dependent RNA helicase abstrakt	1.41e-71	195	60
dd_Smed_v6_11091_0_1	819	-0.0330155	2.64242	0.921525	-0.254165	2.64242	0.0823328	NA	NA	NA	NA	NA	NA	NA	NA	NA	NA	NA	NA	NA	NA	NA	NA	NA	NA	NA	NA	NA	NA	NA	NA	NA	NA	NA	NA	NA	NA	NA	NA	NA	NA	NA	NA
dd_Smed_v6_11092_0_1	3723	0.27857	4.86139	0.000162219	0.35555	4.86139	7.53002e-08	P41594	GRM5	Metabotropic glutamate receptor 5	8.3e-180	528	38.636	Q3UVX5	Grm5	Metabotropic glutamate receptor 5	3.5e-180	527	39.089	A0A0G2KHT7	grm5b	Glutamate receptor, metabotropic 5b	2.08e-178	548	39.234	P91685	mGluR	Metabotropic glutamate receptor	1.42e-115	577	30.156	G5EG10	mgl-2	Metabotropic GLutamate receptor family	3.41e-156	512	37.5	Q3UVX5	Grm5	Metabotropic glutamate receptor 5	1.4e-179	527	39.089
dd_Smed_v6_11093_0_1	1194	-0.190839	3.73896	0.101801	-0.095453	3.73896	0.40804	NA	NA	NA	NA	NA	NA	NA	NA	NA	NA	NA	NA	NA	NA	NA	NA	NA	NA	NA	NA	NA	NA	NA	NA	NA	NA	NA	NA	NA	NA	NA	NA	NA	NA	NA	NA
dd_Smed_v6_11096_0_1	1163	0.103676	2.56738	0.692956	-0.119444	2.56738	0.572247	NA	NA	NA	NA	NA	NA	NA	NA	NA	NA	NA	NA	NA	NA	NA	NA	NA	NA	NA	NA	NA	NA	NA	NA	NA	NA	NA	NA	NA	NA	NA	NA	NA	NA	NA	NA
dd_Smed_v6_11097_0_1	2025	-0.142	3.75798	0.373279	-0.423181	3.75798	6.32516e-05	Q8ND61	C3orf20	Uncharacterized protein C3orf20	0.000197	189	21.693	D3Z6S9	Erich6	Glutamate-rich protein 6	2.85e-16	336	24.702	NA	NA	NA	NA	NA	NA	NA	NA	NA	NA	NA	NA	NA	NA	NA	NA	NA	NA	D3Z6S9	Erich6	Glutamate-rich protein 6	1.15e-15	336	24.702
dd_Smed_v6_11098_0_1	437	-0.283597	1.64223	0.221446	-0.162967	1.64223	0.458874	Q15649	ZNHIT3	Zinc finger HIT domain-containing protein 3	1.5e-09	122	26.23	Q9CQK1	Znhit3	Zinc finger HIT domain-containing protein 3	7.88e-10	117	29.06	Q7ZUF9	znhit3	Zgc:56688	6.34e-07	111	27.928	Q8T407	CG8204	AT23078p	2.83e-07	107	26.168	NA	NA	NA	NA	NA	NA	Q9CQK1	Znhit3	Zinc finger HIT domain-containing protein 3	3.17e-09	117	29.06
dd_Smed_v6_11099_0_1	926	0.142231	2.4421	0.536822	0.233429	2.4421	0.162006	Q9Y535	POLR3H	DNA-directed RNA polymerase III subunit RPC8	1.94e-42	187	40.642	Q9D2C6	Polr3h	DNA-directed RNA polymerase III subunit RPC8	2.96e-41	187	41.176	A0A0R4IQ64	polr3h	Polymerase (RNA) III (DNA directed) polypeptide H	8.6e-44	169	43.787	Q9VTL6	Dmel\CG7339	CG7339, isoform A	2.38e-40	175	41.143	Q23645	rpc-25	RNA Polymerase, Class III (C)	1.43e-29	164	35.366	A0A0R4IQ64	polr3h	Polymerase (RNA) III (DNA directed) polypeptide H	3.91e-43	169	43.787
dd_Smed_v6_111_0_1	476	-0.290492	8.57885	0.0232204	-0.264389	8.57885	0.0229926	P62888	RPL30	60S ribosomal protein L30	1.76e-37	94	58.511	P62889	Rpl30	60S ribosomal protein L30	1.93e-37	94	58.511	Q7ZUG6	rpl30	Ribosomal protein L30	6.07e-36	94	56.383	Q9VJ19	RpL30	RE25263p	2.96e-37	95	56.842	Q9XWS4	rpl-30	Ribosomal Protein, Large subunit	3.14e-39	93	58.065	Q9XWS4	rpl-30	Ribosomal Protein, Large subunit	3.7e-38	93	58.065
dd_Smed_v6_1110_0_1	1951	0.015785	8.1063	0.945629	-0.0273111	8.1063	0.854102	Q13114	TRAF3	TNF receptor-associated factor 3	2.55e-44	529	25.142	P39429	Traf2	TNF receptor-associated factor 2	8.04e-41	480	25.208	Q6DEG0	traf3	TNF receptor-associated factor 3	1.38e-48	522	25.479	Q9UAC5	Traf4	TRAF1	4.68e-22	429	20.979	G5EG80	trf-1	TNF Receptor Associated Factor (TRAF) homolog	3.56e-34	437	26.545	Q6DEG0	traf3	TNF receptor-associated factor 3	6.3e-48	522	25.479
dd_Smed_v6_11100_0_1	1104	0.22039	2.72542	0.237737	-0.0145506	2.72542	0.96152	Q12933	TRAF2	TNF receptor-associated factor 2	7.16e-19	147	33.333	P39429	Traf2	TNF receptor-associated factor 2	1.13e-17	210	27.143	Q6DEG0	traf3	TNF receptor-associated factor 3	1.56e-13	154	27.273	A8DYU9	Traf4	TNF-receptor-associated factor 4, isoform E	8.55e-10	144	27.778	G5EG80	trf-1	TNF Receptor Associated Factor (TRAF) homolog	2.57e-15	160	33.125	Q12933	TRAF2	TNF receptor-associated factor 2	3.17e-18	147	33.333
dd_Smed_v6_11101_0_1	712	-0.227026	1.91276	0.417903	0.0620615	1.91276	0.853505	Q86V88	MDP1	Magnesium-dependent phosphatase 1	1.43e-37	154	42.857	Q9D967	Mdp1	Magnesium-dependent phosphatase 1	5.05e-37	154	40.26	NA	NA	NA	NA	NA	NA	NA	NA	NA	NA	NA	NA	NA	NA	NA	NA	NA	NA	Q86V88	MDP1	Magnesium-dependent phosphatase 1	6.34e-37	154	42.857
dd_Smed_v6_11103_1_1	1926	-0.375592	3.884	1.37457e-05	-0.299918	3.884	0.000339171	O75191	XYLB	Xylulose kinase	2.95e-109	477	39.203	Q3TNA1	Xylb	Xylulose kinase	3.95e-107	477	38.574	F1R3W7	xylb	Xylulokinase homolog (H. influenzae)	1.47e-94	483	36.232	Q9VEQ0	CG3534	CG3534	3.74e-85	495	34.141	P30646	R08D7.7	Uncharacterized sugar kinase R08D7.7	3.12e-98	514	35.214	O75191	XYLB	Xylulose kinase	1.3e-108	477	39.203
dd_Smed_v6_11104_0_1	725	0.0848849	3.11511	0.748181	0.193507	3.11511	0.222744	Q16611	BAK1	Bcl-2 homologous antagonist/killer	5.44e-09	110	26.364	O08734	Bak1	Bcl-2 homologous antagonist/killer	3.89e-09	110	29.091	NA	NA	NA	NA	NA	NA	NA	NA	NA	NA	NA	NA	NA	NA	NA	NA	NA	NA	O08734	Bak1	Bcl-2 homologous antagonist/killer	1.56e-08	110	29.091
dd_Smed_v6_11106_0_1	1478	0.338037	3.02466	0.00749404	0.311561	3.02466	0.00777112	O60931	CTNS	Cystinosin	4.3e-51	238	44.958	P57757	Ctns	Cystinosin	6.6e-51	238	47.479	F1QM07	ctns	Cystinosin, lysosomal cystine transporter	2.67e-55	253	46.245	Q9VCR7	CG17119	Cystinosin homolog	1.14e-59	269	47.212	Q09500	ctns-1	Cystinosin homolog	5.84e-47	235	41.702	Q9VCR7	CG17119	Cystinosin homolog	5.18e-59	269	47.212
dd_Smed_v6_11107_0_1	1853	-0.00563062	4.29888	0.995018	-0.0783158	4.29888	0.466382	Q9H845	ACAD9	Acyl-CoA dehydrogenase family member 9, mitochondrial	1.83e-21	545	23.119	Q8JZN5	Acad9	Acyl-CoA dehydrogenase family member 9, mitochondrial	7e-21	315	26.667	A9JT52	acadvl	Acadvl protein	1.87e-20	310	28.387	Q9VVU1	CT12987	CG3902	8.71e-12	336	23.81	H2KZG6	acdh-1	Acyl CoA DeHydrogenase	5.29e-10	321	22.118	Q9H845	ACAD9	Acyl-CoA dehydrogenase family member 9, mitochondrial	8.1e-21	545	23.119
dd_Smed_v6_11109_0_1	898	-0.164968	4.42642	0.0916085	0.0253616	4.42642	0.856787	NA	NA	NA	NA	NA	NA	NA	NA	NA	NA	NA	NA	NA	NA	NA	NA	NA	NA	NA	NA	NA	NA	NA	NA	NA	NA	NA	NA	NA	NA	NA	NA	NA	NA	NA	NA
dd_Smed_v6_1111_0_1	2476	0.342656	8.98426	0.00174206	0.342454	8.98426	0.000647222	NA	NA	NA	NA	NA	NA	NA	NA	NA	NA	NA	NA	NA	NA	NA	NA	NA	NA	NA	NA	NA	NA	NA	NA	NA	NA	NA	NA	NA	NA	NA	NA	NA	NA	NA	NA
dd_Smed_v6_11111_2_1	524	-0.19631	4.24363	0.347042	-0.0106089	4.24363	0.978133	NA	NA	NA	NA	NA	NA	NA	NA	NA	NA	NA	NA	NA	NA	NA	NA	NA	NA	NA	NA	NA	NA	NA	NA	NA	NA	NA	NA	NA	NA	NA	NA	NA	NA	NA	NA
dd_Smed_v6_11112_0_1	1229	-0.24516	3.21016	0.0567305	-0.139699	3.21016	0.285462	NA	NA	NA	NA	NA	NA	NA	NA	NA	NA	NA	NA	NA	NA	NA	NA	NA	NA	NA	NA	NA	NA	NA	NA	NA	NA	NA	NA	NA	NA	NA	NA	NA	NA	NA	NA
dd_Smed_v6_11113_0_1	1451	0.1889	2.90614	0.311534	-0.0402166	2.90614	0.859906	P11308	ERG	Transcriptional regulator ERG	1.26e-56	121	77.686	P81270	Erg	Transcriptional regulator ERG	2.39e-56	121	77.686	A3FEM2	fev	Protein FEV	1.35e-58	136	72.059	P29774	Ets65A	DNA-binding protein D-ETS-3	1.44e-59	151	69.536	I7KSB9	ets-5	ETS class transcription factor	1.78e-55	132	68.182	P29774	Ets65A	DNA-binding protein D-ETS-3	6.51e-59	151	69.536
dd_Smed_v6_11115_0_1	3604	-0.0796487	4.37478	0.619653	-0.0820128	4.37478	0.516363	Q5VWQ8	DAB2IP	Disabled homolog 2-interacting protein	1.63e-47	346	35.549	Q3UHC7	Dab2ip	Disabled homolog 2-interacting protein	6e-48	346	35.549	F1Q588	dab2ipa	DAB2-interacting protein a	6.66e-56	553	30.38	Q8T498	CG42684	Probable Ras GTPase-activating protein	2.49e-38	307	31.596	Q8MLZ5	gap-2	Ras GTPase-activating protein gap-2	5.23e-60	576	30.729	Q8MLZ5	gap-2	Ras GTPase-activating protein gap-2	6.18e-59	576	30.729
dd_Smed_v6_11117_0_1	2110	-0.0397102	3.55372	0.884122	0.00600442	3.55372	0.995144	Q96N64	PWWP2A	PWWP domain-containing protein 2A	3.87e-10	92	32.609	Q69Z61	Pwwp2a	PWWP domain-containing protein 2A	5.14e-09	92	32.609	NA	NA	NA	NA	NA	NA	NA	NA	NA	NA	NA	NA	NA	NA	NA	NA	NA	NA	Q96N64	PWWP2A	PWWP domain-containing protein 2A	1.71e-09	92	32.609
dd_Smed_v6_11118_0_1	3317	0.0135628	4.37076	0.965354	-0.087529	4.37076	0.454167	Q9Y2X9	ZNF281	Zinc finger protein 281	2.1e-08	96	30.208	Q6P8L0	Zfp808	Predicted gene, EG630579	1.64e-08	495	21.212	Z4YIT3	si:ch211-216l23.1	Si:ch211-216l23.1	9.69e-08	354	21.751	Q8T9G3	CG11247	SD02478p	4.85e-05	157	24.841	G5EBU4	zag-1	Zinc finger E-box-binding homeobox protein zag-1	0.000485	100	27	Q9Y2X9	ZNF281	Zinc finger protein 281	9.3e-08	96	30.208
dd_Smed_v6_11120_0_1	2066	0.0856132	3.41684	0.614695	0.221294	3.41684	0.0368133	O75751	SLC22A3	Solute carrier family 22 member 3	4.08e-38	417	27.578	Q9WTW5	Slc22a3	Solute carrier family 22 member 3	2.95e-39	426	27.7	Q5VSI5	slc22a2	Solute carrier family 22 (organic cation transporter), member 2	8.22e-36	439	25.285	A2RVG5	CG6006	CG6006, isoform C	1.13e-30	414	28.019	Q23501	2021-10-02	Organic Cation Transporter	3.36e-29	444	25.45	Q9WTW5	Slc22a3	Solute carrier family 22 member 3	1.19e-38	426	27.7
dd_Smed_v6_11121_0_1	2983	-0.00497877	3.3972	1	-0.0864941	3.3972	0.582225	Q5VT97	SYDE2	Rho GTPase-activating protein SYDE2	2.39e-50	358	31.564	Q8BKW6	Syde2	Putative uncharacterized protein	1.64e-51	358	31.006	E7FA87	-	Uncharacterized protein	3.09e-52	375	29.867	Q9V9S7	RhoGAP100F	Rho GTPase-activating protein 100F	2.17e-74	360	36.944	Q86NH1	syd-1	Rho GTPase-activating protein syd-1	2.45e-56	360	32.778	Q9V9S7	RhoGAP100F	Rho GTPase-activating protein 100F	9.84e-74	360	36.944
dd_Smed_v6_11122_0_1	921	-0.105066	3.2889	0.640848	0.10026	3.2889	0.591225	NA	NA	NA	NA	NA	NA	Q8BJ83	Tm2d3	TM2 domain-containing protein 3	7.92e-35	178	43.258	A5PLF5	tm2d3	TM2 domain-containing protein 3	3.78e-31	174	42.529	Q9U4H5	amx	TM2 domain-containing protein almondex	9.15e-36	172	45.93	NA	NA	NA	NA	NA	NA	Q9U4H5	amx	TM2 domain-containing protein almondex	4.15e-35	172	45.93
dd_Smed_v6_11123_0_1	4006	-0.0680175	4.20203	0.656676	-0.0577648	4.20203	0.650097	Q9HCK4	ROBO2	Roundabout homolog 2	1.82e-61	808	25.495	Q7TPD3	Robo2	Roundabout homolog 2	2.7e-60	808	25	A4JYD3	robo3	Robo3	9.86e-66	867	24.567	O44924	robo1	Roundabout 1	3.14e-61	812	26.232	G5EBF1	sax-3	Protein sax-3	1.16e-61	821	26.797	A4JYD3	robo3	Robo3	4.48e-65	867	24.567
dd_Smed_v6_11124_0_1	861	-0.127924	3.00971	0.535401	0.0258892	3.00971	0.901584	Q9UBS4	DNAJB11	DnaJ homolog subfamily B member 11	8.35e-10	73	41.096	Q99KV1	Dnajb11	DnaJ homolog subfamily B member 11	9.1e-10	73	41.096	B8JM56	dnajb1b	DnaJ (Hsp40) homolog, subfamily B, member 1b	4.57e-10	72	37.5	Q8IGL2	Tpr2	RE69804p	7.89e-11	67	41.791	E5QCE7	dnj-14	DNaJ domain (Prokaryotic heat shock protein)	2.44e-08	72	37.5	Q8IGL2	Tpr2	RE69804p	3.58e-10	67	41.791
dd_Smed_v6_11125_0_1	976	0.127498	3.31981	0.52659	0.188249	3.31981	0.200841	NA	NA	NA	NA	NA	NA	NA	NA	NA	NA	NA	NA	NA	NA	NA	NA	NA	NA	NA	NA	NA	NA	NA	NA	NA	NA	NA	NA	NA	NA	NA	NA	NA	NA	NA	NA
dd_Smed_v6_11125_1_1	576	-0.11295	2.04412	0.753921	0.0685137	2.04412	0.821499	NA	NA	NA	NA	NA	NA	NA	NA	NA	NA	NA	NA	NA	NA	NA	NA	NA	NA	NA	NA	NA	NA	NA	NA	NA	NA	NA	NA	NA	NA	NA	NA	NA	NA	NA	NA
dd_Smed_v6_11127_0_1	3607	0.00212111	4.80049	1	-0.156124	4.80049	0.0823693	Q8TBY9	WDR66	Cilia- and flagella-associated protein 251	0	905	38.232	E9Q743	Wdr66	Cilia- and flagella-associated protein 251	0	863	38.702	F1Q8Y1	wdr66	WD repeat domain 66	0	854	40.164	Q9V3J8	wds	Protein will die slowly	0.000784	272	19.485	Q17963	wdr-5.1	WD repeat-containing protein wdr-5.1	5.57e-06	91	31.868	Q8TBY9	WDR66	Cilia- and flagella-associated protein 251	0	905	38.232
dd_Smed_v6_11128_0_1	2663	0.113752	4.50701	0.318945	0.0298037	4.50701	0.81973	NA	NA	NA	NA	NA	NA	NA	NA	NA	NA	NA	NA	NA	NA	NA	NA	NA	NA	Q8SWR8	Atx2	Ataxin-2 homolog	1.13e-06	170	26.471	NA	NA	NA	NA	NA	NA	Q8SWR8	Atx2	Ataxin-2 homolog	5.14e-06	170	26.471
dd_Smed_v6_1113_0_1	1099	0.0232713	7.54809	0.909621	0.0661038	7.54809	0.592842	P61019	RAB2A	Ras-related protein Rab-2A	6.26e-135	197	90.863	P53994	Rab2a	Ras-related protein Rab-2A	4.85e-135	199	89.95	Q803J3	rab2a	RAB2A, member RAS oncogene family	1.29e-135	197	91.371	O18333	Rab2	GH01619p	3.66e-135	213	85.915	O01577	unc-108	Uncharacterized protein	9.99e-137	198	91.919	O01577	unc-108	Uncharacterized protein	1.18e-135	198	91.919
dd_Smed_v6_11130_0_1	2574	0.0505787	4.24262	0.754226	0.0948468	4.24262	0.40579	Q96QT6	PHF12	PHD finger protein 12	4.83e-29	233	33.906	Q5SPL2	Phf12	PHD finger protein 12	1.1e-28	233	33.906	E7EXI6	phf12a	PHD finger protein 12a	2.27e-27	179	36.872	Q9W410	CG3815	CG3815	1.32e-39	369	29.268	Q18605	athp-1	AT Hook plus PHD finger transcription factor	5.27e-15	300	24	Q9W410	CG3815	CG3815	5.98e-39	369	29.268
dd_Smed_v6_11131_0_1	509	0.104548	2.40001	0.676406	-0.0514843	2.40001	0.813562	NA	NA	NA	NA	NA	NA	NA	NA	NA	NA	NA	NA	NA	NA	NA	NA	NA	NA	NA	NA	NA	NA	NA	NA	NA	NA	NA	NA	NA	NA	NA	NA	NA	NA	NA	NA
dd_Smed_v6_11132_0_1	881	-0.690028	2.09895	1.84198e-05	-1.15657	2.09895	3.73279e-14	O15162	PLSCR1	Phospholipid scramblase 1	6.19e-13	242	27.686	Q9JJ00	Plscr1	Phospholipid scramblase 1	6.06e-13	205	28.78	A5WVT4	si:ch211-71m22.1	Phospholipid scramblase	2.94e-16	239	27.615	Q8IQD7	scramb1	Phospholipid scramblase	2.66e-13	235	23.83	G5EEQ3	scrm-2	Phospholipid scramblase	3.11e-06	241	20.747	A5WVT4	si:ch211-71m22.1	Phospholipid scramblase	1.34e-15	239	27.615
dd_Smed_v6_11133_0_1	1923	0.019749	3.49227	0.925414	0.0915929	3.49227	0.443028	Q96IC2	REXO5	RNA exonuclease 5	5.22e-28	205	39.024	D3Z3J7	2610020H08Rik	RIKEN cDNA 2610020H08 gene	2.82e-26	226	35.841	F1QJP9	rexo4	REX4 homolog, 3'-5' exonuclease	1.47e-10	184	33.152	O76875	prage	EG:131F2.2 protein	1.84e-24	204	30.882	Q10124	pqe-1	Putative RNA exonuclease pqe-1	2.27e-15	187	30.481	Q96IC2	REXO5	RNA exonuclease 5	2.31e-27	205	39.024
dd_Smed_v6_11134_0_1	4112	-0.122781	4.34905	0.549484	-0.338677	4.34905	0.00872044	O95789	ZMYM6	Zinc finger MYM-type protein 6	8.88e-12	155	22.581	B2RPU8	Zbed5	MCG130675	7.51e-10	62	45.161	F1Q7R0	cbfa2t2	Core-binding factor, runt domain, alpha subunit 2; translocated to, 2	1.14e-05	42	54.762	NA	NA	NA	NA	NA	NA	NA	NA	NA	NA	NA	NA	O95789	ZMYM6	Zinc finger MYM-type protein 6	3.82e-11	155	22.581
dd_Smed_v6_11135_0_1	1721	-0.0652022	3.80598	0.721739	-0.00541757	3.80598	0.994609	Q9Y694	SLC22A7	Solute carrier family 22 member 7	1.42e-46	535	25.794	Q91WU2	Slc22a7	Solute carrier family 22 member 7	4.31e-49	537	25.14	A4IG77	slc22a7a	Solute carrier family 22 (organic anion transporter), member 7a	3.6e-52	540	26.296	Q961J5	CG3790	CG3790	2.77e-44	547	23.218	Q9U539	2021-10-01	Organic cation transporter 1	2.83e-45	533	25.516	A4IG77	slc22a7a	Solute carrier family 22 (organic anion transporter), member 7a	1.64e-51	540	26.296
dd_Smed_v6_11137_0_1	1103	-0.569365	2.69953	1.49453e-05	-1.23517	2.69953	7.22814e-23	NA	NA	NA	NA	NA	NA	NA	NA	NA	NA	NA	NA	NA	NA	NA	NA	NA	NA	NA	NA	NA	NA	NA	NA	NA	NA	NA	NA	NA	NA	NA	NA	NA	NA	NA	NA
dd_Smed_v6_1114_0_1	1299	-0.179596	8.26571	0.167622	-0.0212795	8.26571	0.906527	P32754	HPD	4-hydroxyphenylpyruvate dioxygenase	7.57e-175	381	61.155	P49429	Hpd	4-hydroxyphenylpyruvate dioxygenase	9.04e-173	381	60.63	Q6TGZ5	hpd	4-hydroxyphenylpyruvate dioxygenase	4.39e-176	385	62.597	Q9VPF3	Dmel\CG11796	4-hydroxyphenylpyruvate dioxygenase	0	381	65.354	Q22633	hpd-1	4-hydroxyphenylpyruvate dioxygenase	1.35e-166	382	57.592	Q9VPF3	Dmel\CG11796	4-hydroxyphenylpyruvate dioxygenase	0	381	65.354
dd_Smed_v6_11140_0_1	5626	0.242861	4.95268	0.00315053	0.298064	4.95268	3.48837e-05	Q8N3C0	ASCC3	Activating signal cointegrator 1 complex subunit 3	0	1544	60.104	E9PZJ8	Ascc3	Activating signal cointegrator 1 complex subunit 3	0	1954	51.484	E7F8F4	ascc3	Activating signal cointegrator 1 complex subunit 3	0	1521	56.87	Q9VF56	obe	CG5205	0	1564	54.859	Q9U2G0	snrp-200	Putative U5 small nuclear ribonucleoprotein 200 kDa helicase	0	1681	40.512	E9PZJ8	Ascc3	Activating signal cointegrator 1 complex subunit 3	0	1954	51.484
dd_Smed_v6_11141_0_1	2804	0.00800827	5.33827	0.974482	0.153822	5.33827	0.0523962	O75808	CAPN15	Calpain-15	2.24e-101	770	29.61	Q9JLG8	Capn15	Calpain-15	1.63e-97	770	29.091	E7FAX5	capn15	Uncharacterized protein	6.93e-106	728	31.319	P27398	sol	Calpain-D	1.79e-105	764	32.068	O44903	CELE_W05G11.4	Uncharacterized protein	2.42e-68	643	28.305	E7FAX5	capn15	Uncharacterized protein	3.15e-105	728	31.319
dd_Smed_v6_11142_0_1	2364	0.386007	3.0571	0.0464157	1.20486	3.0571	5.00367e-19	P58743	SLC26A5	Prestin	2.27e-116	733	32.333	Q99NH7	Slc26a5	Prestin	3.35e-120	731	32.832	E7FF67	slc26a10	Solute carrier family 26, member 10	5.6e-122	709	33.85	Q9VVM6	Prestin	FI18412p1	6.73e-90	697	31.42	G5EEA7	sulp-4	Anion transporter SULP-4	4.15e-94	734	31.88	E7FF67	slc26a10	Solute carrier family 26, member 10	2.55e-121	709	33.85
dd_Smed_v6_11144_0_1	1069	0.372911	3.0827	0.0167821	1.09609	3.0827	3.01308e-22	NA	NA	NA	NA	NA	NA	NA	NA	NA	NA	NA	NA	NA	NA	NA	NA	NA	NA	NA	NA	NA	NA	NA	NA	NA	NA	NA	NA	NA	NA	NA	NA	NA	NA	NA	NA
dd_Smed_v6_11145_0_1	2885	-0.00301289	4.64205	1	0.086607	4.64205	0.474233	O94762	RECQL5	ATP-dependent DNA helicase Q5	1.88e-136	625	38.72	Q8VID5	Recql5	ATP-dependent DNA helicase Q5	6.08e-139	613	40.131	X1WCM8	recql5	RecQ helicase-like 5	4.33e-136	635	40.472	Q9Y1H2	RecQ5	Recq helicase 5	3.16e-123	631	36.926	Q19046	rcq-5	ReCQ DNA helicase family	2.42e-114	536	38.06	Q8VID5	Recql5	ATP-dependent DNA helicase Q5	2.44e-138	613	40.131
[truncated: 17,362 more rows]

## Sheet: S4b. 842_apobM_UP
geneID	length	logFC_apobM_vs_egfp	logCPM_apobM_vs_egfp	FDR_apobM_vs_egfp	logFC_apobS_vs_egfp	logCPM_apobS_vs_egfp	FDR_apobS_vs_egfp	uniprot_acc_human	uniprot_id_human	uniprot_desc_human	eval_human	length_human	pct_ident_human	uniprot_acc_mouse	uniprot_id_mouse	uniprot_desc_mouse	eval_mouse	length_mouse	pct_ident_mouse	uniprot_acc_zfish	uniprot_id_zfish	uniprot_desc_zfish	eval_zfish	length_zfish	pct_ident_zfish	uniprot_acc_fly	uniprot_id_fly	uniprot_desc_fly	eval_fly	length_fly	pct_ident_fly	uniprot_acc_worm	uniprot_id_worm	uniprot_desc_worm	eval_worm	length_worm	pct_ident_worm	uniprot_acc_all5best	uniprot_id_all5best	uniprot_desc_all5best	eval_all5best	length_all5best	pct_ident_all5best
[truncated: 842 more rows]

[truncated: 3 more sheets: S4c. 1960_apobS_UP, S4d. 1139_apobM_DOWN, S4e. 2547_apobS_DOWN]
