# Supplementary material for: Intestine-enriched apolipoprotein b orthologs are required for stem cell progeny differentiation and regeneration in planarians
Source: Nat Commun. 2022 Jul 1;13:3803. doi: 10.1038/s41467-022-31385-2 (PMC9249923; doi:10.1038/s41467-022-31385-2)
Supplement: Supplementary file 9 — Supplementary Data 6 [file 41467_2022_31385_MOESM9_ESM.xlsx]

## Sheet: Legend
Supplementary Data 6. Gene and transcript identities used in phylogenetic analyses and gene expression studies. (a) ApoB and related homologs used for domain diagram and phylogenetic analysis. (b) Alignment of N-terminal Vitellogenin domains used for phylogenetic tree. (c) Lipoprotein receptor homologs used for domain diagram. (d) Transcript identities, sequences, cloning primers and vectors used…

## Sheet: S6a. ApoB and related homologs
Organism	Protein Name	Protein Abbreviation	NCBI Accession or Transcript ID	Notes
Homo sapiens	Apolipoprotein B-100	Apo B-100	NP_000375.2
	Apolipoprotein B-48	Apo B-48	NP_000375.2
	Microsomal triacylglycerol transfer protein large subunit	MTTP	NP_000244.2
Mus musculus	Apolipoprotein B-100	Apo B-100	NP_033823.2
	Microsomal triacylglycerol transfer protein large subunit	Mttp	NP_032668.2
Gallus gallus	Apolipoprotein B	APOB	NP_001038098.1
	Vitellogenin-1	VTG1	NP_001004408.1
	Microsomal triacylglycerol transfer protein large subunit	MTTP	NP_001103254.2
	Microsomal triacylglycerol transfer protein large subunit-like protein	MTTPL	NP_001309733.1
Danio rerio	Apolipoprotein Ba	ApoBa	XP_694827.7
	Vitellogenin 1 precursor	Vtg1	NP_001038362.3
	Microsomal triacylglycerol transfer protein large subunit precursor	Mttp	NP_998135.1
Xenopus tropicalis	Apolipoprotein B-100	Apo B-100	XP_002934538.3
	Vitellogenin-A2	Vit-A2	XP_004913968.3
	Microsomal triacylglycerol transfer protein large subunit	Mttp-1	XP_002934813.2
Drosophila melanogaster	Apolipophorin	apoLpp	NP_001259085.1
	Apolipoprotein lipid transfer particle	apoLTP	NP_995670.2
	Crossveinless d	Cv-d	NP_732076.1
	Microsomal triacylglycerol transfer protein	MTP	NP_610075.2
Apis mellifera	Uncharacterized protein LOC410793	apoLTP	XP_006568803.1	annotated as apoLTP based on top D. melanogaster refseq protein BLASTP hit
	Apolipophorins	apoLpp	XP_026298285.1
	Vitellogenin	Vg	NP_001011578.1
	Larval-specific very high density lipoprotein precursor	Vhdl	NP_001318046.1
	Microsomal triacylglycerol transfer protein large subunit	Mtp	XP_623644.3
Caenorhabditis elegans	Vitellogenin-1	Vit-1	NP_509305.1
	Microsomal triacylglycerol transfer protein	MTP	AAR27937.1
Schmidtea mediterranea	Apolipoprotein B-1	ApoB-1	dd_Smed_v6_636_0_1
	Apolipoprotein B-2	ApoB-2	dd_Smed_v6_194_0_1
	Microsomal triacylglycerol transfer protein	Mttp	dd_Smed_v6_5671_0_1

## Sheet: S6b. ApoB VitN alignments
Vitellogenin_N domains aligned with MAAFT (Phylip format)
28 839
Apis_mel_apoLpp YQEGRT------YVYNLEGLSVTSITDAQ-------------GDASLKLSATVELSV-------KPDCINQLRLKNVKING-----------------------------------------APPLIPEIEQYAVQFNY-HDGHIDTQLCTEPGDSQASLNIKRAVVSMFQSAIMQDSG--------------------STIHHETDVMGTCPTEFNFRKEG--------------------DSLIVNKNRNLASCAFRE--NVNQGLVSGNT-DAEAGVKSSPLLGSQQSIEQRFK----RGILNK-AVSKEQYTLRPFS-NGHAG-ANTNVETTLTL--------------------------------------------…
Dros_mel_apoLpp YIPGNY------YDYSFDSILTIGASSDV----PN-----DSDDTSLKVSGSAKIFA-------KGNCGYTLQLSSVKVTNTKESV------------------------------------EKKI-LNSIQKPVQFTL-VSGILEPQICSDSSDLDYSLNIKRAVVSLLQSGIEAE--------------------------HEVDVFGMCPTHTSTSKVG--------------------NANIITKARNLNSCSHRE--QINSGLVSGKV-NEKAGITSSLLLQANYIKESRIV----NHLIEN-VQLTETYKFIGNT-KRNSD-ISAKVVTILKL----------------KNP-------------------------…
Apis_mel_apoLTP YEENVS------YRYRYSVDVSTNLGNSSASTLPTLSSDFPGNESTLRLDADLLIRF-------NGRCEGSLRFENASLSHDRRKYNPEFPDRA----------------------------GADFKVNLERFPLRFTF-DDGQID-ELCPDKREPIWALNLKRGVLSLFQNTMERFDV--------------------DRHAIEVDVNGICDTSYHFHGAK-------------------RTSLIVKKKKDLSNCDHGS--KYFSVIRSNSYKSPRSRIPRHPLFASHVECELTID----RKIYEK-ITCKESHRLLPLS-SGDTG-ARTESTATLRLI---------------EES-----------------RDDHGFDD…
Dros_mel_apoLTP FNYGEQ-----LYKYQYTVAVRTEFAGSG------------DNSSDLLLKSDLEIFF-------PKPCEGYLRINDAKLYDTLDELNDNESDSSEKTKEYDYYDNLANEESESQNYDNMHPKSSDFNVDLTKNLLRFAF-HDGLIS-EVCPQEQETPWVLNIKKGILSAFQNTMMRFDV--------------------DANTTETDVSGQCQVQYALEDTD-------------------SSYVTIRKTKDINSCRQRY--ATHSVLQTTPY-TFRDDKTIWPILKSQSHCNLTID----NNVYKE-IKCLETHLLVPFS-NASSG-ALTTSTSRLKL----------------DGV-------------------------…
Smed_ApoB_1 YEEGKI------YVYDFLSTHTIKNPNSE------------KETLQLELSGKAEISK-------ISACDFGLKLSNINLKETFLENSNVKKD------------------------------YQMMKTLLENYSLRFGF-DDGRVV-GICQDKKDNEFAVNVKKAIISSLQVSLDSLDS--------------------PNYLTETDISGDCITEYSTLPEP-------------------PNFVIVKKIKSIAGCARKN--KYFSTLSGRQF-EEPMENRHLALLDGSYECNIKMKR---SEGLKE-SICKETQVFKPFS-SDKTG-SKIEVKHEIRF----------------DTV-----------------------------…
Smed_ApoB_2 FKPGQK------YVYSYEGESNIKTTKGS------------YETTGVKIKSKVTITG-------LSNCEMKLSLSDVQIFDKTSSDGNQFKESPN---------------------------SYKFKSALEMNDIFFTK-ESNEVK-SVCMDGEEPVWSGNIKKAILDSLANQGIQTKP----------------------DSYKKTSHGKCFITSSEKSPK-----------------EETNPNSVNFQYDLQTCDNKM--ISNSLFGDITR--------SVIFKTSQVSCKYLYKD---QSNLVS-IRCREEYKTATIK-TNENQ-MVVEITTNIYK----------------ENQ-----------------------------…
Dan_rer_ApoBa FKNLRK------YVYQYTAESKNGVTGTA------------NLKNGPKISCQVEIEV-------PQTCSFVLRTTECVLSEVSVIDAQGQPVYRQAAG------------------------AEAFQAAMEKNTLNFVV-DQVTSV-SIYPEEDEPENILNIKRGIISALLVPVLEEEH----------------------NERMSTIHGICKTEVTVNSRK-------------------DIDIDVSVVRDLSDCSHFS--PHSLSTSPLSL-MPGLNGLFSKLIRSTQTCNYQFDNR--RKHMTE-AQCTEKHLFIPFSHEGQYG-ISSEVKQSLTL----------------QDS---------------------------…
Gal_gal_APOB FKSLRK------YVYLYEAETSSGITGTA------------DSRSGSKITCKVELEV-------PQLCQFILRTMHCSLRETFGVDSERRAMLRKSKN------------------------SDDFANAMSKHELRFST-QDGTKV-KLYPEKDEPLNVLNLKRGIISALLAPTETEEN--------------------IKTISMDTVYGKCDSEVEFKSRR------------------GSVAEDISINRNLKACDNFS--PIRDYVSPVAI-VKGLNIPLSTLLSSTQSCHYSIDAK--KKHIRD-VVCSEKHLFLPSSYKNQYG-MMTEVNQTLKL----------------EDN----------------------------…
X_trop_Apo_B_100 FKHLRK------YVYNYEAATTSGVSGTA------------DSQSGTKFNCKVELEV-------PQSCNFILRVKQCTLREVYGVSSEGKALLKKSKN------------------------SEDFSNAMTKYEVKVTV-QDGKNV-VLYPDKDEPLNVLNMKRGILSALLV----DET--------------------QETDYMDTVYGKCTSEIKVTGRK------------------GNTPTDVTVKRNLKTCDRFT--PIRDYVNPLAI-IKGMNRPLSTLISSSQVCQYSLDPK--RRHITE-ASCAETHLFLPFSYRDQYG-INGKVTQTLKL----------------EDV------------------------…
Hom_sap_Apo_B_100 FKHLRK------YTYNYEAESSSGVPGTA------------DSRSATRINCKVELEV-------PQLCSFILKTSQCTLKEVYGFNPEGKALLKKTKN------------------------SEEFAAAMSRYELKLAI-PEGKQV-FLYPEKDEPTYILNIKRGIISALLVPPETEEA--------------------KQVLFLDTVYGNCSTHFTVKTRK------------------GNVATEISTERDLGQCDRFK--PIRTGISPLAL-IKGMTRPLSTLISSSQSCQYTLDAK--RKHVAE-AICKEQHLFLPFSYKNKYG-MVAQVTQTLKL----------------EDT-----------------------…
Mus_mus_Apo_B_100 FKHLRK------YVYNYEAESSSGVQGTA------------DSRSATKINCKVELEV-------PQICGFIMRTNQCTLKEVYGFNPEGKALMKKTKN------------------------SEEFAAAMSRYELKLAI-PEGKQI-VLYPDKDEPKYILNIKRGIISALLVPPETEED--------------------QQELFLDTVYGNCSTQVTVNSRK------------------GTVPTEMSTERNLQQCDGFQ--PISTSVSPLAL-IKGLVHPLSTLISSSQTCQYTLDPK--RKHVSE-AVCDEQHLFLPFSYKNKYG-IMTRVTQKLSL----------------EDT-----------------------…
C_el_Vit_1 FEPKID------YHYKFDGLVLSGLPTAS------------SELSQSRFSARVRIQA-------VDDRHIHLQLVNIHMAASHLPESEQIPSLNSMEQRE---------------------LSEEY-KQMLKLPLRAQL-RNGLIA-ELQFDKEDAEWSKNMKRAVVNMISFNPIAPRN-EIEKIESSYDKEEQSEENTSFFTNEKTLEGDCQVAYTVIREQ--------------------KKTIITKSINFDKCTERS--EIAYGLRYSSE-CPECE-KDTVLIRPQTVYTYILE----NEELKE-SEVRSLYTVNV---NGQEV-MKTETRSKLVL----------------EEN------------------------------…
Dan_rer_Vtg1 FAHDKT------YVYKYEALLLGGLPQEG------------LARAGIKVSSKVLISA-------TTENTYLMKLMDPLLYEYAGTWPKD-PFVPATKL------------------------TSAL-AAQLQIPIKFEY-ANGVVG-KVFAPAGVSPTVMNLHRGILNILQLNLKKTQN--------------------IYEMQEAGAQGVCRTHYVINEDP------------------KANHIIVTKSKDLSHCQERI--MKDVGLAYTER-CAECT-ERVKSLIETATYNYIMKPADNGALIAE-ATVEEVYQFSPFN-EIHGA-AMMEAKQTLAF----------------VEI----------------------------…
X_trop_Vit_A2 FSESKT------YVYNYEGLILNGIPQNG------------LARSGIKLNCKVEISG-------YAQRSYLLKIRNPEIKEFNGLWPKD-PFTRATKL------------------------SQIL-AEQLTRPAKFEY-KNGQVG-KIFAAEDVSETALNIQKGILNLLQVTLKASQD--------------------VYDLQEECISGVCHTKYTVQQDK------------------KADRLTVIKSRDFDNCQSRV--EKKIGVAYMET-CSQCQ-KRAQNLRGSATFTYKLQNKDQGALIVE-ASAKQVYRYTPYY-ELYGA-AVMEARQILTL----------------AET---------------------------…
Gal_gal_VTG1 FGENKV------YTYNYESILFSGIPEKG------------LARTGIRIRSEVEISG-------IGPKLCLIRIHSIEAAEYNGIWPTS-SFSRSLKL------------------------TQAL-TGQLSIPIKFEY-SNGHVG-NLMAPDSVSDDGLNIYRGILNILELSLKKMQH--------------------SYSIQEAGIGGICNTTYAIQENK------------------KANLVDVTKSKDLNSCEEKV--QVVTGSAYTQP-CQTCQ-QRNKNSRATATYNYKIKYTHNEAVITQ-AEVEEVHQFTPFH-EITGGNAIVEARQKLAL----------------IEV----------------------------…
Apis_mel_Vg WQVGNE------YTYLVRSRTLTSLGDLS------------DVHTGILIKALLTVQA-------KDSNVLAAKVWNGQYARVQQSMPDGWETEISDQM------------------------LELRDLPISGKPFQIRM-KHGLIR-DLIVDRDVPTWEVNILKSIVGQLQVDTQGENAVKV----NSVQVPTDDEPYASFKAMEDSVGGKCEVLYDIAPLSDFVIHRSPELVPMPTLKGDGRHMEVIKIKNFDNCDQRI--NYHFGMTDNSR-LEPGTNKNGKFFSRSSTSRIVISESLKHFTIQS-SVTTSKMMVSPRLYDRQNG--LVLSRMNLTLAKMEKTSKPLPMVDNPESTGNLVYIYNNPFSDVEERRVSKTAMNSNQI…
Apis_mel_Vhdl FPHGKL------VTYKYIADVKAGVDPSL-------------SASNYGIECLLNVQHVTDT---NSKNTYYVNLTNVKYRLYNGFSKHYESLSVMES-------------------------IPDV-ADAILNPFLVVYDENGHLK-GVKFVENEAGWSRNMKKGIVSMLQLDMTNIRV----------QTPMKSH---SFITHEETVHGTCQVAYNVHPLDHV---------------GSNKEFVVTKIQESKNCTRFS--YHETNHFDSEK----CHVDEWDDMTTASRRIFVVESQDNEVLIKK-LIGHGMINYLPWT-AESEA-HHLLTNQTLHL----------------KDV---------------------------…
Dros_mel_Cv_d IGLNKQ------MLYEYEGNVLVGAKPQDEGHQ-------APPTTGWIVRGKLTLQR-----QSELVLAAALVIDDVTLNNSGEKFLQNKE------------------------------------MYPPYKPFKIALTKDGAIS-HVVFKEGDPIWSMNFKRAIASVLQFQMKSSGA---------------------FVVDELGIHGTCRTEYFVSNRT--------------------NYISIRKTPEVKTCKPYSE-AVHTTRSNVPPNTCEFDHQKSVIIGNEAIYGMSPHNET-GYYLSM-AHAKGTTLIHTFE-STGEA-QFINSELLLNFLN--------------ETP---------------------------…
Apis_mel_Mtp LGSGLK------YKLTTTLLFSEAAPSKS------------SGDVGFRLTGELDVTAVWRKPDDRDTFLLRIELYHPQLWIKSRRAPEPEGFIEH---------------------------SSRI-NALSKNPLLLVW-RNGEVQ-SIFTDPAESVSSANLKRGLASLLQYRVFDNDV------------------------EERDASGLCTVIYHSLGPE-----------------------TVGKRK--TSCEQSTLPSRKRHPNPSFD----------VRVSSSRNSTYELTQ---DLLLPSLIRDEERHRMVLAA-RPEMG-TIVTSERTLEL----------------LPG----------------------------…
Dros_mel_MTP IAPNSQQ----IFKLQ-NQVILQELGRDS-----------SSAETSYTFETDLKINSVWSG---DEDQLLEVFISGSKVDASGK--------------------------------------ARSI-TRIPDRPFYISL-VRGQPD-KVIAHTSKDQSLLNLERGIASLLQLRLDASQE------------------------EELDVSGLCRVSYNVKSST-----------------------KVEKTK--RDCSLWDL-RVNYNPEEALG----------VTQQAQETVFYELSS---EGTLLH-AESQENHRLNLAA-KPDVG-SFV--KSSLIL----------------QHV----------------------------…
Dan_rer_Mttp LDNGKL------YRYSYGTEVGLNRPTGS-----------PEGNVGFRISSDVDINLAWRNPEIQDEQLLQVQISNIQVESAGKHSRKNNIFHGSSAESI---------------------LGKVR-LEALQRPFLVLW-KMGKIR-SLYAQKAEPATVKNLKRGVASMLMMQLKSGKM------------------------SEADASGKCLVEYKVNKHQ------------------------VIRTKHLETCKSQE--TGFTTHSPVLG----------ISGKCAAETVITLE----NGIIKS-ADAKETHVLSINA-RHKAA-TKVLSRQSLTL----------------KAI----------------------------…
Gal_gal_MTTP LSNDRL------YRFAYTAEVYVDRAKAS-----------LQKSAGYRFSAGVDVNLLWRNPENDDDQLIKVMIRNVQVENVNERPTDKSIFKGKSTEKI---------------------IGKEY-LEALQRPMVLEL-ARGKVQ-NFYSYENEPGFTQNLKRGLASLFQLQMHSGSV------------------------REVDISGKCNVTYQVRQDQ------------------------VTKIKALDTCEIEK--TGFTSHNQILD----------VNTKATSATIYVLE----DSFIKS-IKAEENYVFLLNS-RRKTG-AKIVSKQKLEL----------------QSV----------------------------…
Hom_sap_MTTP LNNDRL------YKLTYSTEVLLDRGKGK-----------LQDSVGYRISSNVDVALLWRNPDGDDDQLIQITMKDVNVENVNQQRGEKSIFKGKSPSKI---------------------MGKEN-LEALQRPTLLHL-IHGKVK-EFYSYQNEAVAIENIKRGLASLFQTQLSSGTT------------------------NEVDISGNCKVTYQAHQDK------------------------VIKIKALDSCKIAR--SGFTTPNQVLG----------VSSKATSVTTYKIE----DSFVIA-VLAEETHNFGLNF-LQTIK-GKIVSKQKLEL----------------KTT----------------------------…
Mus_mus_Mttp LNNERL------YKLTYSTEVFLDGGKGK-----------PQDSVGYKISSDVDVVLLWRNPDGDDDQVIQVTITAVNVENAGQQRGEKSIFQGKSTPKI---------------------IGKDN-LEALQRPMLLHL-VRGKVK-EFYSYENEPVGIENLKRGLASLFQMQLSSGTT------------------------NEVDISGDCKVTYQAQQDK------------------------VVKIKALDTCKIER--SGFTTANQVLG----------VSSKATSVTTYKIE----DSFVTA-VLAEETRAFALNF-QQTIA-GKIVSKQKLEL----------------KTT----------------------------…
X_trop_Mttp_1 LNNDKT------YKYFYTTEVLIDRPRGS-----------VQDSVGFKISSDVDVSLVWRNPANKDDQLVRFEMKNIKVESVTERPQNKDIFTGTNAAKI---------------------LGDNY-MKSLQRPFLVQW-SFGKVK-SFFSYQDEPTVLLNMKRGLASLFQIQLNPGSV------------------------SEVDVSGNCKVNYETRQNQ------------------------VTKVKDIASCKISK--TGFSTYNKVTG----------TSNKGTSSTIYILD----DNFIKS-ALAEENHVLTLNA-YNAVA-GKIVCKQKLEL----------------KST---------------------------…
Gal_gal_MTTPL FQPGML------YQYHYALAMQLGPVAGL-----------SPSGGWLQAQAVVRIRQLHRDP--SGDELLQVQIQDLKAQ----QKPEG--PEGPPMDIA---------------------LNEEV-QSELQKPVFISW-SSGKIK-ALHGDETEGTLITNLKRGVVSLLQLQPHASTI------------------------VEEDASGSCQVTYTVSNHS------------------------IVKTKDLLSCTKPK--MGYASPNKMFG----------IQWQPSSRSLYVVK----DSLLQS-VLAEESHMLSLVL-RSTTG-VKISSRQELKL----------------VSS---------------------------…
Smed_Mttp NKDDIS------FNYEFDYQTNVETKNSS-----------GDYVSVISYVGKIETSAY------LLTDKQELLLLKFNVYG-----------------------------------------TGRFLNETNSITSIVVR-KVGLVE-KIIVGESVPTGMLNLLKGIVNLMNVDEMRENK------------------------IEHDISGECFVKYETINDN-------------------------MFRKEKSHCNTSF--VLSSTENKIDS--------FSLYKESEINIYYAYNN---DGALIS-IKSVETHSLEPVL-FHNLI-QDYKSETTITF----------------KKL-------------------------------…
C_el_MTP MNENTVRLLKVDYWFRTESMIYDDIDNKE-------------KDPSTVIAGNFSFETLHHDV--EGGMLGRFTLTQCNTDNCGNPS-----------------------------------------------PIYIAFRQGGNNAEHILKASDESDATWNFLYAIVNTIYTPAEYGEG---------------------DEQTVDTIYGRCFVNFGRPEDK-------------------------RFRRIIEKCDLGY--GTNFTKFEGIE-----------SVQYDQDVWYTQNTKV-DADIIM-VDAIEMLAFKSPL-HEKYG-FTLESRTHVEI----------------TNR----------------TRVFVT----------…

## Sheet: S6c. Lipoprotein receptor homol
Organism	Protein Name	Protein Abbreviation	NCBI Accession or Transcript ID
Homo sapiens	Low-density lipoprotein receptor isoform 1 precursor	LDLR	NP_000518.1
	Very low-density lipoprotein receptor isoform a precursor	VLDLR	NP_003374.3
Gallus gallus	Low-density lipoprotein receptor precursor	LDLR	NP_989783.1
Drosophila melanogaster	Lipophorin receptor 1, isoform D	LpR1	NP_001097932.1
	Lipophorin receptor 2, isoform A	LpR2	NP_733118.3
Schmidtea mediterranea	Low-density lipoprotein receptor 1	Ldlr-1	dd_Smed_v6_9829_0_1
	Low-density lipoprotein receptor 2	Ldlr-2	dd_Smed_v6_5596_0_1
	Very low-density lipoprotein receptor 1	Vldlr-1	dd_Smed_v6_1510_0_1

## Sheet: S6d. Primers and EST clones
Gene/transcript	dd_Smed_v6 ID	EST ID	EST NCBI Accession	Primer 1	Primer 2	Cloning Vector	Reference	EST/transcript sequence/Twist clone insert sequence (dd_Smed_v6_332 and dd_Smed_v6_561)
nkx2.2	dd_Smed_v6_2716_0_1	PL08007A2A07	HO006534.1	n/a	n/a	pBluescript II SK+	Forsthoefel et al., Dev. Cell, 2012	CAGAAACCCAAGACAACCCGAACCAGAAAGACACAAGTTCTGTGGAAAATAATGACAACGACAATTCATCTTCGGGTGATGTTGGTAAAAAACGAAAACGACGAGTGTTATTTAGTAAAAAACAAATTCTGGAACTCGAGCGGCACTTTCGACAGAAGAAATATCTCTCAGCACCGGAACGGGAACATTTAGCAAATCTAATTGGTTTATCGCCAACCCAGGTGAAAATCTGGTTCCAGAATCACCGATACAAAATGAAACGAGCCCACCATGAAAAGTCTTTGGAAATGGGAAATTTAGCGGTGAATCGTCGAATTAGTCAAACAATGTTCAATGACTCCAAATCACATATGCCTTCAAATTTTGATTTGGGAATGAATAATTCTTTCTATAATTCCA…
apob-1	dd_Smed_v6_636_0_1	PL06004B2E09	DN309490.1	n/a	n/a	pBluescript II SK+	this study	ATAATTTCGATTCCTTGAGAAAACTTCTACCTCCATTTTCAAAAACTGCTTGGGTATTGGATGGAAATTCAATTTTAACCTTTGATGGTAATGCAATAAAAATTGGATCAGGACAGTGCTCATATTTGTTGGCTCGGGACTTCAAAAAAGGCAGTTTTAGTTTAGTCATGAATGTTGATTCAAAAAATAATAAAATTGAATACGAATTATCATATATCAATAAAATAGTTATCCGAAACGATGGAAGGGTTTCGGTAGACGGGAAAATCGTAAATATTCTTCCCGCGGTTTTTAAAGACGAAAAAAGAAATTTTGCCATTTATCGAAATGATGATTTGGTAAAAATAAAAACATCTGAAGGAATAGTCATTAAATACTTTAATGAATTTAAAAGTTTGA…
apob-2	dd_Smed_v6_194_0_1	PL08004B1B10	HO005832.1	n/a	n/a	pBluescript II SK+	this study	TAGGATCAAGCCAAGAAATGATCACATCCTTGAAAACTCTCAAATCCAGCAATGGGAAATTTAAGGACTTTACTGGAGCGATTACAACAGCCGCGAACTATCCATTCCGAGAGCACGCATCGAGACATTTGATCATCATTTCATGCACCAGCACTAAAGAATATCCAAATGTATTACATAATCTGGTAGATAAATTGACAAAGAAAGCGATCCAAGTCAGTTTGTTGACAGACTTTTCCTTCAAACTCAAAGACTCAAACAAGCAGTCCATCATATTTGGAGTTGATTCACAAAATACCTACACTGCATTGTCCAGAAATGGCGATAAAAATTTCACATCTCGACCAGAAAGTGATTTCTTGTATCAATTGACAATGAAAATGAAAGGAGTCGTATTTG…
ldlr-1	dd_Smed_v6_9829_0_1	n/a	n/a	AGGTCGATTGTCGTTCATCC	ATTGACTCGGCTTTGTTTCG	pJC53.2	this study	ATTAAATGTCCAAATAGTTTTCACAGCTTTAAATGCATCAATTAAATTAAATATTCTTTTAAAAATCAAGGTTAATCGTGCGATTTGTCGCCAAACCATAAAACTATGAAATATTTGTTGATAAGTTGTCTTGTAATTTCGATTGTTTGTGTCGTGTCAAGTCAATATTATAAACGATGCAGAAGATTTCAATTTCTTTGCCAGAATGGAAAGTGTATTCCAGAAACACTGCATTGTGATGGACATGATAATTGTGGAGACAATTCCGATGAGATCTGCGATCATCGTGAAACATTTACTTGCAGTGACTCCAATATCATTCTGAAAACTGAGCTGTGTGATGGCAAAGCCGATTGTGACAATGATGAAGACCCTAAAATTTGCGTACAAAATAAATGT…
ldlr-2	dd_Smed_v6_5596_0_1	PL04021A1C10	DN300973.1	n/a	n/a	pBluescript II SK+	this study	GTCGGATGTCACATGTCACGCNTTGTCTGAAGAATAGGATGCACGGNTTGTTCTCATATCTGTTTACCTTTTCCATCGAATTCTATCAATCCAAAAGAAGGGCCCAAATACAAATGTTTATGTCCAAAGGATTCAAAGTTGCAAGGTGATAAGTTAACGTGCCATTTTGCGAATCAAGATCGGCAACAGAAAATTACCTCAATTCATTCAAAACGTCTGAAAATAATTTTGGGAGTATCTATAAGCCTTTTATTCATTCTTTGCCTGTCGTTGACAATTATCTGTGTTTATGCGTGTCGACATAGGAATTGGGCCAATTCCAATAAATGCTTCAATAGAAGAGCTTTTAACCATCCAATAGTTACTGGGGATTTGATGTTTATATTCAAATGTAATAGC…
vldlr-1	dd_Smed_v6_1510_0_1	PL05007B1H03	DN305115.1	n/a	n/a	pBluescript II SK+	this study	TCGCATTTTTTTTTTTTTTTTTTGAAAAAATACATATTTTTTATTTCAAACACATTATTAAATAACACAAAAGATGATACATGAAAATTGTCAAATGAAATTTATATTGTATACTCAAAAACACTAATTTCCAATAATGAAACATGGTAACAAAGTTAACCAAAGTCGAAAATCTTTGTAGCAATAAAACCGTTACTGGGAAAACCTATTCGCTGTTGTTAATTATAGGGACAGTATCTGATATTATTGTATTATCATTATGAAGGCTGTTTTGATCCTCATAGAACTGTACAGAGTCATAGACAAAAACTCTGTTACTTTCAGGTTGCTTTGTGATTCGAGTTCTTGAAAATCGATATTTAAATAAAACTATACATACGAAACCCAATATAATAACTG…
notum	dd_Smed_v6_24180_0_1	n/a	n/a	gift of R. Roberts-Galbraith, nucleotides 695-1080 (dd_Smed_v6_24180)	gift of R. Roberts-Galbraith, nucleotides 695-1080 (dd_Smed_v6_24180)	pJC53.2	Petersen and Reddien, Science, 2011	TATATATATATATACACGTATATATAAATACATATAAATATCGACGATCACATAACTAACCAAAGTTAAATCTAAAATTTCTGAGGATCGAAAAAATTGAAAACTATTCTTCAAATATTTGGTTTTTATTCCAGGATCAAAAAATGAAATCATATCTGATATTGAATACTCTTCTATTGAGCCTATTGAAGATCAATGGATTTTCCAAATCGTCTTGGTTCAGTTCAAAGACTTCGTTGATTTTCGATCGAATCAACAAATTGAATGATCCGCAATCCAGTAATTCAATTCACAGTAGAAAATATCAGTATTTTCAGTTGAAAAAATTTCCAAATTCTACAAACGTTCGCTGCAATGACGGAAGCATTCCAGGTTATTACACCCGCCCATCGACAACAA…
wnt11-2	dd_Smed_v6_16209_0_1	n/a	n/a	gift of R. Roberts-Galbraith, nucleotides 728-1223 (dd_Smed_v6_16209)	gift of R. Roberts-Galbraith, nucleotides 728-1223 (dd_Smed_v6_16209)	pJC53.2	Adell et al., Development, 2009	CACTAGCCGTGGTCATTAATTTGCAGGCTTCGACCAATTATTCATGCGAGTTTCTGTTTGGATTTCTGTGGCGAATTTCTCGCTCACTCTAACTGGCTAGTAGTTGTATTTACAGTTCTCTACCTGTGCGCGATTACTGGCCCACTTGTCTCTACAAACCATTGCAATAAAATTGTCCACATTTTTCAGGCTGATATTTACCTTAACGATAGTCTTAATAGCAGGTTGATCTTTTGCATCCTCTCATATATAATCGAGTAATAATTCTTTGGTTCCCATTATCTTATTTCATCAGGAAATGATTACCTTCAATTTGATTTTGAATTCTATGATACATTTTTGCAAACTTTCAAGGATTTGGATATATTTTGTCATTATTCTCTCATTTCTGATGGACGA…
ChAT	dd_Smed_v6_6208_0_1	n/a	n/a	GCCGAGAGACCGAGTGAAAA	AAGTCGGTACCTGGCTTGTG	pJC53.2	Nishimura et al., Neuroscience, 2010	AGTTATGTTAATACTTTTTATATCACAAATATTTTTAAATGTATATTTACGTTTTATATTTCCTTTACCTAAAACCTCAACTTGACTTATATTTTATTATTTCAAATACTCCTTTAGTATGAGAACTTTTACCTTTGTTGTACATCATCCCAATTTACCCATAATTTGTAAAAGTAGTATTTTACCCTTTGTTGTATTATCCAACGTTACCATTGTATTTATATTACCACTTTATTGTAATTTATCCTTATAGTAAATGTTCTCTGTTGTATATTCCTATAATAAAACTCATCCTTTATCCTATGTTGTTTTGATCCAAGATGTCACAATTTTTTCTTTGTTGTATATTCCTTTGATTTATTTAGTGAATCCAGTTTTGTTGGAAATTACCGATGATTT…
laminin	dd_Smed_v6_8356_0_1	PL030015A20A02	DN293829.1	n/a	n/a	pBluescript II SK+	Cebriá and Newmark, Development, 2007	GCCTTTCTATAATAATGATGCGTGGTATCCACAGATGTGCATCAGGTGCTACTGTTCCAATCTAACAGACGAATGTTCAAGTGCTACGGGATATGCCACAAATCCTGTATTAATTGAAAGCAGCATAAAGCCGTCCGATGCTGCTATCGTTAACTTTAAAACTAAAGAATATTATAAGCCAGCTAGAGAAATTACATTTGCTAATAAAGCAGCAATGAAATATTTCATTAATGAAACGTATTATAAAAAATTGGTACCTAATCCGGATTATTATTTTGGGGGTGCTTTCAATATGGCGGGATCATGGTTGACAAGATATGGATACCCTTTGACCTATAAATTGATTTTGTCTGGTGAAAATTCAGATTACCTCCCCGGTCCCTTGGTCGTGATAAAGGG…
cathepsin La/ctsla	dd_Smed_v6_267_0_1	PL06020B2D09	DN315369.1	n/a	n/a	pBluescript II SK+	Forsthoefel et al., eLife, 2020	CCGTTGCTGTCGATCCGTTTTCCTTGTGGCTATTCAAGCTAGACGTCCGACCTTCTCACTCAACAGCGAGTTGAATAAAGATTGGGAACTATACAAGACTCAGTTCAAAAGACAGTACGAACCCCTCACTGAAATCACGAGAAGAATCATCTGGGAACAAAACCTTGAATACATTCGTCAACATAACCTCGAGTATGATCTGGGAAAACATACTTACTACTTGGGATTGAATGAATACGCTGATCTAACTAATGAAGAATTTAAAGCCAAATTTTTAGGAAAAATATTGACTAGATCATCAAGAAAAGGATCTCAATTTATGGCTCCAGAAAATATGGGAGCTTTGCCTACGACTGTGGACTGGAGAACTAAAGGATATGTAACTCCAGTTAAAAATCA…
piwi-1	dd_Smed_v6_659_0_1	PL06008A2C06	DN310755.1	n/a	n/a	pBluescript II SK+	Reddien et al., Science, 2005	TGATGATAAAGTTTACGCAAAAGTAAAGAATTTTACAATGTCTACAGGTCTATTGACTCAGTGTGTGACGCAGAGAAACGGAAGTAATAGAGATGATCGACGTCGTAAAACGGTTGCAGATAAATCAGTTATGCAAATGTTTTCTAAATTAGGATATGACCCATGGGGTATTAATCTTAAAATGGCACCGACTATGATTGTAGGATTGGATACTTTTCATAGTAAAACCGGTAAAAGATCTGTTCAAGCATCCGTATTTTCAATTAGTGCCAAATTTTCTCAGTATATCAGTTTTGTCAATTCATCTAAAGGTAAAAATGAATTTCACGAAAATTTGGGCAAAAACTTCCTAACGGCCCTTACAACATTCCAAAACAAATTTAACACTATGCCTCTTCG…
tgs-1	dd_Smed_v6_10988_0_1	n/a	n/a	CTTTCGAGTTGCGGTGCATC	TGGGACTGACGGCTTTTTGA	pJC53.2	Zeng et al., Cell, 2018	TGCTGACCAATCGGCATCATTAGATAATCGAATATTTTAGGTGTGCAACCATCAGGCCGAAACAACGGAATCATATATAATAACGAAGCTTATAATAATTTTTGATATAGTTTTAAATTGTTTCAAATCAATAATATGGAACAAATATATTTCAATGATTTTCTTTCGAGTTGCGGTGCATCTTCAACGCCAATAATGAAAATTCATAGACAAAATCTGGGTGTTGATAAAGATAATAATATTCCATTGACAAATAAAGAACTTGTGATTCAATTATTGGAAGCAAAGGAAGAATGGCCTATGGCATTTAGTAGAGTGACACAAAACCGACTTAATGAATTGAAATTGGGTTTGGATGAAGATTTTTTACTGAAACAACACGAACAACGCAAGCCAAGA…
slc22a6	dd_Smed_v6_1159_0_1	PL04012A1G11	DN298247.1	n/a	n/a	pBluescript II SK+	Forsthoefel et al., eLife, 2020	ATTTTTCATTTTTGTGAGATAGCTAGTTTATAAATCGTATTAAAAAAAACGTAAAGTCCACCGAATTTTATCAATTTGACGTTGAACGCAGATGTAAATTCACAATCATTGACATCATGATAAAAGGTTGATTCACAACGAAAGCCATTTTATCGAGCAAACTGGCCATTCACAGTGAATCAAGTTAATTACATTCAAATTTGAGCATTCATAAAAACGGTGAAATAAAACTCAAAATCACTTTGTTAAAACAAATGTCGGAAAAAATTTATCAATTAGTCGGGGGGAATTCCTATTTTCAATATTTTATATTGATGTTCATATTCATTTCCCAATTCAATACGGCAATAAATATTTTGATGCCAATTTTCATCAACAACTATCAGGATGTCTATTGCG…
npc2	dd_Smed_v6_73_0_1	PL030001B20C07	DN289724.1	n/a	n/a	pBluescript II SK+	Forsthoefel et al., eLife, 2020	CATGATTGTCATTGTATTTGCAGTTTTTACAATTTTCAATACCATTTCAGCAGCTCCAACAGTTTATTTGGATTGCGGTTCAAAAGGTGGAAAGGTCGAATCCGTTGACATTACGCCATGTAATGAGCAGCCGTGCCAATTGAAAAAAGGAACTACGCCTCAATTGACTATTAAATACAAAGCATTAGAAGATACAAAATCTGGTACGGTTTCAGTTCATGGAAAAATCGGTCCGATTTTTGTCCCATTCCCTCTACCAGATAGTGATCTTTGCAAATTTAGTTCTCCGGCTTGTCCCATCACAACGGGAGAAGAAGTCACCTACTCCAATTCAATAACGGTTTTGTCAAGTTATCCAGCAATTCGATTGACCGTTAAATGGGAACTTGTGGATGACCA…
prog-1*	dd_Smed_v6_332_0_1	n/a	n/a	* clone starts at nucleotide 1	* clone stops at nucleotide 944	pJC53.2*	Eisenhoffer et al., Cell Stem Cell, 2008	CAAAATGTAGTCTTTTTATGAGTCGTACTTTTGAAATAAATCCAAGGCAGACCAAAACCACAGACAATGAGTCAGTTGAGAAAGAGATTACATGAAAAGGTTTTCATTGTCATGGACTGATGGCCATGAATGGTTGACATTGATAGATAACTGGACATATTCATGTAAATTATACACCATGAAATCATGTCCATACAGCTCACATTTCATTCAATATAAATGCAATATTTTGTCATGAATGTTTAATTGAAAAATATGAAAGTTTTAATTATATTTCTATTTGTGATTGCGTTCGCGTATATTGAATGCCGTCCTCAACATCTATTGGGGTTCATGAGGAAAGAAAAGTCCAAGCTAGAAAAAGACTCAGCAGATGACGTGAAACAAGGAAAAGATTCG…
	* indicate clones were synthesized by Twist Bioscience and were cloned into a custom version of pJC53.2. Details available upon request.

## Sheet: S6e. qPCR primers
Gene/transcript	dd_Smed_v6 ID	forward primer	reverse primer
apob-1	dd_Smed_v6_636_0_1	ggtaactcagatgtcgtgggta	gctgaacaagcatcagaagg
apob-2	dd_Smed_v6_194_0_1	tcagtctgagagcaacacca	gtgcagttgtaatcgcaatc
ef-2	dd_Smed_v6_186_0_1	atgatgtcacgttgcatgcc	aaacgggctccaataagcac
gapdh	dd_Smed_v6_78_0_1	tcaactggtgcagcaaaagc	agccggtttgcttagcttac
