# Supplementary material for: Intestine-enriched apolipoprotein b orthologs are required for stem cell progeny differentiation and regeneration in planarians
Source: Nat Commun. 2022 Jul 1;13:3803. doi: 10.1038/s41467-022-31385-2 (PMC9249923; doi:10.1038/s41467-022-31385-2)
Supplement: Supplementary file 10 — Supplementary Data 7 [file 41467_2022_31385_MOESM10_ESM.xlsx]

## Sheet: Legend
Supplementary Data 7. RNA-Seq Data from NCBI GEO GSE 107874 mapped to the dd_Smed_v6 transcriptome. (a) Expression data for X1, X2, and Xins subpopulations. (b) Expression data for PIWI-high, PIWI-low, and PIWI-negative subpopulations. (c) Expression data for small tissue fragments from animals at 0-14 days of regeneration. (d) Expression data from whole planarians 24 hours afterlethal X-irradiat…

## Sheet: S7a. Zeng_2018_X1_X2_Xins
geneID	length	logFC_X1_vs_Xins	logCPM_X1_vs_Xins	FDR_X1_vs_Xins	logFC_X2_vs_Xins	logCPM_X2_vs_Xins	FDR_X2_vs_Xins	logFC_X1_vs_X2	logCPM_X1_vs_X2	FDR_X1_vs_X2	logFC_X2_vs_X1	logCPM_X2_vs_X1	FDR_X2_vs_X1	uniprot_acc_human	uniprot_id_human	uniprot_desc_human	eval_human	length_human	pct_ident_human	uniprot_acc_mouse	uniprot_id_mouse	uniprot_desc_mouse	eval_mouse	length_mouse	pct_ident_mouse	uniprot_acc_zfish	uniprot_id_zfish	uniprot_desc_zfish	eval_zfish	length_zfish	pct_ident_zfish	uniprot_acc_fly	uniprot_id_fly	uniprot_desc_fly	eval_fly	length_fly	pct_ident_fly	uniprot_acc_worm	uniprot_id_worm	uniprot_desc_worm	eval_worm	length_worm	pct_ident_worm	uniprot_acc_all5best	uniprot_id_all5best	uniprot_desc_all5best	eval_all5best	length_all5best	pct_ident_all5best
dd_Smed_v6_65483_0_1	350	7.33781	0.0406007	1.41197e-20	5.04603	0.0406007	3.78657e-08	2.29178	0.0406007	1.10266e-05	-2.29178	0.0406007	1.10266e-05	NA	NA	NA	NA	NA	NA	NA	NA	NA	NA	NA	NA	NA	NA	NA	NA	NA	NA	NA	NA	NA	NA	NA	NA	NA	NA	NA	NA	NA	NA	NA	NA	NA	NA	NA	NA
dd_Smed_v6_63317_0_1	860	5.91546	0.0318268	3.50215e-16	2.05785	0.0318268	0.0253403	3.85761	0.0318268	9.98504e-10	-3.85761	0.0318268	9.98504e-10	Q9ULM2	ZNF490	Zinc finger protein 490	0.00028	111	28.829	Q8CJ78	Znf628	Zinc finger protein 628	6.49e-05	54	37.037	A7MBU3	zgc:171673	Zgc:171673 protein	0.000227	174	29.31	Q9VRV6	Dmel\CG7386	CG7386	6.27e-05	51	39.216	Q95PV6	syd-9	Uncharacterized protein	4.78e-05	51	41.176	Q8CJ78	Znf628	Zinc finger protein 628	0.000261	54	37.037
dd_Smed_v6_32447_0_1	377	5.71492	1.68452	4.40869e-36	0.376975	1.68452	0.591388	5.33795	1.68452	1.98074e-31	-5.33795	1.68452	1.98074e-31	NA	NA	NA	NA	NA	NA	NA	NA	NA	NA	NA	NA	NA	NA	NA	NA	NA	NA	NA	NA	NA	NA	NA	NA	NA	NA	NA	NA	NA	NA	NA	NA	NA	NA	NA	NA
dd_Smed_v6_70214_0_1	512	5.69606	-0.538471	6.43322e-13	1.67008	-0.538471	0.123127	4.02599	-0.538471	1.78937e-08	-4.02599	-0.538471	1.78937e-08	Q13200	PSMD2	26S proteasome non-ATPase regulatory subunit 2	9.62e-53	145	58.621	Q8VDM4	Psmd2	26S proteasome non-ATPase regulatory subunit 2	8.11e-53	145	58.621	NA	NA	NA	NA	NA	NA	Q9VW54	Rpn1	26S proteasome regulatory complex subunit p97	4.68e-49	145	55.862	Q9GZH5	rpn-1	Proteasome Regulatory Particle, Non-ATPase-like	1.71e-48	145	55.862	Q8VDM4	Psmd2	26S proteasome non-ATPase regulatory subunit 2	3.26e-52	145	58.621
dd_Smed_v6_58934_0_1	475	5.4751	0.101892	2.41649e-08	0.103542	0.101892	0.938463	5.37156	0.101892	1.15706e-07	-5.37156	0.101892	1.15706e-07	P10599	TXN	Thioredoxin	3.12e-20	100	36	P10639	Txn	Thioredoxin	2.97e-19	82	35.366	Q7ZUI4	zgc:56493	Thioredoxin	3.75e-17	83	37.349	Q7KMR7	Txl	Thioredoxin-like protein TXL	3.67e-21	104	39.423	Q9N357	CELE_Y55F3AR.2	Uncharacterized protein	4.57e-24	105	43.81	Q9N357	CELE_Y55F3AR.2	Uncharacterized protein	5.39e-23	105	43.81
dd_Smed_v6_22154_0_1	368	5.45931	0.56539	1.71765e-21	2.12973	0.56539	0.00206092	3.32958	0.56539	2.00142e-11	-3.32958	0.56539	2.00142e-11	NA	NA	NA	NA	NA	NA	NA	NA	NA	NA	NA	NA	NA	NA	NA	NA	NA	NA	NA	NA	NA	NA	NA	NA	NA	NA	NA	NA	NA	NA	NA	NA	NA	NA	NA	NA
dd_Smed_v6_23492_0_1	1152	5.42743	3.80469	1.27242e-73	0.584201	3.80469	0.094181	4.84323	3.80469	1.68683e-61	-4.84323	3.80469	1.68683e-61	P62136	PPP1CA	Serine/threonine-protein phosphatase PP1-alpha catalytic subunit	7.27e-144	300	64.667	P62137	Ppp1ca	Serine/threonine-protein phosphatase PP1-alpha catalytic subunit	2.62e-144	300	65	Q7ZVR3	ppp1cab	Serine/threonine-protein phosphatase	5.78e-143	300	64	P12982	Pp1-87B	Serine/threonine-protein phosphatase alpha-2 isoform	2.79e-141	300	63	P48727	gsp-2	Serine/threonine-protein phosphatase PP1-beta	1.57e-143	300	65	P62137	Ppp1ca	Serine/threonine-protein phosphatase PP1-alpha catalytic subunit	1.06e-143	300	65
dd_Smed_v6_17938_0_1	915	5.40212	4.08005	6.68353e-65	2.49507	4.08005	8.02265e-16	2.90705	4.08005	1.33975e-25	-2.90705	4.08005	1.33975e-25	NA	NA	NA	NA	NA	NA	NA	NA	NA	NA	NA	NA	NA	NA	NA	NA	NA	NA	Q7K1I4	Tsp42Ea	Tetraspanin	0.000107	58	37.931	NA	NA	NA	NA	NA	NA	Q7K1I4	Tsp42Ea	Tetraspanin	0.000487	58	37.931
dd_Smed_v6_75967_0_1	713	5.34229	0.276821	1.03961e-19	2.20953	0.276821	0.00199051	3.13276	0.276821	5.4445e-10	-3.13276	0.276821	5.4445e-10	NA	NA	NA	NA	NA	NA	NA	NA	NA	NA	NA	NA	NA	NA	NA	NA	NA	NA	NA	NA	NA	NA	NA	NA	NA	NA	NA	NA	NA	NA	NA	NA	NA	NA	NA	NA
dd_Smed_v6_11221_0_1	597	5.31086	5.72155	7.3997e-141	0.166561	5.72155	0.486024	5.1443	5.72155	7.44021e-132	-5.1443	5.72155	7.44021e-132	NA	NA	NA	NA	NA	NA	NA	NA	NA	NA	NA	NA	NA	NA	NA	NA	NA	NA	NA	NA	NA	NA	NA	NA	NA	NA	NA	NA	NA	NA	NA	NA	NA	NA	NA	NA
dd_Smed_v6_10217_0_1	1997	5.30043	7.26675	3.17741e-166	1.01265	7.26675	1.20808e-08	4.28778	7.26675	2.7753e-120	-4.28778	7.26675	2.7753e-120	O75717	WDHD1	WD repeat and HMG-box DNA-binding protein 1	3.01e-15	470	25.532	P59328	Wdhd1	WD repeat and HMG-box DNA-binding protein 1	3.59e-14	219	31.507	A0A0R4J7S6	wdhd1	WD repeat and HMG-box DNA-binding protein 1	1.64e-16	339	28.614	Q95R77	Ctf4	SD03057p	6.08e-05	211	23.223	Q19520	CELE_F17C11.10	Uncharacterized protein	5.98e-12	358	22.346	A0A0R4J7S6	wdhd1	WD repeat and HMG-box DNA-binding protein 1	7.48e-16	339	28.614
dd_Smed_v6_21373_0_1	638	5.29027	2.58414	2.60897e-50	0.120773	2.58414	0.82188	5.1695	2.58414	4.06044e-46	-5.1695	2.58414	4.06044e-46	NA	NA	NA	NA	NA	NA	NA	NA	NA	NA	NA	NA	NA	NA	NA	NA	NA	NA	NA	NA	NA	NA	NA	NA	NA	NA	NA	NA	NA	NA	NA	NA	NA	NA	NA	NA
dd_Smed_v6_13504_0_1	561	5.28455	4.53519	9.19863e-70	0.0475363	4.53519	0.899035	5.23701	4.53519	5.48155e-67	-5.23701	4.53519	5.48155e-67	O43439	CBFA2T2	Protein CBFA2T2	9.66e-07	60	36.667	Q9Z1T5	Deaf1	Deformed epidermal autoregulatory factor 1 homolog	4.32e-06	53	39.623	F1QTJ1	cbfa2t3	Uncharacterized protein	4.09e-06	52	38.462	Q24037	nvy	Nervy	1.62e-05	40	42.5	G5EBV0	egl-9	Hypoxia-inducible factor prolyl hydroxylase	4.73e-05	43	37.209	O43439	CBFA2T2	Protein CBFA2T2	4.27e-06	60	36.667
dd_Smed_v6_3517_0_1	748	5.23681	9.16689	9.00358e-143	0.906176	9.16689	8.72722e-07	4.33063	9.16689	2.11406e-106	-4.33063	9.16689	2.11406e-106	P32119	PRDX2	Peroxiredoxin-2	1.15e-87	187	61.497	Q61171	Prdx2	Peroxiredoxin-2	9.27e-87	196	58.673	NA	NA	NA	NA	NA	NA	Q9V3P0	Jafrac1	Peroxiredoxin 1	3.62e-82	184	58.696	H2KZL7	prdx-2	PeRoxireDoXin	1.1e-86	192	61.458	P32119	PRDX2	Peroxiredoxin-2	5.1e-87	187	61.497
dd_Smed_v6_2787_0_1	578	5.21867	8.8213	3.34819e-134	0.0834705	8.8213	0.703961	5.1352	8.8213	3.08849e-130	-5.1352	8.8213	3.08849e-130	Q9BTM1	H2AFJ	Histone H2A.J	2.37e-56	111	74.775	Q64522	Hist2h2ab	Histone H2A type 2-B	3.36e-56	122	70.492	Q5XJK2	zgc:101846	Histone H2A	3.41e-57	120	70	Q4AB57	His2A:CG33859	Histone H2A	4.05e-53	107	71.028	Q27485	his-35	Histone H2A	1.81e-53	113	69.027	Q5XJK2	zgc:101846	Histone H2A	1.55e-56	120	70
dd_Smed_v6_63600_0_1	342	5.21302	-0.864175	1.31944e-14	2.21597	-0.864175	0.0171827	2.99705	-0.864175	1.3572e-07	-2.99705	-0.864175	1.3572e-07	NA	NA	NA	NA	NA	NA	NA	NA	NA	NA	NA	NA	NA	NA	NA	NA	NA	NA	NA	NA	NA	NA	NA	NA	NA	NA	NA	NA	NA	NA	NA	NA	NA	NA	NA	NA
dd_Smed_v6_26630_0_1	935	5.19182	2.52849	1.7972e-36	0.541773	2.52849	0.281685	4.65004	2.52849	2.11592e-30	-4.65004	2.52849	2.11592e-30	Q9NWH7	SPATA6	Spermatogenesis-associated protein 6	2.38e-08	135	26.667	Q3U6K5	Spata6	Spermatogenesis-associated protein 6	6.45e-10	135	28.148	F1QWX7	spata6l	Spermatogenesis-associated 6-like	1.22e-16	154	34.416	NA	NA	NA	NA	NA	NA	NA	NA	NA	NA	NA	NA	F1QWX7	spata6l	Spermatogenesis-associated 6-like	5.56e-16	154	34.416
dd_Smed_v6_42494_0_1	238	5.17488	0.445152	2.92745e-20	3.01041	0.445152	1.43945e-06	2.16446	0.445152	2.11841e-06	-2.16446	0.445152	2.11841e-06	NA	NA	NA	NA	NA	NA	NA	NA	NA	NA	NA	NA	NA	NA	NA	NA	NA	NA	NA	NA	NA	NA	NA	NA	NA	NA	NA	NA	NA	NA	NA	NA	NA	NA	NA	NA
dd_Smed_v6_20717_0_1	1159	5.08478	0.688621	1.24604e-16	2.2096	0.688621	0.00110184	2.87518	0.688621	1.0448e-07	-2.87518	0.688621	1.0448e-07	P40925	MDH1	Malate dehydrogenase, cytoplasmic	1.37e-141	310	66.129	P14152	Mdh1	Malate dehydrogenase, cytoplasmic	1.52e-139	310	65.484	Q801E6	mdh1aa	Malate dehydrogenase	7.68e-142	310	64.194	Q8MQS7	Mdh1	Malate dehydrogenase	4.51e-131	309	62.136	Q9UAV5	mdh-1	Malate dehydrogenase	7.9e-122	310	60	Q801E6	mdh1aa	Malate dehydrogenase	3.49e-141	310	64.194
dd_Smed_v6_15022_0_1	1798	5.08111	5.95365	3.96234e-168	0.339119	5.95365	0.0844419	4.74199	5.95365	1.35878e-149	-4.74199	5.95365	1.35878e-149	Q13416	ORC2	Origin recognition complex subunit 2	1.1e-15	133	36.842	Q60862	Orc2	Origin recognition complex subunit 2	1.33e-15	133	36.09	NA	NA	NA	NA	NA	NA	Q24168	Orc2	Origin recognition complex subunit 2	4.26e-17	137	35.036	Q21037	orc-2	Origin recognition complex subunit 2	2.48e-05	148	26.351	Q24168	Orc2	Origin recognition complex subunit 2	1.93e-16	137	35.036
dd_Smed_v6_2614_0_1	540	5.06836	8.73316	1.79311e-169	0.652973	8.73316	9.47322e-05	4.41539	8.73316	1.08462e-136	-4.41539	8.73316	1.08462e-136	P0C0S5	H2AFZ	Histone H2A.Z	9.11e-71	124	84.677	P0C0S6	H2afz	Histone H2A.Z	1e-70	124	84.677	Q71PD7	h2afv	Histone H2A.V	5.34e-70	124	83.065	P08985	His2Av	Histone H2A.v	2.04e-70	128	82.031	Q27511	htz-1	Histone H2A.V	1.88e-64	124	79.032	P0C0S6	H2afz	Histone H2A.Z	4.03e-70	124	84.677
dd_Smed_v6_29200_0_1	848	5.0676	3.38125	7.03322e-66	0.481369	3.38125	0.181557	4.58623	3.38125	1.37659e-55	-4.58623	3.38125	1.37659e-55	NA	NA	NA	NA	NA	NA	NA	NA	NA	NA	NA	NA	Q6NYX1	zgc:77287	Zgc:77287	6.03e-05	90	27.778	NA	NA	NA	NA	NA	NA	NA	NA	NA	NA	NA	NA	Q6NYX1	zgc:77287	Zgc:77287	0.000274	90	27.778
dd_Smed_v6_23589_0_1	939	5.04938	3.49907	2.42147e-48	0.518102	3.49907	0.184956	4.53127	3.49907	1.92641e-40	-4.53127	3.49907	1.92641e-40	Q9BRT9	GINS4	DNA replication complex GINS protein SLD5	9.54e-18	210	29.524	Q99LZ3	Gins4	DNA replication complex GINS protein SLD5	7.85e-18	210	30	F1QJF7	gins4	DNA replication complex GINS protein SLD5	4.33e-14	211	26.54	Q9VBI1	Sld5	DNA replication complex GINS protein SLD5	3.6e-07	210	24.286	Q9U2W9	sld-5	DNA replication complex GINS protein SLD5	1.02e-10	91	35.165	Q99LZ3	Gins4	DNA replication complex GINS protein SLD5	3.16e-17	210	30
dd_Smed_v6_48433_0_1	541	5.03459	0.546335	2.01213e-15	1.36864	0.546335	0.0692262	3.66595	0.546335	6.05465e-10	-3.66595	0.546335	6.05465e-10	NA	NA	NA	NA	NA	NA	NA	NA	NA	NA	NA	NA	NA	NA	NA	NA	NA	NA	NA	NA	NA	NA	NA	NA	NA	NA	NA	NA	NA	NA	NA	NA	NA	NA	NA	NA
dd_Smed_v6_16222_0_1	962	5.00025	4.25575	1.77199e-63	2.26227	4.25575	5.13239e-15	2.73797	4.25575	5.87797e-25	-2.73797	4.25575	5.87797e-25	A8MZI9	RUNX1	Runt-related transcription factor 1	5.08e-29	129	44.961	Q64131	Runx3	Runt-related transcription factor 3	3.64e-28	128	46.875	Q596E6	runx2a	Runx2a splice form 4	5.68e-30	134	45.522	Q9W349	lz	Protein lozenge	2.09e-32	125	48.8	G5EFQ5	rnt-1	RNT-1	4.24e-22	119	42.017	Q9W349	lz	Protein lozenge	9.48e-32	125	48.8
dd_Smed_v6_18978_0_1	662	4.99036	3.12513	6.68353e-65	0.791963	3.12513	0.0229156	4.19839	3.12513	1.01541e-49	-4.19839	3.12513	1.01541e-49	P67870	CSNK2B	Casein kinase II subunit beta	2.51e-72	197	51.269	P67871	Csnk2b	Casein kinase II subunit beta	2.76e-72	197	51.269	Q91398	csnk2b	Casein kinase II subunit beta	2.55e-72	197	51.269	P08182	CkIIbeta	Casein kinase II subunit beta	2.3e-69	197	48.223	P28548	kin-10	Casein kinase II subunit beta	1.6e-70	197	48.731	P67871	Csnk2b	Casein kinase II subunit beta	1.11e-71	197	51.269
dd_Smed_v6_14752_0_1	1135	4.97222	4.83154	3.41624e-107	0.675928	4.83154	0.00494128	4.29629	4.83154	3.3569e-85	-4.29629	4.83154	3.3569e-85	NA	NA	NA	NA	NA	NA	NA	NA	NA	NA	NA	NA	NA	NA	NA	NA	NA	NA	NA	NA	NA	NA	NA	NA	NA	NA	NA	NA	NA	NA	NA	NA	NA	NA	NA	NA
dd_Smed_v6_13290_0_1	2723	4.96223	5.66135	8.43345e-156	0.746245	5.66135	9.00577e-05	4.21598	5.66135	5.10091e-121	-4.21598	5.66135	5.10091e-121	Q8TDG4	HELQ	Helicase POLQ-like	0	792	41.54	Q2VPA6	Helq	Helicase POLQ-like	0	791	42.857	F1Q4P2	helq	Helicase, POLQ-like	0	786	42.239	Q9VSE2	mus301	Mutagen-sensitive 301	1.67e-168	864	35.764	H2KY86	helq-1	HELicase Q homolog	6.97e-163	792	37.5	Q2VPA6	Helq	Helicase POLQ-like	0	791	42.857
dd_Smed_v6_15107_0_1	1176	4.94517	2.42605	9.43304e-38	-0.783843	2.42605	0.141389	5.72901	2.42605	1.3837e-41	-5.72901	2.42605	1.3837e-41	O75603	GCM2	Chorion-specific transcription factor GCMb	5.65e-52	189	46.561	P70348	Gcm1	Chorion-specific transcription factor GCMa	8.49e-52	175	49.714	Q5TLZ9	gcm2	Glial cells missing homolog 2 (Drosophila)	3.13e-51	156	51.923	Q27403	gcm	Transcription factor glial cells missing	4.51e-54	156	53.846	NA	NA	NA	NA	NA	NA	Q27403	gcm	Transcription factor glial cells missing	2.05e-53	156	53.846
dd_Smed_v6_7744_0_1	688	4.93883	6.6087	5.32753e-127	0.464117	6.6087	0.0221175	4.47471	6.6087	2.05798e-108	-4.47471	6.6087	2.05798e-108	NA	NA	NA	NA	NA	NA	NA	NA	NA	NA	NA	NA	NA	NA	NA	NA	NA	NA	NA	NA	NA	NA	NA	NA	NA	NA	NA	NA	NA	NA	NA	NA	NA	NA	NA	NA
dd_Smed_v6_15524_0_1	697	4.93325	1.38377	7.49621e-34	1.44204	1.38377	0.00396879	3.49122	1.38377	7.38783e-21	-3.49122	1.38377	7.38783e-21	Q9BX63	BRIP1	Fanconi anemia group J protein	1.84e-33	105	43.81	Q5SXJ3	Brip1	Fanconi anemia group J protein homolog	5.29e-35	105	43.81	F1R345	ddx11	ATP-dependent DNA helicase DDX11	1.59e-12	86	34.884	Q9W484	CG4078	Regulator of telomere elongation helicase 1 homolog	1.37e-29	83	49.398	O62217	dog-1	Deletions Of G-rich DNA	5.68e-34	107	38.318	Q5SXJ3	Brip1	Fanconi anemia group J protein homolog	1.96e-34	105	43.81
dd_Smed_v6_17403_0_1	430	4.87447	2.95115	2.9941e-45	0.288035	2.95115	0.507877	4.58644	2.95115	6.37451e-40	-4.58644	2.95115	6.37451e-40	NA	NA	NA	NA	NA	NA	NA	NA	NA	NA	NA	NA	NA	NA	NA	NA	NA	NA	NA	NA	NA	NA	NA	NA	NA	NA	NA	NA	NA	NA	NA	NA	NA	NA	NA	NA
dd_Smed_v6_64323_0_1	495	4.86928	1.12989	7.99867e-17	0.635863	1.12989	0.376291	4.23341	1.12989	2.00244e-13	-4.23341	1.12989	2.00244e-13	NA	NA	NA	NA	NA	NA	NA	NA	NA	NA	NA	NA	NA	NA	NA	NA	NA	NA	NA	NA	NA	NA	NA	NA	NA	NA	NA	NA	NA	NA	NA	NA	NA	NA	NA	NA
dd_Smed_v6_19710_0_1	579	4.85456	4.00874	7.21206e-77	2.13205	4.00874	3.9215e-16	2.72251	4.00874	1.52612e-31	-2.72251	4.00874	1.52612e-31	Q9P1V8	SAMD15	Sterile alpha motif domain-containing protein 15	1.89e-20	139	35.971	F6XZJ7	Samd15	Sterile alpha motif domain-containing protein 15	8.83e-22	107	44.86	Q08BI1	samd1a	Sterile alpha motif domain-containing 1a	1.98e-05	43	39.535	Q9VMJ2	CG13996-RA	RT07854p	1.45e-08	59	30.508	Q94071	T21H8.1	Liprin-beta	9.79e-05	73	28.767	F6XZJ7	Samd15	Sterile alpha motif domain-containing protein 15	3.55e-21	107	44.86
dd_Smed_v6_12390_0_1	307	4.82715	5.11863	7.69044e-95	1.1951	5.11863	1.94936e-07	3.63206	5.11863	6.3239e-61	-3.63206	5.11863	6.3239e-61	E9PNT5	RAD51	DNA repair protein RAD51 homolog 1	1.75e-32	86	58.14	Q08297	Rad51	DNA repair protein RAD51 homolog 1	1.19e-31	85	60	Q5TYR1	rad51	RAD51 recombinase	7.94e-27	76	56.579	Q27297	spn-A	DNA repair protein Rad51 homolog	4.34e-16	74	48.649	Q95Q25	rad-51	Uncharacterized protein	3.51e-12	71	47.887	E9PNT5	RAD51	DNA repair protein RAD51 homolog 1	7.75e-32	86	58.14
dd_Smed_v6_22739_0_1	805	4.82141	3.78174	3.35334e-64	0.393241	3.78174	0.235658	4.42817	3.78174	3.20281e-55	-4.42817	3.78174	3.20281e-55	Q96MN5	TCEANC2	Transcription elongation factor A N-terminal and central domain-containing protein 2	5.07e-06	126	26.984	Q8R2M0	Tceanc2	Transcription elongation factor A N-terminal and central domain-containing protein 2	3.07e-05	126	26.19	NA	NA	NA	NA	NA	NA	NA	NA	NA	NA	NA	NA	NA	NA	NA	NA	NA	NA	Q96MN5	TCEANC2	Transcription elongation factor A N-terminal and central domain-containing protein 2	2.24e-05	126	26.984
dd_Smed_v6_27851_0_1	403	4.81881	-0.169486	6.59974e-18	3.09869	-0.169486	1.31132e-06	1.72012	-0.169486	9.72437e-05	-1.72012	-0.169486	9.72437e-05	NA	NA	NA	NA	NA	NA	NA	NA	NA	NA	NA	NA	NA	NA	NA	NA	NA	NA	NA	NA	NA	NA	NA	NA	NA	NA	NA	NA	NA	NA	NA	NA	NA	NA	NA	NA
dd_Smed_v6_6668_0_1	509	4.81794	6.69661	2.77536e-132	0.040259	6.69661	0.858788	4.77768	6.69661	7.52192e-129	-4.77768	6.69661	7.52192e-129	P33552	CKS2	Cyclin-dependent kinases regulatory subunit 2	1.23e-34	79	67.089	P56390	Cks2	Cyclin-dependent kinases regulatory subunit 2	1.29e-34	79	67.089	Q6DEL8	cks1b	Cyclin-dependent kinases regulatory subunit	1.02e-33	72	72.222	Q24152	Cks30A	Cyclin-dependent kinases regulatory subunit	5.49e-35	72	70.833	Q17868	cks-1	Cyclin-dependent kinases regulatory subunit	2.29e-32	69	69.565	Q24152	Cks30A	Cyclin-dependent kinases regulatory subunit	2.49e-34	72	70.833
dd_Smed_v6_11494_0_1	1085	4.80748	5.74806	3.9995e-96	0.593176	5.74806	0.0100611	4.21431	5.74806	7.29819e-78	-4.21431	5.74806	7.29819e-78	Q9NVT9	ARMC1	Armadillo repeat-containing protein 1	2.78e-13	229	23.581	Q9D7A8	Armc1	Armadillo repeat-containing protein 1	1.23e-12	229	23.144	Q5PR58	armc1	Armadillo repeat-containing protein 1	1.93e-11	241	21.992	NA	NA	NA	NA	NA	NA	NA	NA	NA	NA	NA	NA	Q9NVT9	ARMC1	Armadillo repeat-containing protein 1	1.23e-12	229	23.581
dd_Smed_v6_21869_0_1	406	4.80245	1.62593	7.42338e-18	0.0887603	1.62593	0.905224	4.71368	1.62593	1.76487e-16	-4.71368	1.62593	1.76487e-16	NA	NA	NA	NA	NA	NA	NA	NA	NA	NA	NA	NA	NA	NA	NA	NA	NA	NA	NA	NA	NA	NA	NA	NA	NA	NA	NA	NA	NA	NA	NA	NA	NA	NA	NA	NA
dd_Smed_v6_15776_0_1	518	4.79942	4.2499	3.61327e-82	1.04296	4.2499	6.4427e-05	3.75646	4.2499	2.24713e-56	-3.75646	4.2499	2.24713e-56	Q9P1Y6	PHRF1	PHD and RING finger domain-containing protein 1	1.32e-06	66	34.848	A6H619	Phrf1	PHD and RING finger domain-containing protein 1	6.41e-06	66	34.848	F1R4P2	rnf6	Ring finger protein (C3H2C3 type) 6	4.63e-05	49	42.857	Q9XYQ9	Traf6	TNF-receptor-associated factor 2	4.66e-07	50	42	Q4W5S1	CELE_Y47G6A.31	Uncharacterized protein	9.58e-05	48	39.583	Q9XYQ9	Traf6	TNF-receptor-associated factor 2	2.11e-06	50	42
dd_Smed_v6_17071_0_1	891	4.78803	3.01184	3.71876e-49	1.83017	3.01184	6.02314e-08	2.95786	3.01184	8.04805e-24	-2.95786	3.01184	8.04805e-24	NA	NA	NA	NA	NA	NA	NA	NA	NA	NA	NA	NA	B7ZUX7	wu:fb97d07	Wu:fb97d07	0.000635	106	29.245	NA	NA	NA	NA	NA	NA	NA	NA	NA	NA	NA	NA	NA	NA	NA	NA	NA	NA
dd_Smed_v6_18351_0_1	499	4.76939	3.39555	9.65487e-44	1.19263	3.39555	0.000814944	3.57676	3.39555	4.06854e-28	-3.57676	3.39555	4.06854e-28	NA	NA	NA	NA	NA	NA	NA	NA	NA	NA	NA	NA	NA	NA	NA	NA	NA	NA	NA	NA	NA	NA	NA	NA	NA	NA	NA	NA	NA	NA	NA	NA	NA	NA	NA	NA
dd_Smed_v6_17652_0_1	498	4.7539	3.79885	1.27242e-73	0.67835	3.79885	0.0209883	4.07555	3.79885	1.43429e-57	-4.07555	3.79885	1.43429e-57	NA	NA	NA	NA	NA	NA	NA	NA	NA	NA	NA	NA	NA	NA	NA	NA	NA	NA	NA	NA	NA	NA	NA	NA	O61936	CELE_T24A6.7	Uncharacterized protein	3.14e-34	161	40.373	O61936	CELE_T24A6.7	Uncharacterized protein	3.7e-33	161	40.373
dd_Smed_v6_8626_0_1	813	4.75072	6.69471	4.83382e-129	1.16965	6.69471	2.31946e-10	3.58107	6.69471	2.2876e-82	-3.58107	6.69471	2.2876e-82	Q06609	RAD51	DNA repair protein RAD51 homolog 1	3e-159	251	88.048	Q08297	Rad51	DNA repair protein RAD51 homolog 1	2.76e-158	251	87.649	Q6P5K8	rad51	RAD51 homolog (RecA homolog, E. coli) (S. cerevisiae)	5.88e-156	251	85.657	Q27297	spn-A	DNA repair protein Rad51 homolog	4.12e-132	252	74.603	G5EGG8	rad-51	RAD51 short isoform	3.92e-119	251	64.94	Q06609	RAD51	DNA repair protein RAD51 homolog 1	1.33e-158	251	88.048
dd_Smed_v6_44202_0_1	575	4.73718	0.671346	4.53803e-19	0.64446	0.671346	0.369205	4.09272	0.671346	5.86602e-15	-4.09272	0.671346	5.86602e-15	NA	NA	NA	NA	NA	NA	NA	NA	NA	NA	NA	NA	NA	NA	NA	NA	NA	NA	NA	NA	NA	NA	NA	NA	NA	NA	NA	NA	NA	NA	NA	NA	NA	NA	NA	NA
dd_Smed_v6_3953_0_1	558	4.7134	7.85403	4.48439e-212	1.22007	7.85403	3.02528e-18	3.49333	7.85403	2.32775e-131	-3.49333	7.85403	2.32775e-131	P61970	NUTF2	Nuclear transport factor 2	2.16e-22	123	38.211	P61971	Nutf2	Nuclear transport factor 2	2.38e-22	123	38.211	A1L1U3	g3bp2	GTPase-activating protein (SH3 domain)-binding protein 2	4.74e-05	123	27.642	Q9VRD6	Ntf-2	GEO05124p1	6.94e-16	125	31.2	NA	NA	NA	NA	NA	NA	P61971	Nutf2	Nuclear transport factor 2	9.57e-22	123	38.211
dd_Smed_v6_45208_0_1	613	4.70711	0.426573	3.13288e-17	0.270512	0.426573	0.749474	4.4366	0.426573	7.10415e-15	-4.4366	0.426573	7.10415e-15	Q9BWF2	TRAIP	E3 ubiquitin-protein ligase TRAIP	5.78e-10	69	33.333	Q8VIG6	Traip	E3 ubiquitin-protein ligase TRAIP	1.24e-10	85	35.294	F1QFP2	ttc3	Tetratricopeptide repeat domain 3	1.39e-06	35	51.429	Q95SP2	sip3	E3 ubiquitin-protein ligase HRD1	9.65e-07	46	39.13	Q9N3D1	CELE_Y54E10BR.3	Uncharacterized protein	4.75e-07	47	40.426	Q8VIG6	Traip	E3 ubiquitin-protein ligase TRAIP	4.99e-10	85	35.294
dd_Smed_v6_12599_0_1	562	4.68453	5.61664	9.91305e-118	0.936619	5.61664	2.93555e-06	3.74791	5.61664	8.90544e-83	-3.74791	5.61664	8.90544e-83	Q14919	DRAP1	Dr1-associated corepressor	5.15e-10	75	37.333	Q9D6N5	Drap1	Dr1-associated corepressor	4.59e-10	75	37.333	F1R8S0	drap1	DR1-associated protein 1 (negative cofactor 2 alpha)	9.05e-09	75	36	Q9V452	Chrac-16	Chromatin accessibility complex 16kD protein, isoform A	4.49e-09	83	32.53	Q9NAC5	CELE_Y53F4B.3	Uncharacterized protein	6.53e-09	102	30.392	Q9D6N5	Drap1	Dr1-associated corepressor	1.84e-09	75	37.333
dd_Smed_v6_45051_0_1	447	4.66748	1.31108	6.58499e-22	-1.26484	1.31108	0.079662	5.93232	1.31108	6.5809e-26	-5.93232	1.31108	6.5809e-26	NA	NA	NA	NA	NA	NA	NA	NA	NA	NA	NA	NA	NA	NA	NA	NA	NA	NA	NA	NA	NA	NA	NA	NA	NA	NA	NA	NA	NA	NA	NA	NA	NA	NA	NA	NA
dd_Smed_v6_15894_0_1	713	4.65075	3.4481	1.42749e-56	-0.0414575	3.4481	0.917026	4.6922	3.4481	1.04273e-54	-4.6922	3.4481	1.04273e-54	Q56NI9	ESCO2	N-acetyltransferase ESCO2	4.05e-41	240	36.667	Q8CIB9	Esco2	N-acetyltransferase ESCO2	9.79e-38	228	36.404	Q5SPR8	esco2	N-acetyltransferase ESCO2	1.49e-35	234	31.624	Q9VS50	eco	N-acetyltransferase eco	4.32e-23	221	28.054	NA	NA	NA	NA	NA	NA	Q56NI9	ESCO2	N-acetyltransferase ESCO2	1.79e-40	240	36.667
dd_Smed_v6_11265_0_1	1381	4.64797	5.81479	5.99618e-54	-0.840189	5.81479	0.00507492	5.48816	5.81479	5.04312e-67	-5.48816	5.81479	5.04312e-67	P06493	CDK1	Cyclin-dependent kinase 1	6.24e-117	292	54.795	P11440	Cdk1	Cyclin-dependent kinase 1	1.03e-115	292	54.11	Q7T3L7	cdk1	Cell division control protein 2	4.03e-124	302	56.291	P23572	Cdk1	Cyclin-dependent kinase 1	1.7e-109	288	50.694	P34556	cdk-1	Cyclin-dependent kinase 1	1.97e-113	311	51.768	Q7T3L7	cdk1	Cell division control protein 2	1.83e-123	302	56.291
dd_Smed_v6_15237_0_1	1082	4.64705	3.32485	4.87251e-50	0.0623978	3.32485	0.880522	4.58465	3.32485	4.90544e-47	-4.58465	3.32485	4.90544e-47	Q00403	GTF2B	Transcription initiation factor IIB	8.91e-66	306	40.196	P62915	Gtf2b	Transcription initiation factor IIB	2.08e-65	306	40.196	Q5TZ89	brf1b	BRF1, RNA polymerase III transcription initiation factor b	0.000818	214	20.093	P29052	TfIIB	Transcription initiation factor IIB	3.51e-60	310	38.387	NA	NA	NA	NA	NA	NA	Q00403	GTF2B	Transcription initiation factor IIB	3.94e-65	306	40.196
dd_Smed_v6_10019_0_1	807	4.63728	6.0754	2.12218e-123	1.37488	6.0754	2.05488e-13	3.2624	6.0754	2.46316e-70	-3.2624	6.0754	2.46316e-70	O76064	RNF8	E3 ubiquitin-protein ligase RNF8	9.49e-11	75	33.333	Q8VC56	Rnf8	E3 ubiquitin-protein ligase RNF8	1.32e-11	91	31.868	Q803C1	rnf8	E3 ubiquitin-protein ligase rnf8	8.98e-12	78	33.333	Q9VCD3	CG13605	LP20373p	2.99e-05	46	34.783	Q09463	rnf-5	RING finger protein 5	1.21e-05	49	40.816	Q803C1	rnf8	E3 ubiquitin-protein ligase rnf8	4.09e-11	78	33.333
dd_Smed_v6_32297_0_1	820	4.6285	1.38248	1.48517e-26	1.03169	1.38248	0.0496423	3.59681	1.38248	3.49553e-18	-3.59681	1.38248	3.49553e-18	P10588	NR2F6	Nuclear receptor subfamily 2 group F member 6	5.89e-31	76	68.421	P43136	Nr2f6	Nuclear receptor subfamily 2 group F member 6	7.69e-31	188	38.298	Q91430	nr2f2	Drosophila seven-up homolog/mammalian ARP-1 homolog	1.12e-31	103	56.311	P16376	svp	Steroid receptor seven-up, isoform A	1.07e-30	116	49.138	Q9U2R6	nhr-91	Nuclear hormone receptor family member nhr-91	1.06e-25	98	51.02	Q91430	nr2f2	Drosophila seven-up homolog/mammalian ARP-1 homolog	5.07e-31	103	56.311
dd_Smed_v6_13140_0_1	652	4.62158	4.53394	5.81887e-89	0.979268	4.53394	4.04824e-05	3.64231	4.53394	3.23527e-61	-3.64231	4.53394	3.23527e-61	Q9BWT6	MND1	Meiotic nuclear division protein 1 homolog	2.61e-57	204	43.137	Q8K396	Mnd1	Meiotic nuclear division protein 1 homolog	6.03e-56	204	41.667	Q6DC61	mnd1	Meiotic nuclear division protein 1 homolog	1.84e-39	175	38.857	NA	NA	NA	NA	NA	NA	NA	NA	NA	NA	NA	NA	Q9BWT6	MND1	Meiotic nuclear division protein 1 homolog	1.15e-56	204	43.137
dd_Smed_v6_2921_0_1	556	4.60059	7.33587	3.5086e-103	0.693699	7.33587	0.000584818	3.90689	7.33587	2.83593e-79	-3.90689	7.33587	2.83593e-79	H0YNW5	DUT	Deoxyuridine 5'-triphosphate nucleotidohydrolase, mitochondrial	1.26e-70	144	70.833	Q9JJ44	Dut	DUTPase	5.43e-68	139	71.942	A0A0G2KN51	-	Uncharacterized protein	6.05e-50	113	67.257	Q8IPB1	dUTPase	Deoxyuridine triphosphatase, isoform B	4.85e-68	139	67.626	G5EET2	dut-1	DeoxyUTPase	1.7e-51	145	60	H0YNW5	DUT	Deoxyuridine 5'-triphosphate nucleotidohydrolase, mitochondrial	5.55e-70	144	70.833
dd_Smed_v6_26427_0_1	1249	4.59136	-0.069678	1.30153e-18	2.60894	-0.069678	2.00259e-05	1.98242	-0.069678	4.01829e-06	-1.98242	-0.069678	4.01829e-06	NA	NA	NA	NA	NA	NA	NA	NA	NA	NA	NA	NA	NA	NA	NA	NA	NA	NA	NA	NA	NA	NA	NA	NA	NA	NA	NA	NA	NA	NA	NA	NA	NA	NA	NA	NA
dd_Smed_v6_24211_0_1	556	4.58551	0.437959	1.30811e-17	0.648167	0.437959	0.376291	3.93735	0.437959	1.1043e-13	-3.93735	0.437959	1.1043e-13	NA	NA	NA	NA	NA	NA	NA	NA	NA	NA	NA	NA	NA	NA	NA	NA	NA	NA	NA	NA	NA	NA	NA	NA	NA	NA	NA	NA	NA	NA	NA	NA	NA	NA	NA	NA
dd_Smed_v6_13666_0_1	825	4.57914	4.79586	1.39727e-90	1.22765	4.79586	6.02036e-08	3.35149	4.79586	2.16184e-55	-3.35149	4.79586	2.16184e-55	NA	NA	NA	NA	NA	NA	NA	NA	NA	NA	NA	NA	NA	NA	NA	NA	NA	NA	NA	NA	NA	NA	NA	NA	NA	NA	NA	NA	NA	NA	NA	NA	NA	NA	NA	NA
dd_Smed_v6_18122_0_1	497	4.56987	2.98957	2.1352e-44	-0.393127	2.98957	0.34941	4.963	2.98957	1.02946e-46	-4.963	2.98957	1.02946e-46	NA	NA	NA	NA	NA	NA	NA	NA	NA	NA	NA	NA	NA	NA	NA	NA	NA	NA	Q9VSY9	Nf-YA	LD21748p	0.00013	25	60	NA	NA	NA	NA	NA	NA	Q9VSY9	Nf-YA	LD21748p	0.000591	25	60
dd_Smed_v6_21433_0_1	817	4.56684	3.07557	3.59877e-58	0.698597	3.07557	0.0354456	3.86825	3.07557	1.74229e-44	-3.86825	3.07557	1.74229e-44	P51580	TPMT	Thiopurine S-methyltransferase	7.89e-22	191	30.89	O55060	Tpmt	Thiopurine S-methyltransferase	3.15e-26	191	32.461	NA	NA	NA	NA	NA	NA	NA	NA	NA	NA	NA	NA	NA	NA	NA	NA	NA	NA	O55060	Tpmt	Thiopurine S-methyltransferase	1.27e-25	191	32.461
dd_Smed_v6_25268_0_1	316	4.56384	-0.516045	6.32686e-14	0.723891	-0.516045	0.430445	3.83995	-0.516045	1.60455e-10	-3.83995	-0.516045	1.60455e-10	Q8N8R7	ARL14EP	ARL14 effector protein	8.27e-17	104	37.5	Q3UKZ7	Arl14epl	ARL14 effector protein-like	4.45e-17	96	40.625	Q0P4A1	arl14ep	ADP-ribosylation factor-like 14 effector protein	4.81e-14	56	51.786	Q5LJQ3	CG14464	Uncharacterized protein, isoform C	2.63e-11	55	41.818	NA	NA	NA	NA	NA	NA	Q3UKZ7	Arl14epl	ARL14 effector protein-like	1.79e-16	96	40.625
dd_Smed_v6_14261_0_1	668	4.56192	5.25137	2.783e-117	0.704394	5.25137	0.000558186	3.85753	5.25137	1.37866e-89	-3.85753	5.25137	1.37866e-89	O15392	BIRC5	Baculoviral IAP repeat-containing protein 5	2.28e-15	138	36.232	O70201	Birc5	Baculoviral IAP repeat-containing protein 5	9.79e-17	74	50	Q90WU9	birc5a	Baculoviral IAP repeat-containing 5a	1.92e-13	75	44	Q9VEM2	Det	Deterin	2.65e-16	73	46.575	G5EFA2	bir-1	BIR (Baculovirus inhibitory repeat) family	1.02e-13	77	45.455	O70201	Birc5	Baculoviral IAP repeat-containing protein 5	3.94e-16	74	50
dd_Smed_v6_18815_0_1	1190	4.55679	3.75596	1.47834e-48	0.969805	3.75596	0.00262643	3.58699	3.75596	2.82681e-33	-3.58699	3.75596	2.82681e-33	NA	NA	NA	NA	NA	NA	NA	NA	NA	NA	NA	NA	NA	NA	NA	NA	NA	NA	NA	NA	NA	NA	NA	NA	NA	NA	NA	NA	NA	NA	NA	NA	NA	NA	NA	NA
dd_Smed_v6_52262_0_1	1370	4.54419	-0.019108	2.2145e-19	-1.887	-0.019108	0.070562	6.43119	-0.019108	1.67709e-22	-6.43119	-0.019108	1.67709e-22	Q05481	ZNF91	Zinc finger protein 91	7.19e-29	139	42.446	K7N6H3	Zfp934	Zinc finger protein 934	1.22e-29	132	46.212	A8E506	znf1124	Zgc:173573 protein	9.15e-30	217	34.101	P13360	gl	Protein glass	1.15e-26	132	41.667	G5EDE1	pag-3	Zinc finger protein PAG-3	1.55e-21	132	36.364	A8E506	znf1124	Zgc:173573 protein	4.16e-29	217	34.101
dd_Smed_v6_17796_0_1	1106	4.54352	3.2865	1.01715e-36	0.532979	3.2865	0.178532	4.01055	3.2865	9.13689e-30	-4.01055	3.2865	9.13689e-30	NA	NA	NA	NA	NA	NA	NA	NA	NA	NA	NA	NA	NA	NA	NA	NA	NA	NA	NA	NA	NA	NA	NA	NA	NA	NA	NA	NA	NA	NA	NA	NA	NA	NA	NA	NA
dd_Smed_v6_20092_0_1	448	4.53628	2.1578	5.0241e-28	1.46531	2.1578	0.000922442	3.07097	2.1578	1.39747e-15	-3.07097	2.1578	1.39747e-15	O43805	SSNA1	Sjoegren syndrome nuclear autoantigen 1	2.22e-34	109	53.211	Q9JJ94	Ssna1	Sjoegren syndrome nuclear autoantigen 1 homolog	2.16e-34	103	54.369	NA	NA	NA	NA	NA	NA	NA	NA	NA	NA	NA	NA	NA	NA	NA	NA	NA	NA	Q9JJ94	Ssna1	Sjoegren syndrome nuclear autoantigen 1 homolog	8.7e-34	103	54.369
dd_Smed_v6_43794_0_1	597	4.53373	1.04005	6.25979e-27	1.56938	1.04005	0.00178809	2.96435	1.04005	1.24595e-14	-2.96435	1.04005	1.24595e-14	NA	NA	NA	NA	NA	NA	NA	NA	NA	NA	NA	NA	NA	NA	NA	NA	NA	NA	NA	NA	NA	NA	NA	NA	NA	NA	NA	NA	NA	NA	NA	NA	NA	NA	NA	NA
dd_Smed_v6_58387_0_1	528	4.52749	1.52351	5.43753e-26	-0.140201	1.52351	0.827315	4.66769	1.52351	4.13442e-25	-4.66769	1.52351	4.13442e-25	NA	NA	NA	NA	NA	NA	NA	NA	NA	NA	NA	NA	NA	NA	NA	NA	NA	NA	NA	NA	NA	NA	NA	NA	Q21219	pept-1	Peptide transporter family 1	0.000172	86	29.07	NA	NA	NA	NA	NA	NA
dd_Smed_v6_13871_0_1	420	4.52026	3.48322	2.49079e-63	0.257656	3.48322	0.439221	4.2626	3.48322	4.7159e-56	-4.2626	3.48322	4.7159e-56	Q86XK3	SFR1	Swi5-dependent recombination DNA repair protein 1 homolog	6.03e-06	77	33.766	Q8BP27	Sfr1	Swi5-dependent recombination DNA repair protein 1 homolog	7.29e-05	75	30.667	B7ZD04	sfr1	Swi5-dependent recombination DNA repair protein 1 homolog	0.000181	84	27.381	NA	NA	NA	NA	NA	NA	NA	NA	NA	NA	NA	NA	Q86XK3	SFR1	Swi5-dependent recombination DNA repair protein 1 homolog	2.67e-05	77	33.766
dd_Smed_v6_12580_0_1	825	4.50976	4.67485	1.49214e-58	-0.208154	4.67485	0.513312	4.71791	4.67485	9.84018e-61	-4.71791	4.67485	9.84018e-61	H3BU04	TIPIN	TIMELESS-interacting protein	3.14e-16	104	41.346	Q91WA1	Tipin	TIMELESS-interacting protein	6.43e-17	79	46.835	Q6DBR4	tipin	TIMELESS-interacting protein	9.79e-18	87	47.126	Q8INX3	CG10336	Protein TIPIN homolog	9.75e-10	87	32.184	Q9TXI0	F23C8.9	Protein TIPIN homolog	5.36e-06	98	28.571	Q6DBR4	tipin	TIMELESS-interacting protein	4.45e-17	87	47.126
dd_Smed_v6_14360_0_1	980	4.50965	5.48929	1.32083e-93	0.862832	5.48929	7.00044e-05	3.64682	5.48929	1.47578e-66	-3.64682	5.48929	1.47578e-66	O95639	CPSF4	Cleavage and polyadenylation specificity factor subunit 4	4.13e-73	276	41.667	Q8BQZ5	Cpsf4	Cleavage and polyadenylation specificity factor subunit 4	2.08e-51	274	35.401	F1Q949	cpsf4	Cleavage and polyadenylation-specific factor 4	2.96e-71	282	41.135	Q9VPT8	Clp	Cleavage and polyadenylation specificity factor subunit 4	1.19e-65	292	40.411	Q7YTG9	cpsf-4	Cleavage and Polyadenylation Specificity Factor	2.74e-61	278	38.849	O95639	CPSF4	Cleavage and polyadenylation specificity factor subunit 4	1.83e-72	276	41.667
dd_Smed_v6_28628_0_1	921	4.50786	2.36492	2.51153e-30	0.686118	2.36492	0.128857	3.82174	2.36492	3.55474e-23	-3.82174	2.36492	3.55474e-23	NA	NA	NA	NA	NA	NA	NA	NA	NA	NA	NA	NA	NA	NA	NA	NA	NA	NA	NA	NA	NA	NA	NA	NA	NA	NA	NA	NA	NA	NA	NA	NA	NA	NA	NA	NA
dd_Smed_v6_43152_0_1	785	4.50557	-0.618494	2.91252e-13	-0.765649	-0.618494	0.500608	5.27122	-0.618494	1.53666e-13	-5.27122	-0.618494	1.53666e-13	NA	NA	NA	NA	NA	NA	NA	NA	NA	NA	NA	NA	NA	NA	NA	NA	NA	NA	NA	NA	NA	NA	NA	NA	NA	NA	NA	NA	NA	NA	NA	NA	NA	NA	NA	NA
dd_Smed_v6_4712_0_1	2334	4.5025	8.27619	2.1601e-68	-0.0368579	8.27619	0.896774	4.53935	8.27619	1.21948e-68	-4.53935	8.27619	1.21948e-68	P33993	MCM7	DNA replication licensing factor MCM7	0	737	51.425	Q61881	Mcm7	DNA replication licensing factor MCM7	0	737	51.153	Q6NZV2	mcm4	DNA helicase	5.19e-96	681	34.508	Q9XYU0	Mcm7	DNA replication licensing factor Mcm7	0	737	50.475	O16297	mcm-7	DNA helicase	0	729	44.582	P33993	MCM7	DNA replication licensing factor MCM7	0	737	51.425
dd_Smed_v6_11256_0_1	533	4.4915	4.573	1.67201e-66	0.461607	4.573	0.0966767	4.02989	4.573	2.55181e-55	-4.02989	4.573	2.55181e-55	NA	NA	NA	NA	NA	NA	NA	NA	NA	NA	NA	NA	NA	NA	NA	NA	NA	NA	NA	NA	NA	NA	NA	NA	NA	NA	NA	NA	NA	NA	NA	NA	NA	NA	NA	NA
dd_Smed_v6_42774_0_1	605	4.48939	1.87898	1.1235e-35	0.309107	1.87898	0.532684	4.18028	1.87898	1.2154e-30	-4.18028	1.87898	1.2154e-30	NA	NA	NA	NA	NA	NA	NA	NA	NA	NA	NA	NA	NA	NA	NA	NA	NA	NA	NA	NA	NA	NA	NA	NA	NA	NA	NA	NA	NA	NA	NA	NA	NA	NA	NA	NA
dd_Smed_v6_12781_0_1	384	4.48412	3.02085	2.53679e-51	0.717185	3.02085	0.0357272	3.76694	3.02085	1.01391e-38	-3.76694	3.02085	1.01391e-38	NA	NA	NA	NA	NA	NA	NA	NA	NA	NA	NA	NA	NA	NA	NA	NA	NA	NA	NA	NA	NA	NA	NA	NA	NA	NA	NA	NA	NA	NA	NA	NA	NA	NA	NA	NA
dd_Smed_v6_30490_0_1	867	4.47101	0.622082	1.29783e-21	1.60869	0.622082	0.00425882	2.86232	0.622082	1.70812e-11	-2.86232	0.622082	1.70812e-11	Q9UKF6	CPSF3	Cleavage and polyadenylation specificity factor subunit 3	4.05e-51	285	37.193	Q9QXK7	Cpsf3	Cleavage and polyadenylation specificity factor subunit 3	3.82e-51	285	37.193	NA	NA	NA	NA	NA	NA	Q9VE51	Cpsf73	Cleavage and polyadenylation specificity factor 73	1.44e-53	276	38.768	NA	NA	NA	NA	NA	NA	Q9VE51	Cpsf73	Cleavage and polyadenylation specificity factor 73	6.51e-53	276	38.768
dd_Smed_v6_16426_0_1	716	4.45712	4.31634	1.41776e-58	0.550166	4.31634	0.0600065	3.90695	4.31634	5.08615e-47	-3.90695	4.31634	5.08615e-47	Q14191	WRN	Werner syndrome ATP-dependent helicase	4.47e-27	188	34.574	O09053	Wrn	Werner syndrome ATP-dependent helicase homolog	1.12e-26	191	34.031	F1QBW6	exd2	Exonuclease 3'-5' domain-containing 2	1.17e-07	186	26.882	Q9VE86	WRNexo	Werner Syndrome-like exonuclease	1.54e-18	207	28.019	NA	NA	NA	NA	NA	NA	Q14191	WRN	Werner syndrome ATP-dependent helicase	1.98e-26	188	34.574
dd_Smed_v6_7544_0_1	512	4.45542	5.85702	4.31944e-131	1.03424	5.85702	7.4078e-09	3.42118	5.85702	8.62676e-86	-3.42118	5.85702	8.62676e-86	Q6NTE8	MRNIP	MRN complex-interacting protein	3.6e-05	74	31.081	Q9D1F5	Mrnip	MRN complex-interacting protein	3.55e-05	33	48.485	NA	NA	NA	NA	NA	NA	NA	NA	NA	NA	NA	NA	NA	NA	NA	NA	NA	NA	Q9D1F5	Mrnip	MRN complex-interacting protein	0.000127	33	48.485
dd_Smed_v6_12195_0_1	645	4.45412	4.43123	5.7873e-47	0.0581315	4.43123	0.875063	4.39599	4.43123	8.04719e-45	-4.39599	4.43123	8.04719e-45	NA	NA	NA	NA	NA	NA	NA	NA	NA	NA	NA	NA	NA	NA	NA	NA	NA	NA	NA	NA	NA	NA	NA	NA	NA	NA	NA	NA	NA	NA	NA	NA	NA	NA	NA	NA
dd_Smed_v6_13844_0_1	540	4.43974	4.3086	2.66386e-59	0.379664	4.3086	0.204413	4.06008	4.3086	1.2353e-50	-4.06008	4.3086	1.2353e-50	Q6NXT2	H3F3C	Histone H3.3C	6.69e-23	85	49.412	P84244	H3f3a	Histone H3.3	1.44e-22	85	48.235	Q6PI20	h3f3a	Histone H3.3	1.27e-22	85	48.235	P84249	His3.3A	Histone H3.3	1.28e-22	85	48.235	Q9U281	his-72	Histone H3.3 type 2	4.22e-23	85	48.235	Q6NXT2	H3F3C	Histone H3.3C	2.96e-22	85	49.412
dd_Smed_v6_15926_0_1	399	4.43958	3.5245	3.10992e-49	1.42857	3.5245	3.4094e-06	3.01101	3.5245	9.1827e-27	-3.01101	3.5245	9.1827e-27	NA	NA	NA	NA	NA	NA	NA	NA	NA	NA	NA	NA	NA	NA	NA	NA	NA	NA	NA	NA	NA	NA	NA	NA	NA	NA	NA	NA	NA	NA	NA	NA	NA	NA	NA	NA
dd_Smed_v6_9017_0_1	1295	4.41991	6.07264	1.73133e-108	0.694291	6.07264	0.000410598	3.72562	6.07264	3.8024e-82	-3.72562	6.07264	3.8024e-82	NA	NA	NA	NA	NA	NA	NA	NA	NA	NA	NA	NA	NA	NA	NA	NA	NA	NA	NA	NA	NA	NA	NA	NA	NA	NA	NA	NA	NA	NA	NA	NA	NA	NA	NA	NA
dd_Smed_v6_15678_0_1	978	4.40411	2.94236	3.9029e-38	0.125043	2.94236	0.777781	4.27906	2.94236	4.71515e-35	-4.27906	2.94236	4.71515e-35	O60921	HUS1	Checkpoint protein HUS1	1.91e-49	285	34.386	Q8BQY8	Hus1	Checkpoint protein HUS1	9.84e-47	288	33.681	A3KP28	zgc:162895	Zgc:162895 protein	6.9e-56	288	34.028	Q9XTN5	Hus1-like	FI15967p1	2.9e-19	202	29.208	G5EFI9	hus-1	HUS1 related	2.56e-14	210	29.048	A3KP28	zgc:162895	Zgc:162895 protein	3.14e-55	288	34.028
dd_Smed_v6_14806_0_1	1758	4.40351	4.62449	8.30689e-35	0.865707	4.62449	0.0142719	3.53781	4.62449	2.03825e-24	-3.53781	4.62449	2.03825e-24	NA	NA	NA	NA	NA	NA	NA	NA	NA	NA	NA	NA	NA	NA	NA	NA	NA	NA	NA	NA	NA	NA	NA	NA	NA	NA	NA	NA	NA	NA	NA	NA	NA	NA	NA	NA
dd_Smed_v6_32420_0_1	611	4.40046	0.226874	8.59174e-13	-0.0854597	0.226874	0.926451	4.48592	0.226874	4.59783e-12	-4.48592	0.226874	4.59783e-12	NA	NA	NA	NA	NA	NA	NA	NA	NA	NA	NA	NA	NA	NA	NA	NA	NA	NA	NA	NA	NA	NA	NA	NA	NA	NA	NA	NA	NA	NA	NA	NA	NA	NA	NA	NA
dd_Smed_v6_17673_0_1	1306	4.39774	4.60168	1.43897e-75	1.43742	4.60168	1.30554e-09	2.96032	4.60168	4.09507e-40	-2.96032	4.60168	4.09507e-40	NA	NA	NA	NA	NA	NA	NA	NA	NA	NA	NA	NA	NA	NA	NA	NA	NA	NA	NA	NA	NA	NA	NA	NA	NA	NA	NA	NA	NA	NA	NA	NA	NA	NA	NA	NA
dd_Smed_v6_11558_0_1	1215	4.39484	4.44127	9.32606e-37	0.088073	4.44127	0.828408	4.30676	4.44127	8.99282e-35	-4.30676	4.44127	8.99282e-35	P49642	PRIM1	DNA primase small subunit	1.09e-119	405	46.667	P20664	Prim1	DNA primase small subunit	7.37e-118	405	45.926	F1QKT6	prim1	DNA primase	1.67e-121	408	45.098	Q24317	DNApol-alpha50	DNA primase small subunit	3.6e-101	412	39.078	P34471	pri-1	DNA primase small subunit	9.82e-75	377	38.196	F1QKT6	prim1	DNA primase	7.58e-121	408	45.098
dd_Smed_v6_21084_0_1	2361	4.38669	-0.721986	5.1829e-12	-1.27477	-0.721986	0.286656	5.66147	-0.721986	3.22344e-13	-5.66147	-0.721986	3.22344e-13	NA	NA	NA	NA	NA	NA	NA	NA	NA	NA	NA	NA	NA	NA	NA	NA	NA	NA	NA	NA	NA	NA	NA	NA	NA	NA	NA	NA	NA	NA	NA	NA	NA	NA	NA	NA
dd_Smed_v6_16498_0_1	423	4.37318	-0.413457	8.1593e-16	1.50703	-0.413457	0.0372814	2.86615	-0.413457	6.72247e-09	-2.86615	-0.413457	6.72247e-09	Q86UE8	TLK2	Serine/threonine-protein kinase tousled-like 2	3.84e-49	132	60.606	O55047	Tlk2	Serine/threonine-protein kinase tousled-like 2	1.43e-49	132	60.606	A0JML4	zgc:153952	Zgc:153952	8.4e-09	128	32.031	Q8IRT7	Tlk	Tousled-like kinase, isoform C	2.74e-48	132	57.576	P34314	tlk-1	Serine/threonine-protein kinase tousled-like 1	8.8e-44	131	57.252	O55047	Tlk2	Serine/threonine-protein kinase tousled-like 2	5.75e-49	132	60.606
dd_Smed_v6_1920_0_1	975	4.36548	8.4242	1.52452e-113	0.626611	8.4242	0.000578109	3.73887	8.4242	4.4178e-88	-3.73887	8.4242	4.4178e-88	P12004	PCNA	Proliferating cell nuclear antigen	3.39e-117	259	58.301	P17918	Pcna	Proliferating cell nuclear antigen	1.13e-115	259	57.529	Q9PTP1	pcna	Proliferating cell nuclear antigen	3.79e-113	258	56.202	P17917	PCNA	Proliferating cell nuclear antigen	4.67e-118	259	57.529	O02115	pcn-1	Proliferating cell nuclear antigen	4.47e-84	260	44.231	P17917	PCNA	Proliferating cell nuclear antigen	2.12e-117	259	57.529
dd_Smed_v6_24402_0_1	600	4.36532	2.94466	4.55352e-35	1.08142	2.94466	0.00378693	3.2839	2.94466	2.19667e-22	-3.2839	2.94466	2.19667e-22	NA	NA	NA	NA	NA	NA	NA	NA	NA	NA	NA	NA	NA	NA	NA	NA	NA	NA	NA	NA	NA	NA	NA	NA	NA	NA	NA	NA	NA	NA	NA	NA	NA	NA	NA	NA
dd_Smed_v6_24785_1_1	391	4.36462	0.135484	1.46491e-19	0.581638	0.135484	0.419683	3.78298	0.135484	3.60204e-15	-3.78298	0.135484	3.60204e-15	NA	NA	NA	NA	NA	NA	NA	NA	NA	NA	NA	NA	NA	NA	NA	NA	NA	NA	NA	NA	NA	NA	NA	NA	NA	NA	NA	NA	NA	NA	NA	NA	NA	NA	NA	NA
dd_Smed_v6_42786_0_1	461	4.35333	0.492249	7.80838e-24	1.40675	0.492249	0.0108427	2.94658	0.492249	1.21905e-13	-2.94658	0.492249	1.21905e-13	NA	NA	NA	NA	NA	NA	NA	NA	NA	NA	NA	NA	NA	NA	NA	NA	NA	NA	NA	NA	NA	NA	NA	NA	NA	NA	NA	NA	NA	NA	NA	NA	NA	NA	NA	NA
dd_Smed_v6_29867_0_1	668	4.35215	1.08455	3.21148e-22	0.339879	1.08455	0.584106	4.01227	1.08455	1.04846e-18	-4.01227	1.08455	1.04846e-18	NA	NA	NA	NA	NA	NA	NA	NA	NA	NA	NA	NA	NA	NA	NA	NA	NA	NA	Q9VEZ2	CG10185	Uncharacterized protein	3.74e-11	120	25	NA	NA	NA	NA	NA	NA	Q9VEZ2	CG10185	Uncharacterized protein	1.7e-10	120	25
dd_Smed_v6_6987_0_1	1034	4.34718	6.21277	3.0898e-119	1.24606	6.21277	3.76088e-12	3.10113	6.21277	1.10398e-68	-3.10113	6.21277	1.10398e-68	NA	NA	NA	NA	NA	NA	NA	NA	NA	NA	NA	NA	NA	NA	NA	NA	NA	NA	NA	NA	NA	NA	NA	NA	NA	NA	NA	NA	NA	NA	NA	NA	NA	NA	NA	NA
dd_Smed_v6_30487_0_1	737	4.34179	1.0042	5.59221e-22	0.82699	1.0042	0.143695	3.5148	1.0042	9.32637e-16	-3.5148	1.0042	9.32637e-16	Q13601	KRR1	KRR1 small subunit processome component homolog	4.3e-52	235	44.681	Q8BGA5	Krr1	KRR1 small subunit processome component homolog	1.68e-52	234	44.017	F1R1V6	krr1	KRR1, small subunit (SSU) processome component, homolog (yeast)	8.8e-52	238	42.437	Q9VPU8	dbe	KRR1 small subunit processome component homolog	1.59e-55	244	41.393	O16311	C05C8.2	KRR1 small subunit processome component	3e-53	250	39.6	Q9VPU8	dbe	KRR1 small subunit processome component homolog	7.19e-55	244	41.393
dd_Smed_v6_44015_0_1	896	4.33262	0.0893141	5.44601e-20	1.47262	0.0893141	0.0165153	2.86	0.0893141	3.64664e-11	-2.86	0.0893141	3.64664e-11	NA	NA	NA	NA	NA	NA	NA	NA	NA	NA	NA	NA	NA	NA	NA	NA	NA	NA	NA	NA	NA	NA	NA	NA	NA	NA	NA	NA	NA	NA	NA	NA	NA	NA	NA	NA
dd_Smed_v6_12125_0_1	1022	4.30769	5.29519	2.56464e-98	0.793854	5.29519	0.000118694	3.51383	5.29519	1.47905e-70	-3.51383	5.29519	1.47905e-70	Q9UQB9	AURKC	Aurora kinase C	4.22e-69	278	38.849	O88445	Aurkc	Aurora kinase C	3.57e-71	271	39.114	Q6NW76	aurkb	Aurora kinase B	8.74e-69	275	38.545	Q9VGF9	aurA	Aurora A	2.59e-67	274	38.686	O01427	air-2	Aurora/IPL1-related protein kinase 2	2.48e-61	278	35.612	O88445	Aurkc	Aurora kinase C	1.44e-70	271	39.114
dd_Smed_v6_38485_0_1	226	4.30303	0.796385	1.67636e-20	0.328511	0.796385	0.618252	3.97451	0.796385	3.14956e-17	-3.97451	0.796385	3.14956e-17	Q00535	CDK5	Cyclin-dependent-like kinase 5	5.17e-08	47	42.553	P49615	Cdk5	Cyclin-dependent-like kinase 5	5.69e-08	47	42.553	Q5U3V4	cdk5	Cdk5 protein	6.75e-08	47	42.553	P23572	Cdk1	Cyclin-dependent kinase 1	2.77e-06	48	39.583	P34556	cdk-1	Cyclin-dependent kinase 1	2.59e-09	53	41.509	P34556	cdk-1	Cyclin-dependent kinase 1	3.06e-08	53	41.509
dd_Smed_v6_11487_0_1	1398	4.29147	6.00497	5.45785e-60	0.331528	6.00497	0.217208	3.95995	6.00497	3.56954e-52	-3.95995	6.00497	3.56954e-52	E9PC90	CCNB1	G2/mitotic-specific cyclin-B1	1.06e-11	208	25.481	P24860	Ccnb1	G2/mitotic-specific cyclin-B1	8.38e-11	208	25	O42092	ccnb1	Cyclin B	2.56e-15	208	26.923	P20439	CycB	G2/mitotic-specific cyclin-B	3.39e-15	255	28.627	Q10654	cyb-3	G2/mitotic-specific cyclin-B3	1.67e-07	192	23.438	O42092	ccnb1	Cyclin B	1.16e-14	208	26.923
dd_Smed_v6_23183_0_1	611	4.28773	1.37503	1.05246e-27	0.393972	1.37503	0.461093	3.89376	1.37503	6.97472e-23	-3.89376	1.37503	6.97472e-23	NA	NA	NA	NA	NA	NA	NA	NA	NA	NA	NA	NA	NA	NA	NA	NA	NA	NA	NA	NA	NA	NA	NA	NA	NA	NA	NA	NA	NA	NA	NA	NA	NA	NA	NA	NA
dd_Smed_v6_46267_0_1	448	4.26591	1.01659	1.67383e-21	0.379873	1.01659	0.53426	3.88603	1.01659	7.57166e-18	-3.88603	1.01659	7.57166e-18	NA	NA	NA	NA	NA	NA	NA	NA	NA	NA	NA	NA	NA	NA	NA	NA	NA	NA	NA	NA	NA	NA	NA	NA	NA	NA	NA	NA	NA	NA	NA	NA	NA	NA	NA	NA
dd_Smed_v6_14997_0_1	1046	4.25589	4.40159	1.6626e-30	0.0815923	4.40159	0.849636	4.1743	4.40159	7.0556e-29	-4.1743	4.40159	7.0556e-29	NA	NA	NA	NA	NA	NA	NA	NA	NA	NA	NA	NA	NA	NA	NA	NA	NA	NA	NA	NA	NA	NA	NA	NA	NA	NA	NA	NA	NA	NA	NA	NA	NA	NA	NA	NA
dd_Smed_v6_9065_0_1	1068	4.24139	5.77997	2.37094e-73	-0.0343821	5.77997	0.900332	4.27577	5.77997	5.16574e-73	-4.27577	5.77997	5.16574e-73	O14965	AURKA	Aurora kinase A	3.19e-99	270	49.63	P97477	Aurka	Aurora kinase A	3.09e-99	267	49.813	F1QEM3	aurka	Aurora kinase A	6.32e-99	262	50	Q9VGF9	aurA	Aurora A	6.22e-88	267	47.191	O01427	air-2	Aurora/IPL1-related protein kinase 2	2.38e-88	280	45	P97477	Aurka	Aurora kinase A	1.24e-98	267	49.813
dd_Smed_v6_60889_0_1	315	4.24029	-0.109059	4.33524e-18	2.77109	-0.109059	6.36657e-07	1.4692	-0.109059	0.000219693	-1.4692	-0.109059	0.000219693	NA	NA	NA	NA	NA	NA	NA	NA	NA	NA	NA	NA	NA	NA	NA	NA	NA	NA	NA	NA	NA	NA	NA	NA	NA	NA	NA	NA	NA	NA	NA	NA	NA	NA	NA	NA
dd_Smed_v6_27975_0_1	536	4.23427	-0.0201135	1.56383e-16	2.06635	-0.0201135	0.000628101	2.16792	-0.0201135	1.40695e-06	-2.16792	-0.0201135	1.40695e-06	NA	NA	NA	NA	NA	NA	NA	NA	NA	NA	NA	NA	NA	NA	NA	NA	NA	NA	NA	NA	NA	NA	NA	NA	NA	NA	NA	NA	NA	NA	NA	NA	NA	NA	NA	NA
dd_Smed_v6_8773_0_1	1031	4.22439	6.12028	2.77473e-132	1.22432	6.12028	2.24984e-13	3.00007	6.12028	2.04964e-75	-3.00007	6.12028	2.04964e-75	NA	NA	NA	NA	NA	NA	NA	NA	NA	NA	NA	NA	NA	NA	NA	NA	NA	NA	NA	NA	NA	NA	NA	NA	NA	NA	NA	NA	NA	NA	NA	NA	NA	NA	NA	NA
dd_Smed_v6_15657_0_1	628	4.2242	3.94417	4.00356e-57	0.176297	3.94417	0.577478	4.0479	3.94417	6.09309e-52	-4.0479	3.94417	6.09309e-52	NA	NA	NA	NA	NA	NA	NA	NA	NA	NA	NA	NA	NA	NA	NA	NA	NA	NA	NA	NA	NA	NA	NA	NA	NA	NA	NA	NA	NA	NA	NA	NA	NA	NA	NA	NA
dd_Smed_v6_24056_0_1	436	4.20796	2.50176	7.12163e-43	0.717379	2.50176	0.0471119	3.49058	2.50176	1.61075e-31	-3.49058	2.50176	1.61075e-31	Q3MIH3	UBA52	Ubiquitin A-52 residue ribosomal protein fusion product 1	7.83e-27	41	95.122	P62984	Uba52	Ubiquitin-60S ribosomal protein L40	8.33e-27	41	95.122	Q6IS68	ubb	Zgc:172187 protein	1.94e-27	43	93.023	Q9W418	Ubi-p5E	GH17761p	5.86e-27	42	92.857	P49632	ubq-2	Ubiquitin-60S ribosomal protein L40	2.38e-27	41	95.122	Q6IS68	ubb	Zgc:172187 protein	7.16e-27	43	93.023
dd_Smed_v6_21773_0_1	2403	4.20478	0.807198	2.11086e-11	-0.17226	0.807198	0.839192	4.37705	0.807198	3.1136e-11	-4.37705	0.807198	3.1136e-11	NA	NA	NA	NA	NA	NA	NA	NA	NA	NA	NA	NA	NA	NA	NA	NA	NA	NA	NA	NA	NA	NA	NA	NA	NA	NA	NA	NA	NA	NA	NA	NA	NA	NA	NA	NA
dd_Smed_v6_27121_0_1	275	4.20406	0.668714	1.02742e-21	0.50875	0.668714	0.408445	3.69531	0.668714	3.84676e-17	-3.69531	0.668714	3.84676e-17	Q9UNS1	TIMELESS	Protein timeless homolog	0.000177	27	59.259	Q9R1X4	Timeless	Protein timeless homolog	1.07e-05	27	66.667	E7FGL0	timeless	Timeless circadian clock	0.000723	27	55.556	Q9NAX2	timeout	TIM2 protein	0.000581	25	60	NA	NA	NA	NA	NA	NA	Q9R1X4	Timeless	Protein timeless homolog	4.29e-05	27	66.667
dd_Smed_v6_15163_0_1	733	4.19222	2.06552	1.47141e-34	0.707835	2.06552	0.0845582	3.48439	2.06552	1.73931e-25	-3.48439	2.06552	1.73931e-25	Q9P2W1	PSMC3IP	Homologous-pairing protein 2 homolog	2.53e-46	199	39.196	O35047	Psmc3ip	Homologous-pairing protein 2 homolog	7.38e-47	201	39.303	Q6IQF3	psmc3ip	PSMC3 interacting protein	7.99e-45	201	37.313	NA	NA	NA	NA	NA	NA	NA	NA	NA	NA	NA	NA	O35047	Psmc3ip	Homologous-pairing protein 2 homolog	2.96e-46	201	39.303
dd_Smed_v6_22775_0_1	1458	4.1856	1.05005	2.40588e-17	1.15264	1.05005	0.0405173	3.03296	1.05005	1.1965e-10	-3.03296	1.05005	1.1965e-10	Q53HB3	-	Proteasome 26S ATPase subunit 1 variant	0	416	74.038	P62192	Psmc1	26S protease regulatory subunit 4	0	416	73.798	Q6IQ72	psmc1b	Proteasome (Prosome, macropain) 26S subunit, ATPase, 1b	0	416	74.038	P48601	Rpt2	26S protease regulatory subunit 4	0	416	75	O16368	rpt-2	Probable 26S protease regulatory subunit 4	0	416	74.038	P48601	Rpt2	26S protease regulatory subunit 4	0	416	75
dd_Smed_v6_16022_0_1	1278	4.18507	0.533497	3.26634e-19	0.93986	0.533497	0.114933	3.24521	0.533497	5.76272e-13	-3.24521	0.533497	5.76272e-13	NA	NA	NA	NA	NA	NA	NA	NA	NA	NA	NA	NA	E7FGL0	timeless	Timeless circadian clock	0.000121	106	26.415	NA	NA	NA	NA	NA	NA	NA	NA	NA	NA	NA	NA	E7FGL0	timeless	Timeless circadian clock	0.00055	106	26.415
dd_Smed_v6_15606_0_1	1848	4.17606	3.74131	2.84992e-43	0.365521	3.74131	0.27915	3.81054	3.74131	1.29282e-36	-3.81054	3.74131	1.29282e-36	Q9UBD5	ORC3	Origin recognition complex subunit 3	4.9e-37	671	23.547	Q9JK30	Orc3	Origin recognition complex subunit 3	2.09e-34	666	22.823	F1QQ08	orc3	Origin recognition complex, subunit 3	5.51e-43	628	24.682	Q7K2L1	Orc3	AT22044p1	7.3e-40	641	25.273	NA	NA	NA	NA	NA	NA	F1QQ08	orc3	Origin recognition complex, subunit 3	2.51e-42	628	24.682
dd_Smed_v6_11263_0_1	1421	4.17472	5.98483	7.19917e-53	1.12439	5.98483	1.65236e-05	3.05033	5.98483	1.67903e-31	-3.05033	5.98483	1.67903e-31	O43929	ORC4	Origin recognition complex subunit 4	4.47e-67	386	38.86	O88708	Orc4	Origin recognition complex subunit 4	3.03e-63	393	36.132	F1QRE0	orc4	Origin recognition complex subunit 4	1.14e-60	351	38.462	Q9W102	Orc4	Origin recognition complex subunit 4	1.58e-42	399	32.08	NA	NA	NA	NA	NA	NA	O43929	ORC4	Origin recognition complex subunit 4	1.98e-66	386	38.86
dd_Smed_v6_52743_0_1	483	4.16894	-0.435302	1.91096e-12	-0.584601	-0.435302	0.555443	4.75354	-0.435302	9.1713e-13	-4.75354	-0.435302	9.1713e-13	NA	NA	NA	NA	NA	NA	NA	NA	NA	NA	NA	NA	NA	NA	NA	NA	NA	NA	NA	NA	NA	NA	NA	NA	NA	NA	NA	NA	NA	NA	NA	NA	NA	NA	NA	NA
dd_Smed_v6_7575_0_1	1368	4.16118	4.53362	4.31569e-36	1.06956	4.53362	0.00105574	3.09162	4.53362	3.08123e-22	-3.09162	4.53362	3.08123e-22	Q9HAW4	CLSPN	Claspin	2.25e-13	126	39.683	Q80YR7	Clspn	Claspin	2.5e-12	125	40	NA	NA	NA	NA	NA	NA	NA	NA	NA	NA	NA	NA	NA	NA	NA	NA	NA	NA	Q9HAW4	CLSPN	Claspin	9.94e-13	126	39.683
dd_Smed_v6_5651_0_1	610	4.15613	6.81722	1.17629e-119	0.863434	6.81722	4.74971e-07	3.2927	6.81722	2.00115e-81	-3.2927	6.81722	2.00115e-81	NA	NA	NA	NA	NA	NA	NA	NA	NA	NA	NA	NA	NA	NA	NA	NA	NA	NA	NA	NA	NA	NA	NA	NA	NA	NA	NA	NA	NA	NA	NA	NA	NA	NA	NA	NA
dd_Smed_v6_17410_0_1	774	4.15322	3.48246	4.85033e-34	-0.184782	3.48246	0.651168	4.338	3.48246	6.61511e-35	-4.338	3.48246	6.61511e-35	P63098	PPP3R1	Calcineurin subunit B type 1	6.86e-20	170	29.412	Q63810	Ppp3r1	Calcineurin subunit B type 1	7.55e-20	170	29.412	Q66HZ0	ppp3r1b	Protein phosphatase 3 (formerly 2B), regulatory s1ubunit B, alpha isoform, b	6.67e-20	170	29.412	Q24214	CanB2	Calcineurin subunit B type 2	1.96e-18	170	27.647	H9G2Y1	cnb-1	CalciNeurin B	6.35e-16	171	26.901	Q66HZ0	ppp3r1b	Protein phosphatase 3 (formerly 2B), regulatory s1ubunit B, alpha isoform, b	3.04e-19	170	29.412
dd_Smed_v6_12332_0_1	1176	4.14925	4.36092	4.04256e-39	0.593118	4.36092	0.0694047	3.55613	4.36092	3.63882e-30	-3.55613	4.36092	3.63882e-30	NA	NA	NA	NA	NA	NA	NA	NA	NA	NA	NA	NA	NA	NA	NA	NA	NA	NA	NA	NA	NA	NA	NA	NA	NA	NA	NA	NA	NA	NA	NA	NA	NA	NA	NA	NA
dd_Smed_v6_14888_0_1	1188	4.14697	4.15442	5.57262e-45	0.529828	4.15442	0.0886304	3.61715	4.15442	1.29308e-35	-3.61715	4.15442	1.29308e-35	NA	NA	NA	NA	NA	NA	NA	NA	NA	NA	NA	NA	NA	NA	NA	NA	NA	NA	NA	NA	NA	NA	NA	NA	NA	NA	NA	NA	NA	NA	NA	NA	NA	NA	NA	NA
dd_Smed_v6_4581_0_1	581	4.14385	7.13406	2.25815e-182	1.39661	7.13406	1.46296e-24	2.74725	7.13406	7.14163e-92	-2.74725	7.13406	7.14163e-92	NA	NA	NA	NA	NA	NA	NA	NA	NA	NA	NA	NA	K4FBI1	zgc:56699	Gtsf1	0.000869	76	23.684	Q8SWX0	arx	Gametocyte-specific factor 1 homolog	0.000155	62	32.258	NA	NA	NA	NA	NA	NA	Q8SWX0	arx	Gametocyte-specific factor 1 homolog	0.000704	62	32.258
dd_Smed_v6_15869_0_1	1180	4.13872	4.48798	2.4977e-54	-0.733173	4.48798	0.0118923	4.8719	4.48798	2.72887e-66	-4.8719	4.48798	2.72887e-66	O14965	AURKA	Aurora kinase A	3.9e-62	253	40.316	O88445	Aurkc	Aurora kinase C	9.27e-63	274	38.321	Q6DBZ4	aurka	Zgc:100912	1.42e-62	257	38.521	Q9VGF9	aurA	Aurora A	9.86e-57	259	37.838	O01427	air-2	Aurora/IPL1-related protein kinase 2	6.22e-58	252	37.698	O88445	Aurkc	Aurora kinase C	3.73e-62	274	38.321
dd_Smed_v6_648_0_1	1620	4.13823	10.917	3.12204e-56	0.824667	10.917	0.000865517	3.31357	10.917	7.90021e-39	-3.31357	10.917	7.90021e-39	Q71U36	TUBA1A	Tubulin alpha-1A chain	0	440	88.182	P68369	Tuba1a	Tubulin alpha-1A chain	0	440	88.182	Q6NWK7	tuba1a	Tubulin alpha chain	0	440	87.955	P06603	alphaTub84B	Tubulin alpha-1 chain	0	439	87.699	P91910	mec-12	Tubulin alpha-3 chain	0	441	84.58	Q71U36	TUBA1A	Tubulin alpha-1A chain	0	440	88.182
dd_Smed_v6_9624_0_1	668	4.13628	5.5414	2.5983e-64	1.1949	5.5414	4.02765e-07	2.94137	5.5414	1.21725e-36	-2.94137	5.5414	1.21725e-36	Q9BRX5	GINS3	DNA replication complex GINS protein PSF3	2.32e-18	192	28.125	Q9CY94	Gins3	DNA replication complex GINS protein PSF3	4.11e-18	191	28.272	Q6DRM7	gins3	FLJ13912-like	3.44e-19	160	30	Q9W2V7	Psf3	AT18545p	2.81e-09	169	22.485	NA	NA	NA	NA	NA	NA	Q6DRM7	gins3	FLJ13912-like	1.57e-18	160	30
dd_Smed_v6_21323_0_1	661	4.13622	-0.259775	1.66579e-14	0.810448	-0.259775	0.281112	3.32577	-0.259775	2.71286e-10	-3.32577	-0.259775	2.71286e-10	Q7RTU3	OLIG3	Oligodendrocyte transcription factor 3	6.49e-31	129	46.512	Q9EQW6	Olig2	Oligodendrocyte transcription factor 2	3.65e-31	75	70.667	Q8QGI4	olig2	BHLH transcription factor	3.28e-30	68	75	Q9VJC1	Oli	GH17679p	6.84e-27	110	50	O45489	hlh-17	Helix Loop Helix	3.24e-22	59	71.186	Q9EQW6	Olig2	Oligodendrocyte transcription factor 2	1.47e-30	75	70.667
dd_Smed_v6_79998_0_1	234	4.13487	-0.137792	1.79977e-09	-0.930682	-0.137792	0.351085	5.06555	-0.137792	8.94364e-11	-5.06555	-0.137792	8.94364e-11	NA	NA	NA	NA	NA	NA	NA	NA	NA	NA	NA	NA	NA	NA	NA	NA	NA	NA	NA	NA	NA	NA	NA	NA	NA	NA	NA	NA	NA	NA	NA	NA	NA	NA	NA	NA
dd_Smed_v6_26144_0_1	2060	4.127	2.66031	5.37352e-36	0.274044	2.66031	0.500597	3.85296	2.66031	3.33515e-31	-3.85296	2.66031	3.33515e-31	A0A024QZ45	BRIP1	BRCA1 interacting protein C-terminal helicase 1, isoform CRA_a	6.98e-21	129	38.76	Q0VGM9	Rtel1	Regulator of telomere elongation helicase 1	2.56e-32	161	36.646	F1R345	ddx11	ATP-dependent DNA helicase DDX11	1.24e-07	66	34.848	Q9W484	CG4078	Regulator of telomere elongation helicase 1 homolog	6.15e-41	150	36.667	Q93575	rtel-1	Regulator of telomere elongation helicase 1 homolog	3.58e-22	146	36.986	Q9W484	CG4078	Regulator of telomere elongation helicase 1 homolog	2.57e-40	150	36.667
dd_Smed_v6_16851_0_1	977	4.11758	3.77607	1.83726e-50	0.893064	3.77607	0.00194063	3.22452	3.77607	7.63681e-34	-3.22452	3.77607	7.63681e-34	NA	NA	NA	NA	NA	NA	NA	NA	NA	NA	NA	NA	NA	NA	NA	NA	NA	NA	NA	NA	NA	NA	NA	NA	NA	NA	NA	NA	NA	NA	NA	NA	NA	NA	NA	NA
dd_Smed_v6_14134_0_1	1198	4.11474	5.0663	8.89144e-64	0.628603	5.0663	0.0111935	3.48614	5.0663	2.53957e-48	-3.48614	5.0663	2.53957e-48	P06493	CDK1	Cyclin-dependent kinase 1	5.32e-75	299	41.806	P11440	Cdk1	Cyclin-dependent kinase 1	2.84e-73	299	41.137	Q7T3L7	cdk1	Cell division control protein 2	1.26e-73	299	40.134	P23572	Cdk1	Cyclin-dependent kinase 1	5.37e-69	295	39.322	P34556	cdk-1	Cyclin-dependent kinase 1	3.6e-75	316	38.924	P06493	CDK1	Cyclin-dependent kinase 1	2.35e-74	299	41.806
dd_Smed_v6_16802_0_1	1809	4.11128	3.64763	1.90776e-34	0.0915606	3.64763	0.823716	4.01972	3.64763	3.11301e-32	-4.01972	3.64763	3.11301e-32	P56282	POLE2	DNA polymerase epsilon subunit 2	9.26e-80	570	31.053	O54956	Pole2	DNA polymerase epsilon subunit 2	5.2e-75	571	29.072	A0A0G2KHB6	pole2	Polymerase (DNA directed), epsilon 2	1.96e-50	393	29.262	Q9VRQ7	DNApol-epsilon58	DNA polymerase epsilon subunit	2.19e-52	587	27.428	Q19196	pole-2	Probable DNA polymerase epsilon subunit 2	6.31e-52	564	29.61	P56282	POLE2	DNA polymerase epsilon subunit 2	4.1e-79	570	31.053
dd_Smed_v6_52492_0_1	444	4.10941	-0.525303	1.12276e-14	0.996014	-0.525303	0.18885	3.1134	-0.525303	1.06876e-09	-3.1134	-0.525303	1.06876e-09	NA	NA	NA	NA	NA	NA	NA	NA	NA	NA	NA	NA	A8WFS4	zgc:171424	Zgc:171424 protein	2.12e-10	130	32.308	NA	NA	NA	NA	NA	NA	NA	NA	NA	NA	NA	NA	A8WFS4	zgc:171424	Zgc:171424 protein	9.64e-10	130	32.308
dd_Smed_v6_34984_0_1	452	4.10532	2.06276	2.64157e-23	-0.153687	2.06276	0.780331	4.25901	2.06276	3.68532e-23	-4.25901	2.06276	3.68532e-23	NA	NA	NA	NA	NA	NA	NA	NA	NA	NA	NA	NA	NA	NA	NA	NA	NA	NA	NA	NA	NA	NA	NA	NA	NA	NA	NA	NA	NA	NA	NA	NA	NA	NA	NA	NA
dd_Smed_v6_37111_0_1	1015	4.10513	1.80384	1.2716e-25	0.659239	1.80384	0.156882	3.44589	1.80384	4.27215e-19	-3.44589	1.80384	4.27215e-19	Q96ES6	MFSD3	Major facilitator superfamily domain-containing protein 3	4.36e-20	262	25.573	Q5U419	Mfsd3	Major facilitator superfamily domain-containing protein 3	1.43e-26	266	30.075	A2BFV2	si:dkey-229d2.4	Si:dkey-229d2.4	2.72e-27	253	30.435	NA	NA	NA	NA	NA	NA	Q22816	CELE_T26C5.3	Uncharacterized protein	0.000135	144	23.611	A2BFV2	si:dkey-229d2.4	Si:dkey-229d2.4	1.24e-26	253	30.435
dd_Smed_v6_5419_0_1	1253	4.09295	6.57165	1.65253e-110	0.687217	6.57165	0.000122609	3.40573	6.57165	2.16621e-81	-3.40573	6.57165	2.16621e-81	V9HWD6	HEL-S-1	Epididymis secretory protein Li 1	2.95e-106	242	71.074	Q9CQV8	Ywhab	14-3-3 protein beta/alpha	1.78e-104	242	70.248	Q5PRD0	ywhaba	14-3-3 protein beta/alpha-A	3.98e-105	242	69.835	P29310	14-3-3zeta	14-3-3 protein zeta	5.13e-99	245	67.347	Q20655	ftt-2	14-3-3-like protein 2	1.86e-104	244	69.262	V9HWD6	HEL-S-1	Epididymis secretory protein Li 1	1.3e-105	242	71.074
dd_Smed_v6_21713_0_1	845	4.08247	3.39065	1.42928e-58	0.724253	3.39065	0.0102562	3.35822	3.39065	2.20509e-42	-3.35822	3.39065	2.20509e-42	Q86UD3	2021-03-03	E3 ubiquitin-protein ligase MARCH3	4.46e-13	103	31.068	Q8BRX9	2021-03-03	E3 ubiquitin-protein ligase MARCH3	2.88e-13	103	31.068	Q1LVZ2	2021-03-02	E3 ubiquitin-protein ligase MARCH2	2.4e-12	108	29.63	Q9VSX7	Dmel\CG4080	CG4080, isoform A	8.07e-12	65	40	Q93227	2021-03-03	MARCH (Membrane-Associated Ring finger (C3HC4)) homolog	3.3e-09	123	30.081	Q8BRX9	2021-03-03	E3 ubiquitin-protein ligase MARCH3	1.16e-12	103	31.068
dd_Smed_v6_2548_0_1	275	4.08204	2.83321	5.4601e-23	-0.0158205	2.83321	0.975487	4.09786	2.83321	3.43845e-22	-4.09786	2.83321	3.43845e-22	NA	NA	NA	NA	NA	NA	NA	NA	NA	NA	NA	NA	NA	NA	NA	NA	NA	NA	NA	NA	NA	NA	NA	NA	NA	NA	NA	NA	NA	NA	NA	NA	NA	NA	NA	NA
dd_Smed_v6_16306_0_1	462	4.07147	3.98972	2.56005e-66	1.45489	3.98972	1.51107e-09	2.61658	3.98972	2.28243e-32	-2.61658	3.98972	2.28243e-32	Q86V86	PIM3	Serine/threonine-protein kinase pim-3	2.02e-06	135	25.926	E9Q4Z5	Gm6729	Uncharacterized protein	1.52e-06	137	27.737	F1R8K1	pimr180	Pim proto-oncogene, serine/threonine kinase,-related 180	1.38e-09	129	30.233	Q00168	CaMKII	Calcium/calmodulin-dependent protein kinase type II alpha chain	2.18e-05	145	23.448	U4PR86	pig-1	Maternal embryonic leucine zipper kinase	1.29e-06	142	26.056	F1R8K1	pimr180	Pim proto-oncogene, serine/threonine kinase,-related 180	6.29e-09	129	30.233
dd_Smed_v6_16468_0_1	1161	4.06973	3.01706	3.99223e-19	0.103907	3.01706	0.848885	3.96583	3.01706	9.31377e-18	-3.96583	3.01706	9.31377e-18	Q12933	TRAF2	TNF receptor-associated factor 2	0.000198	120	25	P39429	Traf2	TNF receptor-associated factor 2	0.000362	88	28.409	NA	NA	NA	NA	NA	NA	NA	NA	NA	NA	NA	NA	NA	NA	NA	NA	NA	NA	Q12933	TRAF2	TNF receptor-associated factor 2	0.000876	120	25
dd_Smed_v6_20423_0_1	1669	4.06221	3.28859	4.51748e-22	-0.193719	3.28859	0.693694	4.25593	3.28859	9.60168e-23	-4.25593	3.28859	9.60168e-23	O75943	RAD17	Cell cycle checkpoint protein RAD17	1.35e-52	433	33.256	Q6NXW6	Rad17	Cell cycle checkpoint protein RAD17	1.54e-54	430	31.86	A2BGQ6	rad17	RAD17 checkpoint clamp loader component	2.76e-50	527	30.361	O96532	Rad17	Rad17	4.52e-35	471	26.115	G5EGG2	hpr-17	Homolog of S. Pombe Rad	1.87e-22	402	24.129	Q6NXW6	Rad17	Cell cycle checkpoint protein RAD17	6.19e-54	430	31.86
dd_Smed_v6_10988_0_1	1693	4.06064	3.82658	2.67906e-33	0.262392	3.82658	0.486475	3.79825	3.82658	3.10421e-29	-3.79825	3.82658	3.10421e-29	NA	NA	NA	NA	NA	NA	NA	NA	NA	NA	NA	NA	NA	NA	NA	NA	NA	NA	NA	NA	NA	NA	NA	NA	NA	NA	NA	NA	NA	NA	NA	NA	NA	NA	NA	NA
dd_Smed_v6_7808_0_1	808	4.06044	5.80262	4.65554e-106	0.690647	5.80262	0.000199139	3.36979	5.80262	9.15943e-78	-3.36979	5.80262	9.15943e-78	P00374	DHFR	Dihydrofolate reductase	4.56e-39	183	45.355	P00375	Dhfr	Dihydrofolate reductase	9.28e-40	187	45.455	Q6IQS4	dhfr	Dihydrofolate reductase	7.52e-38	184	44.565	P17719	Dhfr	Dihydrofolate reductase	2.28e-42	184	44.565	NA	NA	NA	NA	NA	NA	P17719	Dhfr	Dihydrofolate reductase	1.03e-41	184	44.565
dd_Smed_v6_3018_0_1	752	4.06004	7.08481	1.46067e-150	1.14492	7.08481	1.04939e-14	2.91512	7.08481	1.39723e-86	-2.91512	7.08481	1.39723e-86	NA	NA	NA	NA	NA	NA	NA	NA	NA	NA	NA	NA	NA	NA	NA	NA	NA	NA	NA	NA	NA	NA	NA	NA	NA	NA	NA	NA	NA	NA	NA	NA	NA	NA	NA	NA
dd_Smed_v6_12388_0_1	443	4.0552	4.48583	1.14349e-49	0.0613738	4.48583	0.852777	3.99383	4.48583	2.84492e-47	-3.99383	4.48583	2.84492e-47	NA	NA	NA	NA	NA	NA	NA	NA	NA	NA	NA	NA	NA	NA	NA	NA	NA	NA	NA	NA	NA	NA	NA	NA	NA	NA	NA	NA	NA	NA	NA	NA	NA	NA	NA	NA
dd_Smed_v6_41299_0_1	905	4.05459	-0.174062	3.44931e-10	1.10978	-0.174062	0.154504	2.94481	-0.174062	2.11048e-06	-2.94481	-0.174062	2.11048e-06	NA	NA	NA	NA	NA	NA	NA	NA	NA	NA	NA	NA	NA	NA	NA	NA	NA	NA	NA	NA	NA	NA	NA	NA	NA	NA	NA	NA	NA	NA	NA	NA	NA	NA	NA	NA
dd_Smed_v6_21908_0_1	709	4.05163	2.02159	4.14618e-25	0.521775	2.02159	0.259452	3.52985	2.02159	9.9452e-20	-3.52985	2.02159	9.9452e-20	NA	NA	NA	NA	NA	NA	NA	NA	NA	NA	NA	NA	NA	NA	NA	NA	NA	NA	Q9VEZ2	CG10185	Uncharacterized protein	4.28e-15	231	27.273	NA	NA	NA	NA	NA	NA	Q9VEZ2	CG10185	Uncharacterized protein	1.94e-14	231	27.273
dd_Smed_v6_44311_0_1	1144	4.04779	0.660991	1.1892e-10	-0.50281	0.660991	0.540062	4.5506	0.660991	1.68996e-11	-4.5506	0.660991	1.68996e-11	NA	NA	NA	NA	NA	NA	NA	NA	NA	NA	NA	NA	NA	NA	NA	NA	NA	NA	NA	NA	NA	NA	NA	NA	NA	NA	NA	NA	NA	NA	NA	NA	NA	NA	NA	NA
dd_Smed_v6_59927_0_1	728	4.0459	0.224576	1.52259e-16	-0.927612	0.224576	0.239301	4.97351	0.224576	1.68931e-18	-4.97351	0.224576	1.68931e-18	NA	NA	NA	NA	NA	NA	NA	NA	NA	NA	NA	NA	NA	NA	NA	NA	NA	NA	NA	NA	NA	NA	NA	NA	NA	NA	NA	NA	NA	NA	NA	NA	NA	NA	NA	NA
dd_Smed_v6_18818_0_1	1673	4.04252	2.09046	7.27356e-25	0.454018	2.09046	0.330474	3.58851	2.09046	5.12332e-20	-3.58851	2.09046	5.12332e-20	NA	NA	NA	NA	NA	NA	NA	NA	NA	NA	NA	NA	NA	NA	NA	NA	NA	NA	NA	NA	NA	NA	NA	NA	NA	NA	NA	NA	NA	NA	NA	NA	NA	NA	NA	NA
dd_Smed_v6_11583_0_1	3261	4.03823	2.41181	1.07829e-25	-0.691125	2.41181	0.143454	4.72935	2.41181	6.11472e-30	-4.72935	2.41181	6.11472e-30	Q2NKX8	ERCC6L	DNA excision repair protein ERCC-6-like	1.07e-164	797	41.28	Q8BHK9	Ercc6l	DNA excision repair protein ERCC-6-like	2e-160	688	44.186	F1R294	ercc6	Excision repair cross-complementation group 6	1.12e-83	549	36.248	O76460	okr	DNA repair and recombination protein RAD54-like	3.08e-59	545	30.826	Q93781	csb-1	CSB (Cockayne Syndrome B) homolog	6.09e-56	562	29.004	Q2NKX8	ERCC6L	DNA excision repair protein ERCC-6-like	4.74e-164	797	41.28
dd_Smed_v6_13579_0_1	1443	4.03435	4.20517	1.52858e-65	1.64261	4.20517	3.51727e-12	2.39174	4.20517	8.40099e-28	-2.39174	4.20517	8.40099e-28	Q96IR7	HPDL	4-hydroxyphenylpyruvate dioxygenase-like protein	1.01e-43	384	29.948	Q8K248	Hpdl	4-hydroxyphenylpyruvate dioxygenase-like protein	2.03e-41	376	27.394	E7FH29	hpdl	4-hydroxyphenylpyruvate dioxygenase	1.06e-85	397	37.28	Q9VPF3	Dmel\CG11796	4-hydroxyphenylpyruvate dioxygenase	5.95e-32	339	29.204	Q18347	C31H2.4	Putative protein C31H2.4	1.22e-37	396	28.535	E7FH29	hpdl	4-hydroxyphenylpyruvate dioxygenase	4.82e-85	397	37.28
dd_Smed_v6_26553_0_1	847	4.03288	0.434694	2.59086e-14	1.06747	0.434694	0.0909948	2.96541	0.434694	5.18711e-09	-2.96541	0.434694	5.18711e-09	Q92743	HTRA1	Serine protease HTRA1	2.81e-29	224	34.821	A2RT60	Htra4	Serine protease HTRA4	1.82e-29	207	38.164	Q6GMI0	htra1a	Serine protease HTRA1A	9.3e-27	194	37.113	Q9VFJ3	HtrA2	Serine protease HTRA2, mitochondrial	5.4e-26	168	37.5	NA	NA	NA	NA	NA	NA	A2RT60	Htra4	Serine protease HTRA4	7.31e-29	207	38.164
dd_Smed_v6_13580_0_1	2562	4.03121	3.09778	5.31351e-31	-0.535004	3.09778	0.188954	4.56621	3.09778	3.20324e-35	-4.56621	3.09778	3.20324e-35	Q9H211	CDT1	DNA replication factor Cdt1	9.89e-09	358	21.788	Q8R4E9	Cdt1	DNA replication factor Cdt1	3.99e-05	204	21.569	E7F2R5	cdt1	Chromatin licensing and DNA replication factor 1	1.16e-15	399	26.316	Q7JVY2	dup	Double parked, isoform A	1.53e-05	189	21.693	NA	NA	NA	NA	NA	NA	E7F2R5	cdt1	Chromatin licensing and DNA replication factor 1	3.79e-15	399	26.316
dd_Smed_v6_7612_0_1	1290	4.02516	5.8769	1.86855e-56	1.03453	5.8769	2.53569e-05	2.99063	5.8769	2.03746e-34	-2.99063	5.8769	2.03746e-34	Q09028	RBBP4	Histone-binding protein RBBP4	4.01e-151	391	53.197	Q60972	Rbbp4	Histone-binding protein RBBP4	4.41e-151	391	53.197	Q6P3H7	rbbp4	Histone-binding protein RBBP4	6.13e-150	391	52.685	Q24572	Caf1	Probable histone-binding protein Caf1	2e-151	391	53.708	P90916	lin-53	Probable histone-binding protein lin-53	3.47e-135	384	49.74	Q24572	Caf1	Probable histone-binding protein Caf1	9.07e-151	391	53.708
dd_Smed_v6_1420_0_1	2357	4.02335	6.66283	8.87688e-124	0.541614	6.66283	0.00129462	3.48173	6.66283	4.51286e-97	-3.48173	6.66283	4.51286e-97	D6RFF0	LARP7	La-related protein 7	9.93e-07	209	21.531	Q8BN59	Larp6	La-related protein 6	9.07e-18	191	28.796	Q6PHD4	larp6	La ribonucleoprotein domain family, member 6	1.09e-14	200	27	A1Z9R1	CG17386-RA	FI03833p	2.92e-14	189	25.926	D5MCN2	larp-1	La-related protein 1	5.29e-05	132	25.758	Q8BN59	Larp6	La-related protein 6	3.65e-17	191	28.796
dd_Smed_v6_3777_0_1	900	4.01474	2.09688	2.62248e-29	1.39954	2.09688	0.000292067	2.61521	2.09688	5.43801e-15	-2.61521	2.09688	5.43801e-15	NA	NA	NA	NA	NA	NA	NA	NA	NA	NA	NA	NA	NA	NA	NA	NA	NA	NA	NA	NA	NA	NA	NA	NA	NA	NA	NA	NA	NA	NA	NA	NA	NA	NA	NA	NA
dd_Smed_v6_27497_0_1	1064	4.01299	0.450031	5.69952e-15	-0.183154	0.450031	0.813776	4.19614	0.450031	1.59394e-14	-4.19614	0.450031	1.59394e-14	P24941	CDK2	Cyclin-dependent kinase 2	1.97e-100	305	47.541	Q80YP0	Cdk3	Cyclin-dependent kinase 3	8.6e-94	292	47.26	Q7ZWB1	cdk2	Cyclin-dependent kinase 2	2.96e-104	305	49.836	P23573	Cdk2	Cyclin-dependent kinase 2	6.11e-86	293	45.392	P34556	cdk-1	Cyclin-dependent kinase 1	1.42e-90	312	44.551	Q7ZWB1	cdk2	Cyclin-dependent kinase 2	1.35e-103	305	49.836
dd_Smed_v6_27323_0_1	1206	4.00951	0.552695	2.24164e-14	-0.788656	0.552695	0.293925	4.79817	0.552695	3.12656e-16	-4.79817	0.552695	3.12656e-16	Q9BYM8	RBCK1	RanBP-type and C3HC4-type zinc finger-containing protein 1	4.26e-10	189	25.397	Q9WUB0	Rbck1	RanBP-type and C3HC4-type zinc finger-containing protein 1	3.11e-10	191	23.56	A9JTG5	rbck1	RanBP-type and C3HC4-type zinc finger-containing protein 1	6.04e-09	277	26.354	NA	NA	NA	NA	NA	NA	NA	NA	NA	NA	NA	NA	Q9WUB0	Rbck1	RanBP-type and C3HC4-type zinc finger-containing protein 1	1.25e-09	191	23.56
dd_Smed_v6_7539_0_1	405	4.00798	6.62877	6.31464e-128	1.09244	6.62877	9.31969e-12	2.91554	6.62877	4.05521e-75	-2.91554	6.62877	4.05521e-75	NA	NA	NA	NA	NA	NA	NA	NA	NA	NA	NA	NA	NA	NA	NA	NA	NA	NA	NA	NA	NA	NA	NA	NA	NA	NA	NA	NA	NA	NA	NA	NA	NA	NA	NA	NA
dd_Smed_v6_22479_0_1	1151	4.00446	1.59705	2.80464e-23	-0.102463	1.59705	0.857755	4.10692	1.59705	1.66033e-22	-4.10692	1.59705	1.66033e-22	Q9UBP5	HEY2	Hairy/enhancer-of-split related with YRPW motif protein 2	4.4e-19	94	45.745	Q9QUS4	Hey2	Hairy/enhancer-of-split related with YRPW motif protein 2	1.83e-18	94	45.745	Q9I9L0	hey2	Hairy/enhancer-of-split related with YRPW motif protein 2	4.77e-19	95	49.474	Q7KM13	Hey	Hairy/enhancer-of-split related with YRPW motif protein	3.92e-21	100	53	NA	NA	NA	NA	NA	NA	Q7KM13	Hey	Hairy/enhancer-of-split related with YRPW motif protein	1.78e-20	100	53
dd_Smed_v6_55690_0_1	306	4.00016	-0.140749	1.61606e-09	3.10283	-0.140749	8.06042e-06	0.897331	-0.140749	0.125913	-0.897331	-0.140749	0.125913	NA	NA	NA	NA	NA	NA	NA	NA	NA	NA	NA	NA	NA	NA	NA	NA	NA	NA	NA	NA	NA	NA	NA	NA	NA	NA	NA	NA	NA	NA	NA	NA	NA	NA	NA	NA
dd_Smed_v6_16549_0_1	943	3.99923	5.12902	3.71279e-80	0.971026	5.12902	3.88451e-06	3.02821	5.12902	1.55665e-50	-3.02821	5.12902	1.55665e-50	NA	NA	NA	NA	NA	NA	NA	NA	NA	NA	NA	NA	NA	NA	NA	NA	NA	NA	NA	NA	NA	NA	NA	NA	NA	NA	NA	NA	NA	NA	NA	NA	NA	NA	NA	NA
dd_Smed_v6_14547_0_1	1864	3.9982	3.72197	8.18393e-24	-0.492893	3.72197	0.255551	4.49109	3.72197	3.08647e-27	-4.49109	3.72197	3.08647e-27	Q9UQ84	EXO1	Exonuclease 1	8.2e-79	319	46.708	Q9QZ11	Exo1	Exonuclease 1	3.6e-77	319	44.514	Q803U7	exo1	Exonuclease 1	1.14e-78	318	42.453	Q24558	tos	Exonuclease 1	1.38e-78	296	41.892	Q9N3T2	crn-1	Flap endonuclease 1	8.76e-16	314	27.389	Q9UQ84	EXO1	Exonuclease 1	3.63e-78	319	46.708
dd_Smed_v6_14808_0_1	999	3.99205	2.8773	6.42423e-24	0.679076	2.8773	0.109552	3.31298	2.8773	1.63671e-17	-3.31298	2.8773	1.63671e-17	NA	NA	NA	NA	NA	NA	NA	NA	NA	NA	NA	NA	NA	NA	NA	NA	NA	NA	NA	NA	NA	NA	NA	NA	NA	NA	NA	NA	NA	NA	NA	NA	NA	NA	NA	NA
dd_Smed_v6_6610_0_1	3704	3.99009	6.13102	6.97643e-110	0.152028	6.13102	0.438452	3.83807	6.13102	9.30463e-102	-3.83807	6.13102	9.30463e-102	Q14674	ESPL1	Separin	4.4e-27	134	38.806	P60330	Espl1	Separin	8.75e-27	130	36.923	E7FDD8	espl1	Extra spindle pole bodies-like 1, separase	1.15e-32	130	37.692	Q9VRN6	Sse	LD08709p	9.73e-06	83	36.145	G5ED39	2021-09-01	Separin homolog sep-1	3.43e-14	136	28.676	E7FDD8	espl1	Extra spindle pole bodies-like 1, separase	5.15e-32	130	37.692
dd_Smed_v6_7837_0_1	1846	3.99009	6.17824	3.71316e-49	0.71638	6.17824	0.00686107	3.27371	6.17824	2.95036e-35	-3.27371	6.17824	2.95036e-35	O95067	CCNB2	G2/mitotic-specific cyclin-B2	4.58e-34	274	30.657	P30276	Ccnb2	G2/mitotic-specific cyclin-B2	1.53e-33	274	30.657	Q7ZU21	ccnb1	Cyclin B1	5.07e-29	261	27.203	P20439	CycB	G2/mitotic-specific cyclin-B	4.13e-33	277	30.686	Q10654	cyb-3	G2/mitotic-specific cyclin-B3	2.44e-24	255	27.059	O95067	CCNB2	G2/mitotic-specific cyclin-B2	2.03e-33	274	30.657
dd_Smed_v6_18778_0_1	1546	3.98906	1.56733	1.09668e-15	0.0572092	1.56733	0.929851	3.93185	1.56733	1.48838e-14	-3.93185	1.56733	1.48838e-14	Q99741	CDC6	Cell division control protein 6 homolog	2.62e-50	428	28.037	O89033	Cdc6	Cell division control protein 6 homolog	1.46e-54	434	30.415	A8KC19	cdc6	Zgc:174506 protein	4.65e-52	434	32.258	Q9VSM9	Cdc6	Cdc6	1.33e-41	468	27.778	P91155	cdc-6	Cell Division Cycle related	1.21e-23	221	32.579	O89033	Cdc6	Cell division control protein 6 homolog	5.87e-54	434	30.415
dd_Smed_v6_17552_0_1	548	3.98403	3.45596	2.03023e-50	-1.1008	3.45596	0.000730655	5.08483	3.45596	5.63119e-66	-5.08483	3.45596	5.63119e-66	NA	NA	NA	NA	NA	NA	NA	NA	NA	NA	NA	NA	NA	NA	NA	NA	NA	NA	NA	NA	NA	NA	NA	NA	NA	NA	NA	NA	NA	NA	NA	NA	NA	NA	NA	NA
dd_Smed_v6_19257_0_1	2421	3.98353	2.90481	1.69576e-33	0.305593	2.90481	0.432873	3.67794	2.90481	1.16335e-28	-3.67794	2.90481	1.16335e-28	Q9UNS1	TIMELESS	Protein timeless homolog	5.86e-53	583	30.017	Q9R1X4	Timeless	Protein timeless homolog	2.23e-46	588	28.912	E7FGL0	timeless	Timeless circadian clock	1.6e-55	586	30.717	Q9NG27	timeout	TIMEOUT	1.57e-41	584	24.829	G5EDN3	tim-1	Protein timeless homolog	7.57e-25	510	24.51	E7FGL0	timeless	Timeless circadian clock	7.26e-55	586	30.717
dd_Smed_v6_16334_0_1	1000	3.98278	3.42151	1.52115e-47	0.951397	3.42151	0.00111402	3.03139	3.42151	2.03846e-30	-3.03139	3.42151	2.03846e-30	Q7L590	MCM10	Protein MCM10 homolog	9.34e-25	153	31.373	Q0VBD2	Mcm10	Protein MCM10 homolog	2.61e-24	153	30.719	Q5RHY1	mcm10	Protein MCM10 homolog	1.83e-27	153	35.948	Q9VIE6	Mcm10	Protein MCM10 homolog	1.84e-19	154	29.221	Q9U2C2	mcm-10	Yeast MCM (Licensing factor) related	2.42e-12	167	27.545	Q5RHY1	mcm10	Protein MCM10 homolog	8.31e-27	153	35.948
dd_Smed_v6_12461_0_1	1471	3.98271	4.66973	6.96009e-32	0.557508	4.66973	0.107139	3.4252	4.66973	1.14328e-24	-3.4252	4.66973	1.14328e-24	Q9BYT3	STK33	Serine/threonine-protein kinase 33	3.38e-62	327	37.309	Q924X7	Stk33	Serine/threonine-protein kinase 33	9.25e-63	329	37.082	E7F3U5	stk33	Serine/threonine kinase 33	8.72e-62	329	36.778	A4V110	CaMKI	Calcium/calmodulin-dependent protein kinase I, isoform I	6.52e-40	323	32.198	Q9TXJ0	cmk-1	Calcium/calmodulin-dependent protein kinase type 1	1.62e-40	279	33.333	Q924X7	Stk33	Serine/threonine-protein kinase 33	3.72e-62	329	37.082
dd_Smed_v6_15527_0_1	564	3.98237	4.25361	2.05018e-55	-0.258867	4.25361	0.378541	4.24124	4.25361	9.26859e-59	-4.24124	4.25361	9.26859e-59	P0CG13	CHTF8	Chromosome transmission fidelity protein 8 homolog	2.36e-20	109	32.11	P0CG15	Chtf8	Chromosome transmission fidelity protein 8 homolog	4.98e-21	109	32.11	A2RV21	chtf8	Si:ch211-218c6.5 protein	3.88e-20	109	35.78	Q2PDX2	BP1041	Uncharacterized protein, isoform B	2.29e-17	128	34.375	Q22664	CELE_T22C1.4	Uncharacterized protein	1.44e-16	103	33.981	P0CG15	Chtf8	Chromosome transmission fidelity protein 8 homolog	2e-20	109	32.11
dd_Smed_v6_12789_0_1	1570	3.97532	5.14107	4.61876e-53	0.34385	5.14107	0.207358	3.63147	5.14107	3.7079e-45	-3.63147	5.14107	3.7079e-45	O14757	CHEK1	Serine/threonine-protein kinase Chk1	2.06e-42	450	28.667	O35280	Chek1	Serine/threonine-protein kinase Chk1	4.15e-39	451	28.16	Q7ZVD7	chek1	CHK1 checkpoint homolog (S. pombe)	2.96e-28	460	25.652	O61661	grp	Serine/threonine-protein kinase grp	2.64e-35	468	26.282	Q9N3Z3	chk-1	Serine/threonine-protein kinase chk-1	5.81e-41	449	27.171	O14757	CHEK1	Serine/threonine-protein kinase Chk1	9.09e-42	450	28.667
dd_Smed_v6_6803_0_1	872	3.96855	6.48842	2.49708e-118	1.21357	6.48842	1.9695e-13	2.75499	6.48842	4.91839e-64	-2.75499	6.48842	4.91839e-64	P32321	DCTD	Deoxycytidylate deaminase	1.32e-59	157	53.503	Q8K2D6	Dctd	Deoxycytidylate deaminase	1.97e-60	154	53.896	Q568L4	dctd	DCMP deaminase	7.74e-59	170	51.765	Q9VWA2	CG6951	Probable deoxycytidylate deaminase	9.88e-54	161	50.932	P30648	ZK643.2	Probable deoxycytidylate deaminase	1.05e-38	169	43.195	Q8K2D6	Dctd	Deoxycytidylate deaminase	7.9e-60	154	53.896
dd_Smed_v6_32934_0_1	549	3.96719	0.023366	1.5029e-06	-0.423199	0.023366	0.689544	4.39039	0.023366	6.58204e-07	-4.39039	0.023366	6.58204e-07	Q14469	HES1	Transcription factor HES-1	2.52e-05	52	48.077	P35428	Hes1	Transcription factor HES-1	2.97e-05	52	48.077	Q90465	her3	HER-3 protein	6.78e-06	170	26.471	P13097	HLHm7	Enhancer of split m7 protein	3.05e-06	80	37.5	G5EF76	lin-22	Lin-22	0.000135	50	42	P13097	HLHm7	Enhancer of split m7 protein	1.38e-05	80	37.5
dd_Smed_v6_11552_0_1	1648	3.96079	2.97591	6.50203e-36	1.4547	2.97591	8.60894e-06	2.50609	2.97591	3.21561e-17	-2.50609	2.97591	3.21561e-17	Q9NUQ8	ABCF3	ATP-binding cassette sub-family F member 3	1.39e-98	576	32.118	Q8K268	Abcf3	ATP-binding cassette sub-family F member 3	5.25e-102	576	32.292	E7F1S8	abcf2b	Uncharacterized protein	4.87e-74	505	30.891	Q00748	Mdr65	Multidrug resistance protein homolog 65	2.35e-10	186	24.731	Q20306	abcf-3	ABC transporter, class F	1.32e-95	525	34.286	Q8K268	Abcf3	ATP-binding cassette sub-family F member 3	2.11e-101	576	32.292
dd_Smed_v6_17244_0_1	1610	3.95949	3.93455	7.15549e-31	-0.110485	3.93455	0.786919	4.06997	3.93455	3.46146e-31	-4.06997	3.93455	3.46146e-31	P0C1S8	WEE2	Wee1-like protein kinase 2	8.09e-21	306	30.719	P47810	Wee1	Wee1-like protein kinase	3.13e-20	307	27.036	Q6PEG5	wee1	Wee1 protein	1.51e-22	307	26.384	P54350	Wee1	Wee1-like protein kinase	2.16e-16	315	26.349	Q19469	sad-1	Serine/threonine kinase SAD-1	3.04e-09	320	21.562	Q6PEG5	wee1	Wee1 protein	6.85e-22	307	26.384
dd_Smed_v6_25670_0_1	530	3.92882	0.620403	1.60962e-17	-0.346128	0.620403	0.614081	4.27495	0.620403	8.86145e-18	-4.27495	0.620403	8.86145e-18	NA	NA	NA	NA	NA	NA	NA	NA	NA	NA	NA	NA	NA	NA	NA	NA	NA	NA	NA	NA	NA	NA	NA	NA	NA	NA	NA	NA	NA	NA	NA	NA	NA	NA	NA	NA
dd_Smed_v6_5862_0_1	958	3.91913	7.50813	1.96683e-157	0.0032042	7.50813	0.9849	3.91592	7.50813	9.83991e-156	-3.91592	7.50813	9.83991e-156	Q7LG56	RRM2B	Ribonucleoside-diphosphate reductase subunit M2 B	2.22e-31	285	27.018	Q6PEE3	Rrm2b	Ribonucleoside-diphosphate reductase subunit M2 B	3.26e-31	278	27.338	P79733	rrm2	Ribonucleoside-diphosphate reductase subunit M2	3.6e-31	278	28.058	P48592	RnrS	Ribonucleoside-diphosphate reductase subunit M2	2.5e-28	278	26.619	P42170	rnr-2	Ribonucleoside-diphosphate reductase small chain	1.05e-19	282	25.532	Q7LG56	RRM2B	Ribonucleoside-diphosphate reductase subunit M2 B	9.83e-31	285	27.018
dd_Smed_v6_9562_0_1	600	3.91774	6.08481	1.82666e-118	1.33041	6.08481	5.66734e-16	2.58733	6.08481	7.69535e-59	-2.58733	6.08481	7.69535e-59	NA	NA	NA	NA	NA	NA	NA	NA	NA	NA	NA	NA	NA	NA	NA	NA	NA	NA	NA	NA	NA	NA	NA	NA	NA	NA	NA	NA	NA	NA	NA	NA	NA	NA	NA	NA
dd_Smed_v6_14121_0_1	1198	3.90982	3.97068	3.71849e-46	0.853648	3.97068	0.00258054	3.05617	3.97068	1.21334e-30	-3.05617	3.97068	1.21334e-30	Q99638	RAD9A	Cell cycle checkpoint control protein RAD9A	7.51e-48	401	29.676	Q9Z0F6	Rad9a	Cell cycle checkpoint control protein RAD9A	7.11e-49	400	30	F2Z4U5	rad9a	RAD9 checkpoint clamp component A	4.38e-51	253	35.178	O96533	Rad9	DNA repair protein Rad9	1.8e-37	244	31.967	Q95Q27	hpr-9	Homolog of S. Pombe Rad	3.43e-15	278	24.46	F2Z4U5	rad9a	RAD9 checkpoint clamp component A	1.99e-50	253	35.178
dd_Smed_v6_41104_0_1	820	3.90567	0.677653	1.40466e-16	0.586358	0.677653	0.332549	3.31931	0.677653	1.55209e-12	-3.31931	0.677653	1.55209e-12	Q8N2K0	ABHD12	Monoacylglycerol lipase ABHD12	1.51e-35	193	35.751	Q99LR1	Abhd12	Monoacylglycerol lipase ABHD12	7.45e-35	189	36.508	Q08C93	abhd12	Monoacylglycerol lipase ABHD12	1.24e-34	191	33.508	O76462	Bem46	Bem46	9.87e-07	190	28.421	NA	NA	NA	NA	NA	NA	Q8N2K0	ABHD12	Monoacylglycerol lipase ABHD12	6.67e-35	193	35.751
dd_Smed_v6_13194_0_1	1153	3.90199	3.81271	1.54761e-55	0.628188	3.81271	0.0195402	3.2738	3.81271	3.54553e-41	-3.2738	3.81271	3.54553e-41	P78406	RAE1	mRNA export factor	7.35e-119	336	49.702	Q8C570	Rae1	mRNA export factor	3.4e-118	336	49.702	Q7ZWF0	rae1	mRNA export factor	1.22e-115	336	47.917	Q9W2E7	Rae1	Rae1	1.05e-118	337	48.368	Q93454	rae-1	mRNA export factor rae-1	8.6e-108	331	47.13	P78406	RAE1	mRNA export factor	3.25e-118	336	49.702
dd_Smed_v6_46627_0_1	949	3.89957	1.10321	1.89062e-16	0.177815	1.10321	0.782388	3.72175	1.10321	1.70065e-14	-3.72175	1.10321	1.70065e-14	Q15645	TRIP13	Pachytene checkpoint protein 2 homolog	6.78e-100	314	50.318	Q3UA06	Trip13	Pachytene checkpoint protein 2 homolog	5.15e-97	301	50.498	Q6PH52	trip13	Pachytene checkpoint protein 2 homolog	1.88e-99	308	49.026	Q8SX76	pch2	LD24646p	3.9e-79	300	45.667	Q09535	pch-2	Putative pachytene checkpoint protein 2	5.09e-58	198	51.01	Q15645	TRIP13	Pachytene checkpoint protein 2 homolog	3e-99	314	50.318
dd_Smed_v6_9084_0_1	445	3.89314	0.931848	5.26067e-20	1.46547	0.931848	0.00246731	2.42767	0.931848	7.89795e-10	-2.42767	0.931848	7.89795e-10	NA	NA	NA	NA	NA	NA	NA	NA	NA	NA	NA	NA	NA	NA	NA	NA	NA	NA	NA	NA	NA	NA	NA	NA	NA	NA	NA	NA	NA	NA	NA	NA	NA	NA	NA	NA
dd_Smed_v6_12368_0_1	713	3.89307	4.62534	3.71162e-54	1.05653	4.62534	2.57175e-05	2.83654	4.62534	5.608e-32	-2.83654	4.62534	5.608e-32	NA	NA	NA	NA	NA	NA	NA	NA	NA	NA	NA	NA	NA	NA	NA	NA	NA	NA	NA	NA	NA	NA	NA	NA	NA	NA	NA	NA	NA	NA	NA	NA	NA	NA	NA	NA
dd_Smed_v6_45276_0_1	537	3.88831	0.0153454	8.52868e-12	-0.666514	0.0153454	0.428553	4.55483	0.0153454	7.49205e-13	-4.55483	0.0153454	7.49205e-13	Q96RR1	TWNK	Twinkle protein, mitochondrial	8.99e-36	137	40.876	Q8CIW5	Twnk	Twinkle protein, mitochondrial	2.47e-35	137	40.146	NA	NA	NA	NA	NA	NA	Q8MZH0	mtDNA-helicase	LD38710p	6.3e-33	137	41.606	Q5WRT0	CELE_F46G11.1	Uncharacterized protein	4.78e-12	92	52.174	Q96RR1	TWNK	Twinkle protein, mitochondrial	3.98e-35	137	40.876
dd_Smed_v6_11868_0_1	1195	3.88501	4.38297	1.89365e-51	0.974306	4.38297	0.000182045	2.91071	4.38297	8.17403e-32	-2.91071	4.38297	8.17403e-32	Q7L590	MCM10	Protein MCM10 homolog	2.5e-05	118	27.966	Q0VBD2	Mcm10	Protein MCM10 homolog	6.22e-07	120	30.833	Q5RHY1	mcm10	Protein MCM10 homolog	1.27e-06	114	29.825	Q9VIE6	Mcm10	Protein MCM10 homolog	5.54e-10	136	29.412	Q9U2C2	mcm-10	Yeast MCM (Licensing factor) related	1.27e-05	126	28.571	Q9VIE6	Mcm10	Protein MCM10 homolog	2.51e-09	136	29.412
dd_Smed_v6_26668_0_1	728	3.88409	1.34499	7.52211e-28	1.35855	1.34499	0.000946482	2.52554	1.34499	2.27091e-14	-2.52554	1.34499	2.27091e-14	P62136	PPP1CA	Serine/threonine-protein phosphatase PP1-alpha catalytic subunit	2.75e-70	182	54.396	P62137	Ppp1ca	Serine/threonine-protein phosphatase PP1-alpha catalytic subunit	2.93e-70	182	54.396	Q7T313	ppp1cbl	Serine/threonine-protein phosphatase	8.89e-70	182	53.846	P48462	flw	Serine/threonine-protein phosphatase beta isoform	5.69e-69	182	53.297	Q27497	gsp-1	Serine/threonine-protein phosphatase PP1-alpha	1.21e-69	182	54.945	P62137	Ppp1ca	Serine/threonine-protein phosphatase PP1-alpha catalytic subunit	1.18e-69	182	54.396
dd_Smed_v6_16537_0_1	1260	3.88227	1.37264	7.20924e-13	0.200272	1.37264	0.768752	3.68199	1.37264	2.39204e-11	-3.68199	1.37264	2.39204e-11	NA	NA	NA	NA	NA	NA	NA	NA	NA	NA	NA	NA	NA	NA	NA	NA	NA	NA	NA	NA	NA	NA	NA	NA	NA	NA	NA	NA	NA	NA	NA	NA	NA	NA	NA	NA
dd_Smed_v6_12876_0_1	480	3.87687	3.36408	1.20829e-49	2.63801	3.36408	1.50118e-23	1.23886	3.36408	1.18852e-07	-1.23886	3.36408	1.18852e-07	NA	NA	NA	NA	NA	NA	NA	NA	NA	NA	NA	NA	NA	NA	NA	NA	NA	NA	NA	NA	NA	NA	NA	NA	NA	NA	NA	NA	NA	NA	NA	NA	NA	NA	NA	NA
dd_Smed_v6_10739_0_1	506	3.87139	6.63528	7.03733e-145	1.89651	6.63528	4.45266e-39	1.97488	6.63528	2.8222e-45	-1.97488	6.63528	2.8222e-45	Q5TAL4	SNRPC	U1 small nuclear ribonucleoprotein C	2.14e-08	42	45.238	Q62241	Snrpc	U1 small nuclear ribonucleoprotein C	2.94e-08	42	45.238	Q8JGS0	snrpc	U1 small nuclear ribonucleoprotein C	1.92e-08	42	45.238	Q9VE17	snRNP-U1-C	U1 small nuclear ribonucleoprotein C	9.14e-09	42	47.619	P90815	F08B4.7	U1 small nuclear ribonucleoprotein C	2e-11	42	47.619	P90815	F08B4.7	U1 small nuclear ribonucleoprotein C	2.36e-10	42	47.619
dd_Smed_v6_9943_0_1	2654	3.86625	4.79309	7.49622e-45	0.119436	4.79309	0.704974	3.74681	4.79309	1.03909e-41	-3.74681	4.79309	1.03909e-41	Q9Y620	RAD54B	DNA repair and recombination protein RAD54B	1.99e-170	796	40.704	Q6PFE3	Rad54b	DNA repair and recombination protein RAD54B	9.18e-176	796	42.462	E9QHY4	rad54b	RAD54 homolog B (S. cerevisiae)	1.05e-161	807	38.29	O76460	okr	DNA repair and recombination protein RAD54-like	1.92e-104	582	37.113	G5EEN6	rad-54	Uncharacterized protein	3.23e-112	588	38.095	Q6PFE3	Rad54b	DNA repair and recombination protein RAD54B	3.69e-175	796	42.462
dd_Smed_v6_5764_0_1	2511	3.86307	6.47271	1.4796e-56	0.279895	6.47271	0.267625	3.58318	6.47271	2.01335e-49	-3.58318	6.47271	2.01335e-49	P33992	MCM5	DNA replication licensing factor MCM5	0	758	55.013	P49718	Mcm5	DNA replication licensing factor MCM5	0	757	54.954	Q6NV07	mcm5	DNA helicase	0	757	55.086	Q9VGW6	Mcm5	DNA replication licensing factor Mcm5	0	751	53.529	Q95XQ8	mcm-4	DNA replication licensing factor mcm-4	6.75e-100	655	32.366	P33992	MCM5	DNA replication licensing factor MCM5	0	758	55.013
dd_Smed_v6_26033_0_1	540	3.86293	2.17848	3.95808e-37	1.89977	2.17848	4.31382e-09	1.96316	2.17848	8.51481e-13	-1.96316	2.17848	8.51481e-13	NA	NA	NA	NA	NA	NA	NA	NA	NA	NA	NA	NA	NA	NA	NA	NA	NA	NA	NA	NA	NA	NA	NA	NA	NA	NA	NA	NA	NA	NA	NA	NA	NA	NA	NA	NA
dd_Smed_v6_18174_0_1	1231	3.85645	1.61707	3.77398e-28	0.603616	1.61707	0.164809	3.25283	1.61707	5.98399e-21	-3.25283	1.61707	5.98399e-21	NA	NA	NA	NA	NA	NA	NA	NA	NA	NA	NA	NA	NA	NA	NA	NA	NA	NA	NA	NA	NA	NA	NA	NA	NA	NA	NA	NA	NA	NA	NA	NA	NA	NA	NA	NA
dd_Smed_v6_16106_0_1	508	3.84937	1.57366	1.2364e-19	1.61802	1.57366	0.000348415	2.23135	1.57366	1.723e-08	-2.23135	1.57366	1.723e-08	NA	NA	NA	NA	NA	NA	NA	NA	NA	NA	NA	NA	NA	NA	NA	NA	NA	NA	NA	NA	NA	NA	NA	NA	NA	NA	NA	NA	NA	NA	NA	NA	NA	NA	NA	NA
dd_Smed_v6_14111_0_1	2813	3.83961	1.23471	2.37009e-10	-1.25573	1.23471	0.089045	5.09533	1.23471	8.2921e-14	-5.09533	1.23471	8.2921e-14	NA	NA	NA	NA	NA	NA	Q3V079	Bbof1	Basal body-orientation factor 1	0.000173	145	33.793	NA	NA	NA	NA	NA	NA	NA	NA	NA	NA	NA	NA	NA	NA	NA	NA	NA	NA	Q3V079	Bbof1	Basal body-orientation factor 1	0.000696	145	33.793
dd_Smed_v6_19022_0_1	3533	3.82957	1.96855	7.23399e-33	0.65405	1.96855	0.0906373	3.17552	1.96855	7.17499e-24	-3.17552	1.96855	7.17499e-24	NA	NA	NA	NA	NA	NA	NA	NA	NA	NA	NA	NA	NA	NA	NA	NA	NA	NA	NA	NA	NA	NA	NA	NA	G5EEV6	epi-1	Laminin alpha	1.38e-07	382	21.204	NA	NA	NA	NA	NA	NA
dd_Smed_v6_10941_0_1	3027	3.82943	4.15769	8.43714e-58	1.62125	4.15769	1.21665e-11	2.20818	4.15769	4.05233e-23	-2.20818	4.15769	4.05233e-23	NA	NA	NA	NA	NA	NA	NA	NA	NA	NA	NA	NA	NA	NA	NA	NA	NA	NA	NA	NA	NA	NA	NA	NA	NA	NA	NA	NA	NA	NA	NA	NA	NA	NA	NA	NA
dd_Smed_v6_18303_0_1	1634	3.82865	1.90968	3.17889e-15	-0.331543	1.90968	0.575275	4.16019	1.90968	3.63456e-16	-4.16019	1.90968	3.63456e-16	Q96GX5	MASTL	Serine/threonine-protein kinase greatwall	3.81e-62	193	56.995	Q8C0P0	Mastl	Serine/threonine-protein kinase greatwall	2.78e-62	193	56.477	Q6DBX4	mastl	Serine/threonine-protein kinase greatwall	2.73e-59	225	50.667	A0A0B4KGX7	gwl	Greatwall, isoform B	2.57e-51	207	45.894	O45797	wts-1	Serine/threonine-protein kinase WARTS homolog	8.45e-35	151	45.695	Q8C0P0	Mastl	Serine/threonine-protein kinase greatwall	1.12e-61	193	56.477
dd_Smed_v6_11417_0_1	1083	3.82376	5.69095	4.01653e-49	0.879564	5.69095	0.000549485	2.9442	5.69095	1.30811e-31	-2.9442	5.69095	1.30811e-31	Q5TZP7	APEX1	DNA-(apurinic or apyrimidinic site) lyase	1.34e-105	259	55.212	P28352	Apex1	DNA-(apurinic or apyrimidinic site) lyase	3.79e-106	259	55.212	A0MTA1	apex1	DNA-(apurinic or apyrimidinic site) lyase	9.53e-105	257	55.253	P27864	Rrp1	Recombination repair protein 1	9.36e-97	263	53.232	G5EBR7	exo-3	DNA-(apurinic or apyrimidinic site) lyase	1.75e-74	257	47.082	P28352	Apex1	DNA-(apurinic or apyrimidinic site) lyase	1.52e-105	259	55.212
dd_Smed_v6_15723_0_1	1360	3.82292	4.3176	1.57545e-44	0.299601	4.3176	0.317447	3.52332	4.3176	3.28381e-38	-3.52332	4.3176	3.28381e-38	NA	NA	NA	NA	NA	NA	Q3TGW2	Eepd1	Endonuclease/exonuclease/phosphatase family domain-containing protein 1	9.3e-44	298	31.879	NA	NA	NA	NA	NA	NA	NA	NA	NA	NA	NA	NA	NA	NA	NA	NA	NA	NA	Q3TGW2	Eepd1	Endonuclease/exonuclease/phosphatase family domain-containing protein 1	3.74e-43	298	31.879
dd_Smed_v6_61828_0_1	268	3.8211	-0.135564	1.07208e-09	1.11719	-0.135564	0.131418	2.70391	-0.135564	7.14772e-06	-2.70391	-0.135564	7.14772e-06	NA	NA	NA	NA	NA	NA	NA	NA	NA	NA	NA	NA	NA	NA	NA	NA	NA	NA	NA	NA	NA	NA	NA	NA	NA	NA	NA	NA	NA	NA	NA	NA	NA	NA	NA	NA
dd_Smed_v6_22244_0_1	2543	3.8196	2.41826	3.05371e-24	-0.0823669	2.41826	0.866497	3.90196	2.41826	8.58066e-24	-3.90196	2.41826	8.58066e-24	Q9UJA3	MCM8	DNA helicase MCM8	0	803	47.323	Q9CWV1	Mcm8	DNA helicase MCM8	0	800	46.5	Q7ZUR0	mcm2	DNA helicase	1.35e-86	574	35.017	Q9V461	Mcm6	DNA replication licensing factor Mcm6	5.58e-88	596	33.054	Q9XXI9	mcm-2	DNA helicase	2.34e-88	574	34.495	Q9CWV1	Mcm8	DNA helicase MCM8	0	800	46.5
dd_Smed_v6_12447_0_1	1039	3.8187	3.09292	3.49332e-29	0.260579	3.09292	0.510391	3.55812	3.09292	2.72812e-25	-3.55812	3.09292	2.72812e-25	I6L8A6	RBBP8	DNA endonuclease RBBP8	9.87e-11	59	42.373	Q80YR6	Rbbp8	DNA endonuclease RBBP8	6.39e-11	59	44.068	F1R983	rbbp8	DNA endonuclease RBBP8	8.27e-11	59	45.763	NA	NA	NA	NA	NA	NA	NA	NA	NA	NA	NA	NA	Q80YR6	Rbbp8	DNA endonuclease RBBP8	2.57e-10	59	44.068
dd_Smed_v6_12527_0_1	769	3.81674	3.19487	4.52607e-32	1.27749	3.19487	0.000118713	2.53926	3.19487	1.69927e-16	-2.53926	3.19487	1.69927e-16	NA	NA	NA	NA	NA	NA	NA	NA	NA	NA	NA	NA	NA	NA	NA	NA	NA	NA	NA	NA	NA	NA	NA	NA	NA	NA	NA	NA	NA	NA	NA	NA	NA	NA	NA	NA
dd_Smed_v6_27919_0_1	413	3.81509	0.961055	4.68177e-20	1.5313	0.961055	0.00110255	2.28379	0.961055	3.29677e-09	-2.28379	0.961055	3.29677e-09	NA	NA	NA	NA	NA	NA	NA	NA	NA	NA	NA	NA	NA	NA	NA	NA	NA	NA	NA	NA	NA	NA	NA	NA	NA	NA	NA	NA	NA	NA	NA	NA	NA	NA	NA	NA
dd_Smed_v6_11343_0_1	867	3.81389	3.85708	5.42544e-52	0.979825	3.85708	0.000174302	2.83407	3.85708	9.62804e-32	-2.83407	3.85708	9.62804e-32	NA	NA	NA	NA	NA	NA	NA	NA	NA	NA	NA	NA	NA	NA	NA	NA	NA	NA	NA	NA	NA	NA	NA	NA	NA	NA	NA	NA	NA	NA	NA	NA	NA	NA	NA	NA
dd_Smed_v6_82906_0_1	479	3.81184	-0.942577	2.163e-08	-4.27538	-0.942577	0.00679282	8.08722	-0.942577	7.98123e-13	-8.08722	-0.942577	7.98123e-13	Q9H6R3	ACSS3	Acyl-CoA synthetase short-chain family member 3, mitochondrial	3.39e-22	143	34.266	Q14DH7	Acss3	Acyl-CoA synthetase short-chain family member 3, mitochondrial	5.22e-22	143	34.266	Q5BLJ0	acss1	Zgc:113194	2.32e-12	157	26.752	Q9VP61	AcCoAS	Acetyl-coenzyme A synthetase	2.5e-06	123	26.016	O45873	mec-18	Uncharacterized protein	7.84e-06	126	29.365	Q9H6R3	ACSS3	Acyl-CoA synthetase short-chain family member 3, mitochondrial	1.5e-21	143	34.266
dd_Smed_v6_22716_0_1	1070	3.81007	2.33653	2.2611e-28	-0.909012	2.33653	0.0365284	4.71908	2.33653	2.96725e-35	-4.71908	2.33653	2.96725e-35	NA	NA	NA	NA	NA	NA	NA	NA	NA	NA	NA	NA	NA	NA	NA	NA	NA	NA	NA	NA	NA	NA	NA	NA	NA	NA	NA	NA	NA	NA	NA	NA	NA	NA	NA	NA
dd_Smed_v6_8732_0_1	1087	3.80538	6.4763	1.89305e-116	1.3844	6.4763	4.91374e-18	2.42097	6.4763	9.25323e-54	-2.42097	6.4763	9.25323e-54	P35250	RFC2	Replication factor C subunit 2	4.14e-167	321	67.913	Q9WUK4	Rfc2	Replication factor C subunit 2	4.42e-168	321	67.601	F1R0T0	rfc2	Replication factor C (activator 1) 2	9.44e-165	317	67.823	P53034	RfC4	Replication factor C subunit 2	2.94e-155	314	64.968	O44175	rfc-2	RFC (DNA replication factor) family	2.15e-138	314	58.917	Q9WUK4	Rfc2	Replication factor C subunit 2	1.78e-167	321	67.601
dd_Smed_v6_42939_0_1	403	3.80378	-0.409115	2.40451e-12	-0.691668	-0.409115	0.4361	4.49545	-0.409115	3.60216e-13	-4.49545	-0.409115	3.60216e-13	Q9NS56	TOPORS	E3 ubiquitin-protein ligase Topors	2.12e-08	52	38.462	Q80Z37	Topors	E3 ubiquitin-protein ligase Topors	2.33e-08	52	38.462	Q5BLE0	toporsa	Si:ch211-145b13.4 protein	2.22e-10	55	41.818	Q9V8P9	Topors	E3 ubiquitin-protein ligase Topors	2.48e-09	59	32.203	Q21641	CELE_R02E12.4	Uncharacterized protein	5.68e-05	46	34.783	Q5BLE0	toporsa	Si:ch211-145b13.4 protein	1.01e-09	55	41.818
dd_Smed_v6_15562_0_1	1226	3.79489	2.54748	1.22888e-15	0.04987	2.54748	0.931307	3.74502	2.54748	1.0263e-14	-3.74502	2.54748	1.0263e-14	Q9BWF2	TRAIP	E3 ubiquitin-protein ligase TRAIP	1.04e-12	252	27.381	Q8VIG6	Traip	E3 ubiquitin-protein ligase TRAIP	9.24e-13	272	25.368	Q7ZW78	rnf181	E3 ubiquitin-protein ligase RNF181	1.38e-06	42	40.476	Q7K2X1	nopo	GH03577p	3.47e-10	61	40.984	Q9XUM8	toe-4	Target Of ERK kinase MPK-1	1.26e-06	42	40.476	Q8VIG6	Traip	E3 ubiquitin-protein ligase TRAIP	3.72e-12	272	25.368
dd_Smed_v6_15044_0_1	1878	3.7931	2.68661	4.14538e-23	1.26573	2.68661	0.00137458	2.52737	2.68661	5.09167e-12	-2.52737	2.68661	5.09167e-12	NA	NA	NA	NA	NA	NA	NA	NA	NA	NA	NA	NA	NA	NA	NA	NA	NA	NA	NA	NA	NA	NA	NA	NA	NA	NA	NA	NA	NA	NA	NA	NA	NA	NA	NA	NA
dd_Smed_v6_15726_0_1	5318	3.79041	1.4374	3.03028e-15	-0.951331	1.4374	0.11693	4.74174	1.4374	5.92795e-19	-4.74174	1.4374	5.92795e-19	Q8IZT6	ASPM	Abnormal spindle-like microcephaly-associated protein	1.19e-99	1963	25.267	Q8CJ27	Aspm	Abnormal spindle-like microcephaly-associated protein homolog	6.44e-114	1814	26.571	A0A0R4IU04	aspm	Abnormal spindle microtubule assembly	3.75e-113	1859	25.39	Q9VC45	asp	Protein abnormal spindle	2.95e-23	1003	22.532	Q17383	-	Hum-2	4.4e-15	187	29.412	Q8CJ27	Aspm	Abnormal spindle-like microcephaly-associated protein homolog	2.59e-113	1814	26.571
dd_Smed_v6_19563_0_1	940	3.78372	3.00444	1.36304e-36	0.58615	3.00444	0.079027	3.19757	3.00444	2.36149e-27	-3.19757	3.00444	2.36149e-27	NA	NA	NA	NA	NA	NA	NA	NA	NA	NA	NA	NA	NA	NA	NA	NA	NA	NA	NA	NA	NA	NA	NA	NA	NA	NA	NA	NA	NA	NA	NA	NA	NA	NA	NA	NA
dd_Smed_v6_10335_0_1	1631	3.78281	5.1519	2.12278e-32	0.130618	5.1519	0.715059	3.6522	5.1519	5.0748e-30	-3.6522	5.1519	5.0748e-30	Q12834	CDC20	Cell division cycle protein 20 homolog	1.51e-37	432	26.389	Q9JJ66	Cdc20	Cell division cycle protein 20 homolog	1.78e-36	354	27.401	Q6PFM9	wdr48	WD repeat-containing protein 48	6.03e-07	194	24.742	Q6NR32	fzy	RE39287p	3.47e-39	436	26.376	Q09649	fzr-1	FiZzy Related family	4.52e-27	329	28.267	Q6NR32	fzy	RE39287p	1.57e-38	436	26.376
dd_Smed_v6_7519_0_1	1559	3.77036	5.41659	3.01481e-19	0.292906	5.41659	0.511053	3.47745	5.41659	1.39332e-16	-3.47745	5.41659	1.39332e-16	Q9Y4K3	TRAF6	TNF receptor-associated factor 6	2.05e-08	100	35	P70196	Traf6	TNF receptor-associated factor 6	2.16e-08	117	34.188	Q6IWL4	traf6	TNF receptor-associated factor 6	2.8e-05	93	31.183	D5SHU1	snama	MIP16350p	0.000671	53	41.509	NA	NA	NA	NA	NA	NA	P70196	Traf6	TNF receptor-associated factor 6	8.67e-08	117	34.188
dd_Smed_v6_24482_0_1	1512	3.76873	2.84058	7.93036e-17	0.614342	2.84058	0.203037	3.15439	2.84058	1.83213e-12	-3.15439	2.84058	1.83213e-12	Q8N9R8	SCAI	Protein SCAI	3.54e-34	434	24.654	Q8C8N2	Scai	Protein SCAI	5.82e-34	434	24.424	A2CF54	scai	Suppressor of cancer cell invasion	4e-34	430	24.419	M9PER3	Dmel\CG13293	Uncharacterized protein, isoform D	1.83e-35	461	22.56	NA	NA	NA	NA	NA	NA	M9PER3	Dmel\CG13293	Uncharacterized protein, isoform D	7.59e-35	461	22.56
dd_Smed_v6_13263_0_1	1816	3.76636	4.26176	1.53545e-61	0.362525	4.26176	0.149612	3.40384	4.26176	3.97705e-51	-3.40384	4.26176	3.97705e-51	Q13042	CDC16	Cell division cycle protein 16 homolog	9.65e-82	565	29.735	Q8R349	Cdc16	Cell division cycle protein 16 homolog	1.08e-78	565	28.85	B0S729	cdc16	Cell division cycle 16 homolog (S. cerevisiae)	2.79e-81	527	30.93	Q9VCN6	Cdc16	Cell division cycle 16 ortholog	4.75e-43	286	31.119	G5EG38	emb-27	Cell division cycle protein 16 homolog	1.25e-31	514	23.152	Q13042	CDC16	Cell division cycle protein 16 homolog	4.27e-81	565	29.735
dd_Smed_v6_20152_0_1	895	3.76166	2.82635	9.01782e-36	1.32028	2.82635	3.05123e-05	2.44138	2.82635	9.91666e-18	-2.44138	2.82635	9.91666e-18	Q5TBB1	RNASEH2B	Ribonuclease H2 subunit B	3.02e-12	291	25.773	Q80ZV0	Rnaseh2b	Ribonuclease H2 subunit B	3.27e-16	294	26.871	F1QN47	rnaseh2b	Ribonuclease H2, subunit B	7.79e-21	282	25.177	NA	NA	NA	NA	NA	NA	NA	NA	NA	NA	NA	NA	F1QN47	rnaseh2b	Ribonuclease H2, subunit B	3.54e-20	282	25.177
dd_Smed_v6_14977_0_1	757	3.76142	3.84837	1.54141e-58	1.08689	3.84837	7.33016e-06	2.67453	3.84837	3.0821e-33	-2.67453	3.84837	3.0821e-33	NA	NA	NA	NA	NA	NA	NA	NA	NA	NA	NA	NA	NA	NA	NA	NA	NA	NA	NA	NA	NA	NA	NA	NA	NA	NA	NA	NA	NA	NA	NA	NA	NA	NA	NA	NA
dd_Smed_v6_5644_0_1	1148	3.75521	7.58326	1.05951e-94	1.13973	7.58326	5.01731e-11	2.61548	7.58326	5.84037e-51	-2.61548	7.58326	5.84037e-51	Q5T6V5	C9orf64	UPF0553 protein C9orf64	3.97e-106	335	44.776	G3X8U3	2210016F16Rik	MCG6895	1.46e-99	334	42.515	A4FUL9	zgc:136564	Zgc:136564	1.13e-79	334	35.928	Q9W2I2	CG9752	CG9752	9.36e-88	347	37.464	O45069	C11D2.4	Uncharacterized protein	1.48e-97	337	43.62	Q5T6V5	C9orf64	UPF0553 protein C9orf64	1.75e-105	335	44.776
dd_Smed_v6_17862_0_1	1269	3.75302	3.1626	5.20892e-14	-0.119368	3.1626	0.839471	3.87239	3.1626	3.87843e-14	-3.87239	3.1626	3.87843e-14	Q9BVC3	DSCC1	Sister chromatid cohesion protein DCC1	4.92e-26	332	26.506	Q14AI0	DSCC1	Sister chromatid cohesion protein DCC1	4.44e-26	333	26.727	Q66I84	dscc1	Sister chromatid cohesion protein DCC1	5.2e-28	331	25.68	Q4V3Z5	CG11788	IP10727p	4.24e-19	354	23.164	O44992	CELE_K09H9.2	Uncharacterized protein	9.12e-12	324	24.691	Q66I84	dscc1	Sister chromatid cohesion protein DCC1	2.37e-27	331	25.68
dd_Smed_v6_24098_0_1	1294	3.74318	2.0957	1.83344e-26	0.320069	2.0957	0.459706	3.42311	2.0957	3.87298e-22	-3.42311	2.0957	3.87298e-22	NA	NA	NA	NA	NA	NA	NA	NA	NA	NA	NA	NA	NA	NA	NA	NA	NA	NA	NA	NA	NA	NA	NA	NA	NA	NA	NA	NA	NA	NA	NA	NA	NA	NA	NA	NA
dd_Smed_v6_24349_0_1	534	3.74295	1.88016	7.23699e-20	0.586194	1.88016	0.213965	3.15675	1.88016	7.79074e-15	-3.15675	1.88016	7.79074e-15	O95639	CPSF4	Cleavage and polyadenylation specificity factor subunit 4	6.16e-75	154	64.286	E9Q2N0	Cpsf4l	Cleavage and polyadenylation-specific factor 4-like	3.31e-51	207	40.58	Q9I904	cpsf4	No arches	4.53e-75	154	62.987	Q9VPT8	Clp	Cleavage and polyadenylation specificity factor subunit 4	6.82e-71	156	61.538	Q7YTG9	cpsf-4	Cleavage and Polyadenylation Specificity Factor	1.33e-67	159	57.862	Q9I904	cpsf4	No arches	2.06e-74	154	62.987
dd_Smed_v6_15522_0_1	788	3.73853	1.85592	1.55447e-12	-0.144514	1.85592	0.827038	3.88304	1.85592	1.38892e-12	-3.88304	1.85592	1.38892e-12	NA	NA	NA	NA	NA	NA	NA	NA	NA	NA	NA	NA	NA	NA	NA	NA	NA	NA	NA	NA	NA	NA	NA	NA	NA	NA	NA	NA	NA	NA	NA	NA	NA	NA	NA	NA
dd_Smed_v6_8495_0_1	457	3.73816	4.57798	1.51621e-69	0.937456	4.57798	1.49995e-05	2.8007	4.57798	8.03657e-43	-2.8007	4.57798	8.03657e-43	P41567	EIF1	Eukaryotic translation initiation factor 1	1.05e-35	111	58.559	P48024	Eif1	Eukaryotic translation initiation factor 1	7.99e-36	111	59.459	Q7ZW93	zgc:56676	Zgc:56676	2.26e-34	111	57.658	Q9VZS3	CG17737	Protein translation factor SUI1 homolog	2.44e-41	110	57.273	NA	NA	NA	NA	NA	NA	Q9VZS3	CG17737	Protein translation factor SUI1 homolog	1.1e-40	110	57.273
dd_Smed_v6_14224_0_1	298	3.73164	2.98848	4.53098e-42	1.63788	2.98848	8.70603e-09	2.09376	2.98848	2.19221e-16	-2.09376	2.98848	2.19221e-16	NA	NA	NA	NA	NA	NA	NA	NA	NA	NA	NA	NA	NA	NA	NA	NA	NA	NA	NA	NA	NA	NA	NA	NA	NA	NA	NA	NA	NA	NA	NA	NA	NA	NA	NA	NA
dd_Smed_v6_13269_0_1	1806	3.73031	3.59875	4.00088e-38	0.554951	3.59875	0.0750002	3.17536	3.59875	8.28662e-29	-3.17536	3.59875	8.28662e-29	O60934	NBN	Nibrin	3.83e-25	317	27.445	Q9R207	Nbn	Nibrin	4.62e-29	316	30.696	Q5I2W8	nbn	Nibrin	7.29e-34	337	30.564	M9NF67	nbs	Nibrin	4.95e-22	309	25.89	NA	NA	NA	NA	NA	NA	Q5I2W8	nbn	Nibrin	3.32e-33	337	30.564
dd_Smed_v6_15532_0_1	2376	3.73015	4.90185	2.37055e-70	0.466567	4.90185	0.0354253	3.26358	4.90185	1.08289e-55	-3.26358	4.90185	1.08289e-55	Q92698	RAD54L	DNA repair and recombination protein RAD54-like	0	704	64.205	P70270	Rad54l	DNA repair and recombination protein RAD54-like	0	681	65.198	Q7ZV09	rad54l	RAD54-like (S. cerevisiae)	0	705	64.255	O76460	okr	DNA repair and recombination protein RAD54-like	0	678	56.932	G5EEN6	rad-54	Uncharacterized protein	0	677	58.346	Q7ZV09	rad54l	RAD54-like (S. cerevisiae)	0	705	64.255
dd_Smed_v6_13727_0_1	1449	3.72742	4.11056	3.31168e-24	0.472048	4.11056	0.221657	3.25538	4.11056	4.33457e-19	-3.25538	4.11056	4.33457e-19	P49643	PRIM2	DNA primase large subunit	7.71e-120	440	42.273	P33610	Prim2	DNA primase large subunit	2.47e-120	440	41.591	B8JIP2	prim2	DNA primase large subunit	5.81e-115	445	41.348	Q9VPH2	DNApol-alpha60	DNA primase large subunit	4.26e-83	457	36.105	O02334	pri-2	DNA primase large subunit	1.35e-78	444	35.36	P33610	Prim2	DNA primase large subunit	9.91e-120	440	41.591
dd_Smed_v6_12966_0_1	3475	3.72545	2.6783	6.64305e-22	-0.434535	2.6783	0.339122	4.15999	2.6783	1.91512e-24	-4.15999	2.6783	1.91512e-24	P28340	POLD1	DNA polymerase delta catalytic subunit	0	1026	56.14	P52431	Pold1	DNA polymerase delta catalytic subunit	0	1027	54.917	B3DKJ9	pold1	DNA polymerase	0	1076	56.134	P54358	DNApol-delta	DNA polymerase delta catalytic subunit	0	1080	54.907	P90829	F10C2.4	DNA polymerase delta catalytic subunit	0	1057	50.142	B3DKJ9	pold1	DNA polymerase	0	1076	56.134
dd_Smed_v6_15397_0_1	559	3.72319	1.90736	5.49593e-15	0.452359	1.90736	0.406261	3.27083	1.90736	6.83408e-12	-3.27083	1.90736	6.83408e-12	NA	NA	NA	NA	NA	NA	NA	NA	NA	NA	NA	NA	NA	NA	NA	NA	NA	NA	Q9UAC5	Traf4	TRAF1	0.000731	87	28.736	NA	NA	NA	NA	NA	NA	NA	NA	NA	NA	NA	NA
dd_Smed_v6_16541_0_1	1098	3.70769	3.04527	1.62745e-34	0.391293	3.04527	0.258887	3.3164	3.04527	4.43709e-28	-3.3164	3.04527	4.43709e-28	NA	NA	NA	NA	NA	NA	NA	NA	NA	NA	NA	NA	NA	NA	NA	NA	NA	NA	NA	NA	NA	NA	NA	NA	NA	NA	NA	NA	NA	NA	NA	NA	NA	NA	NA	NA
dd_Smed_v6_22031_0_1	1853	3.70229	2.98456	1.47038e-36	-0.136171	2.98456	0.716939	3.83846	2.98456	9.82176e-37	-3.83846	2.98456	9.82176e-37	NA	NA	NA	NA	NA	NA	NA	NA	NA	NA	NA	NA	NA	NA	NA	NA	NA	NA	NA	NA	NA	NA	NA	NA	NA	NA	NA	NA	NA	NA	NA	NA	NA	NA	NA	NA
dd_Smed_v6_15463_0_1	3673	3.70026	2.37334	1.94601e-22	-1.91204	2.37334	8.38157e-05	5.6123	2.37334	1.35646e-35	-5.6123	2.37334	1.35646e-35	P52701	MSH6	DNA mismatch repair protein Msh6	0	1063	43.556	P54276	Msh6	DNA mismatch repair protein Msh6	0	1065	43.568	A0A0R4IAE0	msh6	MutS homolog 6 (E. coli)	0	1112	42.266	Q9VUM0	Msh6	Probable DNA mismatch repair protein Msh6	0	1232	35.877	Q9N3T8	msh-6	MSH (MutS Homolog) family	0	1013	36.032	P54276	Msh6	DNA mismatch repair protein Msh6	0	1065	43.568
dd_Smed_v6_52399_0_1	694	3.69652	-0.450773	1.2787e-08	1.61599	-0.450773	0.0293881	2.08054	-0.450773	0.00059044	-2.08054	-0.450773	0.00059044	NA	NA	NA	NA	NA	NA	NA	NA	NA	NA	NA	NA	NA	NA	NA	NA	NA	NA	NA	NA	NA	NA	NA	NA	NA	NA	NA	NA	NA	NA	NA	NA	NA	NA	NA	NA
dd_Smed_v6_13091_0_1	979	3.6948	2.96936	8.79354e-42	0.265375	2.96936	0.424254	3.42942	2.96936	8.63958e-36	-3.42942	2.96936	8.63958e-36	NA	NA	NA	NA	NA	NA	NA	NA	NA	NA	NA	NA	NA	NA	NA	NA	NA	NA	NA	NA	NA	NA	NA	NA	NA	NA	NA	NA	NA	NA	NA	NA	NA	NA	NA	NA
dd_Smed_v6_16034_0_1	1349	3.69378	4.01279	3.51164e-44	-0.0173213	4.01279	0.95784	3.7111	4.01279	4.38963e-43	-3.7111	4.01279	4.38963e-43	O00311	CDC7	Cell division cycle 7-related protein kinase	1.91e-37	156	44.872	Q9Z0H0	Cdc7	Cell division cycle 7-related protein kinase	2.01e-39	157	45.86	B0UYI0	cdc7	Cell division cycle 7 homolog (S. cerevisiae)	4.03e-39	190	38.421	Q9VJ90	CG5790-RA	CG5790, isoform A	2.64e-55	470	30.213	O01493	cdc-7	Cell Division Cycle related	8.32e-25	384	24.219	Q9VJ90	CG5790-RA	CG5790, isoform A	1.2e-54	470	30.213
dd_Smed_v6_4804_0_1	943	3.69199	2.12514	9.2705e-29	-0.979921	2.12514	0.02365	4.67191	2.12514	2.22911e-36	-4.67191	2.12514	2.22911e-36	NA	NA	NA	NA	NA	NA	NA	NA	NA	NA	NA	NA	NA	NA	NA	NA	NA	NA	NA	NA	NA	NA	NA	NA	NA	NA	NA	NA	NA	NA	NA	NA	NA	NA	NA	NA
dd_Smed_v6_5956_0_1	2435	3.69052	5.58445	1.16188e-28	-0.808021	5.58445	0.0160618	4.49854	5.58445	6.08985e-38	-4.49854	5.58445	6.08985e-38	P33991	MCM4	DNA replication licensing factor MCM4	0	717	55.927	P49717	Mcm4	DNA replication licensing factor MCM4	0	717	55.509	Q6NZV2	mcm4	DNA helicase	0	715	55.944	Q26454	dpa	DNA replication licensing factor MCM4	0	720	53.611	Q95XQ8	mcm-4	DNA replication licensing factor mcm-4	0	722	48.753	Q6NZV2	mcm4	DNA helicase	0	715	55.944
dd_Smed_v6_18284_0_1	2454	3.68762	1.12321	4.82151e-16	-1.67562	1.12321	0.00872708	5.36324	1.12321	6.39543e-23	-5.36324	1.12321	6.39543e-23	NA	NA	NA	NA	NA	NA	P11369	Pol	LINE-1 retrotransposable element ORF2 protein	0.000115	182	24.176	A0A0G2L3N0	-	Uncharacterized protein	8.36e-10	269	25.651	Q9NBX4	X-element\ORF2	Probable RNA-directed DNA polymerase from transposon X-element	1.4e-07	298	24.497	NA	NA	NA	NA	NA	NA	A0A0G2L3N0	-	Uncharacterized protein	3.8e-09	269	25.651
dd_Smed_v6_32853_0_1	699	3.684	0.970467	3.49578e-17	0.316402	0.970467	0.582297	3.3676	0.970467	3.25061e-14	-3.3676	0.970467	3.25061e-14	P04040	CAT	Catalase	1.55e-99	199	70.854	P24270	Cat	Catalase	4.41e-97	199	69.849	Q9PT92	cat	Catalase	1.25e-91	198	66.162	P17336	Cat	Catalase	3.54e-96	189	71.958	Q27487	ctl-2	Peroxisomal catalase 1	6.16e-95	198	69.192	P04040	CAT	Catalase	6.84e-99	199	70.854
dd_Smed_v6_158_0_1	418	3.68117	7.72666	1.69189e-129	1.2771	7.72666	1.33966e-18	2.40406	7.72666	6.02579e-62	-2.40406	7.72666	6.02579e-62	NA	NA	NA	NA	NA	NA	NA	NA	NA	NA	NA	NA	NA	NA	NA	NA	NA	NA	NA	NA	NA	NA	NA	NA	NA	NA	NA	NA	NA	NA	NA	NA	NA	NA	NA	NA
dd_Smed_v6_27310_1_1	796	3.67263	0.256355	1.23901e-12	1.21187	0.256355	0.0449597	2.46076	0.256355	5.95964e-07	-2.46076	0.256355	5.95964e-07	NA	NA	NA	NA	NA	NA	NA	NA	NA	NA	NA	NA	NA	NA	NA	NA	NA	NA	NA	NA	NA	NA	NA	NA	NA	NA	NA	NA	NA	NA	NA	NA	NA	NA	NA	NA
dd_Smed_v6_50365_0_1	1029	3.66915	0.296858	9.20378e-13	0.605896	0.296858	0.35226	3.06325	0.296858	2.07854e-09	-3.06325	0.296858	2.07854e-09	Q7L945	ZNF627	Zinc finger protein 627	8.34e-07	94	31.915	Q4VA42	Zfp799	Zinc finger protein 799	1.71e-06	55	38.182	A8WGK9	zgc:173720	Zgc:173720	0.0001	81	30.864	Q9VJN5	wek	Zinc finger protein weckle	2.63e-06	75	36	G5EDE1	pag-3	Zinc finger protein PAG-3	5.3e-05	61	31.148	Q7L945	ZNF627	Zinc finger protein 627	3.69e-06	94	31.915
dd_Smed_v6_4671_0_1	1617	3.65257	3.98714	8.50142e-35	0.415432	3.98714	0.194211	3.23714	3.98714	5.20667e-28	-3.23714	3.98714	5.20667e-28	NA	NA	NA	NA	NA	NA	NA	NA	NA	NA	NA	NA	NA	NA	NA	NA	NA	NA	NA	NA	NA	NA	NA	NA	NA	NA	NA	NA	NA	NA	NA	NA	NA	NA	NA	NA
dd_Smed_v6_15205_0_1	529	3.64637	2.2629	2.01908e-32	1.09745	2.2629	0.00121463	2.54892	2.2629	4.27162e-18	-2.54892	2.2629	4.27162e-18	Q5TGZ0	MINOS1	MICOS complex subunit MIC10	1.49e-14	74	50	Q7TNS2	Minos1	MICOS complex subunit Mic10	6.45e-14	74	50	Q0P405	minos1	MICOS complex subunit MIC10	3.86e-13	66	51.515	Q9VY65	CG12479	MICOS complex subunit MIC10	1.78e-07	65	35.385	Q9N4K0	F54A3.5	MICOS complex subunit Mic10	1.36e-12	66	46.97	Q5TGZ0	MINOS1	MICOS complex subunit MIC10	6.61e-14	74	50
dd_Smed_v6_32522_0_1	652	3.64526	1.80947	4.48681e-18	0.879092	1.80947	0.0578405	2.76617	1.80947	1.50552e-11	-2.76617	1.80947	1.50552e-11	NA	NA	NA	NA	NA	NA	NA	NA	NA	NA	NA	NA	NA	NA	NA	NA	NA	NA	NA	NA	NA	NA	NA	NA	NA	NA	NA	NA	NA	NA	NA	NA	NA	NA	NA	NA
dd_Smed_v6_25375_0_1	1005	3.64509	1.04288	2.89915e-16	1.27683	1.04288	0.0100881	2.36827	1.04288	2.4113e-08	-2.36827	1.04288	2.4113e-08	NA	NA	NA	NA	NA	NA	A2A6H3	Fbxo47	F-box only protein 47	3.1e-15	275	26.545	NA	NA	NA	NA	NA	NA	NA	NA	NA	NA	NA	NA	NA	NA	NA	NA	NA	NA	A2A6H3	Fbxo47	F-box only protein 47	1.25e-14	275	26.545
dd_Smed_v6_19210_0_1	1592	3.63287	2.69947	3.12166e-15	-0.529913	2.69947	0.307372	4.16278	2.69947	1.02142e-17	-4.16278	2.69947	1.02142e-17	Q8IYT8	ULK2	Serine/threonine-protein kinase ULK2	1.53e-08	147	26.531	Q03963	Eif2ak2	Interferon-induced, double-stranded RNA-activated protein kinase	2.57e-09	177	25.424	E9QIB7	ulk1b	Unc-51-like autophagy-activating kinase 1	1.36e-09	147	25.85	Q0KHQ5	Tao	Serine/threonine-protein kinase Tao	5.3e-08	184	26.087	O62305	unc-43	Calcium/calmodulin-dependent protein kinase type II	1.72e-07	132	29.545	E9QIB7	ulk1b	Unc-51-like autophagy-activating kinase 1	6.19e-09	147	25.85
dd_Smed_v6_27958_0_1	277	3.62739	-0.365273	9.86463e-08	1.84356	-0.365273	0.0135986	1.78383	-0.365273	0.00496381	-1.78383	-0.365273	0.00496381	Q96A08	HIST1H2BA	Histone H2B type 1-A	6.03e-48	84	82.143	P10853	Hist1h2bf	Histone H2B type 1-F/J/L	2.7e-47	84	79.762	Q6DH91	zgc:92591	Histone H2B	9.07e-48	84	79.762	P02283	His2B	Histone H2B	8.23e-48	84	80.952	Q27876	his-48	Probable histone H2B 4	7.77e-48	84	78.571	Q96A08	HIST1H2BA	Histone H2B type 1-A	2.67e-47	84	82.143
dd_Smed_v6_7507_0_1	1207	3.61819	6.8566	2.70343e-149	0.586652	6.8566	2.18768e-05	3.03153	6.8566	3.71833e-110	-3.03153	6.8566	3.71833e-110	Q9HC21	SLC25A19	Mitochondrial thiamine pyrophosphate carrier	2.62e-60	284	39.085	Q9DAM5	Slc25a19	Mitochondrial thiamine pyrophosphate carrier	1.5e-57	287	38.676	B8A698	slc25a16	Solute carrier family 25 (mitochondrial carrier; Graves disease autoantigen), member 16	3.87e-23	298	28.523	Q7K0L7	Tpc1	LP01207p	1.06e-56	296	38.176	Q93717	slc-25a42	SLC (SoLute Carrier) homolog	7.68e-21	287	26.132	Q9HC21	SLC25A19	Mitochondrial thiamine pyrophosphate carrier	1.16e-59	284	39.085
dd_Smed_v6_17877_0_1	1993	3.61768	2.77135	7.33548e-21	0.209583	2.77135	0.644605	3.4081	2.77135	2.49311e-18	-3.4081	2.77135	2.49311e-18	O14746	TERT	Telomerase reverse transcriptase	8.85e-09	98	34.694	O70372	Tert	Telomerase reverse transcriptase	1.82e-07	201	26.368	A0A0R4IK30	tert	Telomerase reverse transcriptase	4.18e-12	125	31.2	NA	NA	NA	NA	NA	NA	NA	NA	NA	NA	NA	NA	A0A0R4IK30	tert	Telomerase reverse transcriptase	1.9e-11	125	31.2
dd_Smed_v6_38441_0_1	353	3.61727	-0.2611	3.13614e-13	0.710046	-0.2611	0.293337	2.90722	-0.2611	3.14375e-09	-2.90722	-0.2611	3.14375e-09	NA	NA	NA	NA	NA	NA	NA	NA	NA	NA	NA	NA	NA	NA	NA	NA	NA	NA	NA	NA	NA	NA	NA	NA	NA	NA	NA	NA	NA	NA	NA	NA	NA	NA	NA	NA
dd_Smed_v6_6734_0_1	2423	3.61664	5.97817	3.40328e-69	0.131927	5.97817	0.563007	3.48471	5.97817	3.79849e-64	-3.48471	5.97817	3.79849e-64	P25205	MCM3	DNA replication licensing factor MCM3	0	813	50.062	P25206	Mcm3	DNA replication licensing factor MCM3	0	671	58.718	A0A0E4AY38	mcm3	DNA helicase	0	649	59.476	Q9XYU1	Mcm3	DNA replication licensing factor Mcm3	0	671	56.93	Q9XVR7	mcm-3	DNA helicase	0	682	51.613	Q9XYU1	Mcm3	DNA replication licensing factor Mcm3	0	671	56.93
dd_Smed_v6_13525_0_1	371	3.61449	3.09285	1.26921e-39	0.657183	3.09285	0.0301988	2.9573	3.09285	4.69821e-28	-2.9573	3.09285	4.69821e-28	Q1ZZU3	SWI5	DNA repair protein SWI5 homolog	4.94e-08	59	32.203	Q8K3D3	Swi5	DNA repair protein SWI5 homolog	7.07e-06	53	33.962	E7FF22	swi5	SWI5 homologous recombination repair protein	1.37e-09	107	33.645	NA	NA	NA	NA	NA	NA	NA	NA	NA	NA	NA	NA	E7FF22	swi5	SWI5 homologous recombination repair protein	6.24e-09	107	33.645
dd_Smed_v6_13790_0_1	839	3.60669	3.60523	3.25177e-33	0.234113	3.60523	0.49626	3.37257	3.60523	5.52504e-29	-3.37257	3.60523	5.52504e-29	NA	NA	NA	NA	NA	NA	NA	NA	NA	NA	NA	NA	NA	NA	NA	NA	NA	NA	NA	NA	NA	NA	NA	NA	NA	NA	NA	NA	NA	NA	NA	NA	NA	NA	NA	NA
dd_Smed_v6_9966_0_1	1123	3.60496	3.87908	1.30096e-49	0.0781944	3.87908	0.798229	3.52676	3.87908	2.6492e-46	-3.52676	3.87908	2.6492e-46	P78549	NTHL1	Endonuclease III-like protein 1	9.37e-49	124	57.258	O35980	Nthl1	Endonuclease III-like protein 1	9.47e-51	124	59.677	F1QBP9	nthl1	Endonuclease III-like protein 1	6.16e-51	124	59.677	Q9VIH0	NTH1	Endonuclease III homolog	5.9e-47	138	53.623	P54137	nth-1	Endonuclease III homolog	1.2e-42	135	51.111	F1QBP9	nthl1	Endonuclease III-like protein 1	2.8e-50	124	59.677
dd_Smed_v6_13516_1_1	1250	3.5984	3.83561	9.238e-37	0.793905	3.83561	0.00712509	2.80449	3.83561	4.56976e-24	-2.80449	3.83561	4.56976e-24	P48509	CD151	CD151 antigen	7.49e-05	97	26.804	O35566	Cd151	CD151 antigen	0.000213	68	29.412	F1QPR8	tspan3b	Tetraspanin	3.4e-05	55	41.818	NA	NA	NA	NA	NA	NA	Q9XVM9	tsp-15	Tetraspanin-15	0.00067	38	42.105	F1QPR8	tspan3b	Tetraspanin	0.000155	55	41.818
dd_Smed_v6_1253_0_1	543	3.59812	9.37704	8.31675e-148	1.39562	9.37704	3.20536e-26	2.2025	9.37704	1.67502e-62	-2.2025	9.37704	1.67502e-62	P55854	SUMO3	Small ubiquitin-related modifier 3	8.44e-31	78	61.538	Q9Z172	Sumo3	Small ubiquitin-related modifier 3	3.68e-32	80	62.5	Q6DI05	sumo3	Small ubiquitin-related modifier 3	1.3e-31	80	61.25	O97102	smt3	Small ubiquitin-related modifier	2.43e-36	84	69.048	P55853	smo-1	Small ubiquitin-related modifier	3.89e-23	79	45.57	O97102	smt3	Small ubiquitin-related modifier	1.1e-35	84	69.048
dd_Smed_v6_20651_0_1	4083	3.59703	1.58314	2.78297e-10	0.273192	1.58314	0.685045	3.32384	1.58314	8.91396e-09	-3.32384	1.58314	8.91396e-09	Q14203	DCTN1	Dynactin subunit 1	2.88e-21	562	20.996	O08788	Dctn1	Dynactin subunit 1	5.15e-20	566	21.731	Q7T2F8	dctn1a	LOC407638 protein	6.17e-23	519	23.699	A1ZA18	Khc-73	Kinesin heavy chain 73, isoform A	2.14e-12	68	44.118	Q23542	dnc-1	DyNactin Complex component	4.53e-12	483	21.118	Q7T2F8	dctn1a	LOC407638 protein	2.81e-22	519	23.699
dd_Smed_v6_16942_0_1	1796	3.59509	3.85877	2.76068e-31	0.83184	3.85877	0.00886598	2.76325	3.85877	4.70689e-20	-2.76325	3.85877	4.70689e-20	O75419	CDC45	Cell division control protein 45 homolog	2.54e-70	581	29.088	Q9Z1X9	Cdc45	Cell division control protein 45 homolog	4.19e-70	580	28.966	Q7ZU79	cdc45	CDC45 cell division cycle 45 homolog (S. cerevisiae)	1.45e-60	586	29.522	O96989	CDC45L	CDC45L	5.97e-63	597	26.298	Q7JMR0	evl-18	Uncharacterized protein	1.65e-16	600	20.5	O75419	CDC45	Cell division control protein 45 homolog	1.12e-69	581	29.088
dd_Smed_v6_12537_0_1	848	3.59366	3.81051	1.85081e-31	0.845693	3.81051	0.00764047	2.74797	3.81051	5.3467e-20	-2.74797	3.81051	5.3467e-20	NA	NA	NA	NA	NA	NA	NA	NA	NA	NA	NA	NA	NA	NA	NA	NA	NA	NA	NA	NA	NA	NA	NA	NA	NA	NA	NA	NA	NA	NA	NA	NA	NA	NA	NA	NA
dd_Smed_v6_12204_0_1	469	3.57732	3.14271	3.73037e-27	2.24072	3.14271	1.69743e-11	1.3366	3.14271	1.45148e-05	-1.3366	3.14271	1.45148e-05	NA	NA	NA	NA	NA	NA	NA	NA	NA	NA	NA	NA	NA	NA	NA	NA	NA	NA	NA	NA	NA	NA	NA	NA	NA	NA	NA	NA	NA	NA	NA	NA	NA	NA	NA	NA
dd_Smed_v6_33575_0_1	1069	3.56707	0.344816	3.36848e-11	0.121423	0.344816	0.871129	3.44565	0.344816	5.58791e-10	-3.44565	0.344816	5.58791e-10	P78367	NKX3-2	Homeobox protein Nkx-3.2	1.18e-23	61	73.77	P97503	Nkx3-2	Homeobox protein Nkx-3.2	6.03e-24	61	73.77	Q803Z6	nkx3.2	Bagpipe homeobox transcription factor Bapx1	7.66e-25	77	63.636	P22809	bap	Homeobox protein bagpipe	6.98e-24	97	52.577	Q18533	mls-2	Mesodermal Lineage Specification	2.11e-17	139	35.971	Q803Z6	nkx3.2	Bagpipe homeobox transcription factor Bapx1	3.49e-24	77	63.636
dd_Smed_v6_12310_0_1	1279	3.56517	6.27032	1.74802e-118	0.747449	6.27032	1.05588e-06	2.81772	6.27032	4.79942e-79	-2.81772	6.27032	4.79942e-79	NA	NA	NA	NA	NA	NA	NA	NA	NA	NA	NA	NA	NA	NA	NA	NA	NA	NA	NA	NA	NA	NA	NA	NA	NA	NA	NA	NA	NA	NA	NA	NA	NA	NA	NA	NA
dd_Smed_v6_17659_0_1	334	3.56056	2.49966	1.56982e-26	1.04891	2.49966	0.00332337	2.51166	2.49966	5.86706e-15	-2.51166	2.49966	5.86706e-15	NA	NA	NA	NA	NA	NA	NA	NA	NA	NA	NA	NA	NA	NA	NA	NA	NA	NA	NA	NA	NA	NA	NA	NA	NA	NA	NA	NA	NA	NA	NA	NA	NA	NA	NA	NA
dd_Smed_v6_17704_0_1	2953	3.55717	2.1221	5.30439e-28	-0.967007	2.1221	0.0211969	4.52418	2.1221	8.15032e-36	-4.52418	2.1221	8.15032e-36	Q86WJ1	CHD1L	Chromodomain-helicase-DNA-binding protein 1-like	0	865	38.613	Q9CXF7	Chd1l	Chromodomain-helicase-DNA-binding protein 1-like	0	877	38.426	Q7ZU90	chd1l	Chromodomain-helicase-DNA-binding protein 1-like	1.03e-178	867	38.639	Q24368	Iswi	Chromatin-remodeling complex ATPase chain Iswi	5.78e-93	569	36.907	P41877	isw-1	Chromatin-remodeling complex ATPase chain isw-1	1.23e-93	579	34.024	Q9CXF7	Chd1l	Chromodomain-helicase-DNA-binding protein 1-like	0	877	38.426
dd_Smed_v6_11867_0_1	995	3.5526	5.4943	6.70279e-32	1.20549	5.4943	4.63404e-05	2.34711	5.4943	7.88288e-16	-2.34711	5.4943	7.88288e-16	NA	NA	NA	NA	NA	NA	NA	NA	NA	NA	NA	NA	NA	NA	NA	NA	NA	NA	NA	NA	NA	NA	NA	NA	NA	NA	NA	NA	NA	NA	NA	NA	NA	NA	NA	NA
dd_Smed_v6_9821_0_1	3161	3.54826	3.25205	1.52036e-22	-0.367394	3.25205	0.374548	3.91565	3.25205	4.23013e-25	-3.91565	3.25205	4.23013e-25	NA	NA	NA	NA	NA	NA	NA	NA	NA	NA	NA	NA	Q1LVF0	lamc1	Laminin subunit gamma-1	0.000122	249	22.892	NA	NA	NA	NA	NA	NA	NA	NA	NA	NA	NA	NA	NA	NA	NA	NA	NA	NA
dd_Smed_v6_38192_0_1	480	3.5428	0.222395	1.3517e-14	1.27003	0.222395	0.0203484	2.27276	0.222395	1.73443e-07	-2.27276	0.222395	1.73443e-07	P05388	RPLP0	60S acidic ribosomal protein P0	7.84e-36	109	55.046	P14869	Rplp0	60S acidic ribosomal protein P0	7.4e-35	109	54.128	Q9PV90	rplp0	60S acidic ribosomal protein P0	1.25e-33	153	49.673	P19889	RpLP0	60S acidic ribosomal protein P0	1.46e-33	109	52.294	NA	NA	NA	NA	NA	NA	P05388	RPLP0	60S acidic ribosomal protein P0	3.47e-35	109	55.046
dd_Smed_v6_21473_0_1	928	3.54057	3.54875	1.08408e-30	0.899876	3.54875	0.00468711	2.64069	3.54875	1.01971e-18	-2.64069	3.54875	1.01971e-18	NA	NA	NA	NA	NA	NA	NA	NA	NA	NA	NA	NA	NA	NA	NA	NA	NA	NA	NA	NA	NA	NA	NA	NA	NA	NA	NA	NA	NA	NA	NA	NA	NA	NA	NA	NA
dd_Smed_v6_24862_0_1	1460	3.53968	1.33085	3.54927e-16	-0.56253	1.33085	0.313888	4.10221	1.33085	2.33683e-18	-4.10221	1.33085	2.33683e-18	Q9UKI8	TLK1	Serine/threonine-protein kinase tousled-like 1	8.22e-80	339	45.133	Q8C0V0	Tlk1	Serine/threonine-protein kinase tousled-like 1	1.27e-80	364	44.505	Q1MTK5	nuak2	NUAK family, SNF1-like kinase, 2	2.04e-18	160	38.125	B7Z126	Tlk	Tousled-like kinase, isoform G	8.92e-69	189	58.73	G3MTX3	tlk-1	Tousled-Like Kinase	2.44e-72	372	38.978	Q8C0V0	Tlk1	Serine/threonine-protein kinase tousled-like 1	5.09e-80	364	44.505
dd_Smed_v6_19529_0_1	236	3.52917	-0.269853	6.72267e-09	1.59468	-0.269853	0.0201784	1.93449	-0.269853	0.000711378	-1.93449	-0.269853	0.000711378	NA	NA	NA	NA	NA	NA	NA	NA	NA	NA	NA	NA	NA	NA	NA	NA	NA	NA	NA	NA	NA	NA	NA	NA	NA	NA	NA	NA	NA	NA	NA	NA	NA	NA	NA	NA
dd_Smed_v6_62971_0_1	258	3.5268	1.70387	2.22704e-21	-0.179479	1.70387	0.71909	3.70628	1.70387	1.72264e-21	-3.70628	1.70387	1.72264e-21	NA	NA	NA	NA	NA	NA	NA	NA	NA	NA	NA	NA	NA	NA	NA	NA	NA	NA	NA	NA	NA	NA	NA	NA	NA	NA	NA	NA	NA	NA	NA	NA	NA	NA	NA	NA
dd_Smed_v6_16842_0_1	2120	3.52126	2.738	2.07313e-26	-0.286806	2.738	0.475296	3.80807	2.738	3.24466e-28	-3.80807	2.738	3.24466e-28	Q9H611	PIF1	ATP-dependent DNA helicase PIF1	6.11e-122	612	38.235	Q80SX8	Pif1	ATP-dependent DNA helicase PIF1	1.42e-123	610	39.344	Q7ZV90	pif1	ATP-dependent DNA helicase PIF1	7.55e-138	600	42.333	Q9VQR3	Pif1	ATP-dependent DNA helicase PIF1	3.8e-119	599	39.232	G5EFV7	pif-1	ATP-dependent DNA helicase PIF1	9.83e-109	626	36.901	Q7ZV90	pif1	ATP-dependent DNA helicase PIF1	3.43e-137	600	42.333
dd_Smed_v6_14245_0_1	756	3.5142	3.94698	8.9611e-59	0.804701	3.94698	0.000475048	2.7095	3.94698	1.1225e-37	-2.7095	3.94698	1.1225e-37	Q9BQP7	MGME1	Mitochondrial genome maintenance exonuclease 1	4.8e-24	221	27.602	Q9CXC3	Mgme1	Mitochondrial genome maintenance exonuclease 1	2.17e-25	222	28.378	B8A4D5	mgme1	Mitochondrial genome maintenance exonuclease 1	1.46e-25	215	29.767	NA	NA	NA	NA	NA	NA	A9QY30	C27H6.9	Mitochondrial genome maintenance exonuclease 1	1.12e-10	231	26.407	B8A4D5	mgme1	Mitochondrial genome maintenance exonuclease 1	6.63e-25	215	29.767
dd_Smed_v6_65215_0_1	372	3.51335	-0.673932	6.89808e-09	-1.21413	-0.673932	0.208399	4.72748	-0.673932	7.86341e-11	-4.72748	-0.673932	7.86341e-11	H0Y322	LIN9	Protein lin-9 homolog	2.02e-08	66	34.848	Q8C735	Lin9	Protein lin-9 homolog	9.15e-08	66	34.848	Q5RHQ8	lin9	Protein lin-9 homolog	3.38e-09	77	36.364	NA	NA	NA	NA	NA	NA	P30630	lin-9	Protein lin-9	2.78e-09	108	35.185	Q5RHQ8	lin9	Protein lin-9 homolog	1.54e-08	77	36.364
dd_Smed_v6_28573_0_1	410	3.51096	-0.435357	2.50971e-10	-2.398	-0.435357	0.016922	5.90896	-0.435357	4.83541e-15	-5.90896	-0.435357	4.83541e-15	P09874	PARP1	Poly [ADP-ribose] polymerase 1	1.52e-18	94	40.426	P11103	Parp1	Poly [ADP-ribose] polymerase 1	6.73e-17	82	40.244	Q5RHR0	parp1	Poly [ADP-ribose] polymerase	1.39e-16	94	37.234	P35875	Parp	Poly [ADP-ribose] polymerase	1.84e-13	102	32.353	Q9N4H4	pme-1	Poly(ADP-ribose) polymerase pme-1	0.000562	54	37.037	P09874	PARP1	Poly [ADP-ribose] polymerase 1	5.36e-18	94	40.426
dd_Smed_v6_18839_0_1	265	3.51009	1.76429	2.67024e-20	-0.294211	1.76429	0.550052	3.8043	1.76429	2.48753e-21	-3.8043	1.76429	2.48753e-21	NA	NA	NA	NA	NA	NA	NA	NA	NA	NA	NA	NA	NA	NA	NA	NA	NA	NA	NA	NA	NA	NA	NA	NA	NA	NA	NA	NA	NA	NA	NA	NA	NA	NA	NA	NA
dd_Smed_v6_32569_0_1	916	3.5096	1.17712	5.23935e-20	0.509984	1.17712	0.287956	2.99961	1.17712	4.797e-15	-2.99961	1.17712	4.797e-15	Q6FGR6	POLR2C	HCG2025883, isoform CRA_b	4.83e-95	263	53.992	P97760	Polr2c	DNA-directed RNA polymerase II subunit RPB3	4.13e-95	263	53.992	Q7ZV11	polr2c	Polymerase (RNA) II (DNA directed) polypeptide C	3.97e-94	263	52.471	O97183	RpII33	GH07456p	4.12e-94	264	53.788	Q93338	rpb-3	RNA Polymerase II (B) subunit	1.04e-68	276	43.841	P97760	Polr2c	DNA-directed RNA polymerase II subunit RPB3	1.66e-94	263	53.992
dd_Smed_v6_41385_0_1	285	3.5084	1.15279	3.96213e-10	0.444601	1.15279	0.496873	3.0638	1.15279	5.55247e-08	-3.0638	1.15279	5.55247e-08	Q9UBQ7	GRHPR	Glyoxylate reductase/hydroxypyruvate reductase	1.53e-06	62	32.258	Q91Z53	Grhpr	Glyoxylate reductase/hydroxypyruvate reductase	2.17e-06	62	33.871	F1QW85	zgc:136493	Zgc:136493	7.77e-08	65	38.462	NA	NA	NA	NA	NA	NA	NA	NA	NA	NA	NA	NA	F1QW85	zgc:136493	Zgc:136493	3.53e-07	65	38.462
dd_Smed_v6_14557_0_1	902	3.50802	3.03175	6.69397e-23	0.142132	3.03175	0.740966	3.36589	3.03175	1.01147e-20	-3.36589	3.03175	1.01147e-20	Q8NHP6	MOSPD2	Motile sperm domain-containing protein 2	1.95e-10	137	31.387	Q9CWP6	Mospd2	Motile sperm domain-containing protein 2	1.24e-10	137	30.657	F1R8U1	mospd2	Motile sperm domain-containing 2	3.82e-10	143	27.972	Q8I941	Dmel\CG32485	GH16843p	1.18e-38	155	46.452	NA	NA	NA	NA	NA	NA	Q8I941	Dmel\CG32485	GH16843p	5.35e-38	155	46.452
dd_Smed_v6_46221_0_1	375	3.48937	-0.344485	1.14123e-11	0.793758	-0.344485	0.240993	2.69561	-0.344485	1.00043e-07	-2.69561	-0.344485	1.00043e-07	Q9Y3B4	SF3B6	Splicing factor 3B subunit 6	2.37e-34	114	49.123	P59708	Sf3b6	Splicing factor 3B subunit 6	2.6e-34	114	49.123	Q6IQM0	sf3b6	Splicing factor 3B	2.3e-34	114	49.123	Q9VRV7	CG13298	Splicing factor 3B subunit 6-like protein	2.72e-36	111	51.351	Q8ITY4	C50D2.5	Splicing factor 3B subunit 6-like protein	2.17e-31	112	41.964	Q9VRV7	CG13298	Splicing factor 3B subunit 6-like protein	1.23e-35	111	51.351
dd_Smed_v6_3708_0_1	1643	3.47861	5.71017	9.98348e-30	-0.0483168	5.71017	0.891855	3.52692	5.71017	9.00152e-30	-3.52692	5.71017	9.00152e-30	Q7Z726	KPNA2	Importin subunit alpha	4.83e-109	483	36.646	P52293	Kpna2	Importin subunit alpha-1	1.26e-110	485	37.32	F1QG82	kpna2	Importin subunit alpha	3.22e-113	486	38.477	O76522	Kap-alpha3	Karyopherin alpha 3	3.54e-105	483	36.646	Q19969	ima-3	Importin subunit alpha-3	2.89e-95	486	34.979	F1QG82	kpna2	Importin subunit alpha	1.47e-112	486	38.477
dd_Smed_v6_103200_0_1	307	3.47672	-0.265364	1.54443e-12	0.834897	-0.265364	0.195069	2.64183	-0.265364	4.12885e-08	-2.64183	-0.265364	4.12885e-08	NA	NA	NA	NA	NA	NA	NA	NA	NA	NA	NA	NA	NA	NA	NA	NA	NA	NA	NA	NA	NA	NA	NA	NA	NA	NA	NA	NA	NA	NA	NA	NA	NA	NA	NA	NA
dd_Smed_v6_2286_0_1	1168	3.46571	7.99281	1.52077e-71	1.34343	7.99281	5.47377e-13	2.12228	7.99281	2.2612e-30	-2.12228	7.99281	2.2612e-30	P31350	RRM2	Ribonucleoside-diphosphate reductase subunit M2	2.93e-149	320	68.438	P11157	Rrm2	Ribonucleoside-diphosphate reductase subunit M2	6.57e-149	320	67.5	P79733	rrm2	Ribonucleoside-diphosphate reductase subunit M2	3.61e-150	320	69.062	P48592	RnrS	Ribonucleoside-diphosphate reductase subunit M2	2.91e-146	321	65.732	P42170	rnr-2	Ribonucleoside-diphosphate reductase small chain	1.53e-132	315	62.857	P79733	rrm2	Ribonucleoside-diphosphate reductase subunit M2	1.64e-149	320	69.062
dd_Smed_v6_14426_0_1	1641	3.45936	3.04023	5.446e-27	-0.529496	3.04023	0.154599	3.98886	3.04023	8.46998e-32	-3.98886	3.04023	8.46998e-32	D6RBW0	CENPE	Centromere-associated protein E	4.2e-15	291	23.711	Q6RT24	Cenpe	Centromere-associated protein E	9.75e-16	375	22.4	A0A0J9YJF3	kif3b	Kinesin-like protein	1.95e-14	305	25.246	Q9NCF9	cana	Mitotic kinesin-like motor protein CENP-ana	1.53e-13	276	25.362	Q19633	klp-11	Kinesin-like protein	2.08e-11	293	23.891	Q6RT24	Cenpe	Centromere-associated protein E	3.92e-15	375	22.4
dd_Smed_v6_16622_0_1	574	3.45804	2.76303	3.45711e-30	2.28599	2.76303	1.16756e-13	1.17205	2.76303	2.71774e-05	-1.17205	2.76303	2.71774e-05	NA	NA	NA	NA	NA	NA	NA	NA	NA	NA	NA	NA	NA	NA	NA	NA	NA	NA	NA	NA	NA	NA	NA	NA	NA	NA	NA	NA	NA	NA	NA	NA	NA	NA	NA	NA
dd_Smed_v6_13678_0_1	815	3.45637	3.29524	1.37178e-36	0.681451	3.29524	0.0211446	2.77492	3.29524	4.89763e-25	-2.77492	3.29524	4.89763e-25	NA	NA	NA	NA	NA	NA	NA	NA	NA	NA	NA	NA	NA	NA	NA	NA	NA	NA	NA	NA	NA	NA	NA	NA	NA	NA	NA	NA	NA	NA	NA	NA	NA	NA	NA	NA
dd_Smed_v6_92149_0_1	247	3.45087	-0.0308682	1.20324e-12	1.73682	-0.0308682	0.00170126	1.71405	-0.0308682	0.000117405	-1.71405	-0.0308682	0.000117405	A5A3E0	POTEF	POTE ankyrin domain family member F	8.37e-10	47	57.447	Q3UAA9	Actb	Putative uncharacterized protein	2.05e-09	47	57.447	Q7ZVI7	actba	Actin, cytoplasmic 1	1.9e-09	47	57.447	P10987	Act5C	Actin-5C	1.46e-09	47	57.447	P10984	act-2	Actin-2	5.91e-10	47	57.447	P10987	Act5C	Actin-5C	6.64e-09	47	57.447
dd_Smed_v6_20441_0_1	644	3.45071	2.08457	2.44221e-18	0.308418	2.08457	0.511053	3.14229	2.08457	3.11271e-15	-3.14229	2.08457	3.11271e-15	Q9UBQ7	GRHPR	Glyoxylate reductase/hydroxypyruvate reductase	2.66e-32	159	38.994	Q91Z53	Grhpr	Glyoxylate reductase/hydroxypyruvate reductase	2.68e-31	162	38.889	F1QW85	zgc:136493	Zgc:136493	1.12e-36	168	41.071	Q9VII9	CG31673	LD14730p	3.07e-35	160	40.625	Q20595	ctbp-1	C-terminal-binding protein 1	4.07e-15	149	31.544	F1QW85	zgc:136493	Zgc:136493	5.09e-36	168	41.071
dd_Smed_v6_33905_0_1	1523	3.45006	0.265744	6.9651e-14	-1.00267	0.265744	0.14326	4.45273	0.265744	6.77799e-17	-4.45273	0.265744	6.77799e-17	NA	NA	NA	NA	NA	NA	NA	NA	NA	NA	NA	NA	NA	NA	NA	NA	NA	NA	NA	NA	NA	NA	NA	NA	NA	NA	NA	NA	NA	NA	NA	NA	NA	NA	NA	NA
dd_Smed_v6_16183_0_1	1289	3.44904	3.06455	2.267e-36	0.133727	3.06455	0.696679	3.31532	3.06455	8.416e-33	-3.31532	3.06455	8.416e-33	NA	NA	NA	NA	NA	NA	NA	NA	NA	NA	NA	NA	F1R1J1	lnx2a	Ligand of numb-protein X 2a	1.66e-05	106	29.245	NA	NA	NA	NA	NA	NA	NA	NA	NA	NA	NA	NA	F1R1J1	lnx2a	Ligand of numb-protein X 2a	7.55e-05	106	29.245
dd_Smed_v6_16638_0_1	2400	3.44883	2.68299	3.36967e-39	-0.133042	2.68299	0.705301	3.58188	2.68299	4.23726e-39	-3.58188	2.68299	4.23726e-39	Q9BX63	BRIP1	Fanconi anemia group J protein	2.99e-109	580	33.448	Q5SXJ3	Brip1	Fanconi anemia group J protein homolog	4.65e-108	574	34.146	F1R345	ddx11	ATP-dependent DNA helicase DDX11	1.73e-45	613	23.817	Q9W484	CG4078	Regulator of telomere elongation helicase 1 homolog	2.03e-96	661	31.014	Q93575	rtel-1	Regulator of telomere elongation helicase 1 homolog	4.72e-72	669	27.803	Q9BX63	BRIP1	Fanconi anemia group J protein	1.28e-108	580	33.448
dd_Smed_v6_5959_0_1	1562	3.44458	6.26963	3.26665e-65	0.414776	6.26963	0.0445035	3.02981	6.26963	5.78499e-52	-3.02981	6.26963	5.78499e-52	NA	NA	NA	NA	NA	NA	NA	NA	NA	NA	NA	NA	NA	NA	NA	NA	NA	NA	NA	NA	NA	NA	NA	NA	NA	NA	NA	NA	NA	NA	NA	NA	NA	NA	NA	NA
dd_Smed_v6_17135_0_1	730	3.44058	1.33336	1.49578e-15	0.743196	1.33336	0.131821	2.69738	1.33336	2.08932e-10	-2.69738	1.33336	2.08932e-10	NA	NA	NA	NA	NA	NA	NA	NA	NA	NA	NA	NA	NA	NA	NA	NA	NA	NA	NA	NA	NA	NA	NA	NA	NA	NA	NA	NA	NA	NA	NA	NA	NA	NA	NA	NA
dd_Smed_v6_33945_0_1	580	3.44033	1.31359	1.41876e-18	2.95046	1.31359	1.95341e-13	0.489875	1.31359	0.173473	-0.489875	1.31359	0.173473	NA	NA	NA	NA	NA	NA	NA	NA	NA	NA	NA	NA	NA	NA	NA	NA	NA	NA	NA	NA	NA	NA	NA	NA	NA	NA	NA	NA	NA	NA	NA	NA	NA	NA	NA	NA
dd_Smed_v6_21717_0_1	713	3.43826	2.88464	7.98838e-37	-0.709166	2.88464	0.0320206	4.14742	2.88464	2.39784e-45	-4.14742	2.88464	2.39784e-45	Q13562	NEUROD1	Neurogenic differentiation factor 1	3.91e-28	80	65	Q60867	Neurod1	Neurogenic differentiation factor 1	4.02e-28	80	65	O42202	neurod1	Neurogenic differentiation factor 1	5.24e-29	80	66.25	O16867	tap	Basic helix-loop-helix neural transcription factor TAP	2.36e-08	47	53.191	P46581	cnd-1	Neurogenic differentiation factor 1	9.64e-23	82	54.878	O42202	neurod1	Neurogenic differentiation factor 1	2.39e-28	80	66.25
dd_Smed_v6_6783_0_1	1400	3.43783	4.04092	2.91263e-21	0.143309	4.04092	0.731499	3.29452	4.04092	2.57938e-19	-3.29452	4.04092	2.57938e-19	NA	NA	NA	NA	NA	NA	NA	NA	NA	NA	NA	NA	NA	NA	NA	NA	NA	NA	NA	NA	NA	NA	NA	NA	NA	NA	NA	NA	NA	NA	NA	NA	NA	NA	NA	NA
dd_Smed_v6_26924_0_1	926	3.43054	1.53712	1.62663e-23	-1.31702	1.53712	0.00599129	4.74756	1.53712	2.22343e-32	-4.74756	1.53712	2.22343e-32	Q9BQA5	HINFP	Histone H4 transcription factor	1.73e-23	203	32.512	Q8K1K9	Hinfp	Histone H4 transcription factor	4.19e-23	199	31.658	Q567F5	zgc:112083	Zgc:112083	1.5e-19	194	27.32	Q9VC36	polybromo	Polybromo	0.000514	104	26.923	P34708	tra-1	Sex-determining transformer protein 1	0.000446	87	27.586	Q9BQA5	HINFP	Histone H4 transcription factor	7.67e-23	203	32.512
dd_Smed_v6_23238_0_1	780	3.42564	-0.38006	4.46659e-10	0.925988	-0.38006	0.178353	2.49965	-0.38006	3.12439e-06	-2.49965	-0.38006	3.12439e-06	NA	NA	NA	NA	NA	NA	Q9D3V1	Iqcd	IQ domain-containing protein D	1.89e-08	89	40.449	NA	NA	NA	NA	NA	NA	NA	NA	NA	NA	NA	NA	NA	NA	NA	NA	NA	NA	Q9D3V1	Iqcd	IQ domain-containing protein D	7.59e-08	89	40.449
dd_Smed_v6_29720_0_1	430	3.42563	0.6627	3.56261e-16	0.827261	0.6627	0.104443	2.59837	0.6627	2.4749e-10	-2.59837	0.6627	2.4749e-10	Q96ES6	MFSD3	Major facilitator superfamily domain-containing protein 3	7.32e-06	83	40.964	Q5U419	Mfsd3	Major facilitator superfamily domain-containing protein 3	1.41e-06	66	45.455	A2BFV2	si:dkey-229d2.4	Si:dkey-229d2.4	1.62e-13	83	39.759	NA	NA	NA	NA	NA	NA	NA	NA	NA	NA	NA	NA	A2BFV2	si:dkey-229d2.4	Si:dkey-229d2.4	7.37e-13	83	39.759
dd_Smed_v6_12381_0_1	1486	3.42454	3.63134	8.85968e-16	-0.214048	3.63134	0.658532	3.63859	3.63134	1.01802e-16	-3.63859	3.63134	1.01802e-16	Q02742	GCNT1	Beta-1,3-galactosyl-O-glycosyl-glycoprotein beta-1,6-N-acetylglucosaminyltransferase	4.12e-53	332	32.229	Q09324	Gcnt1	Beta-1,3-galactosyl-O-glycosyl-glycoprotein beta-1,6-N-acetylglucosaminyltransferase	1.53e-54	334	31.737	F1QJU4	si:dkeyp-87d8.8	Si:dkeyp-87d8.8	1.07e-47	411	29.44	Q7KVA1	oxt	Xylosyltransferase oxt	3.06e-22	415	25.542	Q965Q8	sqv-6	Xylosyltransferase sqv-6	5.09e-13	281	24.555	Q09324	Gcnt1	Beta-1,3-galactosyl-O-glycosyl-glycoprotein beta-1,6-N-acetylglucosaminyltransferase	6.15e-54	334	31.737
dd_Smed_v6_13055_0_1	491	3.42075	3.79404	3.02551e-43	1.54988	3.79404	6.51678e-10	1.87087	3.79404	1.3771e-15	-1.87087	3.79404	1.3771e-15	NA	NA	NA	NA	NA	NA	NA	NA	NA	NA	NA	NA	NA	NA	NA	NA	NA	NA	NA	NA	NA	NA	NA	NA	NA	NA	NA	NA	NA	NA	NA	NA	NA	NA	NA	NA
dd_Smed_v6_76221_0_1	534	3.41775	-0.51716	3.30916e-09	-2.38642	-0.51716	0.0190054	5.80417	-0.51716	1.10509e-13	-5.80417	-0.51716	1.10509e-13	NA	NA	NA	NA	NA	NA	NA	NA	NA	NA	NA	NA	NA	NA	NA	NA	NA	NA	NA	NA	NA	NA	NA	NA	NA	NA	NA	NA	NA	NA	NA	NA	NA	NA	NA	NA
dd_Smed_v6_2725_0_1	545	3.41522	7.50442	5.67054e-111	0.470494	7.50442	0.00196619	2.94473	7.50442	1.27725e-85	-2.94473	7.50442	1.27725e-85	NA	NA	NA	NA	NA	NA	NA	NA	NA	NA	NA	NA	NA	NA	NA	NA	NA	NA	NA	NA	NA	NA	NA	NA	NA	NA	NA	NA	NA	NA	NA	NA	NA	NA	NA	NA
dd_Smed_v6_13488_0_1	520	3.41148	4.83101	1.11653e-60	1.00805	4.83101	1.43929e-06	2.40344	4.83101	3.20565e-33	-2.40344	4.83101	3.20565e-33	NA	NA	NA	NA	NA	NA	NA	NA	NA	NA	NA	NA	NA	NA	NA	NA	NA	NA	NA	NA	NA	NA	NA	NA	NA	NA	NA	NA	NA	NA	NA	NA	NA	NA	NA	NA
dd_Smed_v6_13472_0_1	2143	3.41126	1.6687	2.47604e-14	-1.06931	1.6687	0.0495783	4.48058	1.6687	2.18462e-19	-4.48058	1.6687	2.18462e-19	NA	NA	NA	NA	NA	NA	NA	NA	NA	NA	NA	NA	NA	NA	NA	NA	NA	NA	NA	NA	NA	NA	NA	NA	NA	NA	NA	NA	NA	NA	NA	NA	NA	NA	NA	NA
dd_Smed_v6_43252_0_1	487	3.40896	1.83747	1.89558e-14	-0.820583	1.83747	0.120992	4.22955	1.83747	2.11734e-18	-4.22955	1.83747	2.11734e-18	NA	NA	NA	NA	NA	NA	NA	NA	NA	NA	NA	NA	NA	NA	NA	NA	NA	NA	NA	NA	NA	NA	NA	NA	NA	NA	NA	NA	NA	NA	NA	NA	NA	NA	NA	NA
dd_Smed_v6_15208_0_1	503	3.40867	4.30732	6.21043e-42	0.546621	4.30732	0.0388666	2.86205	4.30732	8.03459e-31	-2.86205	4.30732	8.03459e-31	NA	NA	NA	NA	NA	NA	NA	NA	NA	NA	NA	NA	NA	NA	NA	NA	NA	NA	NA	NA	NA	NA	NA	NA	NA	NA	NA	NA	NA	NA	NA	NA	NA	NA	NA	NA
dd_Smed_v6_18869_0_1	1520	3.3998	1.97356	1.58539e-10	-0.478299	1.97356	0.434723	3.8781	1.97356	4.62453e-12	-3.8781	1.97356	4.62453e-12	NA	NA	NA	NA	NA	NA	NA	NA	NA	NA	NA	NA	NA	NA	NA	NA	NA	NA	NA	NA	NA	NA	NA	NA	NA	NA	NA	NA	NA	NA	NA	NA	NA	NA	NA	NA
dd_Smed_v6_20433_0_1	1094	3.39948	1.69039	3.58074e-24	0.43083	1.69039	0.297561	2.96865	1.69039	1.04222e-18	-2.96865	1.69039	1.04222e-18	P04040	CAT	Catalase	1.13e-131	326	57.975	P24270	Cat	Catalase	4.23e-127	303	59.736	Q9PT92	cat	Catalase	1.34e-123	291	59.45	P17336	Cat	Catalase	3.09e-120	298	57.383	Q27487	ctl-2	Peroxisomal catalase 1	6.71e-114	308	53.571	P04040	CAT	Catalase	5.01e-131	326	57.975
dd_Smed_v6_1568_0_1	892	3.39837	9.68048	7.1819e-140	1.04995	9.68048	4.1111e-16	2.34842	9.68048	4.86875e-73	-2.34842	9.68048	4.86875e-73	P13051	UNG	Uracil-DNA glycosylase	1.26e-87	217	58.986	P97931	Ung	Uracil-DNA glycosylase	4.25e-86	217	57.143	Q7ZVD1	unga	Uracil-DNA glycosylase	6.4e-91	243	56.379	NA	NA	NA	NA	NA	NA	Q9U221	ung-1	Uracil-DNA glycosylase	4.92e-69	219	48.858	Q7ZVD1	unga	Uracil-DNA glycosylase	2.91e-90	243	56.379
dd_Smed_v6_11023_1_1	1982	3.37968	2.87464	2.57007e-31	0.444583	2.87464	0.178856	2.93509	2.87464	3.58169e-24	-2.93509	2.87464	3.58169e-24	NA	NA	NA	NA	NA	NA	NA	NA	NA	NA	NA	NA	NA	NA	NA	NA	NA	NA	NA	NA	NA	NA	NA	NA	NA	NA	NA	NA	NA	NA	NA	NA	NA	NA	NA	NA
dd_Smed_v6_22203_0_1	586	3.37817	-0.0948049	5.65051e-12	1.96911	-0.0948049	0.000316627	1.40906	-0.0948049	0.00149666	-1.40906	-0.0948049	0.00149666	NA	NA	NA	NA	NA	NA	NA	NA	NA	NA	NA	NA	NA	NA	NA	NA	NA	NA	NA	NA	NA	NA	NA	NA	NA	NA	NA	NA	NA	NA	NA	NA	NA	NA	NA	NA
dd_Smed_v6_15194_0_1	2147	3.36546	2.94871	9.26133e-16	0.959289	2.94871	0.0268257	2.40617	2.94871	4.30336e-09	-2.40617	2.94871	4.30336e-09	NA	NA	NA	NA	NA	NA	NA	NA	NA	NA	NA	NA	NA	NA	NA	NA	NA	NA	NA	NA	NA	NA	NA	NA	NA	NA	NA	NA	NA	NA	NA	NA	NA	NA	NA	NA
dd_Smed_v6_18196_0_1	1103	3.36343	-0.201641	5.29991e-11	1.2395	-0.201641	0.042501	2.12393	-0.201641	1.3608e-05	-2.12393	-0.201641	1.3608e-05	NA	NA	NA	NA	NA	NA	NA	NA	NA	NA	NA	NA	NA	NA	NA	NA	NA	NA	NA	NA	NA	NA	NA	NA	NA	NA	NA	NA	NA	NA	NA	NA	NA	NA	NA	NA
dd_Smed_v6_1484_0_1	3100	3.35932	9.25326	2.09172e-145	1.16376	9.25326	1.52809e-20	2.19556	9.25326	1.51799e-68	-2.19556	9.25326	1.51799e-68	B1AMG5	PCSK5	Proprotein convertase subtilisin/kexin type 5	1.51e-83	501	37.924	P63239	Pcsk1	Neuroendocrine convertase 1	1.05e-83	551	36.298	Q069L1	pcsk5a	Proprotein convertase subtilisin/kexin type5a	2.55e-83	533	39.024	P30432	Fur2	Furin-like protease 2	2.13e-70	500	37.8	O17798	kpc-1	Furin-like protease kpc-1	1.73e-76	510	35.882	P63239	Pcsk1	Neuroendocrine convertase 1	4.2e-83	551	36.298
dd_Smed_v6_13772_0_1	1633	3.35735	2.72387	2.5503e-35	1.1124	2.72387	0.000130084	2.24495	2.72387	5.0382e-18	-2.24495	2.72387	5.0382e-18	Q92786	PROX1	Prospero homeobox protein 1	3.35e-50	162	52.469	P48437	Prox1	Prospero homeobox protein 1	3.69e-50	162	52.469	Q90ZL7	prox1a	Prospero-related homeodomain protein 1	3.04e-49	155	54.194	P29617	pros	Homeobox protein prospero	5.53e-51	156	56.41	P34522	pros-1	Homeobox protein prospero homolog 1	3.32e-55	162	58.025	P34522	pros-1	Homeobox protein prospero homolog 1	3.92e-54	162	58.025
dd_Smed_v6_3797_0_1	1290	3.35195	4.52974	1.14658e-59	0.821401	4.52974	0.000108187	2.53054	4.52974	1.11892e-36	-2.53054	4.52974	1.11892e-36	NA	NA	NA	NA	NA	NA	NA	NA	NA	NA	NA	NA	NA	NA	NA	NA	NA	NA	NA	NA	NA	NA	NA	NA	NA	NA	NA	NA	NA	NA	NA	NA	NA	NA	NA	NA
dd_Smed_v6_59566_0_1	469	3.34866	1.48366	1.04615e-16	0.737777	1.48366	0.108517	2.61088	1.48366	5.20525e-11	-2.61088	1.48366	5.20525e-11	P48060	GLIPR1	Glioma pathogenesis-related protein 1	5.81e-13	67	49.254	Q9ET66	Pi16	Peptidase inhibitor 16	3.39e-14	62	41.935	E7F9U0	crispld1b	Cysteine-rich secretory protein LCCL domain-containing 1b	7.65e-06	75	36	Q9VFY2	CG8483	CG8483	8.86e-07	63	38.095	Q18543	scl-5	SCP-Like extracellular protein	9.47e-07	69	34.783	Q9ET66	Pi16	Peptidase inhibitor 16	1.17e-13	62	41.935
dd_Smed_v6_12093_0_1	763	3.34593	3.53611	8.26098e-47	0.133195	3.53611	0.642608	3.21274	3.53611	3.17802e-42	-3.21274	3.53611	3.17802e-42	NA	NA	NA	NA	NA	NA	NA	NA	NA	NA	NA	NA	NA	NA	NA	NA	NA	NA	NA	NA	NA	NA	NA	NA	NA	NA	NA	NA	NA	NA	NA	NA	NA	NA	NA	NA
dd_Smed_v6_15071_0_1	1159	3.34229	2.33351	4.29203e-26	-0.400483	2.33351	0.308861	3.74278	2.33351	5.86713e-29	-3.74278	2.33351	5.86713e-29	Q96AY2	EME1	Crossover junction endonuclease EME1	0.000175	39	46.154	Q8BJW7	Eme1	Crossover junction endonuclease EME1	3.63e-05	44	45.455	E7F6N8	eme1	Essential meiotic structure-specific endonuclease 1	9.46e-05	47	34.043	NA	NA	NA	NA	NA	NA	NA	NA	NA	NA	NA	NA	Q8BJW7	Eme1	Crossover junction endonuclease EME1	0.000146	44	45.455
dd_Smed_v6_10784_0_1	773	3.34149	5.88685	2.53997e-70	0.65674	5.88685	0.00053663	2.68475	5.88685	5.80753e-48	-2.68475	5.88685	5.80753e-48	O60573	EIF4E2	Eukaryotic translation initiation factor 4E type 2	1.38e-57	179	45.251	Q8BMB3	Eif4e2	Eukaryotic translation initiation factor 4E type 2	1.58e-57	179	45.251	Q9PW28	eif4e1b	Eukaryotic translation initiation factor 4E-1B	5.38e-27	171	30.409	Q8T3K5	eIF4EHP	SD07020p	1.36e-41	177	37.288	Q22888	ife-4	Eukaryotic translation initiation factor 4E-4	6.57e-54	184	44.022	O60573	EIF4E2	Eukaryotic translation initiation factor 4E type 2	6.09e-57	179	45.251
dd_Smed_v6_9160_0_1	1115	3.34054	3.13126	2.26636e-29	0.573005	3.13126	0.0771179	2.76754	3.13126	4.51353e-21	-2.76754	3.13126	4.51353e-21	Q8WZ79	DNASE2B	Deoxyribonuclease-2-beta	9.84e-52	337	35.312	Q9QY48	Dnase2b	Deoxyribonuclease-2-beta	1.31e-57	335	36.119	F1QKH7	dnase2b	Deoxyribonuclease II beta	5.41e-44	335	31.343	Q9VED8	DNaseII	Deoxyribonuclease II	3.91e-55	360	30.833	P34387	crn-7	Cell-death-related nuclease 7	9.5e-64	352	32.67	P34387	crn-7	Cell-death-related nuclease 7	1.12e-62	352	32.67
dd_Smed_v6_14737_0_1	2906	3.3347	3.19803	1.22176e-22	0.307605	3.19803	0.423453	3.0271	3.19803	8.63079e-19	-3.0271	3.19803	8.63079e-19	Q92547	TOPBP1	DNA topoisomerase 2-binding protein 1	1.33e-43	746	25.201	Q6ZQF0	Topbp1	DNA topoisomerase 2-binding protein 1	1.97e-32	431	26.45	F1R135	topbp1	Topoisomerase (DNA) II-binding protein 1	8.3e-34	276	27.899	Q2XXV4	mus101	CG11156	1.38e-23	244	26.23	Q20129	mus-101	Uncharacterized protein	4.75e-20	284	24.648	Q92547	TOPBP1	DNA topoisomerase 2-binding protein 1	5.9e-43	746	25.201
dd_Smed_v6_12953_0_1	1728	3.3307	2.8833	5.90225e-21	-0.363181	2.8833	0.378607	3.69388	2.8833	2.13849e-23	-3.69388	2.8833	2.13849e-23	O14490	DLGAP1	Disks large-associated protein 1	0.000108	114	30.702	Q9D415	Dlgap1	Disks large-associated protein 1	4.52e-05	114	30.702	E7F6K9	dlgap1b	Discs, large (Drosophila) homolog-associated protein 1b	5.54e-06	91	35.165	NA	NA	NA	NA	NA	NA	NA	NA	NA	NA	NA	NA	E7F6K9	dlgap1b	Discs, large (Drosophila) homolog-associated protein 1b	2.52e-05	91	35.165
dd_Smed_v6_12881_0_1	4172	3.32849	2.30607	3.40573e-16	-0.218956	2.30607	0.658829	3.54745	2.30607	6.1186e-17	-3.54745	2.30607	6.1186e-17	Q9BXW9	FANCD2	Fanconi anemia group D2 protein	9.23e-24	480	22.708	Q80V62	Fancd2	Fanconi anemia group D2 protein homolog	3.69e-31	722	22.853	E7F616	fancd2	Fanconi anemia, complementation group D2	1.7e-25	795	23.145	Q8MSQ1	Fancd2	SD22389p	2.51e-12	91	35.165	NA	NA	NA	NA	NA	NA	Q80V62	Fancd2	Fanconi anemia group D2 protein homolog	1.48e-30	722	22.853
dd_Smed_v6_14271_0_1	1377	3.32297	2.26371	1.79838e-18	0.145663	2.26371	0.757632	3.17731	2.26371	1.76478e-16	-3.17731	2.26371	1.76478e-16	NA	NA	NA	NA	NA	NA	NA	NA	NA	NA	NA	NA	NA	NA	NA	NA	NA	NA	NA	NA	NA	NA	NA	NA	NA	NA	NA	NA	NA	NA	NA	NA	NA	NA	NA	NA
dd_Smed_v6_6732_0_1	1780	3.3137	4.97885	3.35485e-23	-0.873065	4.97885	0.0110904	4.18676	4.97885	1.79479e-32	-4.18676	4.97885	1.79479e-32	P02545	LMNA	Prelamin-A/C	5.47e-20	526	23.194	P48678	Lmna	Prelamin-A/C	8.57e-18	516	23.643	B3DKC5	lmna	Lamin A	8.99e-19	491	24.033	Q03427	LamC	Lamin-C	8.73e-21	540	23.889	P90901	ifa-1	Intermediate filament protein ifa-1	4.59e-14	475	22.526	Q03427	LamC	Lamin-C	3.96e-20	540	23.889
dd_Smed_v6_20516_0_1	1609	3.30015	1.73834	7.7242e-19	-1.49611	1.73834	0.00200795	4.79626	1.73834	1.7833e-28	-4.79626	1.73834	1.7833e-28	NA	NA	NA	NA	NA	NA	NA	NA	NA	NA	NA	NA	NA	NA	NA	NA	NA	NA	NA	NA	NA	NA	NA	NA	NA	NA	NA	NA	NA	NA	NA	NA	NA	NA	NA	NA
dd_Smed_v6_4414_0_1	451	3.2876	3.25083	3.44279e-28	0.196288	3.25083	0.576647	3.09132	3.25083	1.06592e-24	-3.09132	3.25083	1.06592e-24	Q3MIH3	UBA52	Ubiquitin A-52 residue ribosomal protein fusion product 1	7.27e-05	58	36.207	P62984	Uba52	Ubiquitin-60S ribosomal protein L40	8e-05	58	36.207	B0R193	ubb	Ubiquitin B	3.89e-05	58	36.207	R9PY16	CG11700	Uncharacterized protein	5.51e-05	58	36.207	Q93725	ned-8	NEDD8	2.27e-05	58	31.034	B0R193	ubb	Ubiquitin B	0.000177	58	36.207
dd_Smed_v6_7227_0_1	1825	3.28478	4.96107	7.18296e-35	1.678	4.96107	1.86017e-10	1.60678	4.96107	2.69739e-10	-1.60678	4.96107	2.69739e-10	Q9UN79	SOX13	Transcription factor SOX-13	4.66e-14	71	46.479	Q04891	Sox13	Transcription factor SOX-13	5.29e-14	71	46.479	F8W2H3	sox6	SRY (sex determining region Y)-box 6	6.11e-14	71	45.07	Q9V480	Sox102F	Sox102F, isoform A	4.75e-13	71	43.662	Q23045	egl-13	Transcription factor egl-13	4.17e-14	71	45.07	Q9UN79	SOX13	Transcription factor SOX-13	2.06e-13	71	46.479
dd_Smed_v6_28088_0_1	388	3.2769	0.456659	2.39099e-13	0.82992	0.456659	0.122884	2.44698	0.456659	2.48993e-08	-2.44698	0.456659	2.48993e-08	NA	NA	NA	NA	NA	NA	NA	NA	NA	NA	NA	NA	NA	NA	NA	NA	NA	NA	NA	NA	NA	NA	NA	NA	NA	NA	NA	NA	NA	NA	NA	NA	NA	NA	NA	NA
dd_Smed_v6_12899_0_1	488	3.27123	4.53339	3.68316e-47	1.12383	4.53339	8.7559e-07	2.1474	4.53339	8.53933e-23	-2.1474	4.53339	8.53933e-23	P08865	RPSA	40S ribosomal protein SA	5.94e-58	142	57.746	P14206	Rpsa	40S ribosomal protein SA	6.4e-58	142	57.746	Q803F6	rpsa	40S ribosomal protein SA	1.58e-58	142	59.155	P38979	sta	40S ribosomal protein SA	1.25e-56	142	57.042	P46769	rps-0	40S ribosomal protein SA	8.81e-49	142	54.93	Q803F6	rpsa	40S ribosomal protein SA	7.18e-58	142	59.155
dd_Smed_v6_23737_0_1	351	3.26761	2.78391	9.9137e-25	1.29374	2.78391	9.03247e-05	1.97387	2.78391	9.73439e-11	-1.97387	2.78391	9.73439e-11	NA	NA	NA	NA	NA	NA	NA	NA	NA	NA	NA	NA	NA	NA	NA	NA	NA	NA	NA	NA	NA	NA	NA	NA	NA	NA	NA	NA	NA	NA	NA	NA	NA	NA	NA	NA
dd_Smed_v6_19513_0_1	523	3.25957	2.16389	2.14076e-16	0.510598	2.16389	0.252579	2.74897	2.16389	3.77108e-12	-2.74897	2.16389	3.77108e-12	NA	NA	NA	NA	NA	NA	NA	NA	NA	NA	NA	NA	NA	NA	NA	NA	NA	NA	NA	NA	NA	NA	NA	NA	NA	NA	NA	NA	NA	NA	NA	NA	NA	NA	NA	NA
dd_Smed_v6_41846_0_1	568	3.25369	-0.539134	7.09565e-10	-0.131412	-0.539134	0.874068	3.38511	-0.539134	2.5916e-09	-3.38511	-0.539134	2.5916e-09	NA	NA	NA	NA	NA	NA	NA	NA	NA	NA	NA	NA	NA	NA	NA	NA	NA	NA	NA	NA	NA	NA	NA	NA	NA	NA	NA	NA	NA	NA	NA	NA	NA	NA	NA	NA
dd_Smed_v6_28174_0_1	739	3.2499	2.07199	1.9345e-19	1.17694	2.07199	0.0021725	2.07296	2.07199	2.43915e-09	-2.07296	2.07199	2.43915e-09	NA	NA	NA	NA	NA	NA	NA	NA	NA	NA	NA	NA	NA	NA	NA	NA	NA	NA	NA	NA	NA	NA	NA	NA	NA	NA	NA	NA	NA	NA	NA	NA	NA	NA	NA	NA
dd_Smed_v6_6097_0_1	386	3.24793	5.60702	2.56299e-86	1.29103	5.60702	3.06418e-15	1.95689	5.60702	1.80806e-35	-1.95689	5.60702	1.80806e-35	NA	NA	NA	NA	NA	NA	NA	NA	NA	NA	NA	NA	NA	NA	NA	NA	NA	NA	NA	NA	NA	NA	NA	NA	NA	NA	NA	NA	NA	NA	NA	NA	NA	NA	NA	NA
dd_Smed_v6_11930_0_1	1374	3.24693	1.7076	5.15608e-12	0.502684	1.7076	0.345334	2.74425	1.7076	5.70039e-09	-2.74425	1.7076	5.70039e-09	NA	NA	NA	NA	NA	NA	NA	NA	NA	NA	NA	NA	A0A0G2KUB4	znf995	Zinc finger protein 995	0.000217	129	28.682	NA	NA	NA	NA	NA	NA	NA	NA	NA	NA	NA	NA	A0A0G2KUB4	znf995	Zinc finger protein 995	0.001	129	28.682
dd_Smed_v6_13972_0_1	3247	3.2458	3.42278	1.14042e-35	0.167848	3.42278	0.590936	3.07796	3.42278	1.37031e-31	-3.07796	3.42278	1.37031e-31	Q96Q89	KIF20B	Kinesin-like protein KIF20B	8.87e-67	639	31.612	Q80WE4	Kif20b	Kinesin-like protein KIF20B	2.33e-71	592	36.149	F1QDF0	kif20a	Kinesin-like protein	1.52e-77	489	35.378	Q8SXT9	pav	Kinesin-like protein	6.11e-56	428	32.009	Q8MQ03	zen-4	Kinesin-like protein	1.06e-49	456	32.237	F1QDF0	kif20a	Kinesin-like protein	6.91e-77	489	35.378
dd_Smed_v6_30887_0_1	678	3.24117	1.34107	1.95896e-16	1.53893	1.34107	0.000267157	1.70224	1.34107	5.03131e-06	-1.70224	1.34107	5.03131e-06	NA	NA	NA	NA	NA	NA	Q8C6N3	Syt15	Synaptotagmin-15	0.000239	175	28	NA	NA	NA	NA	NA	NA	NA	NA	NA	NA	NA	NA	NA	NA	NA	NA	NA	NA	Q8C6N3	Syt15	Synaptotagmin-15	0.001	175	28
dd_Smed_v6_10665_0_1	962	3.23125	4.9456	3.41609e-46	1.18384	4.9456	1.55883e-07	2.04741	4.9456	6.33584e-21	-2.04741	4.9456	6.33584e-21	NA	NA	NA	NA	NA	NA	NA	NA	NA	NA	NA	NA	NA	NA	NA	NA	NA	NA	NA	NA	NA	NA	NA	NA	NA	NA	NA	NA	NA	NA	NA	NA	NA	NA	NA	NA
dd_Smed_v6_15023_0_1	523	3.22777	0.0177031	4.69962e-09	0.667158	0.0177031	0.320335	2.56061	0.0177031	3.2055e-06	-2.56061	0.0177031	3.2055e-06	NA	NA	NA	NA	NA	NA	NA	NA	NA	NA	NA	NA	NA	NA	NA	NA	NA	NA	NA	NA	NA	NA	NA	NA	NA	NA	NA	NA	NA	NA	NA	NA	NA	NA	NA	NA
dd_Smed_v6_9225_0_1	1686	3.22542	2.41248	3.45626e-32	-0.351988	2.41248	0.313225	3.57741	2.41248	3.94679e-35	-3.57741	2.41248	3.94679e-35	NA	NA	NA	NA	NA	NA	NA	NA	NA	NA	NA	NA	NA	NA	NA	NA	NA	NA	NA	NA	NA	NA	NA	NA	NA	NA	NA	NA	NA	NA	NA	NA	NA	NA	NA	NA
dd_Smed_v6_13044_0_1	2631	3.22443	5.63658	9.03849e-70	-0.444868	5.63658	0.0217182	3.6693	5.63658	3.32782e-84	-3.6693	5.63658	3.32782e-84	NA	NA	NA	NA	NA	NA	NA	NA	NA	NA	NA	NA	NA	NA	NA	NA	NA	NA	NA	NA	NA	NA	NA	NA	NA	NA	NA	NA	NA	NA	NA	NA	NA	NA	NA	NA
dd_Smed_v6_11729_0_1	2448	3.21563	3.18282	6.73767e-22	-0.0586629	3.18282	0.887322	3.27429	3.18282	1.15615e-21	-3.27429	3.18282	1.15615e-21	P11940	PABPC1	Polyadenylate-binding protein 1	0	672	53.869	P29341	Pabpc1	Polyadenylate-binding protein 1	0	672	54.018	Q499B6	pabpc1a	Polyadenylate-binding protein	0	664	54.669	P21187	pAbp	Polyadenylate-binding protein	2.52e-176	385	65.455	Q9U302	pab-1	Polyadenylate-binding protein	2.23e-172	394	63.452	P29341	Pabpc1	Polyadenylate-binding protein 1	0	672	54.018
dd_Smed_v6_37561_0_1	1202	3.21539	0.294648	7.09637e-10	0.964314	0.294648	0.108652	2.25108	0.294648	1.01712e-05	-2.25108	0.294648	1.01712e-05	NA	NA	NA	NA	NA	NA	NA	NA	NA	NA	NA	NA	NA	NA	NA	NA	NA	NA	NA	NA	NA	NA	NA	NA	NA	NA	NA	NA	NA	NA	NA	NA	NA	NA	NA	NA
dd_Smed_v6_25803_0_1	1411	3.21475	1.38412	3.41245e-20	0.562569	1.38412	0.18255	2.65218	1.38412	2.44941e-14	-2.65218	1.38412	2.44941e-14	Q9H040	SPRTN	SprT-like domain-containing protein Spartan	1.11e-74	181	58.564	G3X912	Sprtn	SprT-like domain-containing protein Spartan	9.97e-75	181	58.564	A0A0G2L7I0	sprtn	Uncharacterized protein	1.49e-69	181	55.249	Q9VXU6	mh	Maternal haploid	5.27e-61	199	49.749	Q22557	dvc-1	SprT-like domain-containing protein Spartan	2.21e-69	184	52.717	G3X912	Sprtn	SprT-like domain-containing protein Spartan	4.01e-74	181	58.564
dd_Smed_v6_15465_0_1	1700	3.21184	2.76651	1.12782e-17	0.221608	2.76651	0.613075	2.99023	2.76651	3.26535e-15	-2.99023	2.76651	3.26535e-15	Q9NZJ0	DTL	Denticleless protein homolog	6.78e-56	376	33.511	Q3TLR7	Dtl	Denticleless protein homolog	5.83e-54	406	31.773	Q5RHI5	dtl	Denticleless protein homolog	4.3e-60	377	32.626	Q24371	l(2)dtl	Protein lethal(2)denticleless	5.07e-48	384	32.031	Q22059	cdt-2	CDT (S. pombe CDC10 Dependent Transcript) homolog	9.56e-28	306	28.431	Q5RHI5	dtl	Denticleless protein homolog	1.96e-59	377	32.626
dd_Smed_v6_18874_0_1	1437	3.20752	3.16068	9.10316e-20	-0.725065	3.16068	0.0637199	3.93258	3.16068	9.72483e-26	-3.93258	3.16068	9.72483e-26	NA	NA	NA	NA	NA	NA	NA	NA	NA	NA	NA	NA	NA	NA	NA	NA	NA	NA	NA	NA	NA	NA	NA	NA	NA	NA	NA	NA	NA	NA	NA	NA	NA	NA	NA	NA
dd_Smed_v6_13700_0_1	1594	3.20011	1.2244	1.32737e-11	-0.346239	1.2244	0.559488	3.54635	1.2244	1.4016e-12	-3.54635	1.2244	1.4016e-12	E9PEI0	CDCA2	Cell division cycle-associated protein 2	0.000286	35	48.571	NA	NA	NA	NA	NA	NA	NA	NA	NA	NA	NA	NA	NA	NA	NA	NA	NA	NA	NA	NA	NA	NA	NA	NA	NA	NA	NA	NA	NA	NA
dd_Smed_v6_16585_0_1	557	3.2001	0.284838	7.69251e-10	1.29639	0.284838	0.0256255	1.90371	0.284838	0.000142417	-1.90371	0.284838	0.000142417	NA	NA	NA	NA	NA	NA	NA	NA	NA	NA	NA	NA	NA	NA	NA	NA	NA	NA	NA	NA	NA	NA	NA	NA	NA	NA	NA	NA	NA	NA	NA	NA	NA	NA	NA	NA
dd_Smed_v6_6731_0_1	347	3.19695	4.07493	6.54743e-45	0.487911	4.07493	0.0466338	2.70904	4.07493	2.68205e-33	-2.70904	4.07493	2.68205e-33	P62875	POLR2L	DNA-directed RNA polymerases I, II, and III subunit RPABC5	1.94e-38	66	84.848	P62876	Polr2l	DNA-directed RNA polymerases I, II, and III subunit RPABC5	2.14e-38	66	84.848	A5D6S6	polr2l	Polymerase (RNA) II (DNA directed) polypeptide L	1.26e-38	66	84.848	Q9VC49	Rpb10	DNA-directed RNA polymerases I, II, and III subunit RPABC5	1.25e-38	66	86.364	Q9GR61	rpb-10	DNA-directed RNA polymerases I, II, and III subunit RPABC5	6.23e-37	66	81.818	Q9VC49	Rpb10	DNA-directed RNA polymerases I, II, and III subunit RPABC5	5.66e-38	66	86.364
dd_Smed_v6_659_0_1	2618	3.19229	8.94202	8.0944e-29	1.12091	8.94202	6.79283e-05	2.07138	8.94202	1.11133e-13	-2.07138	8.94202	1.11133e-13	Q96J94	PIWIL1	Piwi-like protein 1	7.59e-76	814	26.658	Q9JMB7	Piwil1	Piwi-like protein 1	1.62e-75	811	26.51	Q8UVX0	piwil1	Piwi-like protein 1	4.75e-84	818	28.362	Q9VKM1	piwi	Protein piwi	3.09e-78	786	27.608	P90786	prg-1	Piwi-like protein	3.03e-66	853	26.846	Q8UVX0	piwil1	Piwi-like protein 1	2.16e-83	818	28.362
dd_Smed_v6_78186_0_1	282	3.19189	-0.379226	4.86689e-10	0.295091	-0.379226	0.68645	2.8968	-0.379226	4.13647e-08	-2.8968	-0.379226	4.13647e-08	NA	NA	NA	NA	NA	NA	NA	NA	NA	NA	NA	NA	NA	NA	NA	NA	NA	NA	NA	NA	NA	NA	NA	NA	NA	NA	NA	NA	NA	NA	NA	NA	NA	NA	NA	NA
dd_Smed_v6_18168_0_1	1885	3.19117	1.34768	1.60615e-11	-0.549866	1.34768	0.340005	3.74104	1.34768	1.611e-13	-3.74104	1.34768	1.611e-13	NA	NA	NA	NA	NA	NA	NA	NA	NA	NA	NA	NA	NA	NA	NA	NA	NA	NA	NA	NA	NA	NA	NA	NA	NA	NA	NA	NA	NA	NA	NA	NA	NA	NA	NA	NA
dd_Smed_v6_2655_0_1	435	3.18487	6.46904	2.89303e-103	1.02626	6.46904	1.86081e-12	2.15861	6.46904	6.91502e-52	-2.15861	6.46904	6.91502e-52	Q9C005	DPY30	Protein dpy-30 homolog	7.31e-18	57	59.649	Q99LT0	Dpy30	Protein dpy-30 homolog	6.84e-18	57	59.649	B8JMZ3	dpy30	Dpy-30 histone methyltransferase complex regulatory subunit	1.94e-16	49	63.265	Q9VKQ9	Dpy-30L1	Protein dpy-30 homolog	5.5e-14	44	59.091	Q10661	dpy-30	Dosage compensation protein dpy-30	1.76e-14	49	57.143	Q99LT0	Dpy30	Protein dpy-30 homolog	2.75e-17	57	59.649
dd_Smed_v6_21560_0_1	2414	3.18349	1.32291	1.12289e-08	-0.294716	1.32291	0.662988	3.47821	1.32291	2.72125e-09	-3.47821	1.32291	2.72125e-09	Q9P2F6	ARHGAP20	Rho GTPase-activating protein 20	0.000263	158	26.582	Q3V0P3	Gm1527	Putative uncharacterized protein	5.1e-05	235	24.255	NA	NA	NA	NA	NA	NA	NA	NA	NA	NA	NA	NA	Q9XW53	rga-2	Rho GTPase Activating protein	5.51e-08	158	29.747	Q9XW53	rga-2	Rho GTPase Activating protein	6.5e-07	158	29.747
dd_Smed_v6_8634_0_1	476	3.18053	4.80243	8.756e-57	0.805111	4.80243	8.6546e-05	2.37542	4.80243	4.8822e-34	-2.37542	4.80243	4.8822e-34	P08865	RPSA	40S ribosomal protein SA	3.68e-23	67	58.209	P14206	Rpsa	40S ribosomal protein SA	3.76e-23	67	58.209	Q803F6	rpsa	40S ribosomal protein SA	4.79e-23	67	58.209	P38979	sta	40S ribosomal protein SA	2.76e-23	63	66.667	P46769	rps-0	40S ribosomal protein SA	6.72e-18	117	37.607	P38979	sta	40S ribosomal protein SA	1.25e-22	63	66.667
dd_Smed_v6_20607_0_1	1267	3.18032	1.45944	2.50042e-18	1.05146	1.45944	0.00948089	2.12886	1.45944	1.49793e-09	-2.12886	1.45944	1.49793e-09	NA	NA	NA	NA	NA	NA	NA	NA	NA	NA	NA	NA	NA	NA	NA	NA	NA	NA	NA	NA	NA	NA	NA	NA	NA	NA	NA	NA	NA	NA	NA	NA	NA	NA	NA	NA
dd_Smed_v6_18547_0_1	1970	3.17755	-0.164385	1.48375e-11	-0.153952	-0.164385	0.833117	3.33151	-0.164385	4.33562e-11	-3.33151	-0.164385	4.33562e-11	NA	NA	NA	NA	NA	NA	NA	NA	NA	NA	NA	NA	NA	NA	NA	NA	NA	NA	NA	NA	NA	NA	NA	NA	NA	NA	NA	NA	NA	NA	NA	NA	NA	NA	NA	NA
dd_Smed_v6_13582_0_1	2290	3.17441	2.25582	3.07095e-18	0.179333	2.25582	0.688111	2.99508	2.25582	6.35598e-16	-2.99508	2.25582	6.35598e-16	NA	NA	NA	NA	NA	NA	NA	NA	NA	NA	NA	NA	NA	NA	NA	NA	NA	NA	NA	NA	NA	NA	NA	NA	NA	NA	NA	NA	NA	NA	NA	NA	NA	NA	NA	NA
dd_Smed_v6_19176_0_1	1746	3.16992	1.54826	1.30828e-18	-0.524618	1.54826	0.25575	3.69454	1.54826	1.77562e-21	-3.69454	1.54826	1.77562e-21	Q96QF7	GCNA	Acidic repeat-containing protein	6.61e-23	149	36.913	NA	NA	NA	NA	NA	NA	A8KC51	acrc	Zgc:113346 protein	2.43e-40	196	37.755	Q9W554	CG14814	Uncharacterized protein, isoform B	1.26e-45	215	38.14	Q23462	gcna-1	Germ Cell Nuclear Antigen	2.13e-31	220	34.091	Q9W554	CG14814	Uncharacterized protein, isoform B	5.23e-45	215	38.14
dd_Smed_v6_11959_0_1	1244	3.16954	4.23115	8.18747e-38	1.43038	4.23115	7.51471e-09	1.73916	4.23115	1.72244e-13	-1.73916	4.23115	1.72244e-13	NA	NA	NA	NA	NA	NA	NA	NA	NA	NA	NA	NA	NA	NA	NA	NA	NA	NA	NA	NA	NA	NA	NA	NA	NA	NA	NA	NA	NA	NA	NA	NA	NA	NA	NA	NA
dd_Smed_v6_26066_0_1	505	3.16882	1.43486	2.04392e-11	0.276257	1.43486	0.627789	2.89256	1.43486	1.70838e-09	-2.89256	1.43486	1.70838e-09	NA	NA	NA	NA	NA	NA	NA	NA	NA	NA	NA	NA	NA	NA	NA	NA	NA	NA	NA	NA	NA	NA	NA	NA	NA	NA	NA	NA	NA	NA	NA	NA	NA	NA	NA	NA
dd_Smed_v6_10151_0_1	2117	3.15888	2.22635	4.17012e-24	0.610644	2.22635	0.0846253	2.54824	2.22635	1.66395e-16	-2.54824	2.22635	1.66395e-16	Q7RTR2	NLRC3	NLR family CARD domain-containing protein 3	3.04e-09	226	26.991	Q5DU56	Nlrc3	Protein NLRC3	1.15e-09	226	25.664	H0WFD4	si:dkey-156k2.3	Uncharacterized protein	6.26e-09	238	28.992	NA	NA	NA	NA	NA	NA	Q9N5Z3	tol-1	TOLl (Drosophila) family	0.001	162	30.864	Q5DU56	Nlrc3	Protein NLRC3	4.62e-09	226	25.664
dd_Smed_v6_3584_0_1	618	3.1574	5.82506	8.47554e-79	0.875475	5.82506	1.84805e-07	2.28192	5.82506	1.88337e-44	-2.28192	5.82506	1.88337e-44	P54105	CLNS1A	Methylosome subunit pICln	1.23e-06	110	28.182	Q61189	Clns1a	Methylosome subunit pICln	1.43e-08	109	30.275	P79725	clns1a	Swelling dependent chloride channel, ICln	2.26e-09	149	30.201	NA	NA	NA	NA	NA	NA	NA	NA	NA	NA	NA	NA	P79725	clns1a	Swelling dependent chloride channel, ICln	1.03e-08	149	30.201
dd_Smed_v6_7682_0_1	2860	3.1534	3.93874	5.76354e-18	-1.70355	3.93874	1.31018e-05	4.85695	3.93874	7.39144e-33	-4.85695	3.93874	7.39144e-33	P49736	MCM2	DNA replication licensing factor MCM2	0	846	55.91	P97310	Mcm2	DNA replication licensing factor MCM2	0	846	55.556	Q7ZUR0	mcm2	DNA helicase	0	895	54.86	P49735	Mcm2	DNA replication licensing factor Mcm2	0	870	52.299	Q9XXI9	mcm-2	DNA helicase	0	853	49.707	Q7ZUR0	mcm2	DNA helicase	0	895	54.86
dd_Smed_v6_7745_0_1	620	3.1521	6.39663	5.60967e-101	1.32313	6.39663	8.65833e-20	1.82897	6.39663	2.55327e-38	-1.82897	6.39663	2.55327e-38	P62316	SNRPD2	Small nuclear ribonucleoprotein Sm D2	3.41e-05	96	29.167	P62317	Snrpd2	Small nuclear ribonucleoprotein Sm D2	3.75e-05	96	29.167	Q567V5	snrpd2	Novel protein similar to vertebrate small nuclear ribonucleoprotein D2 polypeptide 16.5kDa (SNRPD2)	3.19e-05	96	29.167	Q9VI10	SmD2	Probable small nuclear ribonucleoprotein Sm D2	5.94e-05	96	27.083	Q18786	snr-4	Probable small nuclear ribonucleoprotein Sm D2	0.000433	52	32.692	Q567V5	snrpd2	Novel protein similar to vertebrate small nuclear ribonucleoprotein D2 polypeptide 16.5kDa (SNRPD2)	0.000145	96	29.167
dd_Smed_v6_15488_0_1	503	3.1364	3.19175	2.69301e-28	0.524741	3.19175	0.0921031	2.61166	3.19175	2.17457e-20	-2.61166	3.19175	2.17457e-20	NA	NA	NA	NA	NA	NA	NA	NA	NA	NA	NA	NA	NA	NA	NA	NA	NA	NA	NA	NA	NA	NA	NA	NA	NA	NA	NA	NA	NA	NA	NA	NA	NA	NA	NA	NA
dd_Smed_v6_9151_0_1	1192	3.1349	5.80412	2.83338e-62	1.53167	5.80412	1.5199e-16	1.60323	5.80412	4.70985e-19	-1.60323	5.80412	4.70985e-19	Q9BTX7	TTPAL	Alpha-tocopherol transfer protein-like	1.89e-15	211	27.014	Q9D3D0	Ttpal	Alpha-tocopherol transfer protein-like	9.06e-16	220	26.818	Q6P027	rlbp1b	Cellular retinaldehyde-binding protein b	9.77e-12	211	23.223	Q9VTY1	BEST:LD32330	LD40136p	6.31e-13	280	27.857	NA	NA	NA	NA	NA	NA	Q9D3D0	Ttpal	Alpha-tocopherol transfer protein-like	3.64e-15	220	26.818
dd_Smed_v6_18330_0_1	2379	3.13283	1.40033	3.42345e-14	-0.649226	1.40033	0.206592	3.78205	1.40033	3.17487e-17	-3.78205	1.40033	3.17487e-17	Q7Z4S6	KIF21A	Kinesin-like protein KIF21A	2.46e-82	374	46.524	Q9QXL2	Kif21a	Kinesin-like protein KIF21A	2.69e-83	374	47.861	E7F2W9	kif21b	Kinesin family member 21B	1.16e-83	382	46.073	E1JHE1	Klp31E	Kinesin-like protein at 31E, isoform E	2.82e-83	361	47.091	G5EGS3	klp-12	Kinesin-like protein	3.27e-75	362	44.199	E7F2W9	kif21b	Kinesin family member 21B	5.26e-83	382	46.073
dd_Smed_v6_68423_0_1	428	3.12686	0.187653	2.48973e-09	0.138872	0.187653	0.847296	2.98799	0.187653	3.85134e-08	-2.98799	0.187653	3.85134e-08	NA	NA	NA	NA	NA	NA	NA	NA	NA	NA	NA	NA	NA	NA	NA	NA	NA	NA	NA	NA	NA	NA	NA	NA	NA	NA	NA	NA	NA	NA	NA	NA	NA	NA	NA	NA
dd_Smed_v6_1646_0_1	764	3.12176	7.26322	1.11305e-113	0.974222	7.26322	5.47424e-13	2.14754	7.26322	2.2597e-58	-2.14754	7.26322	2.2597e-58	P09429	HMGB1	High mobility group protein B1	8.23e-38	174	44.828	Q3UJK0	-	Putative uncharacterized protein	1.77e-38	174	45.402	Q7ZVC6	hmgb1a	High-mobility group box 1	1.73e-35	132	48.485	Q24537	Dsp1	High mobility group protein DSP1	8.56e-40	165	45.455	Q09390	hmg-1.2	High mobility group protein 1.2	1.78e-28	175	38.286	Q24537	Dsp1	High mobility group protein DSP1	3.88e-39	165	45.455
dd_Smed_v6_9636_0_1	2156	3.12032	6.28316	4.15267e-69	0.654576	6.28316	0.000244253	2.46575	6.28316	1.62235e-45	-2.46575	6.28316	1.62235e-45	Q96EK7	FAM120B	Constitutive coactivator of peroxisome proliferator-activated receptor gamma	5.21e-08	145	27.586	Q6RI63	Fam120b	Constitutive coactivator of peroxisome proliferator-activated receptor gamma	2.63e-07	146	26.712	F1R7J1	fam120b	Family with sequence similarity 120B	5.22e-07	276	22.464	NA	NA	NA	NA	NA	NA	NA	NA	NA	NA	NA	NA	Q96EK7	FAM120B	Constitutive coactivator of peroxisome proliferator-activated receptor gamma	2.3e-07	145	27.586
dd_Smed_v6_24476_0_1	675	3.11739	3.06567	1.65025e-35	0.757491	3.06567	0.00543978	2.3599	3.06567	7.06058e-22	-2.3599	3.06567	7.06058e-22	NA	NA	NA	NA	NA	NA	NA	NA	NA	NA	NA	NA	NA	NA	NA	NA	NA	NA	NA	NA	NA	NA	NA	NA	NA	NA	NA	NA	NA	NA	NA	NA	NA	NA	NA	NA
dd_Smed_v6_9628_0_1	1252	3.11562	4.57048	1.27535e-29	0.49415	4.57048	0.087957	2.62147	4.57048	9.38264e-22	-2.62147	4.57048	9.38264e-22	H0YAE8	SLBP	Histone RNA hairpin-binding protein	7.14e-13	117	36.752	P97440	Slbp	Histone RNA hairpin-binding protein	5.67e-13	76	44.737	A0A0R4IZV7	slbp	Stem-loop-binding protein	6.82e-15	111	38.739	Q9VAN6	Slbp	Histone RNA hairpin-binding protein	2.79e-13	71	46.479	Q09599	cdl-1	Histone RNA hairpin-binding protein	2.49e-09	65	43.077	A0A0R4IZV7	slbp	Stem-loop-binding protein	3.1e-14	111	38.739
dd_Smed_v6_17951_0_1	901	3.11493	1.17406	5.36848e-11	2.0685	1.17406	2.67243e-05	1.04643	1.17406	0.0212326	-1.04643	1.17406	0.0212326	Q8WVJ9	TWIST2	Twist-related protein 2	1.24e-34	124	52.419	Q9D030	Twist2	Twist-related protein 2	8.71e-35	124	52.419	F8W609	twist1b	Twist family bHLH transcription factor 1b	1.11e-30	64	81.25	P10627	twi	Protein twist	1.99e-22	77	63.636	Q11094	hlh-8	Twist-related protein	9.57e-16	71	52.113	Q9D030	Twist2	Twist-related protein 2	3.5e-34	124	52.419
dd_Smed_v6_9898_0_1	253	3.1138	4.39376	6.48926e-34	1.52397	4.39376	2.76357e-09	1.58983	4.39376	9.97392e-11	-1.58983	4.39376	9.97392e-11	NA	NA	NA	NA	NA	NA	NA	NA	NA	NA	NA	NA	NA	NA	NA	NA	NA	NA	NA	NA	NA	NA	NA	NA	NA	NA	NA	NA	NA	NA	NA	NA	NA	NA	NA	NA
dd_Smed_v6_20589_0_1	557	3.11275	1.68539	2.07683e-21	0.687537	1.68539	0.0701609	2.42521	1.68539	6.62442e-14	-2.42521	1.68539	6.62442e-14	NA	NA	NA	NA	NA	NA	P97391	Pla2g5	Calcium-dependent phospholipase A2	5.09e-06	132	25.758	NA	NA	NA	NA	NA	NA	NA	NA	NA	NA	NA	NA	NA	NA	NA	NA	NA	NA	P97391	Pla2g5	Calcium-dependent phospholipase A2	2.05e-05	132	25.758
dd_Smed_v6_50305_0_1	1288	3.11219	1.59943	1.52203e-16	-0.00996653	1.59943	0.984147	3.12215	1.59943	1.26192e-15	-3.12215	1.59943	1.26192e-15	NA	NA	NA	NA	NA	NA	NA	NA	NA	NA	NA	NA	NA	NA	NA	NA	NA	NA	NA	NA	NA	NA	NA	NA	NA	NA	NA	NA	NA	NA	NA	NA	NA	NA	NA	NA
dd_Smed_v6_15263_0_1	985	3.11115	2.00352	3.66316e-13	0.525682	2.00352	0.272322	2.58547	2.00352	1.52265e-09	-2.58547	2.00352	1.52265e-09	NA	NA	NA	NA	NA	NA	NA	NA	NA	NA	NA	NA	NA	NA	NA	NA	NA	NA	NA	NA	NA	NA	NA	NA	NA	NA	NA	NA	NA	NA	NA	NA	NA	NA	NA	NA
dd_Smed_v6_25282_0_1	865	3.10982	2.06341	1.97349e-22	0.765668	2.06341	0.0320206	2.34415	2.06341	7.92457e-14	-2.34415	2.06341	7.92457e-14	F6TJN8	PCBP4	Poly(rC)-binding protein 4	5.84e-17	88	47.727	P57724	Pcbp4	Poly(rC)-binding protein 4	1.66e-15	88	45.455	A4VAK2	pcbp2	Poly(RC) binding protein 2	1.1e-16	74	54.054	M9NEH9	mub	Mushroom-body expressed, isoform K	8.56e-10	71	45.07	Q8I7G8	hrpk-1	Heterogeneous nuclear RibonucleoProtein (HnRNP) K homolog	8.84e-11	117	33.333	F6TJN8	PCBP4	Poly(rC)-binding protein 4	2.58e-16	88	47.727
dd_Smed_v6_51644_0_1	359	3.10428	-0.54964	2.56688e-10	1.10222	-0.54964	0.0721946	2.00205	-0.54964	2.12538e-05	-2.00205	-0.54964	2.12538e-05	NA	NA	NA	NA	NA	NA	NA	NA	NA	NA	NA	NA	NA	NA	NA	NA	NA	NA	NA	NA	NA	NA	NA	NA	NA	NA	NA	NA	NA	NA	NA	NA	NA	NA	NA	NA
dd_Smed_v6_29607_0_1	783	3.10075	0.0731653	1.54748e-12	0.824777	0.0731653	0.130536	2.27597	0.0731653	1.28301e-07	-2.27597	0.0731653	1.28301e-07	NA	NA	NA	NA	NA	NA	NA	NA	NA	NA	NA	NA	NA	NA	NA	NA	NA	NA	NA	NA	NA	NA	NA	NA	NA	NA	NA	NA	NA	NA	NA	NA	NA	NA	NA	NA
dd_Smed_v6_23254_0_1	409	3.09289	1.0531	4.09806e-15	1.36148	1.0531	0.00159525	1.73141	1.0531	4.13347e-06	-1.73141	1.0531	4.13347e-06	NA	NA	NA	NA	NA	NA	NA	NA	NA	NA	NA	NA	NA	NA	NA	NA	NA	NA	NA	NA	NA	NA	NA	NA	NA	NA	NA	NA	NA	NA	NA	NA	NA	NA	NA	NA
dd_Smed_v6_6407_0_1	514	3.09086	5.7262	2.66985e-60	0.0435808	5.7262	0.847782	3.04728	5.7262	7.96934e-58	-3.04728	5.7262	7.96934e-58	NA	NA	NA	NA	NA	NA	NA	NA	NA	NA	NA	NA	NA	NA	NA	NA	NA	NA	NA	NA	NA	NA	NA	NA	NA	NA	NA	NA	NA	NA	NA	NA	NA	NA	NA	NA
dd_Smed_v6_16259_0_1	3773	3.0869	2.46814	3.072e-19	0.0931286	2.46814	0.831237	2.99377	2.46814	1.60455e-17	-2.99377	2.46814	1.60455e-17	NA	NA	NA	NA	NA	NA	NA	NA	NA	NA	NA	NA	A0A0R4IHW6	kntc1	Kinetochore-associated 1	1.67e-05	381	20.997	NA	NA	NA	NA	NA	NA	NA	NA	NA	NA	NA	NA	A0A0R4IHW6	kntc1	Kinetochore-associated 1	7.58e-05	381	20.997
dd_Smed_v6_14376_0_1	851	3.08206	2.30244	3.70898e-21	0.286699	2.30244	0.461093	2.79536	2.30244	2.37377e-17	-2.79536	2.30244	2.37377e-17	Q9Y252	RNF6	E3 ubiquitin-protein ligase RNF6	1.14e-12	72	33.333	Q9DBU5	Rnf6	E3 ubiquitin-protein ligase RNF6	1.91e-14	77	36.364	E7F6I4	si:ch211-59o9.10	Si:ch211-59o9.10	5.79e-12	71	33.803	Q06003	gol	Protein goliath	5.93e-14	74	40.541	Q17573	C01G6.4	Uncharacterized protein	1.88e-14	65	41.538	Q9DBU5	Rnf6	E3 ubiquitin-protein ligase RNF6	7.66e-14	77	36.364
dd_Smed_v6_12569_0_1	733	3.0767	5.62571	1.24097e-80	0.983877	5.62571	1.30677e-09	2.09283	5.62571	8.93325e-41	-2.09283	5.62571	8.93325e-41	P61086	UBE2K	Ubiquitin-conjugating enzyme E2 K	3.18e-47	194	42.784	P61087	Ube2k	Ubiquitin-conjugating enzyme E2 K	3.5e-47	194	42.784	F1QWM3	ube2ka	Ubiquitin-conjugating enzyme E2Ka (UBC1 homolog, yeast)	1.13e-47	194	43.299	P52486	Ubc4	Ubiquitin-conjugating enzyme E2-22 kDa	1.03e-42	195	42.564	P52484	ubc-21	Probable ubiquitin-conjugating enzyme E2 21	1.51e-48	196	41.327	P52484	ubc-21	Probable ubiquitin-conjugating enzyme E2 21	1.78e-47	196	41.327
dd_Smed_v6_42445_0_1	1726	3.0638	-0.0606725	1.16724e-12	1.16202	-0.0606725	0.0253886	1.90178	-0.0606725	3.77093e-06	-1.90178	-0.0606725	3.77093e-06	NA	NA	NA	NA	NA	NA	NA	NA	NA	NA	NA	NA	NA	NA	NA	NA	NA	NA	NA	NA	NA	NA	NA	NA	NA	NA	NA	NA	NA	NA	NA	NA	NA	NA	NA	NA
dd_Smed_v6_11475_0_1	3984	3.06346	3.36255	2.80692e-16	-0.376695	3.36255	0.369463	3.44016	3.36255	9.31351e-19	-3.44016	3.36255	9.31351e-19	Q92878	RAD50	DNA repair protein RAD50	0	1351	32.124	P70388	Rad50	DNA repair protein RAD50	0	1337	31.189	F1Q537	rad50	RAD50 homolog, double strand break repair protein	0	1336	30.24	Q9W252	rad50	DNA repair protein RAD50	8.12e-136	1358	29.161	O44199	rad-50	DNA repair protein rad-50	5.04e-47	663	26.244	P70388	Rad50	DNA repair protein RAD50	0	1337	31.189
dd_Smed_v6_37610_0_1	475	3.06169	-0.232273	1.06066e-10	1.58084	-0.232273	0.00351007	1.48085	-0.232273	0.000786596	-1.48085	-0.232273	0.000786596	NA	NA	NA	NA	NA	NA	NA	NA	NA	NA	NA	NA	NA	NA	NA	NA	NA	NA	Q8I7P9	pol	Retrovirus-related Pol polyprotein from transposon opus	1.77e-11	84	33.333	NA	NA	NA	NA	NA	NA	Q8I7P9	pol	Retrovirus-related Pol polyprotein from transposon opus	6.6e-11	84	33.333
dd_Smed_v6_14382_0_1	464	3.05783	3.25258	9.4778e-24	1.09224	3.25258	0.000517435	1.96559	3.25258	3.04969e-11	-1.96559	3.25258	3.04969e-11	O43692	PI15	Peptidase inhibitor 15	1.53e-25	148	35.811	Q8BZQ2	Crispld2	Cysteine-rich secretory protein LCCL domain-containing 2	1.51e-25	149	35.57	Q7SY04	crispld1b	Cysteine-rich secretory protein LCCL domain containing 1	7.28e-21	148	33.784	Q9VFY2	CG8483	CG8483	1.22e-20	138	44.203	Q18543	scl-5	SCP-Like extracellular protein	1.99e-19	152	32.237	Q8BZQ2	Crispld2	Cysteine-rich secretory protein LCCL domain-containing 2	6.06e-25	149	35.57
dd_Smed_v6_30981_0_1	835	3.05168	1.24346	8.42077e-12	0.920465	1.24346	0.061627	2.13122	1.24346	1.21378e-06	-2.13122	1.24346	1.21378e-06	NA	NA	NA	NA	NA	NA	NA	NA	NA	NA	NA	NA	NA	NA	NA	NA	NA	NA	NA	NA	NA	NA	NA	NA	NA	NA	NA	NA	NA	NA	NA	NA	NA	NA	NA	NA
dd_Smed_v6_42967_0_1	973	3.04568	1.7963	1.19971e-10	1.51856	1.7963	0.00195422	1.52712	1.7963	0.000896147	-1.52712	1.7963	0.000896147	NA	NA	NA	NA	NA	NA	NA	NA	NA	NA	NA	NA	NA	NA	NA	NA	NA	NA	NA	NA	NA	NA	NA	NA	NA	NA	NA	NA	NA	NA	NA	NA	NA	NA	NA	NA
dd_Smed_v6_2966_0_1	2510	3.0433	5.03871	6.59979e-35	0.468825	5.03871	0.0695052	2.57447	5.03871	7.87797e-26	-2.57447	5.03871	7.87797e-26	P51153	RAB13	Ras-related protein Rab-13	3.29e-38	168	42.857	Q9DD03	Rab13	Ras-related protein Rab-13	3.29e-39	168	42.857	Q7T3A4	rab13	Ras-related protein Rab-13	5e-38	177	41.243	O18338	Rab8	LD44762p	9.33e-36	169	40.237	G5EFC1	rab-8	RAB family	6.9e-38	178	40.449	Q9DD03	Rab13	Ras-related protein Rab-13	1.32e-38	168	42.857
dd_Smed_v6_4362_0_1	528	3.04239	6.9198	7.50589e-109	0.862136	6.9198	2.17711e-10	2.18026	6.9198	5.0118e-60	-2.18026	6.9198	5.0118e-60	O15514	POLR2D	DNA-directed RNA polymerase II subunit RPB4	2.6e-39	135	53.333	Q9D7M8	Polr2d	DNA-directed RNA polymerase II subunit RPB4	2.87e-39	135	53.333	NA	NA	NA	NA	NA	NA	Q9VEA5	Rpb4	DNA-directed RNA polymerase II 16 kDa polypeptide	5.37e-39	126	53.968	O02092	rpb-4	RNA Polymerase II (B) subunit	1.65e-27	128	42.969	Q9D7M8	Polr2d	DNA-directed RNA polymerase II subunit RPB4	1.15e-38	135	53.333
dd_Smed_v6_5623_0_1	936	3.04062	5.28882	8.12247e-45	0.236507	5.28882	0.317204	2.80411	5.28882	2.56402e-38	-2.80411	5.28882	2.56402e-38	NA	NA	NA	NA	NA	NA	NA	NA	NA	NA	NA	NA	NA	NA	NA	NA	NA	NA	NA	NA	NA	NA	NA	NA	NA	NA	NA	NA	NA	NA	NA	NA	NA	NA	NA	NA
dd_Smed_v6_1610_0_1	371	3.03731	3.96281	3.83707e-45	2.26518	3.96281	1.65359e-25	0.772124	3.96281	0.000147051	-0.772124	3.96281	0.000147051	Q53G99	-	Beta actin variant	4.48e-14	31	90.323	Q3UAF7	Actb	Putative uncharacterized protein	4.39e-14	31	90.323	Q7ZVI7	actba	Actin, cytoplasmic 1	4.49e-14	31	90.323	P02572	Act42A	Actin-42A	5.95e-15	33	90.909	P10984	act-2	Actin-2	2.26e-15	33	90.909	P10984	act-2	Actin-2	2.67e-14	33	90.909
dd_Smed_v6_11434_0_1	2732	3.03508	3.43049	6.6342e-19	0.244846	3.43049	0.528289	2.79023	3.43049	5.57048e-16	-2.79023	3.43049	5.57048e-16	P43246	MSH2	DNA mismatch repair protein Msh2	0	841	40.547	P43247	Msh2	DNA mismatch repair protein Msh2	0	846	40.071	Q90XA7	msh2	DNA mismatch repair protein	0	875	39.657	P43248	spel1	DNA mismatch repair protein spellchecker 1	1.11e-167	878	35.877	Q9TXR4	msh-2	MSH (MutS Homolog) family	3.18e-116	876	32.648	Q90XA7	msh2	DNA mismatch repair protein	0	875	39.657
dd_Smed_v6_14127_0_1	773	3.02957	5.05971	3.55047e-48	0.85935	5.05971	4.49459e-05	2.17022	5.05971	9.43884e-27	-2.17022	5.05971	9.43884e-27	Q13569	TDG	G/T mismatch-specific thymine DNA glycosylase	1.35e-41	186	43.548	P56581	Tdg	G/T mismatch-specific thymine DNA glycosylase	1.28e-41	186	43.548	E7F5Y8	tdg.2	Thymine DNA glycosylase, tandem duplicate 2	6.55e-38	178	42.697	Q9XYZ3	Thd1	G/T mismatch-specific thymine DNA glycosylase	1.82e-36	173	38.728	NA	NA	NA	NA	NA	NA	P56581	Tdg	G/T mismatch-specific thymine DNA glycosylase	5.16e-41	186	43.548
dd_Smed_v6_18158_0_1	2323	3.02111	3.11707	5.81347e-23	0.958508	3.11707	0.00274496	2.06261	3.11707	5.37122e-12	-2.06261	3.11707	5.37122e-12	NA	NA	NA	NA	NA	NA	NA	NA	NA	NA	NA	NA	NA	NA	NA	NA	NA	NA	NA	NA	NA	NA	NA	NA	NA	NA	NA	NA	NA	NA	NA	NA	NA	NA	NA	NA
dd_Smed_v6_13261_0_1	1309	3.01847	3.90534	1.80982e-13	0.699677	3.90534	0.101385	2.31879	3.90534	1.21985e-08	-2.31879	3.90534	1.21985e-08	NA	NA	NA	NA	NA	NA	NA	NA	NA	NA	NA	NA	NA	NA	NA	NA	NA	NA	NA	NA	NA	NA	NA	NA	NA	NA	NA	NA	NA	NA	NA	NA	NA	NA	NA	NA
dd_Smed_v6_13402_0_1	1644	3.01459	1.34366	7.17622e-09	-0.414159	1.34366	0.506305	3.42875	1.34366	4.54399e-10	-3.42875	1.34366	4.54399e-10	NA	NA	NA	NA	NA	NA	Q8CHY6	Gatad2a	Transcriptional repressor p66 alpha	0.000484	123	26.016	NA	NA	NA	NA	NA	NA	Q0E8G1	simj	Simjang, isoform A	1.34e-05	99	30.303	NA	NA	NA	NA	NA	NA	Q0E8G1	simj	Simjang, isoform A	6.05e-05	99	30.303
dd_Smed_v6_14586_0_1	4334	3.01231	2.62764	4.6677e-27	0.765482	2.62764	0.0124621	2.24683	2.62764	2.79576e-16	-2.24683	2.62764	2.79576e-16	Q13315	ATM	Serine-protein kinase ATM	5.76e-141	954	33.648	Q62388	Atm	Serine-protein kinase ATM	1.47e-140	754	36.87	Q70AK4	atm	Ataxia telangiectasia mutated	1.26e-144	746	36.193	Q5EAK6	tefu	Serine/threonine-protein kinase ATM	7.17e-94	697	32.281	Q9N3Q4	atm-1	Serine/threonine-protein kinase ATM	5.04e-42	421	27.316	Q70AK4	atm	Ataxia telangiectasia mutated	5.74e-144	746	36.193
dd_Smed_v6_22172_0_1	345	3.00595	1.60634	3.1226e-23	1.01477	1.60634	0.00300998	1.99118	1.60634	1.00966e-11	-1.99118	1.60634	1.00966e-11	NA	NA	NA	NA	NA	NA	NA	NA	NA	NA	NA	NA	NA	NA	NA	NA	NA	NA	NA	NA	NA	NA	NA	NA	NA	NA	NA	NA	NA	NA	NA	NA	NA	NA	NA	NA
dd_Smed_v6_15086_0_1	962	3.00503	2.35197	1.69862e-19	1.3056	2.35197	0.000179543	1.69943	2.35197	1.18505e-07	-1.69943	2.35197	1.18505e-07	NA	NA	NA	NA	NA	NA	NA	NA	NA	NA	NA	NA	NA	NA	NA	NA	NA	NA	NA	NA	NA	NA	NA	NA	NA	NA	NA	NA	NA	NA	NA	NA	NA	NA	NA	NA
dd_Smed_v6_14921_0_1	984	3.0043	3.3784	1.13473e-39	0.0529454	3.3784	0.857919	2.95135	3.3784	6.19678e-37	-2.95135	3.3784	6.19678e-37	NA	NA	NA	NA	NA	NA	NA	NA	NA	NA	NA	NA	NA	NA	NA	NA	NA	NA	NA	NA	NA	NA	NA	NA	NA	NA	NA	NA	NA	NA	NA	NA	NA	NA	NA	NA
dd_Smed_v6_32685_0_1	1285	3.00084	0.935389	1.51796e-14	-0.61964	0.935389	0.231698	3.62048	0.935389	2.86532e-17	-3.62048	0.935389	2.86532e-17	Q9UK80	USP21	Ubiquitin carboxyl-terminal hydrolase 21	1.23e-17	359	24.234	Q9D9M2	Usp12	Ubiquitin carboxyl-terminal hydrolase 12	1.03e-17	340	23.235	A4FUN7	usp12a	Ubiquitin carboxyl-terminal hydrolase 12A	2.89e-17	341	24.633	X2JLM6	Usp2	Ubiquitin specific protease 2, isoform H	7.31e-26	351	27.35	Q9GRV2	usp-3	Ubiquitinyl hydrolase 1	1.06e-12	347	23.055	X2JLM6	Usp2	Ubiquitin specific protease 2, isoform H	3.31e-25	351	27.35
dd_Smed_v6_11618_0_1	711	2.99625	4.21863	4.68367e-46	0.897129	4.21863	3.71962e-05	2.09912	4.21863	1.1991e-24	-2.09912	4.21863	1.1991e-24	NA	NA	NA	NA	NA	NA	NA	NA	NA	NA	NA	NA	NA	NA	NA	NA	NA	NA	NA	NA	NA	NA	NA	NA	NA	NA	NA	NA	NA	NA	NA	NA	NA	NA	NA	NA
dd_Smed_v6_9428_0_1	458	2.99104	5.75351	3.13397e-61	1.13164	5.75351	3.35747e-10	1.8594	5.75351	2.43742e-26	-1.8594	5.75351	2.43742e-26	NA	NA	NA	NA	NA	NA	NA	NA	NA	NA	NA	NA	NA	NA	NA	NA	NA	NA	NA	NA	NA	NA	NA	NA	NA	NA	NA	NA	NA	NA	NA	NA	NA	NA	NA	NA
dd_Smed_v6_14891_0_1	722	2.98704	0.995174	1.52287e-11	0.0524732	0.995174	0.928886	2.93457	0.995174	1.38514e-10	-2.93457	0.995174	1.38514e-10	NA	NA	NA	NA	NA	NA	NA	NA	NA	NA	NA	NA	NA	NA	NA	NA	NA	NA	NA	NA	NA	NA	NA	NA	NA	NA	NA	NA	NA	NA	NA	NA	NA	NA	NA	NA
dd_Smed_v6_19436_0_1	1395	2.98452	2.48149	1.48934e-21	0.672418	2.48149	0.0508846	2.31211	2.48149	8.02997e-14	-2.31211	2.48149	8.02997e-14	Q8N508	ZNF697	HCG37614	7.05e-20	77	45.455	Q921B4	Nrif2	Neurotrophin receptor-interacting factor 2	5.89e-19	84	45.238	Q7SYJ3	zbtb14	Zgc:66442	3.79e-17	98	37.755	M9NFP1	jim	Jim, isoform E	8.42e-17	92	39.13	G5EBU4	zag-1	Zinc finger E-box-binding homeobox protein zag-1	1.06e-16	128	33.594	Q8N508	ZNF697	HCG37614	3.12e-19	77	45.455
dd_Smed_v6_9884_0_1	763	2.98337	2.49152	1.6561e-22	1.27027	2.49152	7.62352e-05	1.7131	2.49152	5.99524e-09	-1.7131	2.49152	5.99524e-09	Q9BVK6	TMED9	Transmembrane emp24 domain-containing protein 9	5.21e-45	215	32.558	Q99KF1	Tmed9	Transmembrane emp24 domain-containing protein 9	1.56e-44	199	34.673	Q561X2	tmed9	Tmed9 protein	8.37e-45	210	36.19	Q9I7K5	eca	Transmembrane emp24 domain-containing protein eca	4.32e-54	210	38.095	O17528	sel-9	Suppressor/enhancer of lin-12 protein 9	2.6e-05	129	24.031	Q9I7K5	eca	Transmembrane emp24 domain-containing protein eca	1.96e-53	210	38.095
dd_Smed_v6_15381_0_1	1669	2.98215	0.949366	1.97801e-13	1.11351	0.949366	0.0137845	1.86864	0.949366	2.06873e-06	-1.86864	0.949366	2.06873e-06	NA	NA	NA	NA	NA	NA	Q9D5R4	Spata1	Spermatogenesis-associated protein 1	1.47e-21	131	40.458	NA	NA	NA	NA	NA	NA	NA	NA	NA	NA	NA	NA	NA	NA	NA	NA	NA	NA	Q9D5R4	Spata1	Spermatogenesis-associated protein 1	5.93e-21	131	40.458
dd_Smed_v6_11074_0_1	3117	2.98186	4.36622	9.92975e-34	1.09127	4.36622	1.23345e-05	1.89059	4.36622	2.78724e-15	-1.89059	4.36622	2.78724e-15	O96028	NSD2	Histone-lysine N-methyltransferase NSD2	2.97e-113	717	33.333	Q8BVE8	Nsd2	Histone-lysine N-methyltransferase NSD2	4e-114	752	32.447	Q1LY48	whsc1	Novel protein similar to vertebrate Wolf-Hirschhorn syndrome candidate 1 (WHSC1)	6.15e-112	715	33.007	Q8MT36	Mes-4	Probable histone-lysine N-methyltransferase Mes-4	8.11e-83	530	34.151	A4LBC3	met-1	Histone-lysine N-methyltransferase	3.9e-25	183	39.891	Q8BVE8	Nsd2	Histone-lysine N-methyltransferase NSD2	1.61e-113	752	32.447
dd_Smed_v6_4830_0_1	1165	2.97964	6.87099	7.47676e-82	1.1792	6.87099	1.24865e-14	1.80044	6.87099	3.64098e-33	-1.80044	6.87099	3.64098e-33	Q6UXN9	WDR82	WD repeat-containing protein 82	4.06e-125	320	54.688	Q8BFQ4	Wdr82	WD repeat-containing protein 82	4.47e-125	320	54.688	Q6NV31	wdr82	WD repeat-containing protein 82	1.56e-125	320	54.062	Q9VLN1	Wdr82	WD repeat-containing protein 82	1.59e-132	322	55.59	Q18403	swd-2.2	Set1 WD40 repeat protein homolog	2.38e-90	319	42.32	Q9VLN1	Wdr82	WD repeat-containing protein 82	7.19e-132	322	55.59
dd_Smed_v6_3867_0_1	497	2.97895	7.34869	2.03396e-113	1.15093	7.34869	4.82592e-19	1.82802	7.34869	5.19162e-47	-1.82802	7.34869	5.19162e-47	P36954	POLR2I	DNA-directed RNA polymerase II subunit RPB9	5.02e-54	114	69.298	P60898	Polr2i	DNA-directed RNA polymerase II subunit RPB9	5.53e-54	114	69.298	Q1LVK2	polr2i	DNA-directed RNA polymerase subunit	2.29e-54	114	68.421	P36958	RpII15	DNA-directed RNA polymerase II subunit RPB9	1.26e-54	114	66.667	Q965S0	rpb-9	DNA-directed RNA polymerase subunit	3.67e-50	114	57.895	P36958	RpII15	DNA-directed RNA polymerase II subunit RPB9	5.69e-54	114	66.667
dd_Smed_v6_8602_0_1	1642	2.97513	4.7883	4.07151e-47	-0.149874	4.7883	0.530696	3.125	4.7883	1.06395e-49	-3.125	4.7883	1.06395e-49	Q6DN90	IQSEC1	IQ motif and SEC7 domain-containing protein 1	1.9e-12	340	22.059	Q8R0S2	Iqsec1	IQ motif and SEC7 domain-containing protein 1	7.31e-12	340	21.176	F1QCJ4	iqsec1a	Uncharacterized protein	2.39e-13	338	23.077	Q95U36	siz	GH10594p	4.91e-16	336	25.893	Q94287	bris-1	BRag/Iqsec/Schizo related Arf GEF family member	4.85e-09	334	21.557	Q95U36	siz	GH10594p	2.23e-15	336	25.893
dd_Smed_v6_12261_0_1	3254	2.97311	2.4863	1.24692e-23	-0.562419	2.4863	0.113375	3.53553	2.4863	6.30051e-29	-3.53553	2.4863	6.30051e-29	Q9NZ71	RTEL1	Regulator of telomere elongation helicase 1	0	765	41.046	Q0VGM9	Rtel1	Regulator of telomere elongation helicase 1	1.07e-178	775	40.516	F1R345	ddx11	ATP-dependent DNA helicase DDX11	1.05e-40	288	31.597	Q9W484	CG4078	Regulator of telomere elongation helicase 1 homolog	1.64e-163	772	36.788	Q93575	rtel-1	Regulator of telomere elongation helicase 1 homolog	3.73e-125	786	33.461	Q9NZ71	RTEL1	Regulator of telomere elongation helicase 1	0	765	41.046
dd_Smed_v6_12962_0_1	1274	2.9727	5.28717	1.1371e-61	0.572426	5.28717	0.00204313	2.40028	5.28717	5.45389e-42	-2.40028	5.28717	5.45389e-42	X6R5A3	TDP2	TRAF and TNF receptor associated protein, isoform CRA_b	1.71e-21	177	31.638	Q9JJX7	Tdp2	Tyrosyl-DNA phosphodiesterase 2	4.68e-21	165	35.758	Q5XJA0	tdp2	Tyrosyl-DNA phosphodiesterase 2	2.05e-15	165	33.333	NA	NA	NA	NA	NA	NA	NA	NA	NA	NA	NA	NA	X6R5A3	TDP2	TRAF and TNF receptor associated protein, isoform CRA_b	7.55e-21	177	31.638
dd_Smed_v6_14200_0_1	241	2.9708	0.955022	1.65418e-16	1.94855	0.955022	3.70904e-07	1.02225	0.955022	0.00217081	-1.02225	0.955022	0.00217081	NA	NA	NA	NA	NA	NA	NA	NA	NA	NA	NA	NA	NA	NA	NA	NA	NA	NA	NA	NA	NA	NA	NA	NA	NA	NA	NA	NA	NA	NA	NA	NA	NA	NA	NA	NA
dd_Smed_v6_14734_0_1	1614	2.97029	3.77483	3.01164e-30	0.243068	3.77483	0.410857	2.72722	3.77483	1.72985e-25	-2.72722	3.77483	1.72985e-25	Q8NHV4	NEDD1	Protein NEDD1	8.55e-08	303	25.083	P33215	Nedd1	Protein NEDD1	9.25e-09	126	31.746	E9QDJ2	nedd1	Neural precursor cell-expressed, developmentally down-regulated 1	1.15e-05	108	29.63	Q9VPR4	Nle	Protein Notchless	8.66e-05	128	29.688	NA	NA	NA	NA	NA	NA	P33215	Nedd1	Protein NEDD1	3.72e-08	126	31.746
dd_Smed_v6_15120_0_1	3240	2.969	2.01019	4.88059e-17	0.360677	2.01019	0.386167	2.60832	2.01019	2.69533e-13	-2.60832	2.01019	2.69533e-13	Q2VIQ3	KIF4B	Chromosome-associated kinesin KIF4B	2.56e-119	890	34.831	P33174	Kif4	Chromosome-associated kinesin KIF4	7.42e-115	882	33.447	F1QBD7	kif4	Kinesin family member 4	2e-114	922	33.406	Q9XZ29	Klp3A	EG:BACR25B3.9 protein	5.64e-102	915	31.257	O45935	klp-19	Kinesin-like protein	7.29e-91	657	34.399	Q2VIQ3	KIF4B	Chromosome-associated kinesin KIF4B	1.13e-118	890	34.831
dd_Smed_v6_16302_0_1	2680	2.96829	2.19795	1.97031e-20	-0.59063	2.19795	0.127265	3.55892	2.19795	3.82678e-25	-3.55892	2.19795	3.82678e-25	Q9UFC0	LRWD1	Leucine-rich repeat and WD repeat-containing protein 1	3.55e-47	447	27.517	Q8BUI3	LRWD1	Leucine-rich repeat and WD repeat-containing protein 1	6.49e-51	475	28.211	B0R160	lrwd1	Leucine-rich repeat and WD repeat-containing protein 1	7.63e-43	392	27.806	NA	NA	NA	NA	NA	NA	NA	NA	NA	NA	NA	NA	Q8BUI3	LRWD1	Leucine-rich repeat and WD repeat-containing protein 1	2.61e-50	475	28.211
dd_Smed_v6_11881_0_1	239	2.96251	-0.188012	6.16667e-09	-0.425979	-0.188012	0.554314	3.38849	-0.188012	1.21889e-09	-3.38849	-0.188012	1.21889e-09	NA	NA	NA	NA	NA	NA	NA	NA	NA	NA	NA	NA	NA	NA	NA	NA	NA	NA	NA	NA	NA	NA	NA	NA	NA	NA	NA	NA	NA	NA	NA	NA	NA	NA	NA	NA
dd_Smed_v6_6276_0_1	728	2.95888	4.20137	1.7156e-39	0.73281	4.20137	0.00179271	2.22607	4.20137	7.24749e-24	-2.22607	4.20137	7.24749e-24	Q8WUK0	PTPMT1	Phosphatidylglycerophosphatase and protein-tyrosine phosphatase 1	2.01e-08	77	32.468	Q66GT5	Ptpmt1	Phosphatidylglycerophosphatase and protein-tyrosine phosphatase 1	6.81e-09	60	38.333	Q7SZF3	dusp4	Dual specificity protein phosphatase	3.31e-08	90	34.444	Q86BN8	PTPMT1	Phosphatidylglycerophosphatase and protein-tyrosine phosphatase 1	9.72e-09	60	38.333	I2HA91	CELE_F28C6.8	Uncharacterized protein	7.74e-14	72	44.444	I2HA91	CELE_F28C6.8	Uncharacterized protein	9.14e-13	72	44.444
dd_Smed_v6_1928_0_1	492	2.95467	8.15325	1.28044e-78	1.24567	8.15325	5.66734e-16	1.70899	8.15325	2.51229e-29	-1.70899	8.15325	2.51229e-29	P55769	SNU13	NHP2-like protein 1	3.08e-41	128	63.281	Q9D0T1	Snu13	NHP2-like protein 1	3.38e-41	128	63.281	Q7ZV23	snu13b	NHP2 non-histone chromosome protein 2-like 1 (S. cerevisiae)	2.32e-45	128	64.062	Q9U3Z7	hoip	NHP2-like protein 1 homolog	1.29e-45	127	61.417	Q21568	M28.5	NHP2-like protein 1 homolog	5.61e-44	125	61.6	Q9U3Z7	hoip	NHP2-like protein 1 homolog	5.87e-45	127	61.417
dd_Smed_v6_24321_0_1	446	2.95416	0.736318	3.07177e-13	-0.224432	0.736318	0.687848	3.17859	0.736318	1.65619e-13	-3.17859	0.736318	1.65619e-13	O95639	CPSF4	Cleavage and polyadenylation specificity factor subunit 4	1.07e-16	126	34.921	Q8BQZ5	Cpsf4	Cleavage and polyadenylation specificity factor subunit 4	1.25e-14	122	36.066	Q98881	cpsf4	Nar protein	2.86e-17	132	37.879	Q9VPT8	Clp	Cleavage and polyadenylation specificity factor subunit 4	6.08e-20	144	38.194	Q7YTG9	cpsf-4	Cleavage and Polyadenylation Specificity Factor	2.22e-20	130	40	Q7YTG9	cpsf-4	Cleavage and Polyadenylation Specificity Factor	2.62e-19	130	40
dd_Smed_v6_14151_0_1	2859	2.95232	-0.393288	5.5036e-09	-0.0897413	-0.393288	0.906179	3.04207	-0.393288	1.79854e-08	-3.04207	-0.393288	1.79854e-08	Q9H8V3	ECT2	Protein ECT2	0.000114	183	24.044	Q07139	Ect2	Protein ECT2	0.000197	180	24.444	NA	NA	NA	NA	NA	NA	NA	NA	NA	NA	NA	NA	NA	NA	NA	NA	NA	NA	Q9H8V3	ECT2	Protein ECT2	0.000505	183	24.044
dd_Smed_v6_12013_0_1	1822	2.95138	3.55048	1.01067e-24	-0.411356	3.55048	0.204237	3.36274	3.55048	3.14376e-29	-3.36274	3.55048	3.14376e-29	O43663	PRC1	Protein regulator of cytokinesis 1	1.85e-16	544	22.794	Q99K43	Prc1	Protein regulator of cytokinesis 1	6.3e-18	502	25.697	Q6DI23	zgc:86764	Zgc:86764	2.18e-10	515	24.466	NA	NA	NA	NA	NA	NA	NA	NA	NA	NA	NA	NA	Q99K43	Prc1	Protein regulator of cytokinesis 1	2.53e-17	502	25.697
dd_Smed_v6_2592_0_1	2053	2.94622	8.70929	2.15692e-29	1.20899	8.70929	2.86924e-06	1.73723	8.70929	1.00252e-11	-1.73723	8.70929	1.00252e-11	Q5SZQ8	CELF3	CUGBP Elav-like family member 3	1.41e-65	391	38.107	Q8CIN6	Celf3	CUGBP Elav-like family member 3	8.02e-64	395	37.468	Q9IBD1	celf3	CUGBP Elav-like family member 3	1.54e-68	384	39.844	M9PDB0	bru1	Arrest, isoform H	7.04e-54	393	36.896	A7KQE9	etr-1	ELAV-Type RNA binding-protein family	2.54e-48	388	32.732	Q9IBD1	celf3	CUGBP Elav-like family member 3	6.98e-68	384	39.844
dd_Smed_v6_15360_0_1	475	2.93722	3.29679	6.26984e-26	0.890793	3.29679	0.00233958	2.04643	3.29679	6.63445e-14	-2.04643	3.29679	6.63445e-14	NA	NA	NA	NA	NA	NA	NA	NA	NA	NA	NA	NA	NA	NA	NA	NA	NA	NA	NA	NA	NA	NA	NA	NA	NA	NA	NA	NA	NA	NA	NA	NA	NA	NA	NA	NA
dd_Smed_v6_56209_0_1	995	2.93303	0.563091	1.00928e-10	-0.273415	0.563091	0.653412	3.20644	0.563091	3.23419e-11	-3.20644	0.563091	3.23419e-11	Q99685	MGLL	Monoglyceride lipase	7.37e-41	284	31.338	O35678	Mgll	Monoglyceride lipase	3.59e-40	283	30.389	Q7ZWC2	mgll	Monoglyceride lipase	4.6e-40	282	30.851	Q95R98	Dmel\CG5068	Protein phosphatase methylesterase 1	0.000524	108	27.778	NA	NA	NA	NA	NA	NA	Q99685	MGLL	Monoglyceride lipase	3.26e-40	284	31.338
dd_Smed_v6_1236_0_1	833	2.93129	10.2264	8.81956e-92	1.42629	10.2264	3.14263e-24	1.505	10.2264	2.43004e-27	-1.505	10.2264	2.43004e-27	Q9BV86	NTMT1	N-terminal Xaa-Pro-Lys N-methyltransferase 1	2.15e-62	226	43.363	Q8R2U4	Ntmt1	N-terminal Xaa-Pro-Lys N-methyltransferase 1	2.22e-62	226	42.92	Q6NWX7	ntmt1	N-terminal Xaa-Pro-Lys N-methyltransferase 1	8.72e-67	217	47.005	Q6NN40	Ntmt	Alpha N-terminal protein methyltransferase 1	3.11e-53	230	40	Q9N4D9	homt-1	Alpha N-terminal protein methyltransferase 1	6.39e-63	213	45.54	Q6NWX7	ntmt1	N-terminal Xaa-Pro-Lys N-methyltransferase 1	3.97e-66	217	47.005
dd_Smed_v6_8973_0_1	6214	2.93128	4.63071	4.41432e-45	0.736121	4.63071	0.00061838	2.19516	4.63071	5.93277e-27	-2.19516	4.63071	5.93277e-27	P08922	ROS1	Proto-oncogene tyrosine-protein kinase ROS	1.58e-60	356	38.483	P08923	Ltk	Leukocyte tyrosine kinase receptor	3e-60	281	41.281	Q8JID1	igf1rb	Tyrosine-protein kinase receptor	9.56e-57	277	39.35	Q8SWV4	Alk	LP03070p	2.31e-62	347	36.311	O76411	scd-2	ALK tyrosine kinase receptor homolog scd-2	4.81e-50	352	32.67	Q8SWV4	Alk	LP03070p	1.05e-61	347	36.311
dd_Smed_v6_560_0_1	645	2.9262	8.75496	4.90208e-106	1.18131	8.75496	1.39154e-19	1.74489	8.75496	1.63417e-41	-1.74489	8.75496	1.63417e-41	O75531	BANF1	Barrier-to-autointegration factor	1.1e-32	89	56.18	O54962	Banf1	Barrier-to-autointegration factor	6.11e-33	89	57.303	NA	NA	NA	NA	NA	NA	Q9VLU0	baf	Barrier-to-autointegration factor	2.11e-29	90	50	Q03565	baf-1	Barrier-to-autointegration factor 1	3.23e-25	85	47.059	O54962	Banf1	Barrier-to-autointegration factor	2.45e-32	89	57.303
dd_Smed_v6_8749_0_1	919	2.9226	4.90869	2.27708e-51	1.46227	4.90869	5.17927e-14	1.46033	4.90869	4.13749e-15	-1.46033	4.90869	4.13749e-15	NA	NA	NA	NA	NA	NA	NA	NA	NA	NA	NA	NA	NA	NA	NA	NA	NA	NA	NA	NA	NA	NA	NA	NA	NA	NA	NA	NA	NA	NA	NA	NA	NA	NA	NA	NA
dd_Smed_v6_10376_0_1	1270	2.91833	6.43602	1.26384e-69	0.412522	6.43602	0.015784	2.50581	6.43602	9.04261e-53	-2.50581	6.43602	9.04261e-53	NA	NA	NA	NA	NA	NA	NA	NA	NA	NA	NA	NA	NA	NA	NA	NA	NA	NA	NA	NA	NA	NA	NA	NA	NA	NA	NA	NA	NA	NA	NA	NA	NA	NA	NA	NA
dd_Smed_v6_11412_0_1	1852	2.91411	5.00952	1.19415e-29	0.186473	5.00952	0.517828	2.72764	5.00952	6.13198e-26	-2.72764	5.00952	6.13198e-26	NA	NA	NA	NA	NA	NA	NA	NA	NA	NA	NA	NA	NA	NA	NA	NA	NA	NA	NA	NA	NA	NA	NA	NA	NA	NA	NA	NA	NA	NA	NA	NA	NA	NA	NA	NA
dd_Smed_v6_13015_0_1	1047	2.91273	3.31567	2.38647e-19	0.109204	3.31567	0.781409	2.80353	3.31567	1.46918e-17	-2.80353	3.31567	1.46918e-17	NA	NA	NA	NA	NA	NA	NA	NA	NA	NA	NA	NA	NA	NA	NA	NA	NA	NA	NA	NA	NA	NA	NA	NA	NA	NA	NA	NA	NA	NA	NA	NA	NA	NA	NA	NA
dd_Smed_v6_5527_0_1	523	2.9106	6.74311	4.44788e-90	1.39898	6.74311	9.42238e-23	1.51162	6.74311	1.41085e-27	-1.51162	6.74311	1.41085e-27	NA	NA	NA	NA	NA	NA	NA	NA	NA	NA	NA	NA	NA	NA	NA	NA	NA	NA	NA	NA	NA	NA	NA	NA	NA	NA	NA	NA	NA	NA	NA	NA	NA	NA	NA	NA
dd_Smed_v6_1260_0_1	1832	2.91003	7.77325	2.95516e-111	0.593872	7.77325	4.42031e-06	2.31616	7.77325	9.26295e-74	-2.31616	7.77325	9.26295e-74	P04818	TYMS	Thymidylate synthase	6.09e-128	291	63.918	P07607	Tyms	Thymidylate synthase	2.87e-128	287	65.157	Q6P045	tyms	Thymidylate synthetase	2.67e-127	286	64.685	NA	NA	NA	NA	NA	NA	Q9N588	tyms-1	Thymidylate synthase	1.04e-115	287	58.188	P07607	Tyms	Thymidylate synthase	1.15e-127	287	65.157
dd_Smed_v6_16070_0_1	666	2.90722	2.12434	1.47973e-20	1.76342	2.12434	5.56055e-08	1.1438	2.12434	0.000118432	-1.1438	2.12434	0.000118432	O60682	MSC	Musculin	2.03e-12	66	65.152	O35437	Tcf21	Transcription factor 21	2.34e-12	59	69.492	E7FEX0	msc	Uncharacterized protein	1.18e-12	69	60.87	Q0IGU7	HLH54F	HLH54F	1.44e-05	31	67.742	Q10574	lin-32	Protein lin-32	3.52e-06	78	39.744	E7FEX0	msc	Uncharacterized protein	5.35e-12	69	60.87
dd_Smed_v6_25398_0_1	1580	2.90325	0.0118433	7.51418e-08	1.44708	0.0118433	0.0147663	1.45617	0.0118433	0.00524844	-1.45617	0.0118433	0.00524844	Q13537	-	Putative transposase	2.37e-06	96	39.583	NA	NA	NA	NA	NA	NA	NA	NA	NA	NA	NA	NA	NA	NA	NA	NA	NA	NA	NA	NA	NA	NA	NA	NA	Q13537	-	Putative transposase	1.05e-05	96	39.583
dd_Smed_v6_16418_0_1	617	2.89517	4.34635	4.86139e-50	0.79761	4.34635	8.35985e-05	2.09756	4.34635	3.18199e-28	-2.09756	4.34635	3.18199e-28	Q8N5L8	RPP25L	Ribonuclease P protein subunit p25-like protein	2.53e-16	153	28.105	Q91WE3	Rpp25	Ribonuclease P protein subunit p25	7.16e-18	162	30.864	Q6DGS1	rpp25l	Zgc:92794	6.52e-16	158	30.38	Q0E9N4	CG9422-RC	CG9422, isoform A	2.52e-14	183	26.776	NA	NA	NA	NA	NA	NA	Q91WE3	Rpp25	Ribonuclease P protein subunit p25	2.88e-17	162	30.864
dd_Smed_v6_14599_0_1	1814	2.89191	2.68072	2.78225e-21	0.392953	2.68072	0.257942	2.49896	2.68072	3.52354e-16	-2.49896	2.68072	3.52354e-16	Q6PIW4	FIGNL1	Fidgetin-like protein 1	1.09e-107	282	61.702	Q8BPY9	Fignl1	Fidgetin-like protein 1	2.26e-107	284	59.859	B3DGU1	fignl1	Fidgetin-like 1	3.02e-108	284	60.563	Q9VQN8	CG3326	Fidgetin-like protein 1	3.92e-89	283	52.297	O16299	figl-1	Fidgetin-like protein 1	3.32e-83	282	57.447	B3DGU1	fignl1	Fidgetin-like 1	1.38e-107	284	60.563
dd_Smed_v6_4341_0_1	822	2.89045	7.10083	2.76645e-90	1.06989	7.10083	3.93027e-14	1.82056	7.10083	3.34519e-39	-1.82056	7.10083	3.34519e-39	P15927	RPA2	Replication protein A 32 kDa subunit	1.89e-24	247	27.126	Q62193	Rpa2	Replication protein A 32 kDa subunit	3.18e-24	247	26.316	NA	NA	NA	NA	NA	NA	Q9VIH1	RPA2	CG9273 protein	4.2e-10	247	23.482	NA	NA	NA	NA	NA	NA	P15927	RPA2	Replication protein A 32 kDa subunit	8.37e-24	247	27.126
dd_Smed_v6_18287_0_1	1369	2.88877	1.12551	7.56757e-16	0.972253	1.12551	0.0167797	1.91652	1.12551	4.07534e-08	-1.91652	1.12551	4.07534e-08	NA	NA	NA	NA	NA	NA	NA	NA	NA	NA	NA	NA	NA	NA	NA	NA	NA	NA	NA	NA	NA	NA	NA	NA	NA	NA	NA	NA	NA	NA	NA	NA	NA	NA	NA	NA
dd_Smed_v6_7968_0_1	743	2.88828	7.10078	1.20954e-101	1.52588	7.10078	1.26279e-30	1.3624	7.10078	6.33685e-26	-1.3624	7.10078	6.33685e-26	Q7Z6V5	ADAT2	tRNA-specific adenosine deaminase 2	1.48e-44	165	43.636	Q6P6J0	Adat2	tRNA-specific adenosine deaminase 2	2.89e-44	165	44.848	Q5RIV4	adat2	tRNA-specific adenosine deaminase 2	8.88e-50	165	49.091	Q9VEM0	CG5292	CG5292, isoform A	5.14e-32	157	40.127	Q95QD6	CELE_JC8.4	Uncharacterized protein	7.01e-33	153	41.83	Q5RIV4	adat2	tRNA-specific adenosine deaminase 2	4.04e-49	165	49.091
dd_Smed_v6_9585_0_1	2176	2.88701	2.92615	2.91414e-17	-0.441942	2.92615	0.256294	3.32895	2.92615	1.34886e-20	-3.32895	2.92615	1.34886e-20	Q02241	KIF23	Kinesin-like protein KIF23	1.17e-84	421	40.855	E9Q5G3	Kif23	Kinesin-like protein KIF23	9.02e-86	421	40.855	A0A0R4IKS5	kif23	Kinesin-like protein	7.06e-82	426	38.732	Q8SXT9	pav	Kinesin-like protein	6.43e-82	425	38.353	Q8MQ04	zen-4	Kinesin-like protein	9.11e-86	769	29.129	E9Q5G3	Kif23	Kinesin-like protein KIF23	3.63e-85	421	40.855
dd_Smed_v6_35990_0_1	1396	2.88166	0.0822524	6.01383e-06	0.0957174	0.0822524	0.907609	2.78594	0.0822524	2.42689e-05	-2.78594	0.0822524	2.42689e-05	P53350	PLK1	Serine/threonine-protein kinase PLK1	1.94e-141	483	44.099	Q07832	Plk1	Serine/threonine-protein kinase PLK1	5.87e-142	483	44.513	Q4KMI8	plk1	Serine/threonine-protein kinase PLK	7.24e-138	489	41.718	P52304	polo	Serine/threonine-protein kinase polo	1.38e-126	493	39.148	P34331	plk-1	Serine/threonine-protein kinase plk-1	5.86e-124	504	39.683	Q07832	Plk1	Serine/threonine-protein kinase PLK1	2.36e-141	483	44.513
dd_Smed_v6_24037_0_1	654	2.88069	1.69583	4.33662e-21	-0.245095	1.69583	0.544368	3.12579	1.69583	3.99338e-22	-3.12579	1.69583	3.99338e-22	NA	NA	NA	NA	NA	NA	NA	NA	NA	NA	NA	NA	NA	NA	NA	NA	NA	NA	NA	NA	NA	NA	NA	NA	NA	NA	NA	NA	NA	NA	NA	NA	NA	NA	NA	NA
dd_Smed_v6_16162_0_1	634	2.87939	1.43529	9.67638e-11	1.95901	1.43529	2.09016e-05	0.920382	1.43529	0.0334089	-0.920382	1.43529	0.0334089	NA	NA	NA	NA	NA	NA	NA	NA	NA	NA	NA	NA	NA	NA	NA	NA	NA	NA	NA	NA	NA	NA	NA	NA	NA	NA	NA	NA	NA	NA	NA	NA	NA	NA	NA	NA
dd_Smed_v6_9229_0_1	4625	2.87637	3.41185	1.28544e-12	-0.817937	3.41185	0.0605774	3.69431	3.41185	8.63146e-18	-3.69431	3.41185	8.63146e-18	NA	NA	NA	NA	NA	NA	NA	NA	NA	NA	NA	NA	NA	NA	NA	NA	NA	NA	NA	NA	NA	NA	NA	NA	NA	NA	NA	NA	NA	NA	NA	NA	NA	NA	NA	NA
dd_Smed_v6_8954_0_1	503	2.87569	5.558	1.41474e-69	1.34449	5.558	1.46233e-16	1.5312	5.558	1.54014e-22	-1.5312	5.558	1.54014e-22	O43715	TRIAP1	TP53-regulated inhibitor of apoptosis 1	2.1e-06	63	38.095	Q9D8Z2	Triap1	TP53-regulated inhibitor of apoptosis 1	2.28e-06	63	38.095	F1Q6Y0	triap1	TP53-regulated inhibitor of apoptosis 1	1.72e-06	63	34.921	A1ZAX2	CG30108	Uncharacterized protein	1.32e-07	63	34.921	P45967	T09A5.7	Uncharacterized protein T09A5.7	1.78e-07	57	42.105	A1ZAX2	CG30108	Uncharacterized protein	5.96e-07	63	34.921
dd_Smed_v6_6263_0_1	714	2.87251	7.39201	1.17189e-90	1.30845	7.39201	7.66833e-21	1.56406	7.39201	4.1078e-30	-1.56406	7.39201	4.1078e-30	P25800	LMO1	Rhombotin-1	1.98e-46	136	59.559	Q8BZL8	Lmo3	LIM domain only protein 3	3.61e-46	136	58.824	Q503U0	lmo3	LIM domain only protein 3	3.41e-46	136	58.824	O77284	Bx	Beadex, isoform A	2.93e-46	137	60.584	P20154	lin-11	Protein lin-11	2.51e-10	131	28.244	P25800	LMO1	Rhombotin-1	8.74e-46	136	59.559
dd_Smed_v6_33171_0_1	476	2.87167	-0.300474	1.49086e-08	1.48856	-0.300474	0.00920692	1.3831	-0.300474	0.00416921	-1.3831	-0.300474	0.00416921	NA	NA	NA	NA	NA	NA	NA	NA	NA	NA	NA	NA	NA	NA	NA	NA	NA	NA	NA	NA	NA	NA	NA	NA	NA	NA	NA	NA	NA	NA	NA	NA	NA	NA	NA	NA
dd_Smed_v6_3326_0_1	2701	2.86721	4.40708	5.45287e-46	0.467631	4.40708	0.0304797	2.39958	4.40708	3.56448e-33	-2.39958	4.40708	3.56448e-33	P20933	AGA	N(4)-(beta-N-acetylglucosaminyl)-L-asparaginase	2.28e-88	326	48.466	Q64191	Aga	N(4)-(beta-N-acetylglucosaminyl)-L-asparaginase	4.45e-83	325	48.615	F1QMJ9	si:ch211-190p8.2	Histone H2B	3.25e-48	87	89.655	Q8MR45	CG1827	Putative N(4)-(beta-N-acetylglucosaminyl)-L-asparaginase CG1827	1.38e-91	303	49.505	Q27484	his-41	Probable histone H2B 3	2.39e-48	87	88.506	Q8MR45	CG1827	Putative N(4)-(beta-N-acetylglucosaminyl)-L-asparaginase CG1827	6.27e-91	303	49.505
dd_Smed_v6_5816_0_1	884	2.86695	7.0832	2.30946e-83	1.46978	7.0832	6.77259e-24	1.39717	7.0832	1.12705e-22	-1.39717	7.0832	1.12705e-22	Q86UY6	NAA40	N-alpha-acetyltransferase 40	2.03e-35	193	39.378	Q8VE10	Naa40	N-alpha-acetyltransferase 40	2.94e-35	193	39.378	Q568K5	naa40	N-alpha-acetyltransferase 40	3.35e-37	193	39.896	Q9VAI4	Naa40	CG7593	2.99e-22	179	34.078	Q95QE8	CELE_F54E7.9	Uncharacterized protein	0.000473	72	38.889	Q568K5	naa40	N-alpha-acetyltransferase 40	1.52e-36	193	39.896
dd_Smed_v6_8888_0_1	478	2.8615	5.3175	1.84078e-56	1.09785	5.3175	1.48294e-09	1.76365	5.3175	7.76165e-24	-1.76365	5.3175	7.76165e-24	NA	NA	NA	NA	NA	NA	NA	NA	NA	NA	NA	NA	NA	NA	NA	NA	NA	NA	NA	NA	NA	NA	NA	NA	NA	NA	NA	NA	NA	NA	NA	NA	NA	NA	NA	NA
dd_Smed_v6_6567_0_1	1533	2.86034	6.23255	4.01994e-52	1.79133	6.23255	8.22627e-22	1.06901	6.23255	3.89199e-09	-1.06901	6.23255	3.89199e-09	S4R469	RBFOX2	RNA-binding protein fox-1 homolog 2	2.71e-34	91	62.637	Q9JJ43	Rbfox1	RNA binding protein fox-1 homolog 1	3.38e-34	110	55.455	A0A0R4IT73	rbfox3a	RNA-binding protein, fox-1 homolog (C. elegans) 3a	2.29e-34	100	61	M9PF74	Rbfox1	RNA-binding Fox protein 1, isoform M	6.46e-32	90	62.222	G5EEW7	asd-1	RNA-binding protein ASD-1	8.94e-30	83	60.241	A0A0R4IT73	rbfox3a	RNA-binding protein, fox-1 homolog (C. elegans) 3a	1.04e-33	100	61
dd_Smed_v6_25428_0_1	1299	2.85553	1.95234	1.58872e-18	0.794025	1.95234	0.0275292	2.06151	1.95234	1.23303e-10	-2.06151	1.95234	1.23303e-10	Q9BWT3	PAPOLG	Poly(A) polymerase gamma	0.000189	225	23.556	Q6PCL9	Papolg	Poly(A) polymerase gamma	0.000186	225	23.556	Q5SNY2	papola	Poly(A) polymerase alpha	1.32e-05	223	26.009	Q9N6D7	hrg	FI03258p	0.000517	211	25.118	Q9U2P3	pap-1	Poly-A Polymerase	1.27e-05	239	24.268	Q5SNY2	papola	Poly(A) polymerase alpha	6.01e-05	223	26.009
dd_Smed_v6_19155_0_1	894	2.85421	2.01079	8.47671e-18	1.24882	2.01079	0.000399588	1.6054	2.01079	5.86516e-07	-1.6054	2.01079	5.86516e-07	NA	NA	NA	NA	NA	NA	NA	NA	NA	NA	NA	NA	NA	NA	NA	NA	NA	NA	NA	NA	NA	NA	NA	NA	NA	NA	NA	NA	NA	NA	NA	NA	NA	NA	NA	NA
dd_Smed_v6_887_0_1	646	2.84879	9.75126	1.36857e-78	1.31635	9.75126	7.19934e-19	1.53244	9.75126	1.66901e-25	-1.53244	9.75126	1.66901e-25	J3QLE5	SNRPN	Small nuclear ribonucleoprotein-associated protein N	7.63e-28	116	57.759	P27048	Snrpb	Small nuclear ribonucleoprotein-associated protein B	1.28e-27	116	58.621	Q9I9E5	snrpb	Small nuclear ribonucleoprotein-associated protein	1.47e-29	116	57.759	Q05856	SmB	Small nuclear ribonucleoprotein-associated protein B	1.81e-23	111	59.459	P91918	snr-2	Probable small nuclear ribonucleoprotein-associated protein B	1.01e-23	92	53.261	Q9I9E5	snrpb	Small nuclear ribonucleoprotein-associated protein	6.7e-29	116	57.759
dd_Smed_v6_5609_0_1	1365	2.84838	6.83073	1.07448e-91	1.22793	6.83073	7.4709e-19	1.62045	6.83073	5.03568e-33	-1.62045	6.83073	5.03568e-33	Q09028	RBBP4	Histone-binding protein RBBP4	1.2e-97	412	40.291	Q60972	Rbbp4	Histone-binding protein RBBP4	1.32e-97	412	40.291	Q7ZTY4	rbbp7	Histone-binding protein RBBP7	7.34e-99	409	41.076	Q24572	Caf1	Probable histone-binding protein Caf1	8.96e-97	412	39.32	P90916	lin-53	Probable histone-binding protein lin-53	1.34e-97	394	40.102	Q7ZTY4	rbbp7	Histone-binding protein RBBP7	3.34e-98	409	41.076
dd_Smed_v6_13240_0_1	378	2.84389	-0.242851	4.85076e-08	0.271279	-0.242851	0.699264	2.57261	-0.242851	1.71857e-06	-2.57261	-0.242851	1.71857e-06	NA	NA	NA	NA	NA	NA	NA	NA	NA	NA	NA	NA	NA	NA	NA	NA	NA	NA	NA	NA	NA	NA	NA	NA	NA	NA	NA	NA	NA	NA	NA	NA	NA	NA	NA	NA
dd_Smed_v6_17126_0_1	897	2.84131	1.51888	5.03125e-16	0.629162	1.51888	0.118468	2.21215	1.51888	2.28811e-10	-2.21215	1.51888	2.28811e-10	NA	NA	NA	NA	NA	NA	NA	NA	NA	NA	NA	NA	NA	NA	NA	NA	NA	NA	NA	NA	NA	NA	NA	NA	NA	NA	NA	NA	NA	NA	NA	NA	NA	NA	NA	NA
dd_Smed_v6_11217_0_1	329	2.83998	4.22254	1.15682e-41	1.35221	4.22254	2.26056e-10	1.48776	4.22254	1.88673e-13	-1.48776	4.22254	1.88673e-13	NA	NA	NA	NA	NA	NA	NA	NA	NA	NA	NA	NA	NA	NA	NA	NA	NA	NA	NA	NA	NA	NA	NA	NA	NA	NA	NA	NA	NA	NA	NA	NA	NA	NA	NA	NA
dd_Smed_v6_19054_0_1	419	2.83973	-0.255099	9.31848e-10	-0.33609	-0.255099	0.62254	3.17582	-0.255099	3.79188e-10	-3.17582	-0.255099	3.79188e-10	NA	NA	NA	NA	NA	NA	NA	NA	NA	NA	NA	NA	NA	NA	NA	NA	NA	NA	NA	NA	NA	NA	NA	NA	NA	NA	NA	NA	NA	NA	NA	NA	NA	NA	NA	NA
dd_Smed_v6_928_0_1	1055	2.82774	9.41672	4.24034e-75	1.00643	9.41672	2.86517e-11	1.82131	9.41672	7.0212e-34	-1.82131	9.41672	7.0212e-34	P83916	CBX1	Chromobox protein homolog 1	9.75e-49	171	51.462	P83917	Cbx1	Chromobox protein homolog 1	1.07e-48	171	51.462	Q6DGD3	suv39h1a	Histone-lysine N-methyltransferase SUV39H1-A	2.54e-07	39	53.846	Q95SE0	HP1b	GM01918p	4.15e-46	168	50.595	G5EET5	hpl-1	HP1 Like (Heterochromatin protein)	3.9e-21	171	33.333	P83917	Cbx1	Chromobox protein homolog 1	4.31e-48	171	51.462
dd_Smed_v6_34477_0_1	640	2.82402	-0.721636	4.23992e-08	0.615187	-0.721636	0.365668	2.20884	-0.721636	2.01981e-05	-2.20884	-0.721636	2.01981e-05	NA	NA	NA	NA	NA	NA	NA	NA	NA	NA	NA	NA	NA	NA	NA	NA	NA	NA	NA	NA	NA	NA	NA	NA	NA	NA	NA	NA	NA	NA	NA	NA	NA	NA	NA	NA
dd_Smed_v6_9089_0_1	1178	2.82298	6.7842	8.83681e-55	0.988514	6.7842	3.75366e-08	1.83446	6.7842	2.82765e-25	-1.83446	6.7842	2.82765e-25	Q9BT17	MTG1	Mitochondrial ribosome-associated GTPase 1	8.52e-54	301	35.548	Q8R2R6	Mtg1	Mitochondrial ribosome-associated GTPase 1	7.34e-50	306	33.333	Q6IQI9	mtg1	GTP binding protein like	3.47e-24	184	33.696	Q9VCU5	CG17141	Mitochondrial ribosome-associated GTPase 1	7.9e-51	318	33.962	G4SNS6	CELE_Y67D2.4	Uncharacterized protein	1.81e-37	243	32.922	Q9BT17	MTG1	Mitochondrial ribosome-associated GTPase 1	3.77e-53	301	35.548
dd_Smed_v6_26594_0_1	726	2.82103	-0.307776	2.99849e-06	1.57811	-0.307776	0.0163934	1.24291	-0.307776	0.0340545	-1.24291	-0.307776	0.0340545	NA	NA	NA	NA	NA	NA	NA	NA	NA	NA	NA	NA	NA	NA	NA	NA	NA	NA	NA	NA	NA	NA	NA	NA	NA	NA	NA	NA	NA	NA	NA	NA	NA	NA	NA	NA
dd_Smed_v6_16407_0_1	1619	2.81692	4.48876	2.03055e-41	0.7841	4.48876	0.000286481	2.03282	4.48876	3.63897e-23	-2.03282	4.48876	3.63897e-23	Q8NEC7	GSTCD	Glutathione S-transferase C-terminal domain-containing protein	7.16e-50	370	29.73	Q5RL51	Gstcd	Glutathione S-transferase C-terminal domain-containing protein	3.35e-50	357	31.933	B8A5G3	gstcd	Glutathione S-transferase, C-terminal domain-containing	1.12e-55	230	41.304	Q9VJ34	CG10428	Glutathione S-transferase C-terminal domain-containing protein homolog	8.13e-49	233	39.914	NA	NA	NA	NA	NA	NA	B8A5G3	gstcd	Glutathione S-transferase, C-terminal domain-containing	5.11e-55	230	41.304
dd_Smed_v6_29713_0_1	1072	2.80434	2.77771	1.42581e-19	1.36607	2.77771	2.01208e-05	1.43826	2.77771	1.69006e-06	-1.43826	2.77771	1.69006e-06	NA	NA	NA	NA	NA	NA	NA	NA	NA	NA	NA	NA	NA	NA	NA	NA	NA	NA	NA	NA	NA	NA	NA	NA	NA	NA	NA	NA	NA	NA	NA	NA	NA	NA	NA	NA
dd_Smed_v6_469_0_1	831	2.80422	11.5731	7.18783e-80	1.45653	11.5731	9.60422e-24	1.3477	11.5731	5.13859e-21	-1.3477	11.5731	5.13859e-21	Q16777	HIST2H2AC	Histone H2A type 2-C	3.53e-40	129	53.488	Q64523	Hist2h2ac	Histone H2A type 2-C	3.88e-40	129	53.488	E7F5W3	si:dkey-108k21.26	Histone H2A	3.71e-40	122	56.557	Q4AB57	His2A:CG33859	Histone H2A	8.48e-36	106	56.604	Q27485	his-35	Histone H2A	9.01e-37	104	59.615	Q64523	Hist2h2ac	Histone H2A type 2-C	1.56e-39	129	53.488
dd_Smed_v6_18297_0_1	433	2.80332	3.6627	1.16266e-18	0.477272	3.6627	0.164123	2.32605	3.6627	2.35961e-13	-2.32605	3.6627	2.35961e-13	Q969L4	LSM10	U7 snRNA-associated Sm-like protein LSm10	1.29e-05	74	35.135	Q8QZX5	Lsm10	U7 snRNA-associated Sm-like protein LSm10	3.4e-05	83	31.325	NA	NA	NA	NA	NA	NA	NA	NA	NA	NA	NA	NA	NA	NA	NA	NA	NA	NA	Q969L4	LSM10	U7 snRNA-associated Sm-like protein LSm10	5.69e-05	74	35.135
dd_Smed_v6_4768_0_1	522	2.79755	7.33868	9.39196e-83	0.675897	7.33868	3.13717e-06	2.12165	7.33868	3.64381e-50	-2.12165	7.33868	3.64381e-50	NA	NA	NA	NA	NA	NA	NA	NA	NA	NA	NA	NA	NA	NA	NA	NA	NA	NA	NA	NA	NA	NA	NA	NA	NA	NA	NA	NA	NA	NA	NA	NA	NA	NA	NA	NA
dd_Smed_v6_18450_0_1	2265	2.78908	-0.631261	6.38353e-08	-0.153805	-0.631261	0.844828	2.94289	-0.631261	1.20548e-07	-2.94289	-0.631261	1.20548e-07	Q9H8M5	CNNM2	Metal transporter CNNM2	1.8e-96	604	41.722	Q69ZF7	Cnnm4	Metal transporter CNNM4	2.96e-98	706	37.819	F1QIW8	cnnm2b	Cyclin and CBS domain divalent metal cation transport mediator 2b	1.39e-104	628	42.197	A0A0B7P9G0	uex	Unextended, isoform E	1.04e-107	650	40.769	A3QM97	cnnm-1	Metal transporter cnnm-1	2.23e-74	529	37.807	A0A0B7P9G0	uex	Unextended, isoform E	4.7e-107	650	40.769
dd_Smed_v6_6943_0_1	3103	2.78558	7.93692	3.36347e-53	0.860291	7.93692	1.75157e-06	1.92529	7.93692	2.31575e-27	-1.92529	7.93692	2.31575e-27	A0A0A0MTB8	WDR36	WD repeat-containing protein 36	7.22e-100	915	29.18	Q3TA68	Wdr36	Putative uncharacterized protein	3.82e-102	914	30.088	Q6PFK6	wdr36	WD repeat domain 36	3.42e-102	906	28.035	Q960D6	CG9799	SD06427p	1.11e-102	916	29.913	O62477	CELE_Y45F10D.7	Uncharacterized protein	2.53e-61	781	26.12	Q960D6	CG9799	SD06427p	5.03e-102	916	29.913
dd_Smed_v6_40065_0_1	389	2.78134	-0.134996	1.74967e-05	0.357117	-0.134996	0.653851	2.42423	-0.134996	0.000250241	-2.42423	-0.134996	0.000250241	NA	NA	NA	NA	NA	NA	NA	NA	NA	NA	NA	NA	NA	NA	NA	NA	NA	NA	NA	NA	NA	NA	NA	NA	NA	NA	NA	NA	NA	NA	NA	NA	NA	NA	NA	NA
dd_Smed_v6_2283_0_1	671	2.78103	8.42347	3.66377e-98	1.32759	8.42347	1.33802e-24	1.45344	8.42347	5.87509e-30	-1.45344	8.42347	5.87509e-30	NA	NA	NA	NA	NA	NA	NA	NA	NA	NA	NA	NA	NA	NA	NA	NA	NA	NA	NA	NA	NA	NA	NA	NA	NA	NA	NA	NA	NA	NA	NA	NA	NA	NA	NA	NA
dd_Smed_v6_23179_0_1	1269	2.78064	1.16291	4.14655e-16	0.492058	1.16291	0.236088	2.28858	1.16291	2.75206e-11	-2.28858	1.16291	2.75206e-11	NA	NA	NA	NA	NA	NA	NA	NA	NA	NA	NA	NA	NA	NA	NA	NA	NA	NA	NA	NA	NA	NA	NA	NA	NA	NA	NA	NA	NA	NA	NA	NA	NA	NA	NA	NA
dd_Smed_v6_12687_0_1	583	2.77901	4.16866	8.41815e-34	0.601484	4.16866	0.0130978	2.17752	4.16866	8.19364e-22	-2.17752	4.16866	8.19364e-22	NA	NA	NA	NA	NA	NA	NA	NA	NA	NA	NA	NA	NA	NA	NA	NA	NA	NA	NA	NA	NA	NA	NA	NA	NA	NA	NA	NA	NA	NA	NA	NA	NA	NA	NA	NA
dd_Smed_v6_16711_0_1	442	2.77363	2.35772	2.51828e-20	1.27447	2.35772	5.52488e-05	1.49916	2.35772	2.45776e-07	-1.49916	2.35772	2.45776e-07	Q92841	DDX17	Probable ATP-dependent RNA helicase DDX17	1.84e-20	69	55.072	Q501J6	Ddx17	Probable ATP-dependent RNA helicase DDX17	2.53e-20	69	55.072	F1Q5L6	ddx5	DEAD (Asp-Glu-Ala-Asp) box helicase 5	6.23e-19	70	52.857	Q9W3M7	mahe	LD32873p	1.24e-20	70	54.286	Q9XUW5	ddx-17	DEAD boX helicase homolog	5.88e-22	70	57.143	Q9XUW5	ddx-17	DEAD boX helicase homolog	6.94e-21	70	57.143
dd_Smed_v6_24104_0_1	287	2.77323	0.797762	1.11588e-09	0.254872	0.797762	0.654937	2.51836	0.797762	6.47186e-08	-2.51836	0.797762	6.47186e-08	NA	NA	NA	NA	NA	NA	NA	NA	NA	NA	NA	NA	NA	NA	NA	NA	NA	NA	NA	NA	NA	NA	NA	NA	NA	NA	NA	NA	NA	NA	NA	NA	NA	NA	NA	NA
dd_Smed_v6_8202_0_1	1026	2.76583	6.28411	9.59996e-76	0.797027	6.28411	1.26173e-07	1.9688	6.28411	5.63191e-41	-1.9688	6.28411	5.63191e-41	A2RUC4	TYW5	tRNA wybutosine-synthesizing protein 5	1.41e-86	284	45.07	A2RSX7	Tyw5	tRNA wybutosine-synthesizing protein 5	3.85e-85	290	44.483	Q08BV2	tyw5	tRNA wybutosine-synthesizing protein 5	2.3e-83	303	44.884	M9PDS1	Dmel\CG13902	Uncharacterized protein, isoform C	5.21e-09	279	22.581	NA	NA	NA	NA	NA	NA	A2RUC4	TYW5	tRNA wybutosine-synthesizing protein 5	6.24e-86	284	45.07
dd_Smed_v6_12502_0_1	645	2.76455	2.14369	6.54995e-18	0.533899	2.14369	0.141468	2.23065	2.14369	3.34678e-12	-2.23065	2.14369	3.34678e-12	NA	NA	NA	NA	NA	NA	NA	NA	NA	NA	NA	NA	NA	NA	NA	NA	NA	NA	Q9W2M4	CG10527	Uncharacterized protein	8.29e-11	151	30.464	NA	NA	NA	NA	NA	NA	Q9W2M4	CG10527	Uncharacterized protein	3.76e-10	151	30.464
dd_Smed_v6_5663_0_1	1140	2.75867	5.65631	3.83661e-29	0.375542	5.65631	0.149865	2.38312	5.65631	2.9503e-22	-2.38312	5.65631	2.9503e-22	Q5T626	NASP	Nuclear autoantigenic sperm protein (Histone-binding)	2.03e-08	363	20.386	Q99MD9	Nasp	Nuclear autoantigenic sperm protein	7.83e-06	114	27.193	E9QE69	nasp	Nuclear autoantigenic sperm protein (histone-binding)	1.24e-09	327	23.242	NA	NA	NA	NA	NA	NA	NA	NA	NA	NA	NA	NA	E9QE69	nasp	Nuclear autoantigenic sperm protein (histone-binding)	5.65e-09	327	23.242
dd_Smed_v6_1826_0_1	489	2.75785	8.39417	4.61699e-96	1.27093	8.39417	1.59138e-22	1.48692	8.39417	4.85127e-31	-1.48692	8.39417	4.85127e-31	P62314	SNRPD1	Small nuclear ribonucleoprotein Sm D1	5.34e-45	96	67.708	P62315	Snrpd1	Small nuclear ribonucleoprotein Sm D1	5.88e-45	96	67.708	Q8JHH1	snrpd1	Small nuclear ribonucleoprotein D1	6e-44	96	66.667	Q9VU02	SmD1	Probable small nuclear ribonucleoprotein Sm D1	2.06e-45	94	70.213	Q10013	snr-3	Probable small nuclear ribonucleoprotein Sm D1	1.62e-41	86	72.093	Q9VU02	SmD1	Probable small nuclear ribonucleoprotein Sm D1	9.34e-45	94	70.213
dd_Smed_v6_7706_0_1	374	2.75753	4.41336	4.69622e-36	0.523997	4.41336	0.024641	2.23354	4.41336	1.42586e-24	-2.23354	4.41336	1.42586e-24	NA	NA	NA	NA	NA	NA	NA	NA	NA	NA	NA	NA	NA	NA	NA	NA	NA	NA	NA	NA	NA	NA	NA	NA	NA	NA	NA	NA	NA	NA	NA	NA	NA	NA	NA	NA
dd_Smed_v6_4731_0_1	881	2.75747	7.72721	6.14878e-85	1.20211	7.72721	5.30529e-18	1.55537	7.72721	6.10709e-30	-1.55537	7.72721	6.10709e-30	NA	NA	NA	NA	NA	NA	NA	NA	NA	NA	NA	NA	NA	NA	NA	NA	NA	NA	NA	NA	NA	NA	NA	NA	NA	NA	NA	NA	NA	NA	NA	NA	NA	NA	NA	NA
dd_Smed_v6_13124_0_1	648	2.75585	3.2781	1.85093e-29	0.269597	3.2781	0.340697	2.48626	3.2781	6.32465e-24	-2.48626	3.2781	6.32465e-24	Q9UNL4	ING4	Inhibitor of growth protein 4	5.12e-07	52	38.462	Q8C0D7	Ing4	Inhibitor of growth protein 4	5.79e-07	52	38.462	Q4VBS0	ing4	Inhibitor of growth protein	8.82e-07	52	38.462	Q8IP71	Ing5	Inhibitor of growth protein	1.04e-06	52	38.462	NA	NA	NA	NA	NA	NA	Q9UNL4	ING4	Inhibitor of growth protein 4	2.26e-06	52	38.462
dd_Smed_v6_10323_0_1	1400	2.75263	6.29464	9.71755e-81	1.05619	6.29464	2.5228e-13	1.69643	6.29464	1.28552e-33	-1.69643	6.29464	1.28552e-33	Q9UQB9	AURKC	Aurora kinase C	8.09e-75	179	48.603	P97477	Aurka	Aurora kinase A	2.55e-73	152	57.895	Q6NW76	aurkb	Aurora kinase B	4.26e-70	166	54.217	Q27393	aurA	Aurora	5.72e-60	181	48.619	O01427	air-2	Aurora/IPL1-related protein kinase 2	6.44e-70	171	54.386	Q9UQB9	AURKC	Aurora kinase C	3.42e-74	179	48.603
dd_Smed_v6_10806_0_1	1722	2.7511	5.46167	3.13692e-48	-0.520992	5.46167	0.00918825	3.27209	5.46167	6.19063e-63	-3.27209	5.46167	6.19063e-63	Q8NBT0	POC1A	POC1 centriolar protein homolog A	9.72e-144	294	62.585	Q8JZX3	Poc1a	POC1 centriolar protein homolog A	8.2e-142	294	62.585	A2CEH0	poc1b	POC1 centriolar protein homolog B	1.09e-133	296	60.135	Q9VU65	Poc1	POC1 centriolar protein homolog	1.21e-86	296	42.23	Q93794	sel-10	F-box/WD repeat-containing protein sel-10	2.17e-36	310	31.935	Q8NBT0	POC1A	POC1 centriolar protein homolog A	4.3e-143	294	62.585
dd_Smed_v6_48335_0_1	331	2.74953	-0.244895	2.85869e-08	0.267559	-0.244895	0.690751	2.48197	-0.244895	1.22879e-06	-2.48197	-0.244895	1.22879e-06	NA	NA	NA	NA	NA	NA	NA	NA	NA	NA	NA	NA	NA	NA	NA	NA	NA	NA	NA	NA	NA	NA	NA	NA	NA	NA	NA	NA	NA	NA	NA	NA	NA	NA	NA	NA
dd_Smed_v6_4273_0_1	1932	2.74368	5.5169	7.76006e-24	0.566451	5.5169	0.0449797	2.17723	5.5169	9.00329e-16	-2.17723	5.5169	9.00329e-16	P53350	PLK1	Serine/threonine-protein kinase PLK1	0	577	49.567	Q07832	Plk1	Serine/threonine-protein kinase PLK1	0	581	48.881	Q6DRK7	plk1	Serine/threonine-protein kinase PLK	0	577	49.393	P52304	polo	Serine/threonine-protein kinase polo	2.71e-166	573	44.852	Q9N2L7	plk-2	Serine/threonine-protein kinase plk-2	1.93e-171	572	46.154	Q6DRK7	plk1	Serine/threonine-protein kinase PLK	0	577	49.393
dd_Smed_v6_5429_0_1	735	2.74177	6.11058	1.43777e-43	1.46597	6.11058	1.01624e-13	1.2758	6.11058	3.25676e-11	-1.2758	6.11058	3.25676e-11	NA	NA	NA	NA	NA	NA	NA	NA	NA	NA	NA	NA	NA	NA	NA	NA	NA	NA	NA	NA	NA	NA	NA	NA	NA	NA	NA	NA	NA	NA	NA	NA	NA	NA	NA	NA
dd_Smed_v6_4443_0_1	1121	2.74036	7.77099	4.06574e-64	1.22897	7.77099	1.48829e-14	1.51139	7.77099	7.86618e-22	-1.51139	7.77099	7.86618e-22	Q9UBE0	SAE1	SUMO-activating enzyme subunit 1	3.23e-52	358	30.168	Q9R1T2	Sae1	SUMO-activating enzyme subunit 1	1.34e-51	350	30	Q6IQS6	sae1	SUMO-activating enzyme subunit 1	6.14e-51	341	32.845	Q7KSM5	Aos1	Activator of SUMO 1	9.35e-37	339	30.678	Q17820	aos-1	SUMO-activating enzyme subunit aos-1	4.45e-35	355	30.986	Q9UBE0	SAE1	SUMO-activating enzyme subunit 1	1.43e-51	358	30.168
dd_Smed_v6_48189_0_1	360	2.73996	-0.091842	5.87155e-08	0.87714	-0.091842	0.139017	1.86282	-0.091842	0.000194528	-1.86282	-0.091842	0.000194528	NA	NA	NA	NA	NA	NA	NA	NA	NA	NA	NA	NA	NA	NA	NA	NA	NA	NA	NA	NA	NA	NA	NA	NA	NA	NA	NA	NA	NA	NA	NA	NA	NA	NA	NA	NA
dd_Smed_v6_52289_0_1	499	2.73795	-0.288961	7.54561e-07	1.76298	-0.288961	0.00313167	0.974965	-0.288961	0.0673214	-0.974965	-0.288961	0.0673214	NA	NA	NA	NA	NA	NA	NA	NA	NA	NA	NA	NA	NA	NA	NA	NA	NA	NA	NA	NA	NA	NA	NA	NA	NA	NA	NA	NA	NA	NA	NA	NA	NA	NA	NA	NA
dd_Smed_v6_9849_0_1	701	2.72832	4.47831	1.5545e-34	0.704419	4.47831	0.00231894	2.0239	4.47831	2.95973e-20	-2.0239	4.47831	2.95973e-20	Q9HD47	RANGRF	Ran guanine nucleotide release factor	4.39e-33	175	34.857	Q9JIB0	Rangrf	Ran guanine nucleotide release factor	7.55e-31	175	34.857	NA	NA	NA	NA	NA	NA	NA	NA	NA	NA	NA	NA	NA	NA	NA	NA	NA	NA	Q9HD47	RANGRF	Ran guanine nucleotide release factor	1.94e-32	175	34.857
dd_Smed_v6_6593_0_1	1246	2.72709	8.44136	6.09032e-67	1.03367	8.44136	3.0908e-11	1.69342	8.44136	3.36919e-28	-1.69342	8.44136	3.36919e-28	Q9Y276	BCS1L	Mitochondrial chaperone BCS1	5.64e-150	414	53.865	Q9CZP5	Bcs1l	Mitochondrial chaperone BCS1	1.15e-149	414	54.106	E7EZJ5	yme1l1a	YME1-like 1a	1.84e-15	184	29.348	Q9W4W8	CG2658	CG2658, isoform A	1.19e-16	185	28.649	O17071	rpt-4	Probable 26S protease regulatory subunit 10B	6.77e-16	171	34.503	Q9Y276	BCS1L	Mitochondrial chaperone BCS1	2.49e-149	414	53.865
dd_Smed_v6_14425_0_1	1761	2.72697	0.768194	2.82771e-12	-0.988498	0.768194	0.0563082	3.71547	0.768194	4.83567e-17	-3.71547	0.768194	4.83567e-17	NA	NA	NA	NA	NA	NA	NA	NA	NA	NA	NA	NA	NA	NA	NA	NA	NA	NA	NA	NA	NA	NA	NA	NA	NA	NA	NA	NA	NA	NA	NA	NA	NA	NA	NA	NA
dd_Smed_v6_23908_0_1	760	2.72454	1.68663	9.55619e-20	1.16108	1.68663	0.000387725	1.56346	1.68663	6.64591e-08	-1.56346	1.68663	6.64591e-08	P62333	PSMC6	26S protease regulatory subunit 10B	9.99e-118	232	67.672	P62334	Psmc6	26S protease regulatory subunit 10B	1.1e-117	232	67.672	Q6DRD2	psmc6	26S protease regulatory subunit S10B	6.99e-116	229	67.249	Q9W414	Rpt4	Regulatory particle triple-A ATPase 4	1.87e-118	228	69.737	O17071	rpt-4	Probable 26S protease regulatory subunit 10B	7.78e-113	236	64.831	Q9W414	Rpt4	Regulatory particle triple-A ATPase 4	8.49e-118	228	69.737
dd_Smed_v6_36650_0_1	577	2.71346	-0.154673	4.96377e-05	-0.553124	-0.154673	0.51031	3.26658	-0.154673	6.258e-06	-3.26658	-0.154673	6.258e-06	NA	NA	NA	NA	NA	NA	NA	NA	NA	NA	NA	NA	NA	NA	NA	NA	NA	NA	NA	NA	NA	NA	NA	NA	NA	NA	NA	NA	NA	NA	NA	NA	NA	NA	NA	NA
dd_Smed_v6_17501_0_1	754	2.70272	1.64391	8.49612e-11	0.366392	1.64391	0.449382	2.33633	1.64391	2.88261e-08	-2.33633	1.64391	2.88261e-08	Q9NVV5	AIG1	Androgen-induced gene 1 protein	1.93e-18	181	31.492	Q9D8B1	Aig1	Androgen-induced gene 1 protein	5.92e-19	181	31.492	F1QYR4	aig1	Androgen-induced 1 (H. sapiens)	1.03e-15	181	28.177	Q9VPN1	CG3625	CG3625, isoform A	1.96e-18	182	29.67	Q93355	C37E2.3	Uncharacterized protein	3.52e-05	160	25	Q9D8B1	Aig1	Androgen-induced gene 1 protein	2.38e-18	181	31.492
dd_Smed_v6_2656_0_1	470	2.70125	6.89865	3.72112e-60	1.39371	6.89865	1.59333e-17	1.30754	6.89865	3.21351e-16	-1.30754	6.89865	3.21351e-16	Q7RTV0	PHF5A	PHD finger-like domain-containing protein 5A	3.91e-58	109	89.908	P83870	Phf5a	PHD finger-like domain-containing protein 5A	4.3e-58	109	89.908	Q6YMR2	phf5a	MCG1346-like protein	3.8e-58	109	89.908	Q9VMC8	CG9548	Uncharacterized protein CG9548	5.1e-57	111	87.387	G5EBY6	phf-5	PHF-5	6.57e-58	109	87.156	Q7RTV0	PHF5A	PHD finger-like domain-containing protein 5A	1.73e-57	109	89.908
dd_Smed_v6_8822_0_1	753	2.70011	5.67964	8.63595e-51	0.348969	5.67964	0.0678873	2.35114	5.67964	3.27356e-39	-2.35114	5.67964	3.27356e-39	NA	NA	NA	NA	NA	NA	NA	NA	NA	NA	NA	NA	NA	NA	NA	NA	NA	NA	NA	NA	NA	NA	NA	NA	NA	NA	NA	NA	NA	NA	NA	NA	NA	NA	NA	NA
dd_Smed_v6_3346_0_1	556	2.69739	6.86332	1.69953e-79	0.857097	6.86332	1.82623e-09	1.84029	6.86332	1.14058e-39	-1.84029	6.86332	1.14058e-39	Q9BVG4	PBDC1	Protein PBDC1	1.76e-40	127	46.457	Q9D0B6	Pbdc1	Protein PBDC1	4.65e-41	143	43.357	Q6DH77	pbdc1	Polysaccharide biosynthesis domain-containing 1	2.2e-40	127	47.244	Q9VP29	Dmel\CG7519	CG7519, isoform A	5.84e-31	127	41.732	Q9XWK2	CELE_Y54E5A.5	Uncharacterized protein	1.58e-35	127	41.732	Q9D0B6	Pbdc1	Protein PBDC1	1.87e-40	143	43.357
dd_Smed_v6_17213_0_1	966	2.69583	0.242463	5.54596e-10	0.836033	0.242463	0.102191	1.85979	0.242463	1.49676e-05	-1.85979	0.242463	1.49676e-05	Q96H72	SLC39A13	Zinc transporter ZIP13	2.36e-23	293	29.01	Q8BZH0	Slc39a13	Zinc transporter ZIP13	4.99e-26	279	27.599	Q8AW42	slc39a13	Zinc transporter ZIP13	1.02e-32	272	29.779	Q9VAF0	Zip99C	Zinc transporter ZIP13 homolog	9.13e-19	145	30.345	Q17996	zipt-13	Zrt (ZRT), Irt-(IRT-) like Protein Transporter	1.49e-17	136	32.353	Q8AW42	slc39a13	Zinc transporter ZIP13	4.64e-32	272	29.779
dd_Smed_v6_1652_0_1	981	2.6946	8.43305	9.48929e-78	1.13505	8.43305	1.44446e-15	1.55956	8.43305	1.15245e-28	-1.55956	8.43305	1.15245e-28	NA	NA	NA	NA	NA	NA	NA	NA	NA	NA	NA	NA	Q8UUR4	tmpoa	Lamina-associted protein 2 gamma	0.000564	60	38.333	NA	NA	NA	NA	NA	NA	NA	NA	NA	NA	NA	NA	NA	NA	NA	NA	NA	NA
dd_Smed_v6_2720_0_1	239	2.69386	6.8389	7.06524e-70	0.781983	6.8389	2.93851e-07	1.91188	6.8389	1.68495e-37	-1.91188	6.8389	1.68495e-37	P53803	POLR2K	DNA-directed RNA polymerases I, II, and III subunit RPABC4	2.72e-16	58	50	Q63871	Polr2k	DNA-directed RNA polymerases I, II, and III subunit RPABC4	5.01e-16	58	50	F1RDV9	polr2k	Polymerase (RNA) II (DNA directed) polypeptide K	3.59e-16	58	50	Q6IGE3	Rpb12	GEO11084p1	4.68e-16	56	50	Q9U3I0	rpb-12	RNA Polymerase II (B) subunit	4.37e-14	44	59.091	P53803	POLR2K	DNA-directed RNA polymerases I, II, and III subunit RPABC4	1.2e-15	58	50
dd_Smed_v6_18130_0_1	1940	2.68446	2.82703	4.99147e-23	-0.0560815	2.82703	0.872778	2.74054	2.82703	1.06461e-22	-2.74054	2.82703	1.06461e-22	Q3LXA3	TKFC	Triokinase/FMN cyclase	2.22e-89	540	37.222	Q8VC30	Tkfc	Triokinase/FMN cyclase	1.68e-85	548	35.949	F1Q8Q6	tkfc	Triokinase/FMN cyclase	9.41e-96	553	38.698	NA	NA	NA	NA	NA	NA	NA	NA	NA	NA	NA	NA	F1Q8Q6	tkfc	Triokinase/FMN cyclase	4.28e-95	553	38.698
dd_Smed_v6_35233_0_1	630	2.68414	1.36159	2.05005e-14	1.48906	1.36159	6.74274e-05	1.19509	1.36159	0.000403662	-1.19509	1.36159	0.000403662	NA	NA	NA	NA	NA	NA	NA	NA	NA	NA	NA	NA	NA	NA	NA	NA	NA	NA	NA	NA	NA	NA	NA	NA	NA	NA	NA	NA	NA	NA	NA	NA	NA	NA	NA	NA
dd_Smed_v6_13181_0_1	922	2.6819	3.40966	7.03274e-29	1.30051	3.40966	1.49875e-07	1.38139	3.40966	3.04814e-09	-1.38139	3.40966	3.04814e-09	NA	NA	NA	NA	NA	NA	NA	NA	NA	NA	NA	NA	NA	NA	NA	NA	NA	NA	NA	NA	NA	NA	NA	NA	NA	NA	NA	NA	NA	NA	NA	NA	NA	NA	NA	NA
dd_Smed_v6_1056_0_1	386	2.67115	8.38494	7.6563e-87	1.11549	8.38494	5.73097e-17	1.55566	8.38494	2.76366e-32	-1.55566	8.38494	2.76366e-32	P62306	SNRPF	Small nuclear ribonucleoprotein F	8.84e-39	70	85.714	P62307	Snrpf	Small nuclear ribonucleoprotein F	9.73e-39	70	85.714	Q6IMW9	lsm6	LSM6 homolog, U6 small nuclear RNA and mRNA degradation-associated	1.43e-14	66	45.455	Q24297	SmF	Small nuclear ribonucleoprotein F	5.75e-38	83	72.289	P34659	snr-5	Probable small nuclear ribonucleoprotein F	4.9e-35	69	78.261	P62307	Snrpf	Small nuclear ribonucleoprotein F	3.91e-38	70	85.714
dd_Smed_v6_11717_0_1	3591	2.67097	2.66269	4.32827e-13	-0.707772	2.66269	0.0871314	3.37874	2.66269	6.67973e-18	-3.37874	2.66269	6.67973e-18	Q9NS87	KIF15	Kinesin-like protein KIF15	1.74e-104	807	35.812	Q6P9L6	Kif15	Kinesin-like protein KIF15	1.61e-98	403	47.146	A4IGB5	kif15	Kinesin-like protein	3.16e-110	561	40.82	Q9VRK9	Klp64D	Kinesin-like protein	1.02e-73	374	42.246	P46873	osm-3	Osmotic avoidance abnormal protein 3	8.47e-72	391	39.13	A4IGB5	kif15	Kinesin-like protein	1.44e-109	561	40.82
dd_Smed_v6_11258_0_1	226	2.66963	2.00891	1.49663e-09	0.762282	2.00891	0.10976	1.90735	2.00891	1.50099e-05	-1.90735	2.00891	1.50099e-05	Q9NQR1	KMT5A	N-lysine methyltransferase KMT5A	6.15e-11	45	53.333	Q2YDW7	Kmt5a	N-lysine methyltransferase KMT5A	3.02e-10	45	53.333	Q071E0	kmt5aa	N-lysine methyltransferase KMT5A-A	2.8e-11	45	53.333	Q9VFK6	pr-set7	Histone-lysine N-methyltransferase pr-set7	1.8e-10	45	53.333	G8JY06	set-1	SET (Trithorax/polycomb) domain containing	3.19e-12	43	58.14	G8JY06	set-1	SET (Trithorax/polycomb) domain containing	3.76e-11	43	58.14
dd_Smed_v6_13249_0_1	1001	2.669	4.65965	7.08432e-36	0.344446	4.65965	0.137002	2.32456	4.65965	1.18797e-27	-2.32456	4.65965	1.18797e-27	NA	NA	NA	NA	NA	NA	NA	NA	NA	NA	NA	NA	Q502T6	aqp12	Zgc:92747 protein	1.29e-07	219	26.484	NA	NA	NA	NA	NA	NA	NA	NA	NA	NA	NA	NA	Q502T6	aqp12	Zgc:92747 protein	5.86e-07	219	26.484
dd_Smed_v6_15529_0_1	757	2.66829	3.25946	5.68425e-26	1.0337	3.25946	9.39392e-05	1.63459	3.25946	3.87529e-11	-1.63459	3.25946	3.87529e-11	Q9H4G4	GLIPR2	Golgi-associated plant pathogenesis-related protein 1	9.33e-25	153	37.908	Q9CYL5	Glipr2	Golgi-associated plant pathogenesis-related protein 1	1.41e-24	153	37.908	A0A0R4IVU8	im:7150988	Im:7150988	9.74e-27	153	35.948	Q9VQA7	CG16995-RA	FI16842p1	3.9e-21	151	37.748	NA	NA	NA	NA	NA	NA	A0A0R4IVU8	im:7150988	Im:7150988	4.43e-26	153	35.948
dd_Smed_v6_310_0_1	445	2.65924	9.3709	8.37855e-59	0.930709	9.3709	1.05483e-08	1.72853	9.3709	6.85248e-27	-1.72853	9.3709	6.85248e-27	Q96FJ2	DYNLL2	Dynein light chain 2, cytoplasmic	6.5e-59	88	92.045	Q9D0M5	Dynll2	Dynein light chain 2, cytoplasmic	7.15e-59	88	92.045	Q0P4G1	dynll2a	Dnl2 protein	3.32e-59	98	83.673	Q24117	ctp	Dynein light chain 1, cytoplasmic	1.51e-57	88	88.636	Q22799	dlc-1	Dynein light chain 1, cytoplasmic	3.94e-59	86	94.186	Q0P4G1	dynll2a	Dnl2 protein	1.51e-58	98	83.673
dd_Smed_v6_32085_0_1	402	2.65916	0.0180175	6.74118e-07	1.34583	0.0180175	0.0217182	1.31333	0.0180175	0.0122223	-1.31333	0.0180175	0.0122223	NA	NA	NA	NA	NA	NA	NA	NA	NA	NA	NA	NA	NA	NA	NA	NA	NA	NA	NA	NA	NA	NA	NA	NA	NA	NA	NA	NA	NA	NA	NA	NA	NA	NA	NA	NA
dd_Smed_v6_1651_0_1	2622	2.65627	7.48869	2.26665e-45	0.217987	7.48869	0.281352	2.43829	7.48869	1.61285e-38	-2.43829	7.48869	1.61285e-38	P23921	RRM1	Ribonucleoside-diphosphate reductase large subunit	0	757	65.39	P07742	Rrm1	Ribonucleoside-diphosphate reductase large subunit	0	757	65.918	P79732	rrm1	Ribonucleoside-diphosphate reductase large subunit	0	757	64.201	P48591	RnrL	Ribonucleoside-diphosphate reductase large subunit	0	804	62.438	Q03604	rnr-1	Ribonucleoside-diphosphate reductase large subunit	0	804	61.567	P48591	RnrL	Ribonucleoside-diphosphate reductase large subunit	0	804	62.438
dd_Smed_v6_35_0_1	820	2.65493	11.2554	1.98894e-70	1.02973	11.2554	2.84089e-12	1.6252	11.2554	9.25422e-29	-1.6252	11.2554	9.25422e-29	Q9Y2T7	YBX2	Y-box-binding protein 2	3.02e-18	86	55.814	P62960	Ybx1	Nuclease-sensitive element-binding protein 1	9.61e-18	87	54.023	B5DE31	ybx1	Ybx1 protein	7.19e-18	87	54.023	M9NFR5	yps	Ypsilon schachtel, isoform B	1.29e-15	85	51.765	O62213	cey-1	C. Elegans Y-box	9.49e-20	81	55.556	O62213	cey-1	C. Elegans Y-box	1.12e-18	81	55.556
dd_Smed_v6_9866_0_1	665	2.651	3.82036	3.20901e-26	1.06037	3.82036	3.8715e-05	1.59063	3.82036	8.32872e-11	-1.59063	3.82036	8.32872e-11	Q9BVM4	GGACT	Gamma-glutamylaminecyclotransferase	2.46e-20	139	35.252	Q923B0	Ggact	Gamma-glutamylaminecyclotransferase	1.94e-23	136	39.706	A3KNL6	ggact.3	Gamma-glutamylaminecyclotransferase C	6.13e-24	151	39.735	Q9W0Y2	CG2811	Putative gamma-glutamylcyclotransferase CG2811	1.6e-26	161	36.025	NA	NA	NA	NA	NA	NA	Q9W0Y2	CG2811	Putative gamma-glutamylcyclotransferase CG2811	7.26e-26	161	36.025
dd_Smed_v6_12255_0_1	1364	2.64164	2.75242	5.6854e-15	-0.394087	2.75242	0.311667	3.03573	2.75242	8.8064e-18	-3.03573	2.75242	8.8064e-18	NA	NA	NA	NA	NA	NA	NA	NA	NA	NA	NA	NA	NA	NA	NA	NA	NA	NA	NA	NA	NA	NA	NA	NA	NA	NA	NA	NA	NA	NA	NA	NA	NA	NA	NA	NA
dd_Smed_v6_10531_0_1	1317	2.63793	5.60814	6.45279e-52	1.13731	5.60814	7.69633e-11	1.50062	5.60814	8.34609e-19	-1.50062	5.60814	8.34609e-19	O14524	NEMP1	Nuclear envelope integral membrane protein 1	3.03e-16	278	23.381	Q6ZQE4	Nemp1	Nuclear envelope integral membrane protein 1	2.13e-18	264	24.242	E7FE40	nemp1	Nuclear envelope integral membrane protein 1	2.9e-15	258	23.643	Q9VXD6	CG9723	CG9723	3.02e-23	283	26.148	Q19293	CELE_F10C5.2	Uncharacterized protein	1.04e-19	349	24.355	Q9VXD6	CG9723	CG9723	1.37e-22	283	26.148
dd_Smed_v6_10390_0_1	2598	2.63285	6.83074	2.8899e-54	1.11511	6.83074	4.08507e-11	1.51774	6.83074	5.06182e-20	-1.51774	6.83074	5.06182e-20	Q99575	POP1	Ribonucleases P/MRP protein subunit POP1	7.08e-45	624	25.962	Q8K205	Pop1	Processing of 1, ribonuclease P/MRP family, (S. cerevisiae)	4.68e-31	204	37.745	NA	NA	NA	NA	NA	NA	Q7KVW2	l(1)G0045	FI18256p1	7.09e-26	174	35.632	Q11188	C05D11.9	Uncharacterized protein C05D11.9	1.31e-20	210	28.571	Q99575	POP1	Ribonucleases P/MRP protein subunit POP1	3.13e-44	624	25.962
dd_Smed_v6_15178_0_1	1285	2.63283	2.64816	1.41984e-21	0.188703	2.64816	0.572586	2.44412	2.64816	2.87017e-18	-2.44412	2.64816	2.87017e-18	O95475	SIX6	Homeobox protein SIX6	4.29e-85	182	77.473	Q62233	Six3	Homeobox protein SIX3	8.89e-85	185	77.297	O93282	six7	Homeobox protein Six7	3.62e-87	185	70.811	Q95RW8	Optix	Protein Optix	6.81e-79	188	73.936	Q23175	ceh-32	Homeobox protein ceh-32	7.23e-66	197	60.914	O93282	six7	Homeobox protein Six7	1.65e-86	185	70.811
dd_Smed_v6_9791_0_1	544	2.63089	5.58708	8.64412e-58	1.16835	5.58708	1.45106e-12	1.46254	5.58708	4.90118e-20	-1.46254	5.58708	4.90118e-20	Q6P3W2	DNAJC24	DnaJ homolog subfamily C member 24	2.86e-15	136	30.147	Q91ZF0	Dnajc24	DnaJ homolog subfamily C member 24	1.64e-14	139	27.338	A9JRT1	dnajc24	Dnajc24 protein	4.63e-22	136	38.235	A8DYF7	mrj	Mrj, isoform E	7.23e-08	68	36.765	Q9XWE1	dnj-27	DNaJ domain (Prokaryotic heat shock protein)	2.17e-06	74	40.541	A9JRT1	dnajc24	Dnajc24 protein	2.11e-21	136	38.235
dd_Smed_v6_11652_0_1	2091	2.62649	4.55041	3.44671e-37	-0.636014	4.55041	0.00440678	3.2625	4.55041	1.86605e-51	-3.2625	4.55041	1.86605e-51	Q9Y5P8	PPP2R3B	Serine/threonine-protein phosphatase 2A regulatory subunit B'' subunit beta	5.78e-135	439	46.014	G3X9E8	Ppp2r3a	MCG15724, isoform CRA_a	2.49e-139	416	48.798	B0S5T6	ppp2r3b	Protein phosphatase 2, regulatory subunit B'', beta	2.7e-132	422	45.261	Q9I7J1	CG4733-RA	CG4733, isoform B	1.2e-133	426	46.479	Q17744	CELE_F43B10.1	Uncharacterized protein	7.18e-92	423	35.697	G3X9E8	Ppp2r3a	MCG15724, isoform CRA_a	1e-138	416	48.798
dd_Smed_v6_14673_0_1	1869	2.62247	1.83991	4.6738e-13	0.791211	1.83991	0.0460721	1.83126	1.83991	3.62006e-07	-1.83126	1.83991	3.62006e-07	O14777	NDC80	Kinetochore protein NDC80 homolog	2.32e-06	109	24.771	Q9D0F1	Ndc80	Kinetochore protein NDC80 homolog	0.00012	109	22.018	NA	NA	NA	NA	NA	NA	NA	NA	NA	NA	NA	NA	NA	NA	NA	NA	NA	NA	O14777	NDC80	Kinetochore protein NDC80 homolog	1.03e-05	109	24.771
dd_Smed_v6_512_0_1	987	2.6221	9.47125	1.21748e-59	0.599311	9.47125	0.000210371	2.02278	9.47125	3.81285e-37	-2.02278	9.47125	3.81285e-37	NA	NA	NA	NA	NA	NA	NA	NA	NA	NA	NA	NA	NA	NA	NA	NA	NA	NA	NA	NA	NA	NA	NA	NA	NA	NA	NA	NA	NA	NA	NA	NA	NA	NA	NA	NA
dd_Smed_v6_22363_0_1	1155	2.62142	1.47004	1.79898e-14	-0.164124	1.47004	0.714885	2.78554	1.47004	8.0581e-15	-2.78554	1.47004	8.0581e-15	NA	NA	NA	NA	NA	NA	NA	NA	NA	NA	NA	NA	NA	NA	NA	NA	NA	NA	NA	NA	NA	NA	NA	NA	NA	NA	NA	NA	NA	NA	NA	NA	NA	NA	NA	NA
dd_Smed_v6_29437_0_1	1793	2.61803	1.29713	7.48101e-09	0.141853	1.29713	0.804091	2.47617	1.29713	1.01576e-07	-2.47617	1.29713	1.01576e-07	Q01484	ANK2	Ankyrin-2	3.39e-31	393	24.427	Q8C8R3	Ank2	Ankyrin-2	8.32e-31	393	24.427	F1QNB1	ank3a	Ankyrin 3a	1.31e-30	398	23.116	Q8SWY2	Ank2	GH01626p	2.98e-36	400	25.25	Q7JNZ0	unc-44	Uncharacterized protein	1.53e-33	402	24.378	Q8SWY2	Ank2	GH01626p	1.35e-35	400	25.25
dd_Smed_v6_355_0_1	1024	2.61673	10.3686	7.97427e-65	0.46479	10.3686	0.00286589	2.15194	10.3686	2.57675e-45	-2.15194	10.3686	2.57675e-45	P98170	XIAP	E3 ubiquitin-protein ligase XIAP	2.48e-08	81	37.037	Q60989	Xiap	E3 ubiquitin-protein ligase XIAP	1.68e-08	81	37.037	X1WBS6	xiap	X-linked inhibitor of apoptosis	4.43e-09	127	29.921	Q24307	Diap2	Death-associated inhibitor of apoptosis 2	1.07e-07	74	33.784	NA	NA	NA	NA	NA	NA	X1WBS6	xiap	X-linked inhibitor of apoptosis	2.02e-08	127	29.921
dd_Smed_v6_9307_0_1	1306	2.61533	6.43268	5.55482e-52	1.26134	6.43268	2.13259e-13	1.35399	6.43268	7.55686e-16	-1.35399	6.43268	7.55686e-16	NA	NA	NA	NA	NA	NA	NA	NA	NA	NA	NA	NA	NA	NA	NA	NA	NA	NA	NA	NA	NA	NA	NA	NA	NA	NA	NA	NA	NA	NA	NA	NA	NA	NA	NA	NA
dd_Smed_v6_17747_0_1	894	2.61378	0.939573	8.14555e-11	1.45038	0.939573	0.000755247	1.1634	0.939573	0.00287642	-1.1634	0.939573	0.00287642	NA	NA	NA	NA	NA	NA	NA	NA	NA	NA	NA	NA	NA	NA	NA	NA	NA	NA	NA	NA	NA	NA	NA	NA	NA	NA	NA	NA	NA	NA	NA	NA	NA	NA	NA	NA
dd_Smed_v6_532_0_1	783	2.6123	10.7234	6.66323e-78	1.28006	10.7234	1.39802e-20	1.33224	10.7234	1.22234e-22	-1.33224	10.7234	1.22234e-22	P84243	H3F3A	Histone H3.3	1.03e-94	136	99.265	P84244	H3f3a	Histone H3.3	1.13e-94	136	99.265	Q6PI20	h3f3a	Histone H3.3	1e-94	136	99.265	P84249	His3.3A	Histone H3.3	1e-94	136	99.265	Q10453	his-71	Histone H3.3 type 1	1.4e-94	136	98.529	Q6PI20	h3f3a	Histone H3.3	4.55e-94	136	99.265
dd_Smed_v6_34200_0_1	1425	2.61098	0.117687	2.89139e-06	-0.496455	0.117687	0.483472	3.10744	0.117687	2.58178e-07	-3.10744	0.117687	2.58178e-07	J3KQY3	PARPBP	PCNA-interacting partner	2.33e-16	94	37.234	Q6IRT3	Parpbp	PCNA-interacting partner	5.56e-19	143	34.965	Q1RMA6	parpbp	PCNA-interacting partner	1.08e-13	128	31.25	NA	NA	NA	NA	NA	NA	NA	NA	NA	NA	NA	NA	Q6IRT3	Parpbp	PCNA-interacting partner	2.23e-18	143	34.965
dd_Smed_v6_21438_0_1	1801	2.60874	0.355063	8.67548e-07	-1.22321	0.355063	0.0672663	3.83195	0.355063	2.06513e-10	-3.83195	0.355063	2.06513e-10	NA	NA	NA	NA	NA	NA	NA	NA	NA	NA	NA	NA	NA	NA	NA	NA	NA	NA	NA	NA	NA	NA	NA	NA	NA	NA	NA	NA	NA	NA	NA	NA	NA	NA	NA	NA
dd_Smed_v6_8307_0_1	475	2.60869	6.03317	1.08252e-42	0.882101	6.03317	4.36543e-06	1.72659	6.03317	2.6897e-20	-1.72659	6.03317	2.6897e-20	P62875	POLR2L	DNA-directed RNA polymerases I, II, and III subunit RPABC5	3.77e-38	67	83.582	P62876	Polr2l	DNA-directed RNA polymerases I, II, and III subunit RPABC5	4.15e-38	67	83.582	A5D6S6	polr2l	Polymerase (RNA) II (DNA directed) polypeptide L	2.15e-38	67	83.582	Q9VC49	Rpb10	DNA-directed RNA polymerases I, II, and III subunit RPABC5	6.61e-39	67	88.06	Q9GR61	rpb-10	DNA-directed RNA polymerases I, II, and III subunit RPABC5	1.99e-36	67	80.597	Q9VC49	Rpb10	DNA-directed RNA polymerases I, II, and III subunit RPABC5	3e-38	67	88.06
dd_Smed_v6_13598_0_1	561	2.60864	3.61425	2.80872e-33	1.238	3.61425	3.15164e-08	1.37063	3.61425	7.38871e-11	-1.37063	3.61425	7.38871e-11	P62263	RPS14	40S ribosomal protein S14	2.53e-51	141	61.702	P62264	Rps14	40S ribosomal protein S14	2.78e-51	141	61.702	Q6PBW3	rps14	Ribosomal protein S14	1.1e-51	141	62.411	C0HKA1	RpS14b	40S ribosomal protein S14b	1.54e-48	141	60.993	P48150	rps-14	40S ribosomal protein S14	2.35e-48	139	61.151	Q6PBW3	rps14	Ribosomal protein S14	4.99e-51	141	62.411
dd_Smed_v6_16693_0_1	526	2.60744	0.852051	3.31804e-09	1.59572	0.852051	0.000623316	1.01172	0.852051	0.0188799	-1.01172	0.852051	0.0188799	NA	NA	NA	NA	NA	NA	NA	NA	NA	NA	NA	NA	NA	NA	NA	NA	NA	NA	NA	NA	NA	NA	NA	NA	NA	NA	NA	NA	NA	NA	NA	NA	NA	NA	NA	NA
dd_Smed_v6_8919_0_1	2018	2.60598	2.58966	8.60981e-18	-0.180716	2.58966	0.626532	2.7867	2.58966	7.94994e-19	-2.7867	2.58966	7.94994e-19	Q13111	CHAF1A	Chromatin assembly factor 1 subunit A	5.89e-08	225	30.222	Q9QWF0	Chaf1a	Chromatin assembly factor 1 subunit A	3.63e-07	216	30.093	A0JMK9	chaf1a	Chromatin assembly factor 1 subunit A	1.91e-12	193	31.606	Q9W3D1	Caf1-180	Chromatin assembly factor 1, p180 subunit	3.32e-15	249	31.727	Q9U380	chaf-1	CHromatin Assembly Factor	1.02e-11	178	33.708	Q9W3D1	Caf1-180	Chromatin assembly factor 1, p180 subunit	1.51e-14	249	31.727
dd_Smed_v6_16046_0_1	1490	2.60419	4.05585	3.25315e-29	0.608364	4.05585	0.0133638	1.99583	4.05585	4.47875e-18	-1.99583	4.05585	4.47875e-18	NA	NA	NA	NA	NA	NA	NA	NA	NA	NA	NA	NA	NA	NA	NA	NA	NA	NA	NA	NA	NA	NA	NA	NA	NA	NA	NA	NA	NA	NA	NA	NA	NA	NA	NA	NA
dd_Smed_v6_1396_0_1	918	2.60326	8.50432	1.18572e-43	1.09345	8.50432	4.60962e-09	1.50981	8.50432	2.39744e-16	-1.50981	8.50432	2.39744e-16	P39687	ANP32A	Acidic leucine-rich nuclear phosphoprotein 32 family member A	1.7e-21	113	47.788	P97822	Anp32e	Acidic leucine-rich nuclear phosphoprotein 32 family member E	1.36e-21	123	43.089	Q6NUW5	anp32e	Acidic leucine-rich nuclear phosphoprotein 32 family member E	4.72e-24	107	47.664	Q9V895	Anp32a	Acidic leucine-rich nuclear phosphoprotein 32 family member A	1.79e-28	120	43.333	O62220	F33H2.3	Acidic leucine-rich nuclear phosphoprotein 32-related protein 1	4.95e-15	108	38.889	Q9V895	Anp32a	Acidic leucine-rich nuclear phosphoprotein 32 family member A	8.13e-28	120	43.333
dd_Smed_v6_3493_0_1	736	2.60262	6.75287	1.61197e-56	0.332442	6.75287	0.053797	2.27017	6.75287	8.60944e-44	-2.27017	6.75287	8.60944e-44	NA	NA	NA	NA	NA	NA	NA	NA	NA	NA	NA	NA	NA	NA	NA	NA	NA	NA	NA	NA	NA	NA	NA	NA	NA	NA	NA	NA	NA	NA	NA	NA	NA	NA	NA	NA
dd_Smed_v6_6361_0_1	933	2.60033	6.4835	1.14042e-70	1.05601	6.4835	4.99279e-13	1.54432	6.4835	2.31978e-27	-1.54432	6.4835	2.31978e-27	Q96HS1	PGAM5	Serine/threonine-protein phosphatase PGAM5, mitochondrial	2.58e-58	237	44.726	Q8BX10	Pgam5	Serine/threonine-protein phosphatase PGAM5, mitochondrial	4.43e-58	237	43.46	Q7SZR4	pgam1a	Phosphoglycerate mutase	0.000629	73	31.507	O46084	Pgam5	Serine/threonine-protein phosphatase Pgam5, mitochondrial	4.96e-57	237	43.46	Q09422	pgam-5	Serine/threonine-protein phosphatase Pgam5, mitochondrial	4.34e-55	235	40.851	Q96HS1	PGAM5	Serine/threonine-protein phosphatase PGAM5, mitochondrial	1.14e-57	237	44.726
dd_Smed_v6_967_0_1	463	2.59952	7.28642	5.84051e-65	1.25585	7.28642	1.1315e-16	1.34367	7.28642	1.59031e-19	-1.34367	7.28642	1.59031e-19	Q9NPE3	NOP10	H/ACA ribonucleoprotein complex subunit 3	2.81e-18	59	55.932	Q9CQS2	Nop10	H/ACA ribonucleoprotein complex subunit 3	3.09e-18	59	55.932	Q6DRH5	nop10	H/ACA ribonucleoprotein complex subunit 3	3.46e-18	59	50.847	Q9V5P6	CG7637	H/ACA ribonucleoprotein complex subunit 3	3.14e-16	59	50.847	Q9XVR8	nola-3	Putative H/ACA ribonucleoprotein complex subunit 3	1.67e-15	56	51.786	Q9NPE3	NOP10	H/ACA ribonucleoprotein complex subunit 3	1.24e-17	59	55.932
dd_Smed_v6_8399_0_1	1401	2.59449	6.39036	1.50303e-42	0.958067	6.39036	4.79393e-07	1.63642	6.39036	1.5229e-18	-1.63642	6.39036	1.5229e-18	P49005	POLD2	DNA polymerase delta subunit 2	1.58e-71	424	34.67	O35654	Pold2	DNA polymerase delta subunit 2	3.16e-69	428	33.645	B0R0V1	pold2	Polymerase (DNA directed), delta 2, regulatory subunit	6.49e-79	443	33.86	Q9W088	CG12018	DNA polymerase delta small subunit	3.82e-74	428	34.112	Q19366	F12F6.7	Probable DNA polymerase delta small subunit	1.31e-31	431	25.754	B0R0V1	pold2	Polymerase (DNA directed), delta 2, regulatory subunit	2.95e-78	443	33.86
dd_Smed_v6_21894_0_1	943	2.59329	3.19035	1.08614e-20	0.548739	3.19035	0.0693921	2.04456	3.19035	1.66848e-13	-2.04456	3.19035	1.66848e-13	Q86U70	LDB1	LIM domain-binding protein 1	2.94e-17	254	31.102	P70662	Ldb1	LIM domain-binding protein 1	2.78e-17	254	31.102	O73715	ldb1a	LIM domain-binding protein 1-A	3.98e-16	230	31.739	O18353	Chi	CHIP	2.49e-12	211	31.28	NA	NA	NA	NA	NA	NA	P70662	Ldb1	LIM domain-binding protein 1	1.12e-16	254	31.102
dd_Smed_v6_5964_0_1	505	2.59291	2.67386	2.40736e-22	0.163553	2.67386	0.616366	2.42936	2.67386	3.60979e-19	-2.42936	2.67386	3.60979e-19	NA	NA	NA	NA	NA	NA	NA	NA	NA	NA	NA	NA	NA	NA	NA	NA	NA	NA	NA	NA	NA	NA	NA	NA	NA	NA	NA	NA	NA	NA	NA	NA	NA	NA	NA	NA
dd_Smed_v6_6352_0_1	669	2.59231	5.7248	6.31611e-55	0.860993	5.7248	3.01413e-07	1.73131	5.7248	2.04986e-26	-1.73131	5.7248	2.04986e-26	NA	NA	NA	NA	NA	NA	Q8BGR8	Gskip	GSK3-beta interaction protein	2.06e-12	105	32.381	Q7ZWI4	gskip	GSK3-beta interaction protein	3.82e-11	99	30.303	Q9V8F3	CG14505	UPF0279 protein CG14505	4.09e-12	75	36	D9PTP0	CELE_Y43F8B.2	Uncharacterized protein	1.24e-16	101	38.614	D9PTP0	CELE_Y43F8B.2	Uncharacterized protein	1.46e-15	101	38.614
dd_Smed_v6_8234_0_1	1768	2.59192	4.62807	3.81927e-31	3.415	4.62807	3.70966e-50	-0.823088	4.62807	0.000111335	0.823088	4.62807	0.000111335	P20265	POU3F2	POU domain, class 3, transcription factor 2	7.02e-80	173	73.988	P31360	Pou3f2	POU domain, class 3, transcription factor 2	8.17e-80	173	73.988	Q90270	pou5f1	POU domain, class 5, transcription factor 1	8.29e-54	146	63.699	P16241	vvl	POU domain protein CF1A	1.21e-81	165	77.576	P20268	ceh-6	Homeobox protein ceh-6	5.39e-69	188	64.362	P16241	vvl	POU domain protein CF1A	5.49e-81	165	77.576
dd_Smed_v6_562_0_1	622	2.59187	9.77657	1.31807e-87	1.08853	9.77657	2.74679e-17	1.50333	9.77657	3.66511e-32	-1.50333	9.77657	3.66511e-32	P62318	SNRPD3	Small nuclear ribonucleoprotein Sm D3	3.26e-41	82	75.61	P62320	Snrpd3	Small nuclear ribonucleoprotein Sm D3	3.58e-41	82	75.61	Q7ZVB5	snrpd3l	Small nuclear ribonucleoprotein D3 polypeptide, like	2.04e-41	82	76.829	O44437	SmD3	Small nuclear ribonucleoprotein Sm D3	2.04e-40	82	73.171	Q17348	snr-1	Small nuclear ribonucleoprotein Sm D3	6.9e-38	81	74.074	Q7ZVB5	snrpd3l	Small nuclear ribonucleoprotein D3 polypeptide, like	9.29e-41	82	76.829
dd_Smed_v6_11331_0_1	854	2.59166	4.40495	3.72025e-26	0.788638	4.40495	0.00185877	1.80302	4.40495	9.19958e-14	-1.80302	4.40495	9.19958e-14	NA	NA	NA	NA	NA	NA	NA	NA	NA	NA	NA	NA	NA	NA	NA	NA	NA	NA	NA	NA	NA	NA	NA	NA	NA	NA	NA	NA	NA	NA	NA	NA	NA	NA	NA	NA
dd_Smed_v6_4811_0_1	281	2.58373	5.45904	1.50695e-50	0.516839	5.45904	0.00411689	2.06689	5.45904	1.55725e-33	-2.06689	5.45904	1.55725e-33	Q9NYJ1	COA4	Cytochrome c oxidase assembly factor 4 homolog, mitochondrial	6.17e-13	56	33.929	Q8BT51	COA4	Cytochrome c oxidase assembly factor 4 homolog, mitochondrial	8.52e-12	55	32.727	E7F2T5	si:ch211-215a9.5	Si:ch211-215a9.5	4.4e-12	49	42.857	A0A0B4KFX0	CG44194	Uncharacterized protein, isoform A	1.27e-11	51	45.098	NA	NA	NA	NA	NA	NA	Q9NYJ1	COA4	Cytochrome c oxidase assembly factor 4 homolog, mitochondrial	2.73e-12	56	33.929
dd_Smed_v6_4644_0_1	1942	2.58332	6.77843	2.17825e-34	1.32135	6.77843	3.58498e-10	1.26198	6.77843	1.07335e-09	-1.26198	6.77843	1.07335e-09	NA	NA	NA	NA	NA	NA	NA	NA	NA	NA	NA	NA	NA	NA	NA	NA	NA	NA	NA	NA	NA	NA	NA	NA	NA	NA	NA	NA	NA	NA	NA	NA	NA	NA	NA	NA
dd_Smed_v6_14623_0_1	1446	2.58265	1.59676	2.67219e-16	1.24999	1.59676	0.000232656	1.33266	1.59676	1.30093e-05	-1.33266	1.59676	1.30093e-05	Q8TCU5	GRIN3A	Glutamate receptor ionotropic, NMDA 3A	1.52e-62	306	40.196	Q69Z52	Grin3a	MKIAA1973 protein	4.56e-62	306	39.869	Q71E64	gria2a	AMPA receptor subunit GluR1B	8.3e-05	230	23.043	Q8MM14	Nmdar2	Glutamate NMDA receptor subunit variant NR2-a	1.25e-21	201	31.343	G5EGQ9	nmr-1	NMDA class glutamate Receptor	4.63e-18	174	29.31	Q8TCU5	GRIN3A	Glutamate receptor ionotropic, NMDA 3A	6.71e-62	306	40.196
dd_Smed_v6_16467_0_1	3693	2.57453	1.52195	3.31613e-09	0.308917	1.52195	0.547712	2.26561	1.52195	3.01895e-07	-2.26561	1.52195	3.01895e-07	Q14008	CKAP5	Cytoskeleton-associated protein 5	3.64e-66	818	27.628	A2AGT5	Ckap5	Cytoskeleton-associated protein 5	4.39e-47	481	30.353	NA	NA	NA	NA	NA	NA	A0A0B4K700	msps	Mini spindles, isoform D	2.16e-59	799	28.035	G5EEM5	zyg-9	Zygote defective protein 9	2.48e-28	217	35.945	Q14008	CKAP5	Cytoskeleton-associated protein 5	1.61e-65	818	27.628
dd_Smed_v6_13851_0_1	748	2.57265	4.18416	2.57626e-23	0.288341	4.18416	0.314938	2.28431	4.18416	1.50661e-18	-2.28431	4.18416	1.50661e-18	NA	NA	NA	NA	NA	NA	NA	NA	NA	NA	NA	NA	NA	NA	NA	NA	NA	NA	NA	NA	NA	NA	NA	NA	NA	NA	NA	NA	NA	NA	NA	NA	NA	NA	NA	NA
dd_Smed_v6_22085_0_1	722	2.57097	1.89786	5.37567e-19	0.539243	1.89786	0.10561	2.03173	1.89786	2.07548e-12	-2.03173	1.89786	2.07548e-12	Q9NXW2	DNAJB12	DnaJ homolog subfamily B member 12	1.12e-08	67	40.299	Q9QYI4	Dnajb12	DnaJ homolog subfamily B member 12	7.38e-09	67	41.791	Q6DEF3	dnajb4	DnaJ (Hsp40) homolog, subfamily B, member 4	7.16e-08	66	39.394	Q27237	l(2)tid	Protein tumorous imaginal discs, mitochondrial	1.37e-07	78	34.615	Q8TA83	dnj-10	DnaJ homolog dnj-10	3.33e-08	63	41.27	Q9QYI4	Dnajb12	DnaJ homolog subfamily B member 12	2.97e-08	67	41.791
dd_Smed_v6_35714_0_1	1581	2.57092	-0.156217	2.24053e-05	-1.81746	-0.156217	0.0246033	4.38838	-0.156217	1.7217e-09	-4.38838	-0.156217	1.7217e-09	P13797	PLS3	Plastin-3	3.18e-75	531	30.885	Q99K51	Pls3	Plastin-3	5.25e-75	531	30.885	A0A0R4IB94	pls3	Plastin 3 (T isoform)	2.51e-72	520	32.115	Q8IQZ8	Fim	FI20019p1	4.8e-73	533	30.394	U4PMA7	plst-1	PLaSTin (Actin bundling protein) homolog	2.85e-34	366	26.23	P13797	PLS3	Plastin-3	1.4e-74	531	30.885
dd_Smed_v6_12991_0_1	384	2.56899	3.38336	2.48061e-20	0.572071	3.38336	0.0560778	1.99692	3.38336	5.72677e-13	-1.99692	3.38336	5.72677e-13	A8MTZ0	BBIP1	BBSome-interacting protein 1	2.38e-09	64	34.375	J3QMK2	Bbip1	BBSome-interacting protein 1	6.45e-11	62	38.71	Q1L8Y6	bbip1	BBSome-interacting protein 1	6.49e-11	60	38.333	NA	NA	NA	NA	NA	NA	Q21273	CELE_K07C11.10	Uncharacterized protein	2.78e-08	56	35.714	J3QMK2	Bbip1	BBSome-interacting protein 1	2.59e-10	62	38.71
dd_Smed_v6_13795_0_1	271	2.5665	3.57126	3.72205e-20	1.28637	3.57126	6.78798e-06	1.28013	3.57126	2.89839e-06	-1.28013	3.57126	2.89839e-06	NA	NA	NA	NA	NA	NA	NA	NA	NA	NA	NA	NA	NA	NA	NA	NA	NA	NA	NA	NA	NA	NA	NA	NA	NA	NA	NA	NA	NA	NA	NA	NA	NA	NA	NA	NA
dd_Smed_v6_20777_0_1	694	2.56445	0.854562	5.57365e-13	0.611667	0.854562	0.148768	1.95279	0.854562	4.13618e-08	-1.95279	0.854562	4.13618e-08	NA	NA	NA	NA	NA	NA	NA	NA	NA	NA	NA	NA	NA	NA	NA	NA	NA	NA	NA	NA	NA	NA	NA	NA	NA	NA	NA	NA	NA	NA	NA	NA	NA	NA	NA	NA
dd_Smed_v6_33996_0_1	474	2.56373	1.95844	4.29166e-17	1.37185	1.95844	2.0531e-05	1.19189	1.95844	5.57697e-05	-1.19189	1.95844	5.57697e-05	NA	NA	NA	NA	NA	NA	NA	NA	NA	NA	NA	NA	NA	NA	NA	NA	NA	NA	NA	NA	NA	NA	NA	NA	NA	NA	NA	NA	NA	NA	NA	NA	NA	NA	NA	NA
dd_Smed_v6_9212_0_1	451	2.55613	5.61749	8.87727e-60	0.638697	5.61749	7.57717e-05	1.91743	5.61749	2.52108e-35	-1.91743	5.61749	2.52108e-35	NA	NA	NA	NA	NA	NA	NA	NA	NA	NA	NA	NA	NA	NA	NA	NA	NA	NA	NA	NA	NA	NA	NA	NA	NA	NA	NA	NA	NA	NA	NA	NA	NA	NA	NA	NA
dd_Smed_v6_8720_0_1	1133	2.55479	5.92299	6.45107e-14	1.58327	5.92299	4.23662e-06	0.971514	5.92299	0.0043284	-0.971514	5.92299	0.0043284	Q9BYN7	ZNF341	Zinc finger protein 341	1.71e-12	83	42.169	Q6PGC9	Zfp341	Zinc finger protein 341	2e-12	116	37.931	Q68EH4	prdm1a	PR domain containing 1a, with ZNF domain	2.2e-11	107	38.318	Q9VRN4	Blimp-1	Blimp-1, isoform A	6.64e-11	103	34.951	Q5WRS1	ztf-16	Zinc finger putative Transcription Factor family	6.26e-11	47	46.809	Q9BYN7	ZNF341	Zinc finger protein 341	7.58e-12	83	42.169
dd_Smed_v6_3849_0_1	889	2.55437	7.34905	1.75782e-78	0.752417	7.34905	3.406e-08	1.80196	7.34905	2.15885e-41	-1.80196	7.34905	2.15885e-41	P23919	DTYMK	Thymidylate kinase	1.35e-45	146	44.521	P97930	Dtymk	Thymidylate kinase	4.42e-38	146	43.151	Q3B752	dtymk	Deoxythymidylate kinase (thymidylate kinase)	2.4e-42	146	43.151	A1ZB29	CG5757	CG5757, isoform A	2.07e-38	146	44.521	Q22018	dtmk-1	Thymidylate kinase	1.47e-34	155	40.645	P23919	DTYMK	Thymidylate kinase	5.98e-45	146	44.521
dd_Smed_v6_39678_0_1	281	2.55309	1.37947	1.94787e-10	2.0069	1.37947	1.2387e-06	0.546184	1.37947	0.172461	-0.546184	1.37947	0.172461	NA	NA	NA	NA	NA	NA	NA	NA	NA	NA	NA	NA	NA	NA	NA	NA	NA	NA	NA	NA	NA	NA	NA	NA	NA	NA	NA	NA	NA	NA	NA	NA	NA	NA	NA	NA
dd_Smed_v6_10514_0_1	1260	2.55217	5.83882	6.64841e-62	0.732395	5.83882	2.9055e-06	1.81977	5.83882	2.16222e-33	-1.81977	5.83882	2.16222e-33	NA	NA	NA	NA	NA	NA	NA	NA	NA	NA	NA	NA	NA	NA	NA	NA	NA	NA	NA	NA	NA	NA	NA	NA	NA	NA	NA	NA	NA	NA	NA	NA	NA	NA	NA	NA
dd_Smed_v6_15567_1_1	1465	2.55062	2.34469	6.93802e-19	0.603376	2.34469	0.0592451	1.94725	2.34469	1.08829e-11	-1.94725	2.34469	1.08829e-11	NA	NA	NA	NA	NA	NA	NA	NA	NA	NA	NA	NA	NA	NA	NA	NA	NA	NA	NA	NA	NA	NA	NA	NA	NA	NA	NA	NA	NA	NA	NA	NA	NA	NA	NA	NA
dd_Smed_v6_33050_0_1	497	2.54664	1.20966	3.52613e-11	2.46838	1.20966	2.85805e-10	0.078256	1.20966	0.849993	-0.078256	1.20966	0.849993	NA	NA	NA	NA	NA	NA	NA	NA	NA	NA	NA	NA	NA	NA	NA	NA	NA	NA	NA	NA	NA	NA	NA	NA	NA	NA	NA	NA	NA	NA	NA	NA	NA	NA	NA	NA
dd_Smed_v6_514_0_1	361	2.54486	7.36582	3.08607e-80	0.840706	7.36582	3.43915e-10	1.70416	7.36582	1.90079e-38	-1.70416	7.36582	1.90079e-38	O60220	TIMM8A	Mitochondrial import inner membrane translocase subunit Tim8 A	7.71e-10	67	31.343	Q9WVA2	Timm8a1	Mitochondrial import inner membrane translocase subunit Tim8 A	7.54e-10	67	31.343	Q6DEM5	timm8a	Mitochondrial import inner membrane translocase subunit Tim8 A	7.77e-10	66	31.818	Q9Y1A3	Tim8	Mitochondrial import inner membrane translocase subunit Tim8	6.83e-10	71	32.394	O45319	tin-13	Mitochondrial import inner membrane translocase subunit tim-13	4.57e-08	52	34.615	Q9WVA2	Timm8a1	Mitochondrial import inner membrane translocase subunit Tim8 A	3.03e-09	67	31.343
dd_Smed_v6_6152_0_1	1799	2.54213	4.10408	6.13061e-31	1.28228	4.10408	1.0359e-08	1.25985	4.10408	4.12968e-09	-1.25985	4.10408	4.12968e-09	Q96MC2	DRC1	Dynein regulatory complex protein 1	1.39e-08	313	23.642	Q8VHI7	Ccdc65	Coiled-coil domain-containing protein 65	2.59e-144	480	47.083	Q6DHI2	ccdc65	Coiled-coil domain-containing protein 65	8.24e-98	479	37.787	Q9W212	CG30259	Uncharacterized protein	4.28e-36	447	23.714	C1P641	epi-1	Uncharacterized protein	2.55e-06	394	20.812	Q8VHI7	Ccdc65	Coiled-coil domain-containing protein 65	1.04e-143	480	47.083
dd_Smed_v6_16089_0_1	2333	2.54092	2.38378	6.53809e-21	-0.24585	2.38378	0.463485	2.78677	2.38378	8.20971e-23	-2.78677	2.38378	8.20971e-23	Q8N136	DAW1	Dynein assembly factor with WDR repeat domains 1	3.94e-08	318	21.384	D3Z7A5	Daw1	Dynein assembly factor with WDR repeat domains 1	5.85e-09	292	23.288	Q1LV15	daw1	Dynein assembly factor with WDR repeat domains 1	5.67e-10	248	24.597	P26308	Gbeta13F	Guanine nucleotide-binding protein subunit beta-1	9.07e-07	201	22.388	Q23256	wdr-5.3	WD repeat-containing protein wdr-5.3	2.36e-06	125	26.4	Q1LV15	daw1	Dynein assembly factor with WDR repeat domains 1	2.58e-09	248	24.597
dd_Smed_v6_21432_0_1	1025	2.53996	4.00742	1.81756e-32	0.0672566	4.00742	0.800861	2.4727	4.00742	5.24223e-30	-2.4727	4.00742	5.24223e-30	Q9NVV0	TMEM38B	Trimeric intracellular cation channel type B	8.46e-24	244	28.689	Q9DAV9	Tmem38b	Trimeric intracellular cation channel type B	1.29e-28	233	33.047	Q7ZVP8	tmem38b	Trimeric intracellular cation channel type B	3.23e-29	266	28.571	Q9VXG9	CG4239	CG4239, isoform A	9.07e-50	271	35.055	Q9NA73	Y57A10A.28	Trimeric intracellular cation channel type 1B.2	1.67e-46	234	36.325	Q9VXG9	CG4239	CG4239, isoform A	4.11e-49	271	35.055
dd_Smed_v6_3556_0_1	1350	2.53721	7.84627	7.49664e-58	1.11771	7.84627	1.1745e-12	1.4195	7.84627	4.60414e-20	-1.4195	7.84627	4.60414e-20	Q15427	SF3B4	Splicing factor 3B subunit 4	5.78e-137	211	88.152	Q8QZY9	Sf3b4	Splicing factor 3B subunit 4	5.96e-137	211	88.152	Q6P5M4	pabpc1a	Pabpc1a protein	1.35e-32	184	40.761	Q9W424	Spx	RE50839p	3.33e-131	214	83.178	Q09442	sap-49	Splicing factor 3B subunit 4	4.75e-128	213	80.282	Q8QZY9	Sf3b4	Splicing factor 3B subunit 4	2.4e-136	211	88.152
dd_Smed_v6_7350_0_1	1095	2.53658	6.42683	2.37869e-56	0.831959	6.42683	2.54984e-07	1.70462	6.42683	2.60353e-27	-1.70462	6.42683	2.60353e-27	Q8NFH3	NUP43	Nucleoporin Nup43	6.32e-24	383	25.587	P59235	Nup43	Nucleoporin Nup43	2.37e-21	383	26.11	A0A0R4IDQ2	nup43	Nucleoporin 43	1.9e-28	353	29.462	Q9VHH2	Vps15	Vacuolar protein sorting 15, isoform A	0.000693	177	27.684	Q17872	npp-23	Nuclear Pore complex Protein	9.04e-09	272	21.691	A0A0R4IDQ2	nup43	Nucleoporin 43	8.63e-28	353	29.462
dd_Smed_v6_35942_0_1	434	2.53557	0.635674	5.05027e-06	1.16489	0.635674	0.0516305	1.37068	0.635674	0.0135272	-1.37068	0.635674	0.0135272	NA	NA	NA	NA	NA	NA	NA	NA	NA	NA	NA	NA	NA	NA	NA	NA	NA	NA	NA	NA	NA	NA	NA	NA	NA	NA	NA	NA	NA	NA	NA	NA	NA	NA	NA	NA
dd_Smed_v6_9839_0_1	974	2.53406	6.14259	6.66305e-57	0.832082	6.14259	2.31613e-07	1.70198	6.14259	1.49433e-27	-1.70198	6.14259	1.49433e-27	Q9H9Y2	RPF1	Ribosome production factor 1	2.65e-39	242	34.298	Q7TND5	Rpf1	Ribosome production factor 1	1.27e-39	242	34.298	Q6IQU6	rpf1	Ribosome production factor 1	1.75e-44	248	37.5	Q9VKB4	CG6712	Probable ribosome production factor 1	1.39e-39	263	35.741	P54073	F44G4.1	Brix domain-containing protein F44G4.1	4.63e-45	246	37.398	P54073	F44G4.1	Brix domain-containing protein F44G4.1	5.47e-44	246	37.398
dd_Smed_v6_24931_0_1	1053	2.53382	2.74646	2.78438e-19	0.0801925	2.74646	0.823558	2.45363	2.74646	1.71521e-17	-2.45363	2.74646	1.71521e-17	Q9Y2C3	B3GALT5	Beta-1,3-galactosyltransferase 5	5.83e-21	248	27.016	Q9JI67	B3galt5	Beta-1,3-galactosyltransferase 5	2.4e-23	250	29.2	NA	NA	NA	NA	NA	NA	Q24157	brn	Beta-1,3-galactosyltransferase brn	4.26e-21	219	27.854	Q95US5	bre-5	Beta-1,3-galactosyltransferase bre-5	8.46e-11	268	27.985	Q9JI67	B3galt5	Beta-1,3-galactosyltransferase 5	9.64e-23	250	29.2
dd_Smed_v6_14049_0_1	485	2.52762	3.58548	1.15724e-22	0.838583	3.58548	0.00192048	1.68903	3.58548	3.43464e-11	-1.68903	3.58548	3.43464e-11	NA	NA	NA	NA	NA	NA	NA	NA	NA	NA	NA	NA	NA	NA	NA	NA	NA	NA	NA	NA	NA	NA	NA	NA	NA	NA	NA	NA	NA	NA	NA	NA	NA	NA	NA	NA
dd_Smed_v6_9962_0_1	610	2.52385	5.253	1.75943e-51	1.17981	5.253	2.94452e-12	1.34404	5.253	1.56786e-16	-1.34404	5.253	1.56786e-16	NA	NA	NA	NA	NA	NA	NA	NA	NA	NA	NA	NA	NA	NA	NA	NA	NA	NA	NA	NA	NA	NA	NA	NA	NA	NA	NA	NA	NA	NA	NA	NA	NA	NA	NA	NA
dd_Smed_v6_5541_0_1	377	2.52324	5.5569	2.0585e-44	0.640492	5.5569	0.000569388	1.88275	5.5569	4.99114e-26	-1.88275	5.5569	4.99114e-26	NA	NA	NA	NA	NA	NA	NA	NA	NA	NA	NA	NA	NA	NA	NA	NA	NA	NA	NA	NA	NA	NA	NA	NA	NA	NA	NA	NA	NA	NA	NA	NA	NA	NA	NA	NA
dd_Smed_v6_32869_0_1	392	2.5231	0.954083	1.22198e-07	1.40332	0.954083	0.00550162	1.11978	0.954083	0.0177824	-1.11978	0.954083	0.0177824	NA	NA	NA	NA	NA	NA	NA	NA	NA	NA	NA	NA	NA	NA	NA	NA	NA	NA	NA	NA	NA	NA	NA	NA	NA	NA	NA	NA	NA	NA	NA	NA	NA	NA	NA	NA
dd_Smed_v6_14158_0_1	608	2.52153	4.41572	1.49032e-26	1.32241	4.41572	3.43348e-08	1.19912	4.41572	2.26009e-07	-1.19912	4.41572	2.26009e-07	Q86UA6	RPAIN	RPA-interacting protein	0.00052	89	23.596	NA	NA	NA	NA	NA	NA	NA	NA	NA	NA	NA	NA	NA	NA	NA	NA	NA	NA	NA	NA	NA	NA	NA	NA	NA	NA	NA	NA	NA	NA
dd_Smed_v6_3150_0_1	1145	2.51907	7.82531	1.05606e-61	1.27378	7.82531	3.05186e-17	1.24529	7.82531	4.71066e-17	-1.24529	7.82531	4.71066e-17	Q9NPF4	OSGEP	Probable tRNA N6-adenosine threonylcarbamoyltransferase	1.29e-180	335	70.448	Q8BWU5	Osgep	Probable tRNA N6-adenosine threonylcarbamoyltransferase	6.04e-180	335	70.448	Q5RHZ6	osgep	Probable tRNA N6-adenosine threonylcarbamoyltransferase	0	335	70.448	Q9VV41	CG4933	Probable tRNA N6-adenosine threonylcarbamoyltransferase	2.08e-171	347	65.418	Q9BL28	CELE_Y71H2AM.1	Probable tRNA N6-adenosine threonylcarbamoyltransferase	1.62e-165	337	66.766	Q5RHZ6	osgep	Probable tRNA N6-adenosine threonylcarbamoyltransferase	0	335	70.448
dd_Smed_v6_30942_0_1	1771	2.5189	0.925592	2.53187e-11	0.654219	0.925592	0.135342	1.86468	0.925592	7.94008e-07	-1.86468	0.925592	7.94008e-07	NA	NA	NA	NA	NA	NA	NA	NA	NA	NA	NA	NA	NA	NA	NA	NA	NA	NA	NA	NA	NA	NA	NA	NA	NA	NA	NA	NA	NA	NA	NA	NA	NA	NA	NA	NA
dd_Smed_v6_17134_0_1	2070	2.51811	3.56334	8.00919e-21	0.588192	3.56334	0.0411527	1.92992	3.56334	6.08842e-13	-1.92992	3.56334	6.08842e-13	Q92847	GHSR	Growth hormone secretagogue receptor type 1	7.47e-05	86	27.907	NA	NA	NA	NA	NA	NA	E7F7V7	galr2b	Galanin receptor 2b	0.0001	109	27.523	NA	NA	NA	NA	NA	NA	NA	NA	NA	NA	NA	NA	Q92847	GHSR	Growth hormone secretagogue receptor type 1	0.00033	86	27.907
dd_Smed_v6_13890_0_1	1998	2.5177	2.64423	6.20825e-12	-0.694246	2.64423	0.0903863	3.21194	2.64423	1.4279e-16	-3.21194	2.64423	1.4279e-16	Q6NX45	ZNF774	Zinc finger protein 774	1.07e-19	428	23.832	G5E8B9	Zbtb11	MCG130893	2.94e-19	285	24.211	A0A0G2L8H4	znf1043	Zinc finger protein 1043	1.64e-19	297	27.273	P08970	su(Hw)	Protein suppressor of hairy wing	3.73e-19	298	24.832	Q9N360	CELE_Y55F3AM.14	Uncharacterized protein	8.21e-16	246	23.577	Q6NX45	ZNF774	Zinc finger protein 774	4.72e-19	428	23.832
dd_Smed_v6_14488_0_1	443	2.5157	1.42904	9.86342e-16	0.664383	1.42904	0.0653455	1.85132	1.42904	3.01647e-09	-1.85132	1.42904	3.01647e-09	NA	NA	NA	NA	NA	NA	NA	NA	NA	NA	NA	NA	NA	NA	NA	NA	NA	NA	NA	NA	NA	NA	NA	NA	NA	NA	NA	NA	NA	NA	NA	NA	NA	NA	NA	NA
dd_Smed_v6_19858_0_1	2531	2.51457	1.61243	9.1429e-16	-0.715859	1.61243	0.0660646	3.23043	1.61243	3.41182e-21	-3.23043	1.61243	3.41182e-21	A8MPP1	DDX11L8	Putative ATP-dependent RNA helicase DDX11-like protein 8	3.62e-124	733	32.469	Q6AXC6	Ddx11	ATP-dependent DNA helicase DDX11	1.33e-143	870	31.839	F1R345	ddx11	ATP-dependent DNA helicase DDX11	9.92e-155	904	31.084	Q9XZS9	EG:33C11.2	EG:33C11.2 protein	4.7e-111	870	28.851	Q21489	chl-1	ATP-dependent DNA helicase chl-1	4.26e-127	857	31.389	F1R345	ddx11	ATP-dependent DNA helicase DDX11	4.51e-154	904	31.084
dd_Smed_v6_24180_0_1	1974	2.51255	0.983699	7.97989e-10	1.40218	0.983699	0.00130551	1.11037	0.983699	0.00560485	-1.11037	0.983699	0.00560485	Q6P988	NOTUM	Palmitoleoyl-protein carboxylesterase NOTUM	1.78e-74	454	34.361	Q8R116	Notum	Palmitoleoyl-protein carboxylesterase NOTUM	5.07e-76	454	34.141	C5H5C4	notum1a	Palmitoleoyl-protein carboxylesterase notum1a	1.28e-75	479	33.612	Q9VUX3	Notum	Palmitoleoyl-protein carboxylesterase NOTUM	4.62e-60	350	36.286	NA	NA	NA	NA	NA	NA	Q8R116	Notum	Palmitoleoyl-protein carboxylesterase NOTUM	2.04e-75	454	34.141
dd_Smed_v6_45161_0_1	733	2.51051	0.100864	3.85606e-08	0.299305	0.100864	0.61175	2.2112	0.100864	2.46828e-06	-2.2112	0.100864	2.46828e-06	NA	NA	NA	NA	NA	NA	NA	NA	NA	NA	NA	NA	NA	NA	NA	NA	NA	NA	NA	NA	NA	NA	NA	NA	NA	NA	NA	NA	NA	NA	NA	NA	NA	NA	NA	NA
dd_Smed_v6_13690_0_1	425	2.50687	4.49894	1.08614e-20	1.64013	4.49894	1.59322e-09	0.866733	4.49894	0.00112457	-0.866733	4.49894	0.00112457	NA	NA	NA	NA	NA	NA	NA	NA	NA	NA	NA	NA	NA	NA	NA	NA	NA	NA	NA	NA	NA	NA	NA	NA	NA	NA	NA	NA	NA	NA	NA	NA	NA	NA	NA	NA
dd_Smed_v6_31502_0_1	1046	2.50404	1.86387	5.78901e-14	0.489852	1.86387	0.198446	2.01419	1.86387	1.84553e-09	-2.01419	1.86387	1.84553e-09	P06493	CDK1	Cyclin-dependent kinase 1	4.81e-124	267	62.172	P11440	Cdk1	Cyclin-dependent kinase 1	2.94e-123	267	61.798	Q7T3L7	cdk1	Cell division control protein 2	2.5e-123	266	62.03	P23572	Cdk1	Cyclin-dependent kinase 1	9.24e-122	267	59.551	P34556	cdk-1	Cyclin-dependent kinase 1	1.88e-117	258	61.628	P06493	CDK1	Cyclin-dependent kinase 1	2.13e-123	267	62.172
dd_Smed_v6_18176_0_1	2182	2.50261	3.31942	1.97248e-20	0.0515239	3.31942	0.87883	2.45108	3.31942	5.46548e-19	-2.45108	3.31942	5.46548e-19	Q6ZPD9	DPY19L3	Probable C-mannosyltransferase DPY19L3	4.06e-101	722	33.241	Q71B07	Dpy19l3	Probable C-mannosyltransferase DPY19L3	2.71e-103	725	32.69	E7FFI3	dpy19l3	Dpy-19-like 3 (C. elegans)	3.37e-102	722	32.41	Q9VWR8	CG6659	C-mannosyltransferase dpy-19 homolog	7.46e-10	150	27.333	P34413	dpy-19	C-mannosyltransferase dpy-19	1.72e-47	674	26.409	Q71B07	Dpy19l3	Probable C-mannosyltransferase DPY19L3	1.09e-102	725	32.69
dd_Smed_v6_2924_0_1	928	2.49997	8.03464	6.81191e-75	1.21677	8.03464	2.47161e-19	1.2832	8.03464	5.61079e-22	-1.2832	8.03464	5.61079e-22	Q86U42	PABPN1	Polyadenylate-binding protein 2	1.6e-42	101	66.337	D3Z5F7	Gm20521	Uncharacterized protein	1.84e-42	101	66.337	A8WGM4	rbm34	Rbm34 protein	4.43e-11	73	39.726	Q7KNF2	Pabp2	Polyadenylate-binding protein 2	1.51e-43	172	43.605	O45712	CELE_R09B3.2	Uncharacterized protein	2.55e-12	73	39.726	Q7KNF2	Pabp2	Polyadenylate-binding protein 2	6.84e-43	172	43.605
dd_Smed_v6_12831_0_1	784	2.49884	4.48302	2.2134e-33	0.831769	4.48302	0.000106178	1.66708	4.48302	3.60426e-16	-1.66708	4.48302	3.60426e-16	NA	NA	NA	NA	NA	NA	NA	NA	NA	NA	NA	NA	NA	NA	NA	NA	NA	NA	NA	NA	NA	NA	NA	NA	NA	NA	NA	NA	NA	NA	NA	NA	NA	NA	NA	NA
dd_Smed_v6_21377_0_1	376	2.49763	1.60111	3.12636e-09	1.29834	1.60111	0.00345405	1.19928	1.60111	0.00414597	-1.19928	1.60111	0.00414597	Q9Y3E2	BOLA1	BolA-like protein 1	1.13e-18	87	37.931	Q9D8S9	Bola1	BolA-like protein 1	4.01e-20	87	40.23	F1R2T4	bola1	BolA family member 1	2.39e-16	89	35.955	Q9VC53	CG31126	Uncharacterized protein	2.63e-11	89	35.955	NA	NA	NA	NA	NA	NA	Q9D8S9	Bola1	BolA-like protein 1	1.61e-19	87	40.23
dd_Smed_v6_15378_0_1	2743	2.49459	1.66337	4.60869e-08	0.349729	1.66337	0.507669	2.14486	1.66337	3.72127e-06	-2.14486	1.66337	3.72127e-06	NA	NA	NA	NA	NA	NA	NA	NA	NA	NA	NA	NA	NA	NA	NA	NA	NA	NA	NA	NA	NA	NA	NA	NA	NA	NA	NA	NA	NA	NA	NA	NA	NA	NA	NA	NA
dd_Smed_v6_9388_0_1	1603	2.49102	6.1611	2.12722e-56	0.974164	6.1611	7.6497e-10	1.51685	6.1611	7.75807e-23	-1.51685	6.1611	7.75807e-23	NA	NA	NA	NA	NA	NA	NA	NA	NA	NA	NA	NA	NA	NA	NA	NA	NA	NA	NA	NA	NA	NA	NA	NA	NA	NA	NA	NA	NA	NA	NA	NA	NA	NA	NA	NA
dd_Smed_v6_6062_0_1	578	2.48887	5.79762	4.3325e-59	1.06263	5.79762	6.64645e-12	1.42625	5.79762	1.87507e-21	-1.42625	5.79762	1.87507e-21	Q8WVK2	SNRNP27	U4/U6.U5 small nuclear ribonucleoprotein 27 kDa protein	1.29e-22	65	61.538	Q8K194	Snrnp27	U4/U6.U5 small nuclear ribonucleoprotein 27 kDa protein	1.42e-22	65	61.538	Q6DH74	snrnp27	U4/U6.U5 small nuclear ribonucleoprotein 27 kDa protein	5e-20	62	58.065	Q9W1I6	ytr	LD12035p	9.97e-24	66	65.152	NA	NA	NA	NA	NA	NA	Q9W1I6	ytr	LD12035p	4.52e-23	66	65.152
dd_Smed_v6_10484_0_1	895	2.48647	4.07798	1.46796e-31	0.205102	4.07798	0.400594	2.28137	4.07798	2.06955e-26	-2.28137	4.07798	2.06955e-26	Q8WY41	NANOS1	Nanos homolog 1	6.34e-21	61	57.377	Q80WY3	Nanos1	Nanos homolog 1	2.35e-21	74	51.351	E7FDB3	nanos1	Nanos homolog 1	1.01e-21	69	55.072	P25724	nos	Protein nanos	1.87e-16	53	60.377	Q09597	nos-1	NanOS related	0.000429	28	53.571	E7FDB3	nanos1	Nanos homolog 1	4.61e-21	69	55.072
dd_Smed_v6_8215_0_1	1854	2.48619	7.16747	9.42062e-68	1.09653	7.16747	1.37398e-14	1.38966	7.16747	2.53487e-23	-1.38966	7.16747	2.53487e-23	Q96F82	ORC1L	Origin recognition complex, subunit 1-like (Yeast)	4.44e-60	278	43.885	Q9Z1N2	Orc1	Origin recognition complex subunit 1	6.3e-59	246	45.935	A0A0R4IFH7	orc1	Origin recognition complex, subunit 1	3.88e-58	282	42.199	O16810	Orc1	Origin recognition complex subunit 1	1.27e-65	246	47.967	P91155	cdc-6	Cell Division Cycle related	4.39e-31	223	33.184	O16810	Orc1	Origin recognition complex subunit 1	5.74e-65	246	47.967
dd_Smed_v6_3254_1_1	604	2.48611	6.2529	1.81143e-37	1.29049	6.2529	3.40703e-11	1.19562	6.2529	3.50604e-10	-1.19562	6.2529	3.50604e-10	NA	NA	NA	NA	NA	NA	NA	NA	NA	NA	NA	NA	NA	NA	NA	NA	NA	NA	NA	NA	NA	NA	NA	NA	NA	NA	NA	NA	NA	NA	NA	NA	NA	NA	NA	NA
dd_Smed_v6_20962_0_1	1878	2.48565	3.2818	1.42502e-18	0.817115	3.2818	0.00613352	1.66853	3.2818	2.5325e-09	-1.66853	3.2818	2.5325e-09	Q15542	TAF5	Transcription initiation factor TFIID subunit 5	1.87e-37	296	31.419	Q8C092	Taf5	Transcription initiation factor TFIID subunit 5	3.77e-37	296	31.081	Q7ZTX2	wdr5	WD repeat domain 5	5.85e-15	215	25.581	P49846	Taf5	Transcription initiation factor TFIID subunit 5	8.95e-46	618	25.405	G5EF68	taf-5	TAF (TBP-associated transcription factor) family	3.16e-33	541	22.921	P49846	Taf5	Transcription initiation factor TFIID subunit 5	4.06e-45	618	25.405
dd_Smed_v6_552_0_1	346	2.48429	6.77132	2.63842e-56	1.0215	6.77132	8.21557e-11	1.46279	6.77132	2.00674e-21	-1.46279	6.77132	2.00674e-21	Q6IAV4	DOC-1R	Cyclin-dependent kinase 2-associated protein	3.88e-15	60	53.333	Q9CPY4	Cdk2ap2	Cyclin-dependent kinase 2-associated protein 2	4.87e-15	60	53.333	Q6DHQ0	cdk2ap2	Cyclin-dependent kinase 2-associated protein	2.45e-14	55	54.545	Q9VZ27	CDK2AP1	CDK2-associated protein 1, isoform A	2.67e-15	68	50	NA	NA	NA	NA	NA	NA	Q9VZ27	CDK2AP1	CDK2-associated protein 1, isoform A	1.21e-14	68	50
dd_Smed_v6_8503_0_1	462	2.48299	5.90318	1.25704e-62	0.651927	5.90318	1.88071e-05	1.83106	5.90318	8.4668e-36	-1.83106	5.90318	8.4668e-36	NA	NA	NA	NA	NA	NA	NA	NA	NA	NA	NA	NA	NA	NA	NA	NA	NA	NA	Q7JWG9	mRpL52	39S ribosomal protein L52, mitochondrial	1e-05	113	32.743	NA	NA	NA	NA	NA	NA	Q7JWG9	mRpL52	39S ribosomal protein L52, mitochondrial	4.54e-05	113	32.743
dd_Smed_v6_20068_0_1	1470	2.47997	1.52696	1.49106e-09	1.16388	1.52696	0.00768506	1.31609	1.52696	0.00120125	-1.31609	1.52696	0.00120125	NA	NA	NA	NA	NA	NA	Q8CEG0	Panx3	Pannexin-3	0.000266	148	23.649	F1QSR7	panx1b	Pannexin	9.29e-06	199	24.623	NA	NA	NA	NA	NA	NA	H2KYH7	inx-18	Innexin	2.61e-26	381	23.622	H2KYH7	inx-18	Innexin	3.08e-25	381	23.622
dd_Smed_v6_4126_0_1	719	2.47295	7.02118	2.76082e-62	0.823176	7.02118	3.28659e-08	1.64978	7.02118	1.15373e-29	-1.64978	7.02118	1.15373e-29	P56211	ARPP19	cAMP-regulated phosphoprotein 19	3.06e-12	106	37.736	P56212	Arpp19	cAMP-regulated phosphoprotein 19	7.81e-12	108	36.111	Q7ZUT5	arpp19b	CAMP-regulated phosphoprotein 19b	8.74e-13	102	41.176	Q9VUB8	endos	Endosulfine, isoform A	1.33e-11	105	41.905	NA	NA	NA	NA	NA	NA	Q7ZUT5	arpp19b	CAMP-regulated phosphoprotein 19b	3.98e-12	102	41.176
dd_Smed_v6_1710_0_1	453	2.46972	6.86551	3.78081e-61	1.02408	6.86551	7.9234e-12	1.44564	6.86551	5.89084e-23	-1.44564	6.86551	5.89084e-23	P62072	TIMM10	Mitochondrial import inner membrane translocase subunit Tim10	2.05e-20	75	42.667	P62073	Timm10	Mitochondrial import inner membrane translocase subunit Tim10	2.26e-20	75	42.667	Q6DI06	timm10	Mitochondrial import inner membrane translocase subunit Tim10	1.2e-21	75	44	Q9W2D6	Tim10	Mitochondrial import inner membrane translocase subunit Tim10	8.41e-25	64	59.375	Q9Y0V6	tin-10	Mitochondrial import inner membrane translocase subunit Tim10	3.27e-21	71	42.254	Q9W2D6	Tim10	Mitochondrial import inner membrane translocase subunit Tim10	3.81e-24	64	59.375
dd_Smed_v6_5987_0_1	797	2.46774	6.84697	6.6646e-74	1.35651	6.84697	1.05128e-23	1.11123	6.84697	4.11075e-17	-1.11123	6.84697	4.11075e-17	Q99807	COQ7	5-demethoxyubiquinone hydroxylase, mitochondrial	4.53e-83	173	63.584	P97478	Coq7	5-demethoxyubiquinone hydroxylase, mitochondrial	1.62e-82	173	64.162	NA	NA	NA	NA	NA	NA	NA	NA	NA	NA	NA	NA	P48376	clk-1	5-demethoxyubiquinone hydroxylase, mitochondrial	2.07e-65	180	48.333	Q99807	COQ7	5-demethoxyubiquinone hydroxylase, mitochondrial	2e-82	173	63.584
dd_Smed_v6_31415_0_1	1114	2.46444	2.47146	7.38581e-17	-0.186351	2.47146	0.607971	2.6508	2.47146	5.86673e-18	-2.6508	2.47146	5.86673e-18	Q9P2M1	LRP2BP	LRP2-binding protein	1.78e-73	284	45.775	Q9D4C6	Lrp2bp	LRP2-binding protein	9.55e-71	291	44.33	A5PLI4	lrp2bp	LRP2-binding protein	7.2e-68	268	45.149	NA	NA	NA	NA	NA	NA	G5EFG0	sel-1	SEL-1	0.000426	125	31.2	Q9P2M1	LRP2BP	LRP2-binding protein	7.86e-73	284	45.775
dd_Smed_v6_4680_0_1	569	2.46367	7.03428	3.06526e-74	1.04988	7.03428	7.22944e-15	1.41379	7.03428	9.58579e-27	-1.41379	7.03428	9.58579e-27	Q8IWT0	ZBTB8OS	Protein archease	2.49e-59	151	61.589	Q505B7	Zbtb8os	Protein archease	5.51e-58	147	61.224	Q566V0	zbtb8os	Protein archease	6.84e-60	151	62.252	Q9VD92	CG6353	Protein archease-like	3.03e-52	144	59.028	Q9TZN1	arch-1	Protein archease-like	1.49e-37	145	42.759	Q566V0	zbtb8os	Protein archease	3.11e-59	151	62.252
dd_Smed_v6_16296_0_1	2855	2.46051	2.37534	1.56998e-14	-0.178853	2.37534	0.648678	2.63936	2.37534	2.05971e-15	-2.63936	2.37534	2.05971e-15	Q92793	CREBBP	CREB-binding protein	4.23e-148	779	36.585	B2RWS6	Ep300	Histone acetyltransferase p300	1.18e-144	778	36.375	A0A0R4INM9	crebbpa	CREB-binding protein a	1.82e-150	783	36.526	Q9W321	nej	Nejire, isoform B	5.95e-146	792	34.596	P34545	cbp-1	Protein cbp-1	7.92e-129	776	32.216	A0A0R4INM9	crebbpa	CREB-binding protein a	8.26e-150	783	36.526
dd_Smed_v6_3239_0_1	852	2.45975	7.57698	2.04941e-74	1.02311	7.57698	2.47907e-14	1.43664	7.57698	1.17807e-27	-1.43664	7.57698	1.17807e-27	Q9NY12	GAR1	H/ACA ribonucleoprotein complex subunit 1	5.22e-30	102	52.941	Q9CY66	Gar1	H/ACA ribonucleoprotein complex subunit 1	7.78e-31	102	54.902	Q7ZVE0	gar1	H/ACA ribonucleoprotein complex subunit 1	6.2e-29	100	53	Q7KVQ0	CG4038	Probable H/ACA ribonucleoprotein complex subunit 1	1.1e-24	100	45	Q9TYK1	Y66H1A.4	Probable H/ACA ribonucleoprotein complex subunit 1-like protein	3.01e-24	95	45.263	Q9CY66	Gar1	H/ACA ribonucleoprotein complex subunit 1	3.13e-30	102	54.902
dd_Smed_v6_15035_0_1	752	2.45917	3.27957	1.96797e-22	2.31231	3.27957	1.88653e-19	0.14686	3.27957	0.584562	-0.14686	3.27957	0.584562	Q12946	FOXF1	Forkhead box protein F1	3.23e-39	105	64.762	Q61080	Foxf1	Forkhead box protein F1	4.79e-39	105	64.762	A1L1S5	foxf1	Forkhead box protein F1	1.17e-39	107	64.486	Q9VS05	bin	Forkhead box protein biniou	3.34e-36	126	52.381	P91278	let-381	Uncharacterized protein	3.94e-40	134	52.239	P91278	let-381	Uncharacterized protein	4.65e-39	134	52.239
dd_Smed_v6_976_0_1	413	2.45702	8.30417	1.29443e-70	1.06062	8.30417	1.15244e-14	1.3964	8.30417	5.78297e-25	-1.3964	8.30417	5.78297e-25	Q6IBA2	PC4	PC4 protein	1.32e-18	62	53.226	P11031	Sub1	Activated RNA polymerase II transcriptional coactivator p15	2.6e-17	62	51.613	Q6DGP6	sub1b	SUB1 homolog (S. cerevisiae)	3.24e-18	62	53.226	Q9VLR5	Ssb-c31a	RNA polymerase II transcriptional coactivator	0.000203	76	27.632	Q94045	T13F2.2	Putative RNA polymerase II transcriptional coactivator	1.45e-12	61	49.18	Q6IBA2	PC4	PC4 protein	5.82e-18	62	53.226
dd_Smed_v6_21310_0_1	835	2.45557	1.60474	1.0866e-12	1.09253	1.60474	0.00323123	1.36304	1.60474	5.92281e-05	-1.36304	1.60474	5.92281e-05	NA	NA	NA	NA	NA	NA	NA	NA	NA	NA	NA	NA	NA	NA	NA	NA	NA	NA	NA	NA	NA	NA	NA	NA	NA	NA	NA	NA	NA	NA	NA	NA	NA	NA	NA	NA
dd_Smed_v6_10329_0_1	1095	2.45335	5.76276	4.80533e-50	1.10716	5.76276	2.72465e-11	1.34619	5.76276	7.42806e-17	-1.34619	5.76276	7.42806e-17	Q8NFH5	NUP35	Nucleoporin NUP53	1.28e-22	91	43.956	Q8R4R6	Nup35	Nucleoporin NUP53	1.52e-22	91	43.956	Q6P6X9	nup35	Nucleoporin NUP53	1.14e-23	80	48.75	Q9VWS2	CG6540	Nucleoporin NUP53	2.9e-13	362	23.481	Q09601	npp-19	Nucleoporin NUP53	7.73e-15	81	39.506	Q6P6X9	nup35	Nucleoporin NUP53	5.2e-23	80	48.75
dd_Smed_v6_30061_0_1	1275	2.45279	1.11138	8.88096e-14	0.307235	1.11138	0.455707	2.14555	1.11138	1.65776e-10	-2.14555	1.11138	1.65776e-10	P35813	PPM1A	Protein phosphatase 1A	4.59e-109	370	46.486	P49443	Ppm1a	Protein phosphatase 1A	4.74e-110	370	46.486	Q5U386	ppm1bb	Protein phosphatase 1A, magnesium dependent, alpha isoform	6.7e-105	371	44.474	Q9VBF9	CG6036	CG6036	1.47e-94	368	41.304	P49596	ppm-2	Probable protein phosphatase 2C T23F11.1	8.85e-48	302	34.768	P49443	Ppm1a	Protein phosphatase 1A	1.91e-109	370	46.486
dd_Smed_v6_330_0_1	3014	2.45273	11.8272	1.65611e-51	1.19952	11.8272	1.04852e-13	1.2532	11.8272	3.78848e-15	-1.2532	11.8272	3.78848e-15	P62826	RAN	GTP-binding nuclear protein Ran	9.92e-116	188	88.298	P62827	Ran	GTP-binding nuclear protein Ran	1.09e-115	188	88.298	P79735	ran	GTP-binding nuclear protein Ran	7.69e-116	182	90.11	Q9VZ23	Ran	GTP-binding nuclear protein Ran	3.9e-115	190	86.842	O17915	ran-1	GTP-binding nuclear protein ran-1	7.98e-118	191	87.435	O17915	ran-1	GTP-binding nuclear protein ran-1	9.42e-117	191	87.435
dd_Smed_v6_21601_0_1	1592	2.45227	0.585685	7.53059e-07	-1.00933	0.585685	0.0975032	3.46161	0.585685	3.44164e-10	-3.46161	0.585685	3.44164e-10	NA	NA	NA	NA	NA	NA	NA	NA	NA	NA	NA	NA	NA	NA	NA	NA	NA	NA	NA	NA	NA	NA	NA	NA	NA	NA	NA	NA	NA	NA	NA	NA	NA	NA	NA	NA
dd_Smed_v6_13647_0_1	1105	2.4518	5.50437	1.99557e-49	0.929126	5.50437	3.41281e-08	1.52267	5.50437	8.42513e-21	-1.52267	5.50437	8.42513e-21	F8WAB8	SLC25A26	S-adenosylmethionine mitochondrial carrier protein	1.2e-72	266	46.617	Q5U680	Slc25a26	S-adenosylmethionine mitochondrial carrier protein	1.18e-75	264	48.864	Q4V9P0	slc25a26	S-adenosylmethionine mitochondrial carrier protein	4.15e-80	261	47.51	Q9VBN7	CG4743	S-adenosylmethionine mitochondrial carrier protein homolog	1.98e-54	262	41.985	Q18934	slc-25a26	SLC (SoLute Carrier) homolog	4.36e-62	252	41.667	Q4V9P0	slc25a26	S-adenosylmethionine mitochondrial carrier protein	1.89e-79	261	47.51
dd_Smed_v6_18017_0_1	3073	2.45023	0.829591	7.26341e-13	-1.66731	0.829591	0.000543759	4.11754	0.829591	5.03109e-23	-4.11754	0.829591	5.03109e-23	O60610	DIAPH1	Protein diaphanous homolog 1	6.26e-86	466	36.91	O08808	Diaph1	Protein diaphanous homolog 1	1.21e-85	466	36.91	F1QQU4	diaph3	Diaphanous-related formin 3	3.85e-78	465	34.839	P48608	dia	Protein diaphanous	7.36e-79	484	34.917	H2KYI3	cyk-1	CYtoKinesis defect	1.13e-50	437	30.206	O60610	DIAPH1	Protein diaphanous homolog 1	2.77e-85	466	36.91
dd_Smed_v6_17016_0_1	974	2.44828	2.62028	1.17406e-13	0.628668	2.62028	0.0794584	1.81961	2.62028	3.57033e-08	-1.81961	2.62028	3.57033e-08	NA	NA	NA	NA	NA	NA	NA	NA	NA	NA	NA	NA	NA	NA	NA	NA	NA	NA	NA	NA	NA	NA	NA	NA	NA	NA	NA	NA	NA	NA	NA	NA	NA	NA	NA	NA
dd_Smed_v6_12736_0_1	897	2.4467	4.51584	6.11307e-33	1.11725	4.51584	8.52262e-08	1.32945	4.51584	3.40681e-11	-1.32945	4.51584	3.40681e-11	Q8N2K1	UBE2J2	Ubiquitin-conjugating enzyme E2 J2	6.04e-29	163	34.356	Q6P073	Ube2j2	Ubiquitin-conjugating enzyme E2 J2	9.58e-29	162	35.185	A4QNV0	ube2j2	Ubiquitin-conjugating enzyme E2, J2 (UBC6 homolog, yeast)	7.31e-29	164	32.927	Q9VEJ4	CG5823	CG5823, isoform A	1.93e-22	162	29.012	Q86S73	ubc-26	UBiquitin Conjugating enzyme	5.13e-27	170	32.353	Q8N2K1	UBE2J2	Ubiquitin-conjugating enzyme E2 J2	2.67e-28	163	34.356
dd_Smed_v6_15293_0_1	593	2.44578	3.98335	6.83672e-27	0.543708	3.98335	0.0256284	1.90207	3.98335	5.24993e-17	-1.90207	3.98335	5.24993e-17	NA	NA	NA	NA	NA	NA	Q6P8Y0	Cfap161	Cilia- and flagella-associated protein 161	1.63e-10	74	43.243	Q568D2	cfap161	Cilia- and flagella-associated protein 161	1.22e-08	56	42.857	NA	NA	NA	NA	NA	NA	NA	NA	NA	NA	NA	NA	Q6P8Y0	Cfap161	Cilia- and flagella-associated protein 161	6.54e-10	74	43.243
dd_Smed_v6_5903_0_1	2458	2.44526	7.46333	3.15149e-59	0.81976	7.46333	5.67044e-08	1.6255	7.46333	5.34323e-28	-1.6255	7.46333	5.34323e-28	Q9NXE4	SMPD4	Sphingomyelin phosphodiesterase 4	1.27e-38	518	27.413	Q6ZPR5	Smpd4	Sphingomyelin phosphodiesterase 4	1.42e-39	518	27.027	NA	NA	NA	NA	NA	NA	Q9VGH0	CG6962	CG6962	4.46e-10	180	28.333	NA	NA	NA	NA	NA	NA	Q6ZPR5	Smpd4	Sphingomyelin phosphodiesterase 4	5.69e-39	518	27.027
dd_Smed_v6_6874_0_1	1137	2.44467	6.69682	1.93935e-69	1.23716	6.69682	4.32705e-19	1.20752	6.69682	4.70788e-19	-1.20752	6.69682	4.70788e-19	Q86W42	THOC6	THO complex subunit 6 homolog	1.84e-24	348	23.563	Q5U4D9	Thoc6	THO complex subunit 6 homolog	5.43e-25	348	23.851	NA	NA	NA	NA	NA	NA	Q9VTV1	thoc6	THO complex subunit 6	8.04e-18	306	23.529	NA	NA	NA	NA	NA	NA	Q5U4D9	Thoc6	THO complex subunit 6 homolog	2.18e-24	348	23.851
dd_Smed_v6_12345_0_1	1144	2.44363	5.98131	1.70687e-62	0.99411	5.98131	1.72394e-11	1.44952	5.98131	4.72086e-24	-1.44952	5.98131	4.72086e-24	Q9NQT5	EXOSC3	Exosome complex component RRP40	2.3e-29	201	36.318	Q7TQK4	Exosc3	Exosome complex component RRP40	1.11e-27	200	36	Q4KMD2	exosc3	Exosome component 3	6.25e-29	218	30.734	Q8IPX7	Rrp40	RE44908p	9.14e-30	227	34.802	Q93830	exos-3	EXOSome (Multiexonuclease complex) component	5.71e-22	206	31.553	Q8IPX7	Rrp40	RE44908p	4.14e-29	227	34.802
dd_Smed_v6_2455_0_1	758	2.44279	8.18906	1.52351e-77	0.869108	8.18906	2.86732e-11	1.57368	8.18906	1.88182e-34	-1.57368	8.18906	1.88182e-34	Q9NS69	TOMM22	Mitochondrial import receptor subunit TOM22 homolog	9.02e-05	61	39.344	Q9CPQ3	Tomm22	Mitochondrial import receptor subunit TOM22 homolog	0.000108	61	39.344	Q6IQJ1	tomm22	Tomm22 protein	4.32e-06	61	40.984	Q9I7T5	mge	GH01116p	3.71e-10	95	35.789	O17287	tomm-22	Mitochondrial import receptor subunit TOM22 homolog	3.13e-06	82	28.049	Q9I7T5	mge	GH01116p	1.68e-09	95	35.789
dd_Smed_v6_1535_0_1	676	2.44278	8.62457	2.06781e-81	0.877538	8.62457	5.23346e-12	1.56524	8.62457	8.89741e-36	-1.56524	8.62457	8.89741e-36	P63279	UBE2I	SUMO-conjugating enzyme UBC9	3.01e-86	154	72.727	P63280	Ube2i	SUMO-conjugating enzyme UBC9	3.31e-86	154	72.727	Q9DDJ0	ube2ib	SUMO-conjugating enzyme UBC9-B	3.12e-86	154	72.727	Q7KNM2	lwr	SUMO-conjugating enzyme	6.68e-89	154	74.675	Q95017	ubc-9	SUMO-conjugating enzyme UBC9	3.15e-82	153	67.32	Q7KNM2	lwr	SUMO-conjugating enzyme	3.03e-88	154	74.675
dd_Smed_v6_4606_0_1	796	2.44054	7.13574	4.55998e-58	0.881439	7.13574	7.11009e-09	1.5591	7.13574	1.53241e-25	-1.5591	7.13574	1.53241e-25	Q13526	PIN1	Peptidyl-prolyl cis-trans isomerase NIMA-interacting 1	4.5e-59	158	56.329	Q9QUR7	Pin1	Peptidyl-prolyl cis-trans isomerase NIMA-interacting 1	2.47e-57	160	55	Q6PBX1	pin1	Peptidyl-prolyl cis-trans isomerase	1.13e-60	153	58.17	P54353	dod	Putative peptidyl-prolyl cis-trans isomerase dodo	3.88e-52	164	53.659	Q9NAF9	pinn-4	Peptidyl-prolyl cis-trans isomerase	1.31e-07	84	35.714	Q6PBX1	pin1	Peptidyl-prolyl cis-trans isomerase	5.15e-60	153	58.17
dd_Smed_v6_14163_0_1	2503	2.43925	3.32422	3.76093e-17	0.274485	3.32422	0.404564	2.16476	3.32422	1.38199e-13	-2.16476	3.32422	1.38199e-13	NA	NA	NA	NA	NA	NA	NA	NA	NA	NA	NA	NA	NA	NA	NA	NA	NA	NA	NA	NA	NA	NA	NA	NA	NA	NA	NA	NA	NA	NA	NA	NA	NA	NA	NA	NA
dd_Smed_v6_4023_0_1	781	2.43897	7.48493	2.82557e-62	1.11027	7.48493	2.77466e-14	1.3287	7.48493	1.87432e-20	-1.3287	7.48493	1.87432e-20	Q14919	DRAP1	Dr1-associated corepressor	9.67e-26	94	50	Q9D6N5	Drap1	Dr1-associated corepressor	6.91e-26	135	40.741	Q7ZVI1	drap1	DR1-associated protein 1 (Negative cofactor 2 alpha)	1.93e-26	94	51.064	Q9W2E3	NC2alpha	Negative cofactor 2alpha	2.89e-21	91	43.956	NA	NA	NA	NA	NA	NA	Q7ZVI1	drap1	DR1-associated protein 1 (Negative cofactor 2 alpha)	8.77e-26	94	51.064
dd_Smed_v6_5300_1_1	609	2.43704	0.591447	1.39659e-06	3.58034	0.591447	3.65905e-13	-1.1433	0.591447	0.00962665	1.1433	0.591447	0.00962665	Q9Y5R6	DMRT1	Doublesex- and mab-3-related transcription factor 1	2.97e-07	46	52.174	Q8CFG4	Dmrta1	Doublesex- and mab-3-related transcription factor A1	4.13e-08	89	34.831	Q5UU75	dmrta2	Doublesex- and mab-3-related transcription factor A2	1.76e-07	46	47.826	P23023	dsx	Protein doublesex	0.000629	44	45.455	O18214	mab-3	Protein male abnormal 3	2.71e-09	98	32.653	O18214	mab-3	Protein male abnormal 3	3.2e-08	98	32.653
dd_Smed_v6_15132_0_1	319	2.43534	2.13947	7.83015e-16	0.681976	2.13947	0.041101	1.75337	2.13947	5.83743e-09	-1.75337	2.13947	5.83743e-09	NA	NA	NA	NA	NA	NA	NA	NA	NA	NA	NA	NA	NA	NA	NA	NA	NA	NA	NA	NA	NA	NA	NA	NA	NA	NA	NA	NA	NA	NA	NA	NA	NA	NA	NA	NA
dd_Smed_v6_4442_0_1	705	2.43385	7.01204	2.99675e-75	0.994014	7.01204	6.58583e-14	1.43984	7.01204	1.28141e-28	-1.43984	7.01204	1.28141e-28	P82932	MRPS6	28S ribosomal protein S6, mitochondrial	6.86e-14	107	31.776	P58064	Mrps6	28S ribosomal protein S6, mitochondrial	7.06e-12	107	28.972	B8JIY3	mrps6	Mitochondrial ribosomal protein S6	4.98e-10	97	28.866	Q9VZD5	mRpS6	Probable 28S ribosomal protein S6, mitochondrial	1.33e-13	106	31.132	NA	NA	NA	NA	NA	NA	P82932	MRPS6	28S ribosomal protein S6, mitochondrial	3.03e-13	107	31.776
dd_Smed_v6_15816_0_1	709	2.43225	2.45006	2.04736e-19	-0.170592	2.45006	0.613224	2.60285	2.45006	1.84132e-20	-2.60285	2.45006	1.84132e-20	NA	NA	NA	NA	NA	NA	NA	NA	NA	NA	NA	NA	NA	NA	NA	NA	NA	NA	NA	NA	NA	NA	NA	NA	NA	NA	NA	NA	NA	NA	NA	NA	NA	NA	NA	NA
dd_Smed_v6_14660_0_1	1866	2.432	1.45128	7.88291e-09	-0.267481	1.45128	0.604258	2.69948	1.45128	9.92316e-10	-2.69948	1.45128	9.92316e-10	NA	NA	NA	NA	NA	NA	NA	NA	NA	NA	NA	NA	NA	NA	NA	NA	NA	NA	NA	NA	NA	NA	NA	NA	NA	NA	NA	NA	NA	NA	NA	NA	NA	NA	NA	NA
dd_Smed_v6_11871_0_1	441	2.43184	4.22051	1.23325e-29	1.03093	4.22051	3.09644e-06	1.40091	4.22051	3.39083e-11	-1.40091	4.22051	3.39083e-11	Q9BT73	PSMG3	Proteasome assembly chaperone 3	0.00043	77	23.377	NA	NA	NA	NA	NA	NA	Q6DGH7	psmg3	Proteasome (Prosome, macropain) assembly chaperone 3	1.74e-05	78	30.769	NA	NA	NA	NA	NA	NA	NA	NA	NA	NA	NA	NA	Q6DGH7	psmg3	Proteasome (Prosome, macropain) assembly chaperone 3	7.9e-05	78	30.769
dd_Smed_v6_1682_0_1	979	2.43148	9.44462	2.07533e-68	1.07361	9.44462	7.43883e-15	1.35788	9.44462	2.19906e-23	-1.35788	9.44462	2.19906e-23	Q99714	HSD17B10	3-hydroxyacyl-CoA dehydrogenase type-2	3.77e-90	238	56.303	Q99N15	Hsd17b10	17beta-hydroxysteroid dehydrogenase type 10/short chain L-3-hydroxyacyl-CoA dehydrogenase	4.73e-90	238	54.202	Q5XJS8	hsd17b10	Hsd17b10 protein	9.85e-94	237	59.072	O18404	scu	3-hydroxyacyl-CoA dehydrogenase type-2	7.33e-97	237	58.65	G5EGA6	dhrs-4	Dehydrogenase/reductase SDR family member 4	3.92e-09	247	26.721	O18404	scu	3-hydroxyacyl-CoA dehydrogenase type-2	3.33e-96	237	58.65
dd_Smed_v6_2082_0_1	1967	2.43123	9.03071	3.93896e-79	0.779244	9.03071	1.38439e-09	1.65199	9.03071	9.46848e-39	-1.65199	9.03071	9.46848e-39	Q9NQI0	DDX4	Probable ATP-dependent RNA helicase DDX4	5.41e-119	438	46.119	Q61496	Ddx4	Probable ATP-dependent RNA helicase DDX4	3.85e-118	422	45.972	O42378	ddx4	RNA helicase (DEAD box)	2.01e-114	427	44.028	P09052	vas	ATP-dependent RNA helicase vasa, isoform A	4.65e-114	435	44.368	D0PV95	laf-1	ATP-dependent RNA helicase laf-1	1.97e-103	423	43.026	Q9NQI0	DDX4	Probable ATP-dependent RNA helicase DDX4	2.39e-118	438	46.119
dd_Smed_v6_14179_0_1	1290	2.42886	2.05982	1.3291e-14	1.27837	2.05982	0.000117997	1.1505	2.05982	0.000199255	-1.1505	2.05982	0.000199255	NA	NA	NA	NA	NA	NA	NA	NA	NA	NA	NA	NA	NA	NA	NA	NA	NA	NA	NA	NA	NA	NA	NA	NA	NA	NA	NA	NA	NA	NA	NA	NA	NA	NA	NA	NA
dd_Smed_v6_5504_0_1	2562	2.42874	6.43245	2.96319e-36	0.522916	6.43245	0.00890365	1.90583	6.43245	3.15082e-23	-1.90583	6.43245	3.15082e-23	P40937	RFC5	Replication factor C subunit 5	4.13e-125	322	57.764	Q9D0F6	Rfc5	Replication factor C subunit 5	4.62e-124	322	58.075	Q6DRK4	rfc5	Replication factor C (activator 1) 5	7.27e-124	316	58.544	Q9VKW3	RfC3	Replication factor C subunit 3	5.95e-119	321	56.386	P34429	F44B9.8	Probable replication factor C subunit 5	2.17e-108	315	53.651	P40937	RFC5	Replication factor C subunit 5	1.83e-124	322	57.764
dd_Smed_v6_35169_0_1	1469	2.42746	0.224065	2.49478e-09	-1.97647	0.224065	0.00108038	4.40393	0.224065	1.61543e-17	-4.40393	0.224065	1.61543e-17	Q9UBY0	SLC9A2	Sodium/hydrogen exchanger 2	2.47e-55	444	32.432	Q3ZAS0	Slc9a2	Sodium/hydrogen exchanger	5.74e-56	444	32.658	F1R610	slc9a5	Sodium/hydrogen exchanger	7.55e-47	439	30.524	Q8WPH4	Nhe2	Sodium/hydrogen exchanger	4.41e-51	398	31.658	G5EDH8	nhx-1	Sodium/hydrogen exchanger	1.41e-54	401	31.92	Q3ZAS0	Slc9a2	Sodium/hydrogen exchanger	2.31e-55	444	32.658
dd_Smed_v6_3539_0_1	473	2.42454	6.61479	4.49818e-63	0.666992	6.61479	5.60863e-06	1.75755	6.61479	6.96758e-35	-1.75755	6.61479	6.96758e-35	U3KQB0	POLR2F	DNA-directed RNA polymerases I, II, and III subunit RPABC2	1.37e-38	115	56.522	P61219	Polr2f	DNA-directed RNA polymerases I, II, and III subunit RPABC2	2.82e-38	115	56.522	Q6DGS5	polr2f	Polymerase (RNA) II (DNA directed) polypeptide F	8.27e-38	115	53.913	Q24320	RpII18	DNA-directed RNA polymerases I, II, and III subunit RPABC2	4.08e-38	82	70.732	Q17684	rpb-6	Probable DNA-directed RNA polymerases I, II, and III subunit RPABC2	1.94e-34	88	61.364	U3KQB0	POLR2F	DNA-directed RNA polymerases I, II, and III subunit RPABC2	6.05e-38	115	56.522
dd_Smed_v6_622_0_1	383	2.42166	8.16173	2.34589e-63	1.05301	8.16173	2.15841e-13	1.36865	8.16173	3.34769e-22	-1.36865	8.16173	3.34769e-22	P62308	SNRPG	Small nuclear ribonucleoprotein G	2.59e-32	76	63.158	P62309	Snrpg	Small nuclear ribonucleoprotein G	2.85e-32	76	63.158	F1QPY7	snrpg	Small nuclear ribonucleoprotein polypeptide G	2.78e-30	76	60.526	Q9VXE0	SNRPG	Probable small nuclear ribonucleoprotein G	1.12e-33	76	69.737	Q9N4G9	snr-7	Probable small nuclear ribonucleoprotein G	2.88e-32	76	64.474	Q9VXE0	SNRPG	Probable small nuclear ribonucleoprotein G	5.07e-33	76	69.737
dd_Smed_v6_11528_0_1	359	2.4215	3.9363	2.14872e-16	0.465179	3.9363	0.143803	1.95632	3.9363	3.58157e-11	-1.95632	3.9363	3.58157e-11	NA	NA	NA	NA	NA	NA	NA	NA	NA	NA	NA	NA	NA	NA	NA	NA	NA	NA	NA	NA	NA	NA	NA	NA	NA	NA	NA	NA	NA	NA	NA	NA	NA	NA	NA	NA
dd_Smed_v6_11322_0_1	1955	2.42136	3.22337	3.04203e-25	0.0219417	3.22337	0.941365	2.39942	3.22337	8.55864e-24	-2.39942	3.22337	8.55864e-24	Q96NY9	MUS81	Crossover junction endonuclease MUS81	3.69e-25	238	31.092	Q91ZJ0	Mus81	Crossover junction endonuclease MUS81	9.02e-25	237	30.38	Q7SXA9	mus81	Crossover junction endonuclease MUS81	7.93e-21	245	28.163	Q9V3T1	mus81	EG:BACR7A4.16 protein	3.18e-26	243	31.687	P91153	mus-81	Uncharacterized protein	5.62e-11	192	23.958	Q9V3T1	mus81	EG:BACR7A4.16 protein	1.33e-25	243	31.687
dd_Smed_v6_4785_0_1	1258	2.42074	6.13287	3.16674e-62	0.416264	6.13287	0.00624644	2.00448	6.13287	9.70913e-44	-2.00448	6.13287	9.70913e-44	O95671	ASMTL	N-acetylserotonin O-methyltransferase-like protein	2.77e-39	214	39.72	Q9D927	1810009N02Rik	Putative uncharacterized protein	5.43e-45	202	38.119	NA	NA	NA	NA	NA	NA	NA	NA	NA	NA	NA	NA	NA	NA	NA	NA	NA	NA	Q9D927	1810009N02Rik	Putative uncharacterized protein	2.18e-44	202	38.119
dd_Smed_v6_9992_0_1	694	2.41716	5.80259	7.03557e-56	1.08476	5.80259	2.4706e-12	1.3324	5.80259	7.17677e-19	-1.3324	5.80259	7.17677e-19	Q9Y3B2	EXOSC1	Exosome complex component CSL4	9.7e-27	196	34.184	Q9DAA6	Exosc1	Exosome complex component CSL4	2.22e-26	196	34.694	B8A4H5	exosc1	Exosome component 1	4.67e-26	197	31.98	Q9VKJ4	Csl4	Csl4	1.53e-21	189	32.275	Q9XXD2	exos-1	EXOSome (Multiexonuclease complex) component	4.07e-07	196	22.959	Q9Y3B2	EXOSC1	Exosome complex component CSL4	4.29e-26	196	34.184
dd_Smed_v6_1094_0_1	1295	2.4162	9.6752	7.34886e-45	1.20683	9.6752	1.87546e-12	1.20937	9.6752	8.38819e-13	-1.20937	9.6752	8.38819e-13	Q9Y5Y2	NUBP2	Cytosolic Fe-S cluster assembly factor NUBP2	8.1e-69	263	48.289	Q9R061	Nubp2	Cytosolic Fe-S cluster assembly factor NUBP2	8.3e-67	264	46.97	Q6P298	nubp1	Cytosolic Fe-S cluster assembly factor nubp1	2.82e-65	266	44.737	Q9VJI9	CG17904	Cytosolic Fe-S cluster assembly factor NUBP1 homolog	3.7e-46	263	41.065	Q93459	nubp-1	Cytosolic Fe-S cluster assembly factor NUBP1 homolog	2.42e-56	225	44	Q9Y5Y2	NUBP2	Cytosolic Fe-S cluster assembly factor NUBP2	3.58e-68	263	48.289
dd_Smed_v6_2068_0_1	972	2.41133	8.58765	4.81421e-60	1.22835	8.58765	5.57706e-17	1.18298	8.58765	2.80049e-16	-1.18298	8.58765	2.80049e-16	NA	NA	NA	NA	NA	NA	Q9CR24	Nudt8	Nucleoside diphosphate-linked moiety X motif 8	1.27e-26	205	32.683	Q08BP5	nudt8	Zgc:153051	5.48e-27	232	31.034	NA	NA	NA	NA	NA	NA	Q9NA25	ndx-8	Peroxisomal coenzyme A diphosphatase ndx-8	2.69e-06	191	27.225	Q08BP5	nudt8	Zgc:153051	2.49e-26	232	31.034
dd_Smed_v6_12800_0_1	1184	2.41059	4.355	1.03065e-28	1.16852	4.355	1.2653e-07	1.24207	4.355	5.43472e-09	-1.24207	4.355	5.43472e-09	Q14657	LAGE3	EKC/KEOPS complex subunit LAGE3	2.5e-10	103	32.039	Q9CR70	Lage3	EKC/KEOPS complex subunit Lage3	2.71e-08	93	36.559	NA	NA	NA	NA	NA	NA	E1JIY8	CG42498-RA	GEO08993p1	7.71e-09	84	35.714	NA	NA	NA	NA	NA	NA	Q14657	LAGE3	EKC/KEOPS complex subunit LAGE3	1.11e-09	103	32.039
dd_Smed_v6_24473_0_1	392	2.40867	1.16262	6.56688e-09	0.921945	1.16262	0.0423007	1.48673	1.16262	0.000322577	-1.48673	1.16262	0.000322577	NA	NA	NA	NA	NA	NA	NA	NA	NA	NA	NA	NA	NA	NA	NA	NA	NA	NA	NA	NA	NA	NA	NA	NA	NA	NA	NA	NA	NA	NA	NA	NA	NA	NA	NA	NA
dd_Smed_v6_421_0_1	486	2.40838	10.7625	2.57769e-49	0.796047	10.7625	1.09462e-06	1.61233	10.7625	1.25262e-23	-1.61233	10.7625	1.25262e-23	P61604	HSPE1	10 kDa heat shock protein, mitochondrial	1.27e-38	100	62	Q64433	Hspe1	10 kDa heat shock protein, mitochondrial	2.12e-39	100	63	Q6IQI7	hspe1	Heat shock 10 protein 1	1.81e-42	97	60.825	Q9VU35	anon-WO0118547.175	RH34413p	1.51e-33	102	58.824	Q965Q1	CELE_Y22D7AL.10	Uncharacterized protein	3.93e-39	105	57.143	Q6IQI7	hspe1	Heat shock 10 protein 1	8.23e-42	97	60.825
dd_Smed_v6_11815_0_1	571	2.40669	3.84963	4.15914e-16	-0.158415	3.84963	0.647532	2.56511	3.84963	2.80406e-17	-2.56511	3.84963	2.80406e-17	NA	NA	NA	NA	NA	NA	NA	NA	NA	NA	NA	NA	NA	NA	NA	NA	NA	NA	NA	NA	NA	NA	NA	NA	NA	NA	NA	NA	NA	NA	NA	NA	NA	NA	NA	NA
dd_Smed_v6_17282_0_1	568	2.40583	0.646593	1.06887e-10	0.518039	0.646593	0.248957	1.8878	0.646593	5.43034e-07	-1.8878	0.646593	5.43034e-07	NA	NA	NA	NA	NA	NA	NA	NA	NA	NA	NA	NA	NA	NA	NA	NA	NA	NA	NA	NA	NA	NA	NA	NA	NA	NA	NA	NA	NA	NA	NA	NA	NA	NA	NA	NA
dd_Smed_v6_14029_0_1	3056	2.40455	1.89476	6.14715e-11	0.0159431	1.89476	0.972852	2.38861	1.89476	2.75605e-10	-2.38861	1.89476	2.75605e-10	Q8NEM0	MCPH1	Microcephalin	7.01e-10	190	26.842	Q7TT79	Mcph1	Microcephalin	4.57e-08	75	37.333	Q1RM66	mcph1	Zgc:136403	1.23e-08	185	24.865	A5YTR9	MCPH1	IP08064p	5.7e-09	76	35.526	NA	NA	NA	NA	NA	NA	Q8NEM0	MCPH1	Microcephalin	3.1e-09	190	26.842
dd_Smed_v6_2440_0_1	537	2.4037	7.01603	2.19921e-69	1.14976	7.01603	3.3364e-17	1.25394	7.01603	5.70754e-21	-1.25394	7.01603	5.70754e-21	Q9Y4Z0	LSM4	U6 snRNA-associated Sm-like protein LSm4	3.2e-36	87	63.218	Q9QXA5	Lsm4	U6 snRNA-associated Sm-like protein LSm4	2.04e-36	97	58.763	Q6P6E4	lsm4	LSM4 homolog, U6 small nuclear RNA and mRNA degradation-associated	6.35e-37	90	62.222	Q9VKW8	LSm-4-RB	FI07244p	2.66e-37	91	61.538	Q19952	lsm-4	Probable U6 snRNA-associated Sm-like protein LSm4	1.98e-30	83	60.241	Q9VKW8	LSm-4-RB	FI07244p	1.21e-36	91	61.538
dd_Smed_v6_10362_1_1	1502	2.40069	5.0434	1.50082e-30	0.506381	5.0434	0.0214113	1.89431	5.0434	9.04896e-20	-1.89431	5.0434	9.04896e-20	B5MCW3	BRD8	Bromodomain-containing protein 8	9.42e-22	125	41.6	Q8R3B7	Brd8	Bromodomain-containing protein 8	1.15e-21	125	41.6	A0A0R4I9S1	brd8	Bromodomain-containing 8	3.26e-24	127	42.52	Q9VAM5	Brd8	Bromodomain containing 8	1.2e-11	131	34.351	NA	NA	NA	NA	NA	NA	A0A0R4I9S1	brd8	Bromodomain-containing 8	1.48e-23	127	42.52
dd_Smed_v6_7021_0_1	544	2.39839	6.71966	2.81524e-68	1.32871	6.71966	3.43989e-22	1.06967	6.71966	1.51452e-15	-1.06967	6.71966	1.51452e-15	NA	NA	NA	NA	NA	NA	NA	NA	NA	NA	NA	NA	NA	NA	NA	NA	NA	NA	NA	NA	NA	NA	NA	NA	NA	NA	NA	NA	NA	NA	NA	NA	NA	NA	NA	NA
dd_Smed_v6_13351_0_1	681	2.39632	4.83611	1.04817e-30	1.242	4.83611	3.84823e-09	1.15431	4.83611	1.63381e-08	-1.15431	4.83611	1.63381e-08	Q8TAD8	SNIP1	Smad nuclear-interacting protein 1	3.14e-42	97	54.639	Q8BIZ6	Snip1	Smad nuclear-interacting protein 1	2.84e-42	97	54.639	E7F3T1	slc4a1ap	Solute carrier family 4 (anion exchanger), member 1, adaptor protein	2.2e-13	115	39.13	Q9W5Q1	CG17168	RE68879p	2.91e-38	102	48.039	P91125	C32E8.5	Uncharacterized protein	5.19e-42	98	52.041	Q8BIZ6	Snip1	Smad nuclear-interacting protein 1	1.06e-41	97	54.639
dd_Smed_v6_4032_0_1	2964	2.39481	8.21199	1.69769e-79	0.595496	8.21199	3.21983e-06	1.79931	8.21199	8.20651e-47	-1.79931	8.21199	8.20651e-47	O60216	RAD21	Double-strand-break repair protein rad21 homolog	9.8e-84	484	42.149	Q61550	Rad21	Double-strand-break repair protein rad21 homolog	5.33e-84	485	42.062	Q6TEL1	rad21a	RAD21 cohesin complex component a	2.76e-62	170	65.882	A0A021WW32	vtd	Verthandi, isoform B	4.05e-63	168	64.881	Q19325	scc-1	Sister chromatid cohesion protein 1	1.55e-39	169	47.929	Q61550	Rad21	Double-strand-break repair protein rad21 homolog	2.14e-83	485	42.062
dd_Smed_v6_2417_0_1	516	2.3943	6.93749	4.2147e-44	1.19353	6.93749	4.13295e-12	1.20076	6.93749	1.16337e-12	-1.20076	6.93749	1.16337e-12	O43447	PPIH	Peptidyl-prolyl cis-trans isomerase H	2.04e-80	157	69.427	Q9D868	Ppih	Peptidyl-prolyl cis-trans isomerase H	5.92e-67	146	65.753	Q6TLD7	ppih	Peptidyl-prolyl cis-trans isomerase	5.7e-78	157	68.79	Q4V5H1	CG17266	Peptidyl-prolyl cis-trans isomerase	1.34e-79	157	69.427	P52018	cyn-11	Peptidyl-prolyl cis-trans isomerase 11	1.82e-74	157	66.242	O43447	PPIH	Peptidyl-prolyl cis-trans isomerase H	9.02e-80	157	69.427
dd_Smed_v6_19037_0_1	877	2.39182	2.35824	1.36903e-15	-0.483327	2.35824	0.170331	2.87515	2.35824	1.11563e-19	-2.87515	2.35824	1.11563e-19	NA	NA	NA	NA	NA	NA	NA	NA	NA	NA	NA	NA	NA	NA	NA	NA	NA	NA	NA	NA	NA	NA	NA	NA	NA	NA	NA	NA	NA	NA	NA	NA	NA	NA	NA	NA
dd_Smed_v6_15018_0_1	687	2.3911	4.51796	4.82296e-30	1.09981	4.51796	2.85064e-07	1.29129	4.51796	3.94921e-10	-1.29129	4.51796	3.94921e-10	Q9H6E4	CCDC134	Coiled-coil domain-containing protein 134	1.54e-15	148	27.027	Q8C7V8	Ccdc134	Coiled-coil domain-containing protein 134	3.03e-17	150	27.333	NA	NA	NA	NA	NA	NA	NA	NA	NA	NA	NA	NA	NA	NA	NA	NA	NA	NA	Q8C7V8	Ccdc134	Coiled-coil domain-containing protein 134	1.22e-16	150	27.333
dd_Smed_v6_5814_0_1	497	2.39082	5.18211	6.03915e-40	0.823413	5.18211	8.78915e-06	1.56741	5.18211	1.43849e-18	-1.56741	5.18211	1.43849e-18	H0YIS7	RNASEK-C17orf49	RNASEK-C17orf49 readthrough	8.03e-15	110	30	Q9DCT6	Bap18	Chromatin complexes subunit BAP18	3.28e-10	83	30.12	F1QZF5	zgc:103508	Zgc:103508	4.72e-09	113	28.319	Q8IPA8	CG33695	Uncharacterized protein, isoform E	1.36e-07	86	29.07	NA	NA	NA	NA	NA	NA	H0YIS7	RNASEK-C17orf49	RNASEK-C17orf49 readthrough	3.55e-14	110	30
dd_Smed_v6_7853_0_1	457	2.38978	5.40176	2.87953e-39	1.11721	5.40176	1.36595e-09	1.27257	5.40176	1.14983e-12	-1.27257	5.40176	1.14983e-12	NA	NA	NA	NA	NA	NA	Q9CWB7	-	Glutaredoxin-like protein C5orf63 homolog	4.49e-11	98	32.653	E9QBC6	si:dkey-184a18.5	Glutaredoxin-like protein	8.35e-10	82	35.366	NA	NA	NA	NA	NA	NA	NA	NA	NA	NA	NA	NA	Q9CWB7	-	Glutaredoxin-like protein C5orf63 homolog	1.8e-10	98	32.653
dd_Smed_v6_23853_0_1	519	2.38846	0.533652	1.47948e-07	1.10284	0.533652	0.0267574	1.28561	0.533652	0.00438955	-1.28561	0.533652	0.00438955	NA	NA	NA	NA	NA	NA	NA	NA	NA	NA	NA	NA	NA	NA	NA	NA	NA	NA	NA	NA	NA	NA	NA	NA	NA	NA	NA	NA	NA	NA	NA	NA	NA	NA	NA	NA
dd_Smed_v6_3033_0_1	1684	2.38381	9.11526	1.90874e-51	1.21217	9.11526	1.32107e-14	1.17164	9.11526	4.45287e-14	-1.17164	9.11526	4.45287e-14	Q9BWT3	PAPOLG	Poly(A) polymerase gamma	5.19e-110	508	37.992	Q6PCL9	Papolg	Poly(A) polymerase gamma	4.73e-109	519	37.765	A2BGL0	papolg	Poly(A) polymerase gamma	2.03e-114	525	38.476	Q8MZ09	hrg	RE25878p	8.22e-120	523	39.006	Q9U2P3	pap-1	Poly-A Polymerase	3.76e-102	509	37.525	Q8MZ09	hrg	RE25878p	3.73e-119	523	39.006
dd_Smed_v6_1302_0_1	1242	2.38318	8.98295	1.57073e-60	1.04553	8.98295	4.77494e-13	1.33765	8.98295	6.34853e-21	-1.33765	8.98295	6.34853e-21	H7C2I1	PRMT1	Protein arginine N-methyltransferase 1	3.98e-165	341	64.223	Q9JIF0	Prmt1	Protein arginine N-methyltransferase 1	2.13e-164	341	64.223	F1R3J9	prmt1	Protein arginine methyltransferase 1	3.7e-166	334	65.269	Q9VGW7	Art1	Arginine methyltransferase 1	2.36e-157	341	60.411	Q9U2X0	prmt-1	Protein arginine N-methyltransferase 1	8.86e-136	333	54.354	F1R3J9	prmt1	Protein arginine methyltransferase 1	1.68e-165	334	65.269
dd_Smed_v6_1958_0_1	627	2.38277	5.32887	1.52604e-50	0.158719	5.32887	0.379805	2.22405	5.32887	9.34952e-44	-2.22405	5.32887	9.34952e-44	Q86V88	MDP1	Magnesium-dependent phosphatase 1	6.11e-45	155	45.806	Q9D967	Mdp1	Magnesium-dependent phosphatase 1	2.34e-42	155	42.581	NA	NA	NA	NA	NA	NA	NA	NA	NA	NA	NA	NA	NA	NA	NA	NA	NA	NA	Q86V88	MDP1	Magnesium-dependent phosphatase 1	2.7e-44	155	45.806
dd_Smed_v6_14902_0_1	521	2.38217	1.14747	1.10374e-10	0.621804	1.14747	0.141468	1.76036	1.14747	2.09535e-06	-1.76036	1.14747	2.09535e-06	P62333	PSMC6	26S protease regulatory subunit 10B	2.46e-92	161	80.124	P62334	Psmc6	26S protease regulatory subunit 10B	2.7e-92	161	80.124	Q6DRD2	psmc6	26S protease regulatory subunit S10B	4.74e-92	161	80.124	Q9W414	Rpt4	Regulatory particle triple-A ATPase 4	1.41e-96	161	83.23	O17071	rpt-4	Probable 26S protease regulatory subunit 10B	1.63e-93	161	79.503	Q9W414	Rpt4	Regulatory particle triple-A ATPase 4	6.4e-96	161	83.23
dd_Smed_v6_9516_0_1	947	2.38152	5.34167	1.69522e-44	0.789621	5.34167	6.0037e-06	1.5919	5.34167	2.44139e-21	-1.5919	5.34167	2.44139e-21	NA	NA	NA	NA	NA	NA	NA	NA	NA	NA	NA	NA	NA	NA	NA	NA	NA	NA	NA	NA	NA	NA	NA	NA	NA	NA	NA	NA	NA	NA	NA	NA	NA	NA	NA	NA
dd_Smed_v6_19953_0_1	922	2.37629	2.11883	7.40851e-12	-0.26784	2.11883	0.521794	2.64413	2.11883	2.81192e-13	-2.64413	2.11883	2.81192e-13	O15375	SLC16A5	Monocarboxylate transporter 6	1.98e-05	97	26.804	O35308	Slc16a8	Monocarboxylate transporter 3	2.84e-05	87	26.437	F1Q7T3	slc16a3	Solute carrier family 16 (monocarboxylate transporter), member 3	3.02e-06	85	29.412	Q5U154	Sln	RE01051p	1.3e-08	98	31.633	Q22109	mct-5	MonoCarboxylate Transporter family	4.85e-07	100	31	Q5U154	Sln	RE01051p	5.9e-08	98	31.633
dd_Smed_v6_5224_0_1	592	2.37548	5.97444	5.33676e-49	0.797404	5.97444	1.18209e-06	1.57807	5.97444	3.61891e-23	-1.57807	5.97444	3.61891e-23	P52657	GTF2A2	Transcription initiation factor IIA subunit 2	2.87e-18	106	38.679	Q80ZM7	Gtf2a2	Transcription initiation factor IIA subunit 2	1.56e-18	106	38.679	Q503H9	gtf2a2	Transcription initiation factor IIA subunit 2	9.58e-18	106	37.736	P52656	TfIIA-S	Transcription initiation factor IIA subunit 2	4.77e-20	106	44.34	Q9NEX2	Y111B2A.13	Transcription initiation factor IIA subunit 2	1.53e-13	106	33.962	P52656	TfIIA-S	Transcription initiation factor IIA subunit 2	2.16e-19	106	44.34
dd_Smed_v6_741_0_1	370	2.3716	7.64408	2.92953e-59	0.9056	7.64408	5.96541e-10	1.466	7.64408	1.88721e-24	-1.466	7.64408	1.88721e-24	P62304	SNRPE	Small nuclear ribonucleoprotein E	2.3e-39	89	65.169	P62305	Snrpe	Small nuclear ribonucleoprotein E	2.53e-39	89	65.169	Q7ZUG0	snrpe	Small nuclear ribonucleoprotein E	5.85e-39	89	64.045	Q9VLV5	SmE	Probable small nuclear ribonucleoprotein E	2.62e-34	89	57.303	Q9XTU6	snr-6	Probable small nuclear ribonucleoprotein E	1.72e-33	85	57.647	P62305	Snrpe	Small nuclear ribonucleoprotein E	1.02e-38	89	65.169
dd_Smed_v6_9619_0_1	947	2.37085	6.41872	2.00791e-54	1.23143	6.41872	8.45652e-16	1.13942	6.41872	2.53664e-14	-1.13942	6.41872	2.53664e-14	P07992	ERCC1	DNA excision repair protein ERCC-1	2.19e-55	256	41.016	P07903	Ercc1	DNA excision repair protein ERCC-1	5.37e-55	206	45.631	Q6NY87	ercc1	Excision repair cross-complementation group 1	3.55e-54	205	44.39	Q95S37	Ercc1	GM10122p	2.39e-41	201	37.811	Q93456	ercc-1	ERCC (DNA excision repair protein) homolog	1.3e-31	214	35.047	P07992	ERCC1	DNA excision repair protein ERCC-1	9.7e-55	256	41.016
dd_Smed_v6_5525_0_1	1302	2.37017	5.75428	3.06242e-35	1.10651	5.75428	9.93231e-09	1.26366	5.75428	1.96716e-11	-1.26366	5.75428	1.96716e-11	NA	NA	NA	NA	NA	NA	NA	NA	NA	NA	NA	NA	NA	NA	NA	NA	NA	NA	NA	NA	NA	NA	NA	NA	NA	NA	NA	NA	NA	NA	NA	NA	NA	NA	NA	NA
dd_Smed_v6_5622_0_1	911	2.36477	5.88226	9.37154e-53	0.988874	5.88226	2.56506e-10	1.3759	5.88226	1.30406e-19	-1.3759	5.88226	1.30406e-19	Q9BTT4	MED10	Mediator of RNA polymerase II transcription subunit 10	2.34e-42	132	50.758	Q9CXU0	Med10	Mediator of RNA polymerase II transcription subunit 10	1.37e-42	132	50.758	Q0VIA1	med10	Mediator of RNA polymerase II transcription subunit 10	3.01e-41	128	50.781	Q9GYU7	MED10	Mediator of RNA polymerase II transcription subunit 10	4.34e-31	129	47.287	P45966	mdt-10	Mediator of RNA polymerase II transcription subunit 10	2.42e-16	126	35.714	Q9CXU0	Med10	Mediator of RNA polymerase II transcription subunit 10	5.49e-42	132	50.758
dd_Smed_v6_2682_0_1	2540	2.36422	6.43082	2.68907e-34	-0.255419	6.43082	0.224869	2.61964	6.43082	3.16099e-40	-2.61964	6.43082	3.16099e-40	Q14566	MCM6	DNA replication licensing factor MCM6	0	810	52.84	P97311	Mcm6	DNA replication licensing factor MCM6	0	810	53.457	Q7ZUR0	mcm2	DNA helicase	4.22e-94	567	34.568	Q9V461	Mcm6	DNA replication licensing factor Mcm6	0	823	48.967	P34647	mcm-6	DNA replication licensing factor mcm-6	0	816	48.284	Q14566	MCM6	DNA replication licensing factor MCM6	0	810	52.84
dd_Smed_v6_11432_0_1	2165	2.36366	4.14096	4.04285e-26	1.24302	4.14096	5.18612e-08	1.12064	4.14096	3.49001e-07	-1.12064	4.14096	3.49001e-07	Q9H211	CDT1	DNA replication factor Cdt1	4.08e-09	180	24.444	NA	NA	NA	NA	NA	NA	NA	NA	NA	NA	NA	NA	Q7JVY2	dup	Double parked, isoform A	4.28e-08	234	26.923	NA	NA	NA	NA	NA	NA	Q9H211	CDT1	DNA replication factor Cdt1	1.8e-08	180	24.444
dd_Smed_v6_15640_0_1	2192	2.36154	2.48429	2.73878e-11	-0.542664	2.48429	0.179076	2.9042	2.48429	7.90611e-15	-2.9042	2.48429	7.90611e-15	P54277	PMS1	PMS1 protein homolog 1	3.28e-40	331	30.816	Q3US89	Pms1	Putative uncharacterized protein	3e-38	330	29.091	B0S640	pms1	PMS1 homolog 1, mismatch repair system component	2.7e-42	345	31.884	A1Z7C1	Mlh1	Mlh1, isoform A	4.06e-29	349	28.367	G5EFG5	pms-2	PMS (Post Meiotic Segregation) family	6.41e-29	345	26.087	B0S640	pms1	PMS1 homolog 1, mismatch repair system component	1.23e-41	345	31.884
dd_Smed_v6_31977_0_1	1276	2.36052	1.3786	3.10353e-09	0.117712	1.3786	0.817495	2.24281	1.3786	4.34751e-08	-2.24281	1.3786	4.34751e-08	Q6NYC1	JMJD6	Bifunctional arginine demethylase and lysyl-hydroxylase JMJD6	1.55e-116	319	52.351	Q9ERI5	Jmjd6	Bifunctional arginine demethylase and lysyl-hydroxylase JMJD6	2.89e-114	319	52.038	Q6PFM0	jmjd6	Bifunctional arginine demethylase and lysyl-hydroxylase JMJD6	1.87e-118	319	52.665	Q9VD28	PSR	Bifunctional arginine demethylase and lysyl-hydroxylase PSR	4.49e-102	319	48.276	Q9GYI4	psr-1	Bifunctional arginine demethylase and lysyl-hydroxylase psr-1	1.7e-103	312	51.923	Q6PFM0	jmjd6	Bifunctional arginine demethylase and lysyl-hydroxylase JMJD6	8.5e-118	319	52.665
dd_Smed_v6_3466_0_1	3013	2.35887	8.87866	3.37059e-58	0.746382	8.87866	3.90085e-07	1.61249	8.87866	7.57856e-29	-1.61249	8.87866	7.57856e-29	Q14974	KPNB1	Importin subunit beta-1	0	902	50	P70168	Kpnb1	Importin subunit beta-1	0	902	50	Q68EK8	tnpo2	Transportin 2 (Importin 3, karyopherin beta 2b)	2.75e-09	146	27.397	O18388	Fs(2)Ket	Importin subunit beta	0	900	46	Q9BIB8	imb-1	IMportin Beta family	0	908	40.308	Q14974	KPNB1	Importin subunit beta-1	0	902	50
dd_Smed_v6_1217_0_1	595	2.35756	8.43122	3.03055e-77	0.941369	8.43122	9.13714e-14	1.41619	8.43122	4.85427e-30	-1.41619	8.43122	4.85427e-30	Q96A72	MAGOHB	Protein mago nashi homolog 2	2.07e-83	141	79.433	P61327	Magoh	Protein mago nashi homolog	8.45e-83	140	80	Q566Y8	magoh	Protein mago nashi homolog	2.88e-83	141	79.433	P49028	mago	Protein mago nashi	1.21e-80	141	78.723	P49029	mag-1	Protein mago nashi homolog	3.83e-78	143	74.126	Q96A72	MAGOHB	Protein mago nashi homolog 2	9.13e-83	141	79.433
dd_Smed_v6_5112_0_1	208	2.35612	2.10498	0.00178467	0.201317	2.10498	0.821128	2.1548	2.10498	0.00548304	-2.1548	2.10498	0.00548304	NA	NA	NA	NA	NA	NA	NA	NA	NA	NA	NA	NA	A2VD29	zgc:158463	Zgc:158463	1.31e-38	68	85.294	NA	NA	NA	NA	NA	NA	NA	NA	NA	NA	NA	NA	A2VD29	zgc:158463	Zgc:158463	5.97e-38	68	85.294
dd_Smed_v6_8223_0_1	1354	2.35446	3.02788	2.69453e-19	0.795989	3.02788	0.00435974	1.55847	3.02788	2.11755e-09	-1.55847	3.02788	2.11755e-09	NA	NA	NA	NA	NA	NA	NA	NA	NA	NA	NA	NA	NA	NA	NA	NA	NA	NA	NA	NA	NA	NA	NA	NA	NA	NA	NA	NA	NA	NA	NA	NA	NA	NA	NA	NA
dd_Smed_v6_2023_0_1	538	2.3544	6.79447	7.33984e-59	1.02882	6.79447	1.86258e-12	1.32558	6.79447	1.66783e-20	-1.32558	6.79447	1.66783e-20	Q9BWJ5	SF3B5	Splicing factor 3B subunit 5	6.34e-43	84	69.048	Q923D4	Sf3b5	Splicing factor 3B subunit 5	2.27e-41	84	67.857	Q6ZM78	sf3b5	Splicing factor 3B subunit 10	3.27e-43	84	69.048	Q9VHI4	CG11985	Probable splicing factor 3B subunit 5	2.2e-42	84	70.238	NA	NA	NA	NA	NA	NA	Q6ZM78	sf3b5	Splicing factor 3B subunit 10	1.49e-42	84	69.048
dd_Smed_v6_15490_0_1	383	2.35418	2.31862	1.68323e-17	1.46701	2.31862	3.32993e-07	0.887172	2.31862	0.0010428	-0.887172	2.31862	0.0010428	NA	NA	NA	NA	NA	NA	NA	NA	NA	NA	NA	NA	NA	NA	NA	NA	NA	NA	NA	NA	NA	NA	NA	NA	NA	NA	NA	NA	NA	NA	NA	NA	NA	NA	NA	NA
dd_Smed_v6_8247_0_1	961	2.34931	4.72995	3.15737e-36	0.606172	4.72995	0.00199257	1.74314	4.72995	5.71762e-21	-1.74314	4.72995	5.71762e-21	NA	NA	NA	NA	NA	NA	NA	NA	NA	NA	NA	NA	NA	NA	NA	NA	NA	NA	NA	NA	NA	NA	NA	NA	NA	NA	NA	NA	NA	NA	NA	NA	NA	NA	NA	NA
dd_Smed_v6_7520_0_1	806	2.34896	7.01048	4.09409e-72	0.782389	7.01048	2.89106e-09	1.56657	7.01048	4.29436e-34	-1.56657	7.01048	4.29436e-34	Q8WXB1	METTL21A	Protein N-lysine methyltransferase METTL21A	3.23e-26	201	33.831	Q9CQL0	Mettl21A	Protein N-lysine methyltransferase METTL21A	2.42e-20	179	35.754	Q5BLD8	mettl21a	Protein N-lysine methyltransferase METTL21A	2.25e-23	213	37.559	Q8SYQ1	CG7889	RE45246p	1.98e-07	156	29.487	NA	NA	NA	NA	NA	NA	Q8WXB1	METTL21A	Protein N-lysine methyltransferase METTL21A	1.43e-25	201	33.831
dd_Smed_v6_9913_0_1	1278	2.34732	5.49196	1.35519e-37	0.895365	5.49196	1.57568e-06	1.45195	5.49196	9.2957e-16	-1.45195	5.49196	9.2957e-16	Q16560	SNRNP35	U11/U12 small nuclear ribonucleoprotein 35 kDa protein	4.67e-38	166	48.795	Q9D384	Snrnp35	U11/U12 small nuclear ribonucleoprotein 35 kDa protein	8.21e-38	166	48.795	Q4KMD3	snrnp35	U11/U12 small nuclear ribonucleoprotein 35 kDa protein	1.96e-43	166	50.602	P17133	snRNP-U1-70K	U1 small nuclear ribonucleoprotein 70 kDa	1.97e-05	96	34.375	Q09584	rnp-7	RNP (RRM RNA binding domain) containing	2.49e-05	91	32.967	Q4KMD3	snrnp35	U11/U12 small nuclear ribonucleoprotein 35 kDa protein	8.93e-43	166	50.602
dd_Smed_v6_9656_0_1	419	2.34666	4.55138	1.68391e-21	1.34976	4.55138	6.86039e-08	0.996901	4.55138	4.44367e-05	-0.996901	4.55138	4.44367e-05	NA	NA	NA	NA	NA	NA	NA	NA	NA	NA	NA	NA	NA	NA	NA	NA	NA	NA	NA	NA	NA	NA	NA	NA	NA	NA	NA	NA	NA	NA	NA	NA	NA	NA	NA	NA
dd_Smed_v6_12399_0_1	562	2.3454	4.26152	4.28744e-34	0.655181	4.26152	0.00126145	1.69022	4.26152	9.15318e-19	-1.69022	4.26152	9.15318e-19	Q9NYB0	TERF2IP	Telomeric repeat-binding factor 2-interacting protein 1	6.12e-07	55	38.182	NA	NA	NA	NA	NA	NA	NA	NA	NA	NA	NA	NA	NA	NA	NA	NA	NA	NA	NA	NA	NA	NA	NA	NA	Q9NYB0	TERF2IP	Telomeric repeat-binding factor 2-interacting protein 1	2.71e-06	55	38.182
dd_Smed_v6_38012_0_1	344	2.34377	1.08279	6.85481e-08	0.475581	1.08279	0.34391	1.86819	1.08279	2.26132e-05	-1.86819	1.08279	2.26132e-05	NA	NA	NA	NA	NA	NA	NA	NA	NA	NA	NA	NA	NA	NA	NA	NA	NA	NA	NA	NA	NA	NA	NA	NA	NA	NA	NA	NA	NA	NA	NA	NA	NA	NA	NA	NA
dd_Smed_v6_2829_0_1	3021	2.34199	7.56807	1.39445e-60	0.864936	7.56807	1.48222e-09	1.47705	7.56807	6.77272e-26	-1.47705	7.56807	6.77272e-26	NA	NA	NA	NA	NA	NA	NA	NA	NA	NA	NA	NA	Q7SYI9	zgc:66475	Zgc:66475	1.69e-175	469	55.65	Q7JY97	phr	Photorepair, isoform A	0	545	51.376	NA	NA	NA	NA	NA	NA	Q7JY97	phr	Photorepair, isoform A	0	545	51.376
dd_Smed_v6_732_0_1	318	2.34003	6.96584	6.35862e-46	0.703413	6.96584	2.55465e-05	1.63661	6.96584	8.36789e-24	-1.63661	6.96584	8.36789e-24	Q14061	COX17	Cytochrome c oxidase copper chaperone	5.59e-07	35	54.286	P56394	Cox17	Cytochrome c oxidase copper chaperone	7.31e-07	35	54.286	Q66I53	cox17	COX17 cytochrome c oxidase assembly homolog (S. cerevisiae)	1.2e-08	35	57.143	Q9VXY5	CG9065-RA	CG9065	3.49e-10	35	65.714	Q9TZ68	cox-17	Cytochrome OXidase assembly protein	2.18e-08	35	60	Q9VXY5	CG9065-RA	CG9065	1.58e-09	35	65.714
dd_Smed_v6_1508_0_1	615	2.3352	9.14492	6.85547e-55	1.02602	9.14492	6.48857e-12	1.30918	9.14492	6.12176e-19	-1.30918	9.14492	6.12176e-19	V9HWF5	HEL-S-69p	Peptidyl-prolyl cis-trans isomerase	5.08e-71	158	72.785	P17742	Ppia	Peptidyl-prolyl cis-trans isomerase A	7.68e-71	158	72.152	B8JKN6	ppiaa	Peptidyl-prolyl cis-trans isomerase	2.01e-67	160	65.625	P25007	Cyp1	Peptidyl-prolyl cis-trans isomerase	4.5e-68	168	66.667	P52011	cyn-3	Peptidyl-prolyl cis-trans isomerase 3	5.56e-71	168	70.238	V9HWF5	HEL-S-69p	Peptidyl-prolyl cis-trans isomerase	2.25e-70	158	72.785
dd_Smed_v6_10067_0_1	525	2.33329	4.51255	2.88379e-29	0.72297	4.51255	0.000840809	1.61032	4.51255	5.44395e-15	-1.61032	4.51255	5.44395e-15	NA	NA	NA	NA	NA	NA	NA	NA	NA	NA	NA	NA	NA	NA	NA	NA	NA	NA	NA	NA	NA	NA	NA	NA	NA	NA	NA	NA	NA	NA	NA	NA	NA	NA	NA	NA
dd_Smed_v6_9126_0_1	885	2.33111	5.77336	3.83179e-42	0.760339	5.77336	1.42571e-05	1.57077	5.77336	1.77749e-20	-1.57077	5.77336	1.77749e-20	NA	NA	NA	NA	NA	NA	NA	NA	NA	NA	NA	NA	NA	NA	NA	NA	NA	NA	NA	NA	NA	NA	NA	NA	NA	NA	NA	NA	NA	NA	NA	NA	NA	NA	NA	NA
dd_Smed_v6_17332_0_1	722	2.33029	2.4892	2.14869e-09	-0.769036	2.4892	0.0767281	3.09933	2.4892	7.38679e-14	-3.09933	2.4892	7.38679e-14	Q5TA89	HES5	Transcription factor HES-5	4.22e-15	102	38.235	P70120	Hes5	Transcription factor HES-5	2.69e-15	102	38.235	Q90468	her6	HER-6 protein	7.77e-13	133	34.586	Q26263	dpn	Protein deadpan	3.34e-13	94	40.426	G5EF76	lin-22	Lin-22	1.02e-07	56	50	P70120	Hes5	Transcription factor HES-5	1.08e-14	102	38.235
dd_Smed_v6_3468_1_1	242	2.32954	5.49848	1.15442e-40	1.17823	5.49848	2.4118e-11	1.15131	5.49848	1.87151e-11	-1.15131	5.49848	1.87151e-11	Q9NYG5	ANAPC11	Anaphase-promoting complex subunit 11	2.63e-14	49	51.02	Q9CPX9	Anapc11	Anaphase-promoting complex subunit 11	2.93e-14	49	51.02	Q08BH9	anapc11	APC11 anaphase promoting complex subunit 11 homolog (Yeast)	6.76e-15	49	53.061	Q7KA43	lmgA	AT07979p1	6.78e-17	49	57.143	Q20052	apc-11	Anaphase-promoting complex subunit 11	3.27e-10	57	36.842	Q7KA43	lmgA	AT07979p1	3.07e-16	49	57.143
dd_Smed_v6_7236_0_1	1149	2.3272	7.17258	1.38832e-56	0.945264	7.17258	1.41274e-10	1.38193	7.17258	1.0742e-21	-1.38193	7.17258	1.0742e-21	Q9BTV6	DPH7	Diphthine methyltransferase	2.75e-22	121	34.711	Q9CYU6	Dph7	Diphthine methyltransferase	1.53e-22	118	33.051	A3KNN6	dph7	Diphthamide biosynthesis 7	6.3e-18	122	31.967	Q9W3X3	CG3184	CG3184	1.5e-18	145	33.793	NA	NA	NA	NA	NA	NA	Q9CYU6	Dph7	Diphthine methyltransferase	5.92e-22	118	33.051
dd_Smed_v6_7237_0_1	726	2.32607	6.30957	8.47904e-46	0.405625	6.30957	0.0182271	1.92044	6.30957	5.4365e-32	-1.92044	6.30957	5.4365e-32	NA	NA	NA	NA	NA	NA	NA	NA	NA	NA	NA	NA	NA	NA	NA	NA	NA	NA	NA	NA	NA	NA	NA	NA	NA	NA	NA	NA	NA	NA	NA	NA	NA	NA	NA	NA
dd_Smed_v6_3596_0_1	1171	2.32593	6.65022	3.32456e-60	0.599565	6.65022	3.67787e-05	1.72637	6.65022	1.17456e-34	-1.72637	6.65022	1.17456e-34	Q02978	SLC25A11	Mitochondrial 2-oxoglutarate/malate carrier protein	2.67e-141	291	65.292	Q9CR62	Slc25a11	Mitochondrial 2-oxoglutarate/malate carrier protein	1.53e-141	291	65.292	F1R319	slc25a11	Solute carrier family 25 (mitochondrial carrier; oxoglutarate carrier), member 11	4.72e-141	289	66.09	Q9VAJ9	CG1907	CG1907	3.91e-118	290	57.586	P90992	misc-1	MItochondrial Solute Carrier	6e-143	288	67.014	P90992	misc-1	MItochondrial Solute Carrier	7.08e-142	288	67.014
dd_Smed_v6_1550_0_1	567	2.32479	6.81063	1.6555e-51	0.847575	6.81063	4.78981e-08	1.47721	6.81063	2.15648e-22	-1.47721	6.81063	2.15648e-22	NA	NA	NA	NA	NA	NA	NA	NA	NA	NA	NA	NA	NA	NA	NA	NA	NA	NA	NA	NA	NA	NA	NA	NA	NA	NA	NA	NA	NA	NA	NA	NA	NA	NA	NA	NA
dd_Smed_v6_13980_0_1	4923	2.32468	1.71799	2.14689e-14	-0.950703	1.71799	0.0109109	3.27538	1.71799	2.87454e-22	-3.27538	1.71799	2.87454e-22	Q07864	POLE	DNA polymerase epsilon catalytic subunit A	0	1641	41.438	Q9WVF7	Pole	DNA polymerase epsilon catalytic subunit A	0	1653	41.682	B0V351	pole	Polymerase (DNA directed), epsilon	0	1628	40.909	Q9VCN1	DNApol-epsilon255	DNA polymerase epsilon 255kD subunit	0	1336	40.868	O62218	pole-1	DNA polymerase	0	1257	37.311	Q07864	POLE	DNA polymerase epsilon catalytic subunit A	0	1641	41.438
dd_Smed_v6_17930_0_1	969	2.32376	0.525003	7.56199e-10	1.50849	0.525003	0.000191128	0.815272	0.525003	0.026302	-0.815272	0.525003	0.026302	NA	NA	NA	NA	NA	NA	NA	NA	NA	NA	NA	NA	NA	NA	NA	NA	NA	NA	NA	NA	NA	NA	NA	NA	NA	NA	NA	NA	NA	NA	NA	NA	NA	NA	NA	NA
dd_Smed_v6_2166_0_1	529	2.32322	8.58713	2.28692e-85	1.03144	8.58713	2.39798e-18	1.29178	8.58713	1.18991e-28	-1.29178	8.58713	1.18991e-28	P52815	MRPL12	39S ribosomal protein L12, mitochondrial	3.63e-20	163	38.037	Q9DB15	Mrpl12	39S ribosomal protein L12, mitochondrial	3.26e-20	136	44.118	NA	NA	NA	NA	NA	NA	Q2XYH0	mRpL12	CG5012	6.89e-23	140	42.143	O18180	mrpl-12	Mitochondrial Ribosomal Protein, Large	8.59e-21	115	43.478	Q2XYH0	mRpL12	CG5012	3.13e-22	140	42.143
dd_Smed_v6_30393_0_1	1594	2.32284	0.757106	3.40268e-10	-0.995991	0.757106	0.0376524	3.31883	0.757106	2.25916e-15	-3.31883	0.757106	2.25916e-15	O43196	MSH5	MutS protein homolog 5	1.11e-103	532	37.97	Q9QUM7	Msh5	MutS protein homolog 5	1.23e-99	532	37.218	X1WGV2	msh5	MutS homolog 5	7.81e-82	567	30.688	P43248	spel1	DNA mismatch repair protein spellchecker 1	6.07e-27	246	32.927	Q19272	msh-5	MutS protein homolog 5	1.53e-60	503	30.219	O43196	MSH5	MutS protein homolog 5	4.9e-103	532	37.97
dd_Smed_v6_1470_0_1	431	2.32249	6.78103	1.64119e-44	1.29549	6.78103	7.01985e-15	1.027	6.78103	3.20813e-10	-1.027	6.78103	3.20813e-10	NA	NA	NA	NA	NA	NA	NA	NA	NA	NA	NA	NA	NA	NA	NA	NA	NA	NA	NA	NA	NA	NA	NA	NA	NA	NA	NA	NA	NA	NA	NA	NA	NA	NA	NA	NA
dd_Smed_v6_7015_0_1	3628	2.32186	4.70545	2.15617e-26	0.53572	4.70545	0.0202877	1.78614	4.70545	2.45512e-16	-1.78614	4.70545	2.45512e-16	Q16513	PKN2	Serine/threonine-protein kinase N2	1.5e-86	323	46.749	P70268	Pkn1	Serine/threonine-protein kinase N1	2.17e-87	325	46.154	E7F7I3	pkn3	Protein kinase N3	9.26e-97	319	47.962	A1Z7T0	Pkn	Serine/threonine-protein kinase N	5.22e-84	330	44.545	G5EFX2	pkn-1	Protein Kinase N (PKN) homolog	9.01e-88	337	44.51	E7F7I3	pkn3	Protein kinase N3	4.21e-96	319	47.962
dd_Smed_v6_2698_0_1	1238	2.32026	5.66006	7.95408e-48	0.953502	5.66006	4.00554e-09	1.36676	5.66006	3.33587e-18	-1.36676	5.66006	3.33587e-18	O60637	TSPAN3	Tetraspanin-3	2.3e-09	233	24.893	Q99J59	Tspan1	Tetraspanin-1	2.13e-10	174	30.46	Q0P3Z7	tspan34	Tetraspanin	6.67e-13	178	29.775	Q9V3E5	Tsp66E	Tetraspanin	9.03e-12	182	29.67	Q17526	tsp-11	Tetraspanin	6.89e-10	200	30	Q0P3Z7	tspan34	Tetraspanin	3.04e-12	178	29.775
dd_Smed_v6_8828_0_1	1265	2.31917	5.73332	1.27141e-47	0.82901	5.73332	3.62536e-07	1.49016	5.73332	3.49709e-21	-1.49016	5.73332	3.49709e-21	Q8N0Z8	PUSL1	tRNA pseudouridine synthase-like 1	1.06e-10	297	21.212	A2ADA5	Pusl1	tRNA pseudouridine synthase-like 1	9.05e-09	296	21.284	F1QJL2	pusl1	tRNA pseudouridine synthase	1.4e-16	304	23.026	Q0E8K6	Dmel\CG34140	tRNA pseudouridine synthase	4.13e-11	315	22.857	NA	NA	NA	NA	NA	NA	F1QJL2	pusl1	tRNA pseudouridine synthase	6.35e-16	304	23.026
dd_Smed_v6_17992_0_1	1230	2.31809	1.29292	6.86998e-13	-0.134905	1.29292	0.75521	2.453	1.29292	4.80503e-13	-2.453	1.29292	4.80503e-13	NA	NA	NA	NA	NA	NA	NA	NA	NA	NA	NA	NA	NA	NA	NA	NA	NA	NA	Q9V427	Inx2	Innexin inx2	3.91e-06	306	23.856	Q17394	inx-1	Innexin	2.04e-29	386	23.057	Q17394	inx-1	Innexin	2.41e-28	386	23.057
dd_Smed_v6_10060_0_1	516	2.31806	5.51726	9.95615e-47	0.781671	5.51726	2.27482e-06	1.53639	5.51726	5.34581e-22	-1.53639	5.51726	5.34581e-22	Q6P5X5	C22orf39	UPF0545 protein C22orf39	2.05e-12	93	35.484	Q3U595	-	UPF0545 protein C22orf39 homolog	3.6e-13	93	35.484	NA	NA	NA	NA	NA	NA	NA	NA	NA	NA	NA	NA	NA	NA	NA	NA	NA	NA	Q3U595	-	UPF0545 protein C22orf39 homolog	1.45e-12	93	35.484
dd_Smed_v6_6624_0_1	544	2.31471	7.00748	3.87275e-48	1.26151	7.00748	2.17865e-15	1.0532	7.00748	1.55961e-11	-1.0532	7.00748	1.55961e-11	P49459	UBE2A	Ubiquitin-conjugating enzyme E2 A	1.3e-66	149	65.101	Q9Z255	Ube2a	Ubiquitin-conjugating enzyme E2 A	1.43e-66	149	65.101	Q6DGE1	ube2b	Ubiquitin-conjugating enzyme E2B (RAD6 homolog)	1.49e-67	150	64.667	P25153	Ubc6	Ubiquitin-conjugating enzyme E2-17 kDa	2.8e-65	150	64	P52478	ubc-1	Ubiquitin-conjugating enzyme E2 1	3.52e-68	150	66	P52478	ubc-1	Ubiquitin-conjugating enzyme E2 1	4.15e-67	150	66
dd_Smed_v6_5120_0_1	789	2.31463	6.18205	1.27864e-30	1.16994	6.18205	7.98974e-09	1.14469	6.18205	8.57752e-09	-1.14469	6.18205	8.57752e-09	Q9NVP2	ASF1B	Histone chaperone ASF1B	5.1e-60	153	58.824	Q9DAP7	Asf1b	Histone chaperone ASF1B	5.8e-60	153	58.824	Q6NY34	asf1bb	Histone chaperone asf1b-B	1.25e-57	153	56.209	Q9V464	asf1	Histone chaperone asf1	1.29e-57	155	56.129	Q19326	asf-1	Probable histone chaperone asf-1	2.09e-53	155	54.839	Q9NVP2	ASF1B	Histone chaperone ASF1B	2.26e-59	153	58.824
dd_Smed_v6_5511_0_1	727	2.31397	6.84193	3.67096e-56	1.3222	6.84193	2.04217e-19	0.99177	6.84193	5.46507e-12	-0.99177	6.84193	5.46507e-12	Q96G25	MED8	Mediator of RNA polymerase II transcription subunit 8	6.12e-17	183	27.869	Q9D7W5	Med8	Mediator of RNA polymerase II transcription subunit 8	1.21e-15	187	27.807	NA	NA	NA	NA	NA	NA	A1ZBT5	MED8	Mediator of RNA polymerase II transcription subunit 8	6e-19	188	27.66	NA	NA	NA	NA	NA	NA	A1ZBT5	MED8	Mediator of RNA polymerase II transcription subunit 8	2.72e-18	188	27.66
dd_Smed_v6_1418_0_1	353	2.31278	5.59831	4.20641e-49	0.450015	5.59831	0.00649245	1.86277	5.59831	9.568e-33	-1.86277	5.59831	9.568e-33	O75506	HSBP1	Heat shock factor-binding protein 1	2.32e-14	48	58.333	Q9CQZ1	Hsbp1	Heat shock factor-binding protein 1	8.03e-12	46	54.348	Q6PBV8	hsbp1b	Heat shock factor binding protein 1	8.5e-15	50	58	Q868A1	CG5446	HSBP1-like protein	1.27e-11	62	41.935	Q9U3B7	hsb-1	Heat Shock factor Binding protein	2.37e-11	59	44.068	Q6PBV8	hsbp1b	Heat shock factor binding protein 1	3.87e-14	50	58
dd_Smed_v6_22866_0_1	1053	2.30807	-0.195023	4.38759e-05	1.10138	-0.195023	0.077868	1.20668	-0.195023	0.0334807	-1.20668	-0.195023	0.0334807	NA	NA	NA	NA	NA	NA	NA	NA	NA	NA	NA	NA	NA	NA	NA	NA	NA	NA	NA	NA	NA	NA	NA	NA	NA	NA	NA	NA	NA	NA	NA	NA	NA	NA	NA	NA
dd_Smed_v6_5414_0_1	534	2.30431	6.58868	1.6668e-53	1.00343	6.58868	2.72527e-11	1.30088	6.58868	9.74275e-19	-1.30088	6.58868	9.74275e-19	Q9BRT6	LLPH	Protein LLP homolog	2.59e-05	104	32.692	Q9D945	Llph	Protein LLP homolog	1.43e-06	105	36.19	NA	NA	NA	NA	NA	NA	NA	NA	NA	NA	NA	NA	NA	NA	NA	NA	NA	NA	Q9D945	Llph	Protein LLP homolog	5.73e-06	105	36.19
dd_Smed_v6_7563_0_1	495	2.30257	5.46306	2.2599e-47	1.08335	5.46306	2.00528e-11	1.21923	5.46306	6.4079e-15	-1.21923	5.46306	6.4079e-15	NA	NA	NA	NA	NA	NA	NA	NA	NA	NA	NA	NA	NA	NA	NA	NA	NA	NA	NA	NA	NA	NA	NA	NA	NA	NA	NA	NA	NA	NA	NA	NA	NA	NA	NA	NA
dd_Smed_v6_7568_0_1	420	2.30011	6.31573	6.3485e-51	1.24912	6.31573	5.02016e-16	1.05099	6.31573	2.8847e-12	-1.05099	6.31573	2.8847e-12	Q5TAL4	SNRPC	U1 small nuclear ribonucleoprotein C	7.73e-20	57	54.386	Q62241	Snrpc	U1 small nuclear ribonucleoprotein C	1.25e-19	57	54.386	Q8JGS0	snrpc	U1 small nuclear ribonucleoprotein C	8.37e-20	58	53.448	Q9VE17	snRNP-U1-C	U1 small nuclear ribonucleoprotein C	1.05e-20	64	54.688	P90815	F08B4.7	U1 small nuclear ribonucleoprotein C	8.42e-21	57	59.649	Q9VE17	snRNP-U1-C	U1 small nuclear ribonucleoprotein C	4.77e-20	64	54.688
dd_Smed_v6_5637_0_1	514	2.29969	6.76865	3.84299e-52	0.793628	6.76865	2.13818e-07	1.50606	6.76865	6.58326e-24	-1.50606	6.76865	6.58326e-24	Q96AH0	NABP1	SOSS complex subunit B2	2.06e-31	122	43.443	Q8R2Y9	Nabp2	SOSS complex subunit B1	3.24e-30	105	49.524	Q5PRC7	nabp1	SOSS complex subunit B2	2.14e-30	108	47.222	Q9VM17	CG5181	SOSS complex subunit B homolog	3.16e-20	115	36.522	NA	NA	NA	NA	NA	NA	Q96AH0	NABP1	SOSS complex subunit B2	9.1e-31	122	43.443
dd_Smed_v6_1641_0_1	617	2.29695	7.87866	8.81546e-66	1.21407	7.87866	1.13573e-19	1.08288	7.87866	1.91982e-16	-1.08288	7.87866	1.91982e-16	P62310	LSM3	U6 snRNA-associated Sm-like protein LSm3	4.45e-34	90	74.444	P62311	Lsm3	U6 snRNA-associated Sm-like protein LSm3	4.89e-34	90	74.444	E7EZE6	lsm3	Uncharacterized protein	3.23e-34	90	74.444	Q8IGW7	LSm3	RE11655p	1.72e-32	87	73.563	Q9U1W8	lsm-3	LSM Sm-like protein	1.32e-33	91	70.33	E7EZE6	lsm3	Uncharacterized protein	1.47e-33	90	74.444
dd_Smed_v6_17807_0_1	1035	2.2967	2.51014	3.55058e-19	0.364343	2.51014	0.218586	1.93236	2.51014	9.10802e-14	-1.93236	2.51014	9.10802e-14	P29084	GTF2E2	Transcription initiation factor IIE subunit beta	2.06e-26	221	33.032	Q9D902	Gtf2e2	General transcription factor IIE subunit 2	3.04e-25	221	32.579	NA	NA	NA	NA	NA	NA	E1JIC9	TfIIEbeta	Transcription initiation factor IIE subunit beta	2.72e-19	141	34.752	G5EG47	TFIIE-beta	Transcription initiation factor IIE subunit beta	3.28e-16	211	27.488	P29084	GTF2E2	Transcription initiation factor IIE subunit beta	9.1e-26	221	33.032
dd_Smed_v6_14197_0_1	392	2.29551	0.119006	2.68966e-06	1.57668	0.119006	0.0023941	0.718824	0.119006	0.140572	-0.718824	0.119006	0.140572	NA	NA	NA	NA	NA	NA	NA	NA	NA	NA	NA	NA	NA	NA	NA	NA	NA	NA	NA	NA	NA	NA	NA	NA	NA	NA	NA	NA	NA	NA	NA	NA	NA	NA	NA	NA
dd_Smed_v6_13102_0_1	502	2.29427	4.92934	2.33622e-33	1.04257	4.92934	8.00005e-08	1.25169	4.92934	2.68203e-11	-1.25169	4.92934	2.68203e-11	Q86WQ0	NR2C2AP	Nuclear receptor 2C2-associated protein	1.94e-27	123	37.398	Q3TV70	Nr2c2ap	Nuclear receptor 2C2-associated protein	2.05e-28	123	38.211	NA	NA	NA	NA	NA	NA	A2VEK1	CG34213	GEO11079p1	1.16e-29	132	43.182	NA	NA	NA	NA	NA	NA	A2VEK1	CG34213	GEO11079p1	5.28e-29	132	43.182
dd_Smed_v6_592_0_1	446	2.28945	7.86094	1.21217e-63	1.04555	7.86094	1.40785e-14	1.2439	7.86094	1.25597e-20	-1.2439	7.86094	1.25597e-20	NA	NA	NA	NA	NA	NA	NA	NA	NA	NA	NA	NA	NA	NA	NA	NA	NA	NA	NA	NA	NA	NA	NA	NA	NA	NA	NA	NA	NA	NA	NA	NA	NA	NA	NA	NA
dd_Smed_v6_4067_0_1	868	2.28879	6.93239	3.79817e-34	1.24358	6.93239	4.49746e-11	1.04521	6.93239	1.82765e-08	-1.04521	6.93239	1.82765e-08	O43809	NUDT21	Cleavage and polyadenylation specificity factor subunit 5	2.73e-96	215	71.163	Q9CQF3	Nudt21	Cleavage and polyadenylation specificity factor subunit 5	3.03e-96	215	71.163	Q7T3C6	cpsf5	Cleavage and polyadenylation specificity factor subunit 5	4.67e-97	215	72.093	NA	NA	NA	NA	NA	NA	Q93716	cfim-1	Cleavage Factor IM (CFIm) homolog	2.21e-85	190	67.895	Q7T3C6	cpsf5	Cleavage and polyadenylation specificity factor subunit 5	2.13e-96	215	72.093
dd_Smed_v6_3966_0_1	379	2.28843	6.45109	4.39545e-45	0.811739	6.45109	8.25752e-07	1.4767	6.45109	3.46464e-20	-1.4767	6.45109	3.46464e-20	NA	NA	NA	NA	NA	NA	NA	NA	NA	NA	NA	NA	NA	NA	NA	NA	NA	NA	NA	NA	NA	NA	NA	NA	NA	NA	NA	NA	NA	NA	NA	NA	NA	NA	NA	NA
dd_Smed_v6_6009_0_1	535	2.2879	7.06724	1.3062e-71	0.671659	7.06724	2.14199e-07	1.61624	7.06724	1.50562e-37	-1.61624	7.06724	1.50562e-37	Q96C01	FAM136A	Protein FAM136A	2.47e-25	137	35.036	Q9CR98	Fam136a	Protein FAM136A	6.38e-25	137	33.577	Q6PBU0	fam136a	Protein FAM136A	2.63e-24	137	34.307	Q7JVK8	CG5323	CG5323	1.2e-28	139	35.252	P30629	ZK637.2	Uncharacterized protein ZK637.2	6.23e-16	149	26.846	Q7JVK8	CG5323	CG5323	5.44e-28	139	35.252
dd_Smed_v6_17471_0_1	760	2.28705	1.30023	1.51449e-12	0.626463	1.30023	0.0908539	1.66059	1.30023	3.08224e-07	-1.66059	1.30023	3.08224e-07	NA	NA	NA	NA	NA	NA	NA	NA	NA	NA	NA	NA	NA	NA	NA	NA	NA	NA	NA	NA	NA	NA	NA	NA	NA	NA	NA	NA	NA	NA	NA	NA	NA	NA	NA	NA
dd_Smed_v6_16242_0_1	1044	2.28692	5.91296	1.85098e-46	1.33132	5.91296	1.28897e-16	0.955608	5.91296	1.1775e-09	-0.955608	5.91296	1.1775e-09	NA	NA	NA	NA	NA	NA	NA	NA	NA	NA	NA	NA	NA	NA	NA	NA	NA	NA	NA	NA	NA	NA	NA	NA	NA	NA	NA	NA	NA	NA	NA	NA	NA	NA	NA	NA
dd_Smed_v6_3926_0_1	1131	2.28443	7.50367	4.7236e-65	1.22494	7.50367	6.13562e-20	1.05949	7.50367	8.5915e-16	-1.05949	7.50367	8.5915e-16	Q6UXN9	WDR82	WD repeat-containing protein 82	2.76e-107	334	46.108	Q8BFQ4	Wdr82	WD repeat-containing protein 82	3.03e-107	334	46.108	Q6NV31	wdr82	WD repeat-containing protein 82	2.47e-108	334	47.006	Q9VLN1	Wdr82	WD repeat-containing protein 82	3.01e-104	331	46.224	Q18403	swd-2.2	Set1 WD40 repeat protein homolog	4.25e-69	263	43.346	Q6NV31	wdr82	WD repeat-containing protein 82	1.12e-107	334	47.006
dd_Smed_v6_12126_1_1	1054	2.28114	4.45299	2.11455e-24	0.667458	4.45299	0.00442084	1.61368	4.45299	4.28619e-13	-1.61368	4.45299	4.28619e-13	O95149	SNUPN	Snurportin-1	7.76e-32	233	31.76	Q80W37	Snupn	Snurportin-1	5e-32	235	31.064	NA	NA	NA	NA	NA	NA	B7Z0I7	Snup	Snurportin-1	7.78e-26	300	28.667	NA	NA	NA	NA	NA	NA	Q80W37	Snupn	Snurportin-1	2.01e-31	235	31.064
dd_Smed_v6_14607_0_1	1244	2.28007	1.93302	1.10915e-13	-0.482392	1.93302	0.191384	2.76246	1.93302	2.86314e-17	-2.76246	1.93302	2.86314e-17	Q96QF7	GCNA	Acidic repeat-containing protein	6.41e-22	141	35.461	NA	NA	NA	NA	NA	NA	A8KC51	acrc	Zgc:113346 protein	1.88e-35	231	34.199	Q9W554	CG14814	Uncharacterized protein, isoform B	2.35e-32	277	31.047	Q23462	gcna-1	Germ Cell Nuclear Antigen	1.3e-17	136	29.412	A8KC51	acrc	Zgc:113346 protein	8.55e-35	231	34.199
dd_Smed_v6_23055_0_1	408	2.27884	0.472425	9.03856e-10	0.419275	0.472425	0.362759	1.85956	0.472425	9.59387e-07	-1.85956	0.472425	9.59387e-07	NA	NA	NA	NA	NA	NA	NA	NA	NA	NA	NA	NA	NA	NA	NA	NA	NA	NA	NA	NA	NA	NA	NA	NA	NA	NA	NA	NA	NA	NA	NA	NA	NA	NA	NA	NA
dd_Smed_v6_708_0_1	233	2.27849	0.248062	1.0933e-06	-0.57159	0.248062	0.337122	2.85008	0.248062	2.17625e-08	-2.85008	0.248062	2.17625e-08	NA	NA	NA	NA	NA	NA	NA	NA	NA	NA	NA	NA	NA	NA	NA	NA	NA	NA	NA	NA	NA	NA	NA	NA	NA	NA	NA	NA	NA	NA	NA	NA	NA	NA	NA	NA
dd_Smed_v6_14527_0_1	957	2.27834	4.59632	9.36466e-27	0.510849	4.59632	0.0237468	1.76749	4.59632	8.89232e-17	-1.76749	4.59632	8.89232e-17	Q9Y3E1	HDGFL3	Hepatoma-derived growth factor-related protein 3	2.23e-21	73	54.795	Q9JMG7	Hdgfl3	Hepatoma-derived growth factor-related protein 3	2.88e-21	73	54.795	Q5FVD1	hdgfrp3	Zgc:92612	1.56e-20	73	53.425	NA	NA	NA	NA	NA	NA	NA	NA	NA	NA	NA	NA	Q9Y3E1	HDGFL3	Hepatoma-derived growth factor-related protein 3	9.85e-21	73	54.795
dd_Smed_v6_7867_0_1	1042	2.27527	6.56228	5.33676e-49	0.950448	6.56228	1.10423e-09	1.32482	6.56228	3.54425e-18	-1.32482	6.56228	3.54425e-18	Q6P2C8	MED27	Mediator of RNA polymerase II transcription subunit 27	9.62e-09	154	26.623	Q9DB40	Med27	Mediator of RNA polymerase II transcription subunit 27	2.7e-08	154	25.974	Q6PFL0	med27	Mediator of RNA polymerase II transcription subunit 27	1.82e-08	154	25.974	Q9VNG0	MED27	Mediator of RNA polymerase II transcription subunit 27	1.86e-05	158	24.684	NA	NA	NA	NA	NA	NA	Q6P2C8	MED27	Mediator of RNA polymerase II transcription subunit 27	4.25e-08	154	26.623
dd_Smed_v6_11099_0_1	926	2.27335	5.7399	3.87913e-45	0.831402	5.7399	4.22494e-07	1.44195	5.7399	1.32603e-19	-1.44195	5.7399	1.32603e-19	Q9Y535	POLR3H	DNA-directed RNA polymerase III subunit RPC8	1.94e-42	187	40.642	Q9D2C6	Polr3h	DNA-directed RNA polymerase III subunit RPC8	2.96e-41	187	41.176	A0A0R4IQ64	polr3h	Polymerase (RNA) III (DNA directed) polypeptide H	8.6e-44	169	43.787	Q9VTL6	Dmel\CG7339	CG7339, isoform A	2.38e-40	175	41.143	Q23645	rpc-25	RNA Polymerase, Class III (C)	1.43e-29	164	35.366	A0A0R4IQ64	polr3h	Polymerase (RNA) III (DNA directed) polypeptide H	3.91e-43	169	43.787
dd_Smed_v6_6828_0_1	739	2.27268	5.75562	1.26839e-44	0.939147	5.75562	1.1477e-08	1.33354	5.75562	7.33193e-17	-1.33354	5.75562	7.33193e-17	O95619	YEATS4	YEATS domain-containing protein 4	7.42e-55	219	43.836	Q9CR11	Yeats4	YEATS domain-containing protein 4	8.34e-55	219	43.836	G1K2V8	mllt3	Myeloid/lymphoid or mixed-lineage leukemia (trithorax homolog, Drosophila); translocated to, 3	3.26e-12	170	25.882	Q9VM63	Gas41	Gas41	2.36e-50	223	40.359	Q21501	gfl-1	GAS41-Like	8.15e-44	194	38.144	O95619	YEATS4	YEATS domain-containing protein 4	3.28e-54	219	43.836
dd_Smed_v6_12517_0_1	723	2.27122	1.98849	1.14559e-15	0.930099	1.98849	0.00244965	1.34112	1.98849	1.72236e-06	-1.34112	1.98849	1.72236e-06	NA	NA	NA	NA	NA	NA	Q9CWH4	Rec114	Meiotic recombination protein REC114	1.22e-10	239	23.431	NA	NA	NA	NA	NA	NA	NA	NA	NA	NA	NA	NA	NA	NA	NA	NA	NA	NA	Q9CWH4	Rec114	Meiotic recombination protein REC114	4.92e-10	239	23.431
dd_Smed_v6_2709_0_1	805	2.27057	6.51288	2.87899e-55	1.09594	6.51288	5.74568e-14	1.17463	6.51288	1.71174e-16	-1.17463	6.51288	1.71174e-16	NA	NA	NA	NA	NA	NA	NA	NA	NA	NA	NA	NA	NA	NA	NA	NA	NA	NA	NA	NA	NA	NA	NA	NA	NA	NA	NA	NA	NA	NA	NA	NA	NA	NA	NA	NA
dd_Smed_v6_26320_0_1	939	2.26835	2.92467	1.65079e-13	0.510496	2.92467	0.129745	1.75785	2.92467	1.3261e-08	-1.75785	2.92467	1.3261e-08	Q8N8Q8	COX18	Mitochondrial inner membrane protein COX18	1.87e-27	243	29.218	Q8VC74	Cox18	Mitochondrial inner membrane protein COX18	1.91e-24	250	27.6	F1QFT8	oxa1l	Oxidase (cytochrome c) assembly 1-like	2.84e-10	233	22.318	Q9Y171	BcDNA:GH02220	BcDNA.GH02220	5.31e-19	226	27.876	O02207	oxa-1	OXA mitochondrial inner membrane insertase homolog	3.43e-09	237	24.895	Q8N8Q8	COX18	Mitochondrial inner membrane protein COX18	8.26e-27	243	29.218
dd_Smed_v6_2410_0_1	439	2.2666	5.94866	7.01551e-40	0.930958	5.94866	8.48783e-08	1.33564	5.94866	3.06652e-15	-1.33564	5.94866	3.06652e-15	NA	NA	NA	NA	NA	NA	NA	NA	NA	NA	NA	NA	NA	NA	NA	NA	NA	NA	NA	NA	NA	NA	NA	NA	NA	NA	NA	NA	NA	NA	NA	NA	NA	NA	NA	NA
dd_Smed_v6_904_0_1	2773	2.26615	10.1673	5.68088e-46	0.809532	10.1673	4.21164e-07	1.45662	10.1673	2.19399e-20	-1.45662	10.1673	2.19399e-20	Q99595	TIMM17A	Mitochondrial import inner membrane translocase subunit Tim17-A	1.55e-27	107	54.206	Q9Z0V8	Timm17a	Mitochondrial import inner membrane translocase subunit Tim17-A	3.6e-27	107	54.206	Q6NZZ0	timm17a	Mitochondrial import inner membrane translocase subunit TIM17	2.21e-27	107	55.14	Q7PLT4	Tim17b	Tim17b, isoform A	5.05e-29	107	56.075	O44477	tim-17	Probable mitochondrial import inner membrane translocase subunit Tim17	1.53e-20	107	50.467	Q7PLT4	Tim17b	Tim17b, isoform A	2.29e-28	107	56.075
dd_Smed_v6_15995_0_1	721	2.26594	1.26965	4.17233e-10	0.0586949	1.26965	0.902176	2.20724	1.26965	4.014e-09	-2.20724	1.26965	4.014e-09	NA	NA	NA	NA	NA	NA	NA	NA	NA	NA	NA	NA	NA	NA	NA	NA	NA	NA	NA	NA	NA	NA	NA	NA	NA	NA	NA	NA	NA	NA	NA	NA	NA	NA	NA	NA
dd_Smed_v6_4855_0_1	1081	2.2655	8.02293	7.18789e-73	0.897884	8.02293	8.92913e-13	1.36762	8.02293	1.57199e-28	-1.36762	8.02293	1.57199e-28	Q13185	CBX3	Chromobox protein homolog 3	1.34e-24	143	39.161	P23198	Cbx3	Chromobox protein homolog 3	5.58e-25	143	39.161	B0S768	mphosph8	M-phase phosphoprotein 8	4.83e-07	68	41.176	Q9W396	HP1b	FI06908p	2.77e-25	147	37.415	G5EET5	hpl-1	HP1 Like (Heterochromatin protein)	7.21e-12	138	28.261	Q9W396	HP1b	FI06908p	1.25e-24	147	37.415
dd_Smed_v6_12826_0_1	1848	2.26258	4.53465	3.61861e-17	0.723057	4.53465	0.00996134	1.53952	4.53465	9.37505e-09	-1.53952	4.53465	9.37505e-09	NA	NA	NA	NA	NA	NA	NA	NA	NA	NA	NA	NA	NA	NA	NA	NA	NA	NA	NA	NA	NA	NA	NA	NA	NA	NA	NA	NA	NA	NA	NA	NA	NA	NA	NA	NA
dd_Smed_v6_3710_0_1	760	2.25945	6.38433	8.37534e-57	1.06254	6.38433	1.22877e-13	1.19691	6.38433	1.12689e-17	-1.19691	6.38433	1.12689e-17	NA	NA	NA	NA	NA	NA	NA	NA	NA	NA	NA	NA	NA	NA	NA	NA	NA	NA	NA	NA	NA	NA	NA	NA	NA	NA	NA	NA	NA	NA	NA	NA	NA	NA	NA	NA
dd_Smed_v6_18963_0_1	1019	2.25887	3.43426	5.45776e-14	0.786864	3.43426	0.013002	1.472	3.43426	9.41699e-07	-1.472	3.43426	9.41699e-07	P25490	YY1	Transcriptional repressor protein YY1	3.69e-50	114	65.789	Q00899	Yy1	Transcriptional repressor protein YY1	5.52e-50	114	65.789	Q7T1S3	yy1a	Transcription factor YY1	1.23e-50	114	65.789	Q8ST83	pho	Polycomb protein PHO	1.83e-48	121	62.81	Q7JNM3	ref-2	REgulator of Fusion	2.83e-21	131	34.351	Q7T1S3	yy1a	Transcription factor YY1	5.58e-50	114	65.789
dd_Smed_v6_10410_0_1	956	2.25297	4.25562	4.48659e-22	0.72032	4.25562	0.00316832	1.53265	4.25562	4.08195e-11	-1.53265	4.25562	4.08195e-11	NA	NA	NA	NA	NA	NA	NA	NA	NA	NA	NA	NA	NA	NA	NA	NA	NA	NA	NA	NA	NA	NA	NA	NA	NA	NA	NA	NA	NA	NA	NA	NA	NA	NA	NA	NA
dd_Smed_v6_81270_0_1	314	2.25256	-0.371958	4.85618e-06	0.493539	-0.371958	0.418353	1.75902	-0.371958	0.000483591	-1.75902	-0.371958	0.000483591	F8VW21	RPLP0	60S acidic ribosomal protein P0	2.65e-34	100	64	P14869	Rplp0	60S acidic ribosomal protein P0	1.92e-33	100	64	Q9PV90	rplp0	60S acidic ribosomal protein P0	2.45e-33	100	64	P19889	RpLP0	60S acidic ribosomal protein P0	8.95e-40	100	65	NA	NA	NA	NA	NA	NA	P19889	RpLP0	60S acidic ribosomal protein P0	4.06e-39	100	65
dd_Smed_v6_18500_0_1	364	2.25215	0.157166	8.65585e-07	1.23166	0.157166	0.0137476	1.02049	0.157166	0.0247105	-1.02049	0.157166	0.0247105	NA	NA	NA	NA	NA	NA	NA	NA	NA	NA	NA	NA	NA	NA	NA	NA	NA	NA	NA	NA	NA	NA	NA	NA	NA	NA	NA	NA	NA	NA	NA	NA	NA	NA	NA	NA
dd_Smed_v6_8817_0_1	693	2.2502	5.77957	2.08455e-45	0.906097	5.77957	2.07963e-08	1.3441	5.77957	1.08755e-17	-1.3441	5.77957	1.08755e-17	NA	NA	NA	NA	NA	NA	NA	NA	NA	NA	NA	NA	NA	NA	NA	NA	NA	NA	NA	NA	NA	NA	NA	NA	NA	NA	NA	NA	NA	NA	NA	NA	NA	NA	NA	NA
dd_Smed_v6_33634_0_1	1092	2.24993	1.25377	6.61203e-12	0.190214	1.25377	0.647317	2.05972	1.25377	9.88588e-10	-2.05972	1.25377	9.88588e-10	O00458	IFRD1	Interferon-related developmental regulator 1	4.18e-20	284	27.113	P19182	Ifrd1	Interferon-related developmental regulator 1	1.31e-19	282	26.241	A9C3R0	ifrd2	Interferon-related developmental regulator 2	2.36e-23	286	27.622	Q9VQI5	CG3098	LP04564p	2.25e-20	267	25.843	NA	NA	NA	NA	NA	NA	A9C3R0	ifrd2	Interferon-related developmental regulator 2	1.08e-22	286	27.622
dd_Smed_v6_5128_0_1	641	2.24934	6.76715	9.18241e-29	0.937929	6.76715	4.66591e-06	1.31141	6.76715	5.98844e-11	-1.31141	6.76715	5.98844e-11	NA	NA	NA	NA	NA	NA	NA	NA	NA	NA	NA	NA	NA	NA	NA	NA	NA	NA	NA	NA	NA	NA	NA	NA	NA	NA	NA	NA	NA	NA	NA	NA	NA	NA	NA	NA
dd_Smed_v6_5104_0_1	1531	2.24802	7.12979	1.38596e-60	1.05815	7.12979	1.31931e-14	1.18987	7.12979	9.85805e-19	-1.18987	7.12979	9.85805e-19	Q09028	RBBP4	Histone-binding protein RBBP4	5.95e-94	422	39.336	Q60972	Rbbp4	Histone-binding protein RBBP4	6.54e-94	422	39.336	Q7ZTY4	rbbp7	Histone-binding protein RBBP7	2.51e-96	422	39.573	Q24572	Caf1	Probable histone-binding protein Caf1	8.23e-96	416	38.942	P90916	lin-53	Probable histone-binding protein lin-53	1.36e-89	415	36.627	Q7ZTY4	rbbp7	Histone-binding protein RBBP7	1.14e-95	422	39.573
dd_Smed_v6_3731_0_1	278	2.24796	6.00663	1.21213e-46	1.12761	6.00663	1.04008e-12	1.12034	6.00663	3.84503e-13	-1.12034	6.00663	3.84503e-13	Q9BTM9	URM1	Ubiquitin-related modifier 1	1.44e-24	72	61.111	Q9D2P4	Urm1	Ubiquitin-related modifier 1	4.51e-24	72	59.722	NA	NA	NA	NA	NA	NA	Q7KU86	CG33276	Ubiquitin-related modifier 1 homolog	4.33e-23	71	57.746	NA	NA	NA	NA	NA	NA	Q9BTM9	URM1	Ubiquitin-related modifier 1	6.35e-24	72	61.111
dd_Smed_v6_50038_0_1	601	2.24747	-0.534051	0.000120851	-0.607629	-0.534051	0.424453	2.8551	-0.534051	8.974e-06	-2.8551	-0.534051	8.974e-06	NA	NA	NA	NA	NA	NA	NA	NA	NA	NA	NA	NA	NA	NA	NA	NA	NA	NA	NA	NA	NA	NA	NA	NA	NA	NA	NA	NA	NA	NA	NA	NA	NA	NA	NA	NA
dd_Smed_v6_2526_0_1	278	2.24741	6.1635	2.12347e-35	1.29128	6.1635	1.46156e-12	0.956135	6.1635	9.20044e-08	-0.956135	6.1635	9.20044e-08	NA	NA	NA	NA	NA	NA	NA	NA	NA	NA	NA	NA	NA	NA	NA	NA	NA	NA	NA	NA	NA	NA	NA	NA	NA	NA	NA	NA	NA	NA	NA	NA	NA	NA	NA	NA
dd_Smed_v6_3537_0_1	754	2.2472	7.18399	4.53336e-55	0.806038	7.18399	2.75451e-08	1.44116	7.18399	3.20886e-24	-1.44116	7.18399	3.20886e-24	NA	NA	NA	NA	NA	NA	NA	NA	NA	NA	NA	NA	NA	NA	NA	NA	NA	NA	Q9VKV5	holn1	CD2 antigen cytoplasmic tail-binding protein 2 homolog	2.63e-05	201	24.876	Q9NAH3	teg-1	Tumorous Enhancer of Glp-1(Gf)	5.6e-06	174	29.885	Q9NAH3	teg-1	Tumorous Enhancer of Glp-1(Gf)	6.61e-05	174	29.885
dd_Smed_v6_5027_0_1	741	2.24709	6.81119	1.62347e-60	1.07954	6.81119	4.24262e-15	1.16755	6.81119	4.1777e-18	-1.16755	6.81119	4.1777e-18	Q9NPD3	EXOSC4	Exosome complex component RRP41	3.4e-13	134	29.104	Q921I9	Exosc4	Exosome complex component RRP41	4.89e-13	134	29.104	Q6P0I8	exosc6	Exosome complex component MTR3	2.47e-23	241	27.801	Q8SYC8	Ski6	RE67757p	1.09e-11	125	32.8	Q17533	exos-4.1	Putative exosome complex component RRP41	7.48e-12	122	28.689	Q6P0I8	exosc6	Exosome complex component MTR3	1.12e-22	241	27.801
dd_Smed_v6_11423_0_1	404	2.24635	3.68599	5.49741e-25	0.792565	3.68599	0.000544971	1.45378	3.68599	1.61672e-11	-1.45378	3.68599	1.61672e-11	NA	NA	NA	NA	NA	NA	NA	NA	NA	NA	NA	NA	NA	NA	NA	NA	NA	NA	NA	NA	NA	NA	NA	NA	NA	NA	NA	NA	NA	NA	NA	NA	NA	NA	NA	NA
dd_Smed_v6_3505_0_1	380	2.24588	6.25893	1.23635e-52	1.05477	6.25893	1.18965e-12	1.19111	6.25893	1.86815e-16	-1.19111	6.25893	1.86815e-16	P60002	ELOF1	Transcription elongation factor 1 homolog	5.27e-23	63	57.143	P60003	Elof1	Transcription elongation factor 1 homolog	5.8e-23	63	57.143	Q7T319	elof1	Transcription elongation factor 1 homolog	3.99e-23	63	57.143	Q8MQI6	CG40228	Transcription elongation factor 1 homolog	6.87e-35	82	60.976	Q9XVZ8	Y54G11A.11	Transcription elongation factor 1 homolog	1.59e-36	83	59.036	Q9XVZ8	Y54G11A.11	Transcription elongation factor 1 homolog	1.88e-35	83	59.036
dd_Smed_v6_14193_0_1	2838	2.24535	4.69343	6.34257e-25	1.2623	4.69343	1.19493e-08	0.983052	4.69343	5.21094e-06	-0.983052	4.69343	5.21094e-06	NA	NA	NA	NA	NA	NA	NA	NA	NA	NA	NA	NA	NA	NA	NA	NA	NA	NA	NA	NA	NA	NA	NA	NA	NA	NA	NA	NA	NA	NA	NA	NA	NA	NA	NA	NA
dd_Smed_v6_4079_0_1	369	2.24479	5.27428	6.38092e-30	0.305673	5.27428	0.15442	1.93912	5.27428	1.27702e-22	-1.93912	5.27428	1.27702e-22	Q9Y5J7	TIMM9	Mitochondrial import inner membrane translocase subunit Tim9	1.32e-09	59	40.678	Q9WV98	Timm9	Mitochondrial import inner membrane translocase subunit Tim9	1.46e-09	59	38.983	Q9W762	timm9	Mitochondrial import inner membrane translocase subunit Tim9	3.37e-09	59	40.678	Q9VYD7	Tim9a	Mitochondrial import inner membrane translocase subunit Tim9	2.38e-09	65	44.615	Q17754	tin-9.1	Mitochondrial import inner membrane translocase subunit Tim9	5.41e-08	42	47.619	Q9Y5J7	TIMM9	Mitochondrial import inner membrane translocase subunit Tim9	5.82e-09	59	40.678
dd_Smed_v6_2994_0_1	585	2.2443	7.68102	4.23282e-69	1.16974	7.68102	5.0825e-20	1.07455	7.68102	1.10789e-17	-1.07455	7.68102	1.10789e-17	P62316	SNRPD2	Small nuclear ribonucleoprotein Sm D2	3.82e-40	108	80.556	P62317	Snrpd2	Small nuclear ribonucleoprotein Sm D2	4.2e-40	108	80.556	Q567V5	snrpd2	Novel protein similar to vertebrate small nuclear ribonucleoprotein D2 polypeptide 16.5kDa (SNRPD2)	7.83e-41	110	80	Q9VI10	SmD2	Probable small nuclear ribonucleoprotein Sm D2	1.38e-44	117	78.632	Q18786	snr-4	Probable small nuclear ribonucleoprotein Sm D2	3.69e-40	111	75.676	Q9VI10	SmD2	Probable small nuclear ribonucleoprotein Sm D2	6.23e-44	117	78.632
dd_Smed_v6_22191_0_1	1653	2.24372	1.6339	3.77046e-11	-0.769527	1.6339	0.0574639	3.01324	1.6339	2.97922e-16	-3.01324	1.6339	2.97922e-16	Q9NSY0	NRBP2	Nuclear receptor-binding protein 2	1.69e-18	378	24.339	Q91V36	Nrbp2	Nuclear receptor-binding protein 2	5.94e-19	380	25.263	F1Q5L0	nrbp2a	Nuclear receptor-binding protein 2a	1.04e-18	408	26.716	Q9Y0Y6	Madm	Nuclear receptor-binding protein homolog	8.32e-16	382	25.393	G5ED17	hpo-11	Uncharacterized protein	2.55e-14	378	25.397	Q91V36	Nrbp2	Nuclear receptor-binding protein 2	2.39e-18	380	25.263
dd_Smed_v6_12021_0_1	477	2.24311	3.08908	4.67429e-15	0.508816	3.08908	0.103759	1.7343	3.08908	1.65018e-09	-1.7343	3.08908	1.65018e-09	Q6ZYL4	GTF2H5	General transcription factor IIH subunit 5	2.69e-11	63	39.683	Q8K2X8	Gtf2h5	General transcription factor IIH subunit 5	4.12e-11	63	39.683	NA	NA	NA	NA	NA	NA	B7Z018	Tfb5	GEO07844p1	5.56e-10	65	36.923	NA	NA	NA	NA	NA	NA	Q6ZYL4	GTF2H5	General transcription factor IIH subunit 5	1.19e-10	63	39.683
dd_Smed_v6_4528_0_1	3191	2.24225	6.82375	3.57117e-53	1.47644	6.82375	6.74645e-24	0.765817	6.82375	1.09787e-07	-0.765817	6.82375	1.09787e-07	Q9Y4K3	TRAF6	TNF receptor-associated factor 6	0.000181	125	29.6	P70196	Traf6	TNF receptor-associated factor 6	0.001	125	28.8	NA	NA	NA	NA	NA	NA	NA	NA	NA	NA	NA	NA	NA	NA	NA	NA	NA	NA	Q9Y4K3	TRAF6	TNF receptor-associated factor 6	0.000801	125	29.6
dd_Smed_v6_17393_0_1	1501	2.24108	2.31018	2.0196e-16	0.514231	2.31018	0.0932007	1.72685	2.31018	2.95309e-10	-1.72685	2.31018	2.95309e-10	P23771	GATA3	Trans-acting T-cell-specific transcription factor GATA-3	1.03e-62	278	46.403	P23772	Gata3	Trans-acting T-cell-specific transcription factor GATA-3	1.32e-65	354	42.373	Q91428	gata3	Transcription factor GATA-3	1.36e-62	300	45.333	P91623	grn	GATA-binding factor C	2.26e-55	114	74.561	H9G2S7	elt-1	Erythroid-Like Transcription factor family	1e-50	119	65.546	P23772	Gata3	Trans-acting T-cell-specific transcription factor GATA-3	5.29e-65	354	42.373
dd_Smed_v6_5972_0_1	1246	2.23904	7.20394	2.41396e-56	0.954108	7.20394	2.07598e-11	1.28493	7.20394	3.23232e-20	-1.28493	7.20394	3.23232e-20	NA	NA	NA	NA	NA	NA	NA	NA	NA	NA	NA	NA	NA	NA	NA	NA	NA	NA	NA	NA	NA	NA	NA	NA	NA	NA	NA	NA	NA	NA	NA	NA	NA	NA	NA	NA
dd_Smed_v6_1466_0_1	414	2.23872	7.47565	4.72051e-59	1.0391	7.47565	6.29026e-14	1.19962	7.47565	1.14666e-18	-1.19962	7.47565	1.14666e-18	Q9Y3E2	BOLA1	BolA-like protein 1	1.24e-21	80	42.5	Q9D8S9	Bola1	BolA-like protein 1	9.53e-23	83	44.578	F1R2T4	bola1	BolA family member 1	8.42e-28	80	55	Q9VC53	CG31126	Uncharacterized protein	7.73e-25	87	50.575	NA	NA	NA	NA	NA	NA	F1R2T4	bola1	BolA family member 1	3.83e-27	80	55
dd_Smed_v6_265_0_1	435	2.23777	10.635	2.46031e-60	1.17088	10.635	8.0776e-18	1.06689	10.635	2.23004e-15	-1.06689	10.635	2.23004e-15	P61956	SUMO2	Small ubiquitin-related modifier 2	1.44e-33	95	58.947	P61957	Sumo2	Small ubiquitin-related modifier 2	1.58e-33	95	58.947	Q6NV25	sumo3l	Small ubiquitin-related modifier 3-like	9.8e-33	89	59.551	O97102	smt3	Small ubiquitin-related modifier	1.72e-39	88	69.318	P55853	smo-1	Small ubiquitin-related modifier	2.54e-26	91	46.154	O97102	smt3	Small ubiquitin-related modifier	7.82e-39	88	69.318
dd_Smed_v6_2798_0_1	349	2.23412	5.98656	3.7974e-48	0.794373	5.98656	3.62432e-07	1.43975	5.98656	1.90211e-21	-1.43975	5.98656	1.90211e-21	NA	NA	NA	NA	NA	NA	NA	NA	NA	NA	NA	NA	NA	NA	NA	NA	NA	NA	NA	NA	NA	NA	NA	NA	NA	NA	NA	NA	NA	NA	NA	NA	NA	NA	NA	NA
dd_Smed_v6_17907_0_1	1131	2.23375	4.50915	1.03162e-29	1.18119	4.50915	4.48377e-09	1.05257	4.50915	6.41228e-08	-1.05257	4.50915	6.41228e-08	NA	NA	NA	NA	NA	NA	Q8BW56	Gtdc1	Glycosyltransferase-like domain-containing protein 1	1.37e-66	187	56.15	Q568B7	gtdc1	Glycosyltransferase-like domain-containing protein 1	5.97e-112	396	43.687	Q9VXN0	CG15914	Glycosyltransferase-like domain-containing protein 1-like	2.31e-116	375	47.467	NA	NA	NA	NA	NA	NA	Q9VXN0	CG15914	Glycosyltransferase-like domain-containing protein 1-like	1.05e-115	375	47.467
dd_Smed_v6_11098_0_1	437	2.23295	4.86022	1.5809e-33	0.905382	4.86022	1.88311e-06	1.32757	4.86022	3.87987e-13	-1.32757	4.86022	3.87987e-13	Q15649	ZNHIT3	Zinc finger HIT domain-containing protein 3	1.5e-09	122	26.23	Q9CQK1	Znhit3	Zinc finger HIT domain-containing protein 3	7.88e-10	117	29.06	Q7ZUF9	znhit3	Zgc:56688	6.34e-07	111	27.928	Q8T407	CG8204	AT23078p	2.83e-07	107	26.168	NA	NA	NA	NA	NA	NA	Q9CQK1	Znhit3	Zinc finger HIT domain-containing protein 3	3.17e-09	117	29.06
dd_Smed_v6_10338_0_1	2920	2.23127	2.99174	2.96333e-15	-0.156614	2.99174	0.646024	2.38788	2.99174	2.67979e-16	-2.38788	2.99174	2.67979e-16	P09874	PARP1	Poly [ADP-ribose] polymerase 1	0	1012	41.502	P11103	Parp1	Poly [ADP-ribose] polymerase 1	0	1009	41.13	Q5RHR0	parp1	Poly [ADP-ribose] polymerase	0	1014	40.533	P35875	Parp	Poly [ADP-ribose] polymerase	0	1005	38.109	Q9N4H4	pme-1	Poly(ADP-ribose) polymerase pme-1	1.39e-114	507	39.25	Q5RHR0	parp1	Poly [ADP-ribose] polymerase	0	1014	40.533
dd_Smed_v6_5055_0_1	1458	2.23126	6.02166	1.19998e-28	1.12725	6.02166	2.90366e-08	1.10402	6.02166	2.9852e-08	-1.10402	6.02166	2.9852e-08	Q09028	RBBP4	Histone-binding protein RBBP4	0	404	66.584	Q60972	Rbbp4	Histone-binding protein RBBP4	0	404	66.584	Q6P3H7	rbbp4	Histone-binding protein RBBP4	0	402	66.915	Q24572	Caf1	Probable histone-binding protein Caf1	0	399	67.168	P90916	lin-53	Probable histone-binding protein lin-53	0	399	65.664	Q60972	Rbbp4	Histone-binding protein RBBP4	0	404	66.584
dd_Smed_v6_17731_0_1	2175	2.23122	1.25912	1.22782e-09	-0.153831	1.25912	0.746341	2.38505	1.25912	5.39158e-10	-2.38505	1.25912	5.39158e-10	P81133	SIM1	Single-minded homolog 1	1.06e-171	378	67.196	Q61045	Sim1	Single-minded homolog 1	2.11e-171	378	67.46	C1JIE2	sim1b	Sim1b long isoform	8.6e-173	368	67.935	P05709	sim	Protein single-minded	2.69e-158	403	62.035	G5EGD2	hif-1	Hypoxia-inducible factor 1	9.26e-32	373	26.273	C1JIE2	sim1b	Sim1b long isoform	3.91e-172	368	67.935
dd_Smed_v6_3383_0_1	918	2.23039	6.16237	1.68811e-36	1.02761	6.16237	8.87156e-09	1.20277	6.16237	5.74999e-12	-1.20277	6.16237	5.74999e-12	P84077	ARF1	ADP-ribosylation factor 1	6.14e-66	176	59.091	P84078	Arf1	ADP-ribosylation factor 1	6.76e-66	176	59.091	Q803D1	arf1	ADP-ribosylation factor 1	4.7e-66	176	58.523	P61209	Arf79F	ADP-ribosylation factor 1	9.15e-66	176	58.523	G5EFK4	arf-3	ADP-Ribosylation Factor related	4.51e-67	176	58.523	G5EFK4	arf-3	ADP-Ribosylation Factor related	5.32e-66	176	58.523
dd_Smed_v6_10289_0_1	1594	2.23032	5.68754	4.48791e-46	0.804106	5.68754	4.95309e-07	1.42622	5.68754	2.91214e-20	-1.42622	5.68754	2.91214e-20	Q9NXH9	TRMT1	tRNA (guanine(26)-N(2))-dimethyltransferase	8.92e-139	520	43.846	Q3TX08	Trmt1	tRNA (guanine(26)-N(2))-dimethyltransferase	1.83e-140	520	44.615	F1QGD9	trmt1	tRNA methyltransferase 1	3.02e-139	527	43.074	Q9VK89	CG6388	Probable tRNA (guanine(26)-N(2))-dimethyltransferase	3.71e-127	506	42.292	Q23270	trm-1	tRNA (guanine(26)-N(2))-dimethyltransferase	2.15e-124	501	42.515	Q3TX08	Trmt1	tRNA (guanine(26)-N(2))-dimethyltransferase	7.36e-140	520	44.615
dd_Smed_v6_22160_0_1	800	2.23019	1.92193	8.51546e-15	0.465882	1.92193	0.158703	1.76431	1.92193	1.17936e-09	-1.76431	1.92193	1.17936e-09	NA	NA	NA	NA	NA	NA	NA	NA	NA	NA	NA	NA	NA	NA	NA	NA	NA	NA	NA	NA	NA	NA	NA	NA	NA	NA	NA	NA	NA	NA	NA	NA	NA	NA	NA	NA
dd_Smed_v6_1269_0_1	1714	2.22843	10.2451	1.43897e-31	1.06457	10.2451	2.76331e-08	1.16386	10.2451	7.40169e-10	-1.16386	10.2451	7.40169e-10	Q6UWR7	ENPP6	Ectonucleotide pyrophosphatase/phosphodiesterase family member 6	2.11e-47	397	28.212	Q8BGN3	Enpp6	Ectonucleotide pyrophosphatase/phosphodiesterase family member 6	9.27e-49	417	29.017	Q5BKW7	enpp6	Ectonucleotide pyrophosphatase/phosphodiesterase family member 6	2.38e-50	407	29.238	NA	NA	NA	NA	NA	NA	Q22129	CELE_T03G6.3	Uncharacterized protein	5.13e-21	418	22.727	Q5BKW7	enpp6	Ectonucleotide pyrophosphatase/phosphodiesterase family member 6	1.08e-49	407	29.238
dd_Smed_v6_1564_0_1	333	2.22643	6.15574	2.76603e-49	0.920252	6.15574	1.72951e-09	1.30618	6.15574	1.66776e-18	-1.30618	6.15574	1.66776e-18	Q9BZL1	UBL5	Ubiquitin-like protein 5	2.44e-42	73	83.562	E9QJZ1	Gm16381	Uncharacterized protein	1.23e-42	73	86.301	Q7SXF2	ubl5	Ubiquitin-like protein 5	7.85e-42	72	83.333	Q9V998	ubl	Ubiquitin-like protein 5	5.31e-42	73	86.301	P91302	ubl-5	Ubiquitin-like protein 5	6.59e-43	73	86.301	E9QJZ1	Gm16381	Uncharacterized protein	4.96e-42	73	86.301
dd_Smed_v6_1801_0_1	678	2.22501	8.90576	1.01243e-56	0.820583	8.90576	5.52798e-09	1.40442	8.90576	3.5535e-24	-1.40442	8.90576	3.5535e-24	V9HWJ8	HEL-S-283	Epididymis secretory protein Li 283	9.46e-46	153	44.444	P61290	Psme3	Proteasome activator complex subunit 3	1.04e-45	153	44.444	Q7ZU20	psme3	Proteasome activator subunit 3	1.18e-48	153	47.059	Q9V3P3	REG	LD45860p	3.36e-47	150	44.667	Q95PZ7	CELE_Y66D12A.9	Uncharacterized protein	2.27e-51	153	45.098	Q95PZ7	CELE_Y66D12A.9	Uncharacterized protein	2.67e-50	153	45.098
dd_Smed_v6_10404_0_1	1130	2.22496	5.58299	4.98995e-39	0.947881	5.58299	4.38545e-08	1.27708	5.58299	3.08678e-14	-1.27708	5.58299	3.08678e-14	O75792	RNASEH2A	Ribonuclease H2 subunit A	1.55e-72	290	43.103	Q9CWY8	Rnaseh2a	Ribonuclease H2 subunit A	1.52e-77	289	43.945	Q6TNR0	rnaseh2a	Ribonuclease	4.3e-75	289	44.291	Q9VPP5	CG13690	Ribonuclease H2 subunit A	3.25e-63	218	45.872	Q9U6P6	rnh-2	Ribonuclease H2 subunit A	2.09e-66	292	41.438	Q9CWY8	Rnaseh2a	Ribonuclease H2 subunit A	6.1e-77	289	43.945
dd_Smed_v6_13072_0_1	726	2.22236	4.89812	6.36028e-30	0.545878	4.89812	0.00809077	1.67648	4.89812	8.15498e-18	-1.67648	4.89812	8.15498e-18	Q8TDN6	BRIX1	Ribosome biogenesis protein BRX1 homolog	3.16e-41	207	37.198	Q9DCA5	Brix1	Ribosome biogenesis protein BRX1 homolog	7.01e-42	207	38.164	NA	NA	NA	NA	NA	NA	Q9VZE6	CG11583	Ribosome biogenesis protein BRX1 homolog	2.91e-36	210	32.381	P34524	K12H4.3	Ribosome biogenesis protein BRX1 homolog	1.12e-30	226	28.761	Q9DCA5	Brix1	Ribosome biogenesis protein BRX1 homolog	2.82e-41	207	38.164
dd_Smed_v6_32328_0_1	469	2.22201	1.27149	0.000111044	0.808204	1.27149	0.195938	1.4138	1.27149	0.0158205	-1.4138	1.27149	0.0158205	NA	NA	NA	NA	NA	NA	NA	NA	NA	NA	NA	NA	NA	NA	NA	NA	NA	NA	NA	NA	NA	NA	NA	NA	NA	NA	NA	NA	NA	NA	NA	NA	NA	NA	NA	NA
dd_Smed_v6_8264_0_1	552	2.22199	6.06617	6.14561e-53	1.09575	6.06617	7.57558e-14	1.12624	6.06617	3.0216e-15	-1.12624	6.06617	3.0216e-15	NA	NA	NA	NA	NA	NA	NA	NA	NA	NA	NA	NA	NA	NA	NA	NA	NA	NA	NA	NA	NA	NA	NA	NA	NA	NA	NA	NA	NA	NA	NA	NA	NA	NA	NA	NA
dd_Smed_v6_10906_0_1	544	2.22189	4.50187	4.26748e-25	1.51028	4.50187	4.47557e-12	0.711606	4.50187	0.000874262	-0.711606	4.50187	0.000874262	Q13114	TRAF3	TNF receptor-associated factor 3	0.000794	52	32.692	Q60803	Traf3	TNF receptor-associated factor 3	0.000441	52	32.692	Q6DEG0	traf3	TNF receptor-associated factor 3	1.13e-06	44	34.091	NA	NA	NA	NA	NA	NA	NA	NA	NA	NA	NA	NA	Q6DEG0	traf3	TNF receptor-associated factor 3	4.54e-06	44	34.091
dd_Smed_v6_15045_0_1	1261	2.2205	3.47732	3.10309e-22	1.26026	3.47732	9.06838e-08	0.960246	3.47732	2.16003e-05	-0.960246	3.47732	2.16003e-05	NA	NA	NA	NA	NA	NA	NA	NA	NA	NA	NA	NA	NA	NA	NA	NA	NA	NA	NA	NA	NA	NA	NA	NA	NA	NA	NA	NA	NA	NA	NA	NA	NA	NA	NA	NA
dd_Smed_v6_4594_0_1	748	2.22013	6.8847	2.70419e-54	1.09523	6.8847	2.625e-14	1.1249	6.8847	1.44488e-15	-1.1249	6.8847	1.44488e-15	Q8NAT2	TDRD5	Tudor domain-containing protein 5	4.63e-10	137	27.007	Q5VCS6	Tdrd5	Tudor domain-containing protein 5	9.23e-09	134	28.358	Q58EP5	tdrkh	Zgc:113056	1.46e-06	159	27.673	NA	NA	NA	NA	NA	NA	NA	NA	NA	NA	NA	NA	Q8NAT2	TDRD5	Tudor domain-containing protein 5	2.05e-09	137	27.007
dd_Smed_v6_8460_0_1	1872	2.21491	4.89751	4.10006e-21	0.521053	4.89751	0.0360693	1.69386	4.89751	5.6851e-13	-1.69386	4.89751	5.6851e-13	O95394	PGM3	Phosphoacetylglucosamine mutase	1.85e-128	520	43.269	Q9CYR6	Pgm3	Phosphoacetylglucosamine mutase	2.14e-129	528	42.045	F1QHK0	pgm3	Phosphoacetylglucosamine mutase	7.84e-136	535	41.869	Q9VTZ4	nst	Phosphoacetylglucosamine mutase	3.02e-132	527	42.125	Q19680	CELE_F21D5.1	Phosphoacetylglucosamine mutase	2.5e-115	539	38.59	F1QHK0	pgm3	Phosphoacetylglucosamine mutase	3.57e-135	535	41.869
dd_Smed_v6_3242_0_1	874	2.21482	7.85342	9.01363e-71	1.02027	7.85342	2.70473e-16	1.19456	7.85342	1.773e-22	-1.19456	7.85342	1.773e-22	Q32MN6	TBP	TATA-box-binding protein	8.93e-51	176	42.045	P29037	Tbp	TATA-box-binding protein	2.27e-50	176	42.045	Q7SXL3	tbp	TATA-box-binding protein	2.33e-50	176	42.045	Q27896	Trf	TBP-related factor	1.28e-48	174	42.529	P32085	tbp-1	TATA-box-binding protein	5.08e-47	191	37.696	Q32MN6	TBP	TATA-box-binding protein	3.95e-50	176	42.045
dd_Smed_v6_856_0_1	655	2.20987	9.21638	6.56268e-71	1.1236	9.21638	1.12068e-19	1.08627	9.21638	6.00512e-19	-1.08627	9.21638	6.00512e-19	P22392	NME2	Nucleoside diphosphate kinase B	1.05e-67	153	61.438	Q5NC82	Nme2	Nucleoside diphosphate kinase	1.09e-67	153	62.092	Q7SXG5	nme2b.1	Nucleoside diphosphate kinase	4.51e-66	153	56.209	P08879	awd	Nucleoside diphosphate kinase	8.81e-70	153	62.745	Q93576	ndk-1	Nucleoside diphosphate kinase	9.45e-66	154	62.338	P08879	awd	Nucleoside diphosphate kinase	3.99e-69	153	62.745
dd_Smed_v6_17521_0_1	494	2.20917	3.53776	1.6196e-17	0.84559	3.53776	0.00188501	1.36358	3.53776	1.30042e-07	-1.36358	3.53776	1.30042e-07	NA	NA	NA	NA	NA	NA	NA	NA	NA	NA	NA	NA	NA	NA	NA	NA	NA	NA	NA	NA	NA	NA	NA	NA	NA	NA	NA	NA	NA	NA	NA	NA	NA	NA	NA	NA
dd_Smed_v6_4745_0_1	501	2.20787	7.06865	2.78456e-59	1.00874	7.06865	1.61041e-13	1.19913	7.06865	3.46349e-19	-1.19913	7.06865	3.46349e-19	NA	NA	NA	NA	NA	NA	NA	NA	NA	NA	NA	NA	NA	NA	NA	NA	NA	NA	NA	NA	NA	NA	NA	NA	NA	NA	NA	NA	NA	NA	NA	NA	NA	NA	NA	NA
dd_Smed_v6_15557_0_1	3048	2.20608	1.55716	2.1671e-10	-0.580702	1.55716	0.163693	2.78678	1.55716	7.54108e-14	-2.78678	1.55716	7.54108e-14	Q96HA7	TONSL	Tonsoku-like protein	1.96e-21	141	39.007	Q6NZL6	Tonsl	Tonsoku-like protein	7.39e-23	140	41.429	A9JR78	tonsl	Tonsoku-like protein	8.69e-23	140	40.714	Q9VSA4	CG7457	Tonsoku-like protein	5.5e-25	135	45.185	A0A061AD72	kdin-1	KiDINs220 (Vertebrate scaffold protein) homolog	2.17e-09	98	36.735	Q9VSA4	CG7457	Tonsoku-like protein	2.49e-24	135	45.185
dd_Smed_v6_14908_0_1	213	2.20536	2.00214	2.05518e-15	0.832798	2.00214	0.00606004	1.37257	2.00214	6.61242e-07	-1.37257	2.00214	6.61242e-07	Q9HCN4	GPN1	GPN-loop GTPase 1	9.86e-10	46	54.348	Q8VCE2	Gpn1	GPN-loop GTPase 1	8.24e-11	46	56.522	F1R8Z3	gpn1	GPN-loop GTPase 1	8.88e-12	47	57.447	Q9V3R3	EG:BACR7A4.17	CG3704	1.25e-05	46	39.13	P46577	gop-2	GPN-loop GTPase 1	7.9e-08	44	50	F1R8Z3	gpn1	GPN-loop GTPase 1	4.04e-11	47	57.447
dd_Smed_v6_18101_0_1	1895	2.20526	2.51236	5.46559e-12	0.0833608	2.51236	0.835554	2.1219	2.51236	8.93051e-11	-2.1219	2.51236	8.93051e-11	Q9NXL9	MCM9	DNA helicase MCM9	3.51e-156	603	46.269	Q2KHI9	Mcm9	DNA helicase MCM9	7.3e-160	600	46.5	F1QDI9	mcm9	DNA helicase MCM9	4.28e-148	501	50.499	P49735	Mcm2	DNA replication licensing factor Mcm2	1.54e-63	573	32.461	Q9XXI9	mcm-2	DNA helicase	5.61e-59	533	32.645	Q2KHI9	Mcm9	DNA helicase MCM9	2.94e-159	600	46.5
dd_Smed_v6_16224_0_1	952	2.20414	2.7727	8.76923e-14	-0.0915726	2.7727	0.805137	2.29571	2.7727	4.75492e-14	-2.29571	2.7727	4.75492e-14	Q5H9L4	TAF7L	Transcription initiation factor TFIID subunit 7-like	1.08e-10	193	27.461	Q9R1C0	Taf7	Transcription initiation factor TFIID subunit 7	9.38e-09	170	27.647	Q8JHG4	taf7	TAF7 RNA polymerase II, TATA box binding protein (TBP)-associated factor	1.12e-06	178	24.157	Q9VHY5	Taf7	Transcription initiation factor TFIID subunit 7	1.82e-07	209	24.402	NA	NA	NA	NA	NA	NA	Q5H9L4	TAF7L	Transcription initiation factor TFIID subunit 7-like	4.78e-10	193	27.461
dd_Smed_v6_27471_0_1	443	2.20193	2.31359	6.49376e-13	0.788749	2.31359	0.0170469	1.41318	2.31359	3.87785e-06	-1.41318	2.31359	3.87785e-06	NA	NA	NA	NA	NA	NA	NA	NA	NA	NA	NA	NA	NA	NA	NA	NA	NA	NA	NA	NA	NA	NA	NA	NA	NA	NA	NA	NA	NA	NA	NA	NA	NA	NA	NA	NA
dd_Smed_v6_2859_0_1	1436	2.20176	6.64095	8.55397e-48	0.177948	6.64095	0.287625	2.02382	6.64095	2.06004e-40	-2.02382	6.64095	2.06004e-40	P32929	CTH	Cystathionine gamma-lyase	6.72e-124	365	48.493	Q8VCN5	Cth	Cystathionine gamma-lyase	2.44e-127	380	47.895	F1QPF7	cth	Cystathionase (cystathionine gamma-lyase)	9.11e-135	384	51.302	Q7JXZ2	Eip55E	Eip55E, isoform A	4.67e-140	383	51.697	P55216	cth-2	Putative cystathionine gamma-lyase 2	2.81e-139	367	53.678	Q7JXZ2	Eip55E	Eip55E, isoform A	2.12e-139	383	51.697
dd_Smed_v6_1219_1_1	1562	2.20173	8.80524	9.87255e-64	1.15931	8.80524	6.26885e-19	1.04243	8.80524	5.57048e-16	-1.04243	8.80524	5.57048e-16	Q9BYD5	CNFN	Cornifelin	9.43e-12	86	34.884	Q08EJ0	Plac8l1	PLAC8-like protein 1	5.41e-13	131	32.061	E7F147	ponzr1	Plac8 onzin-related protein 1	2.32e-11	116	35.345	NA	NA	NA	NA	NA	NA	NA	NA	NA	NA	NA	NA	Q08EJ0	Plac8l1	PLAC8-like protein 1	2.17e-12	131	32.061
dd_Smed_v6_41_2_1	543	2.201	0.406224	3.63897e-10	-1.01788	0.406224	0.0339828	3.21888	0.406224	2.40176e-15	-3.21888	0.406224	2.40176e-15	NA	NA	NA	NA	NA	NA	Q9DA73	Ccdc89	Coiled-coil domain-containing protein 89	8.49e-11	138	36.957	A8WG43	ccdc89	Coiled-coil domain-containing protein 89	8.7e-15	152	36.842	NA	NA	NA	NA	NA	NA	NA	NA	NA	NA	NA	NA	A8WG43	ccdc89	Coiled-coil domain-containing protein 89	3.96e-14	152	36.842
dd_Smed_v6_17664_0_1	750	2.20032	3.51463	6.7574e-23	0.958101	3.51463	4.03161e-05	1.24222	3.51463	1.93319e-08	-1.24222	3.51463	1.93319e-08	Q9Y5N5	N6AMT1	HemK methyltransferase family member 2	3.71e-24	240	37.5	Q6SKR2	N6amt1	HemK methyltransferase family member 2, isoform CRA_c	4.19e-27	242	38.017	F1R4L8	n6amt1	N-6 adenine-specific DNA methyltransferase 1 (putative)	1.16e-35	225	40	Q9VQF8	snapin-RA	CG9960	1.24e-27	254	37.008	O16582	mtq-2	MethylTransferase modifying glutamine (Q)	1.59e-21	242	33.884	F1R4L8	n6amt1	N-6 adenine-specific DNA methyltransferase 1 (putative)	5.3e-35	225	40
dd_Smed_v6_3675_0_1	840	2.19866	7.47107	2.77669e-67	0.740292	7.47107	7.45368e-09	1.45836	7.47107	2.47534e-31	-1.45836	7.47107	2.47534e-31	P52434	POLR2H	DNA-directed RNA polymerases I, II, and III subunit RPABC3	6.13e-42	161	49.689	Q923G2	Polr2h	DNA-directed RNA polymerases I, II, and III subunit RPABC3	6.74e-42	161	49.689	Q568H8	polr2h	Info polymerase (RNA) II (DNA directed) polypeptide H	1.61e-43	161	50.932	Q9VNZ3	Rpb8	GM03174p	1.62e-44	167	49.102	Q19826	rpb-8	Probable DNA-directed RNA polymerases I, II, and III subunit RPABC3	4.58e-38	160	43.75	Q9VNZ3	Rpb8	GM03174p	7.36e-44	167	49.102
dd_Smed_v6_5621_0_1	732	2.19646	1.49682	1.742e-09	1.92196	1.49682	2.85656e-07	0.274498	1.49682	0.472589	-0.274498	1.49682	0.472589	Q6FHT8	RNP24	RNP24 protein	5.15e-34	185	35.135	Q9R0Q3	Tmed2	Transmembrane emp24 domain-containing protein 2	5.37e-34	185	35.135	A1L273	tmed1b	Zgc:158680	2.48e-05	196	22.959	Q9W4K0	CHOp24	CHOp24, isoform A	9.05e-32	185	33.514	O17528	sel-9	Suppressor/enhancer of lin-12 protein 9	5.81e-36	205	34.634	O17528	sel-9	Suppressor/enhancer of lin-12 protein 9	6.86e-35	205	34.634
dd_Smed_v6_11564_0_1	526	2.19575	4.51818	2.90389e-26	1.06789	4.51818	4.78445e-07	1.12787	4.51818	3.80281e-08	-1.12787	4.51818	3.80281e-08	Q3B726	TWISTNB	DNA-directed RNA polymerase I subunit RPA43	0.000469	113	24.779	NA	NA	NA	NA	NA	NA	NA	NA	NA	NA	NA	NA	NA	NA	NA	NA	NA	NA	NA	NA	NA	NA	NA	NA	NA	NA	NA	NA	NA	NA
dd_Smed_v6_11208_0_1	2696	2.19441	5.80731	1.37854e-38	0.721726	5.80731	3.16328e-05	1.47268	5.80731	1.47671e-18	-1.47268	5.80731	1.47671e-18	NA	NA	NA	NA	NA	NA	NA	NA	NA	NA	NA	NA	NA	NA	NA	NA	NA	NA	NA	NA	NA	NA	NA	NA	NA	NA	NA	NA	NA	NA	NA	NA	NA	NA	NA	NA
dd_Smed_v6_11170_0_1	760	2.19293	5.29674	7.26801e-36	0.69432	5.29674	0.000130136	1.49861	5.29674	7.50334e-18	-1.49861	5.29674	7.50334e-18	Q32MN6	TBP	TATA-box-binding protein	5.9e-39	185	37.838	P29037	Tbp	TATA-box-binding protein	7.84e-39	185	37.838	Q1JPY4	tbpl2	TATA box-binding protein-like protein 2	4.32e-39	174	38.506	P20227	Tbp	TATA-box-binding protein	5.07e-38	185	37.297	P32085	tbp-1	TATA-box-binding protein	2.88e-40	185	37.838	P32085	tbp-1	TATA-box-binding protein	3.39e-39	185	37.838
dd_Smed_v6_4232_0_1	643	2.18988	6.40693	1.89038e-49	0.992264	6.40693	3.3965e-11	1.19762	6.40693	2.51024e-16	-1.19762	6.40693	2.51024e-16	P52435	POLR2J	DNA-directed RNA polymerase II subunit RPB11-a	1.27e-42	109	61.468	O08740	Polr2j	DNA-directed RNA polymerase II subunit RPB11	1.13e-42	109	61.468	Q4VBU5	polr2j	Polr2j protein	1.32e-42	109	60.55	Q9VJE4	Rpb11	DNA-directed RNA polymerase II subunit RPB11	5.34e-41	109	58.716	Q9XVH6	rpb-11	Probable DNA-directed RNA polymerase II subunit RPB11	9.89e-39	109	55.046	O08740	Polr2j	DNA-directed RNA polymerase II subunit RPB11	4.53e-42	109	61.468
dd_Smed_v6_1985_0_1	3002	2.18901	6.22467	8.26969e-21	-0.251815	6.22467	0.328106	2.44083	6.22467	1.6325e-24	-2.44083	6.22467	1.6325e-24	Q9NQI0	DDX4	Probable ATP-dependent RNA helicase DDX4	1.65e-131	463	49.676	Q61496	Ddx4	Probable ATP-dependent RNA helicase DDX4	1.42e-130	470	48.298	F8W4P0	ddx4	DEAD (Asp-Glu-Ala-Asp) box polypeptide 4	4.16e-123	418	49.043	P09052	vas	ATP-dependent RNA helicase vasa, isoform A	8.7e-118	445	46.292	D0PV95	laf-1	ATP-dependent RNA helicase laf-1	6.2e-115	423	45.863	Q9NQI0	DDX4	Probable ATP-dependent RNA helicase DDX4	7.31e-131	463	49.676
dd_Smed_v6_8350_0_1	449	2.18834	6.13855	4.90214e-45	0.87204	6.13855	3.27745e-08	1.3163	6.13855	1.04371e-17	-1.3163	6.13855	1.04371e-17	Q9Y3D5	MRPS18C	28S ribosomal protein S18c, mitochondrial	9.52e-20	95	41.053	Q8R2L5	Mrps18c	28S ribosomal protein S18c, mitochondrial	4.53e-19	108	38.889	Q1LVP7	mrps18c	Mitochondrial ribosomal protein S18C	3.36e-21	113	37.168	Q9VA81	mRpS18C	GEO10172p1	1.63e-17	75	48	Q22483	CELE_T14B4.2	Uncharacterized protein	1.99e-19	85	42.353	Q1LVP7	mrps18c	Mitochondrial ribosomal protein S18C	1.53e-20	113	37.168
dd_Smed_v6_12693_0_1	968	2.18768	0.774193	1.40893e-06	1.68704	0.774193	0.00036206	0.500643	0.774193	0.280521	-0.500643	0.774193	0.280521	Q9ULT8	HECTD1	E3 ubiquitin-protein ligase HECTD1	1.58e-50	283	37.809	Q69ZR2	Hectd1	E3 ubiquitin-protein ligase HECTD1	5.13e-50	299	37.458	Q8JFV5	hectd1	HECT domain-containing 1	3.93e-51	289	37.024	Q9VL06	Ufd4	CG5604	5.4e-49	271	39.483	V6CLA7	hecd-1	HECtD1 ubiquitin ligase homolog	2.32e-47	287	37.631	Q8JFV5	hectd1	HECT domain-containing 1	1.79e-50	289	37.024
dd_Smed_v6_1993_0_1	447	2.18747	6.65844	1.23804e-56	0.754462	6.65844	7.08519e-08	1.433	6.65844	7.68201e-26	-1.433	6.65844	7.68201e-26	P82921	MRPS21	28S ribosomal protein S21, mitochondrial	7.32e-21	82	43.902	P58059	Mrps21	28S ribosomal protein S21, mitochondrial	7.38e-21	83	42.169	F1QKS9	mrps21	Mitochondrial ribosomal protein S21	6.43e-19	80	45	Q8I0J3	mRpS21	Mitochondrial ribosomal protein S21, isoform A	2.37e-14	82	34.146	Q9GYI2	mrps-21	Mitochondrial Ribosomal Protein, Small	9.01e-08	83	25.301	P58059	Mrps21	28S ribosomal protein S21, mitochondrial	2.97e-20	83	42.169
dd_Smed_v6_7704_0_1	386	2.18543	4.51992	4.65277e-29	1.07271	4.51992	8.17415e-08	1.11272	4.51992	8.34535e-09	-1.11272	4.51992	8.34535e-09	NA	NA	NA	NA	NA	NA	NA	NA	NA	NA	NA	NA	NA	NA	NA	NA	NA	NA	NA	NA	NA	NA	NA	NA	NA	NA	NA	NA	NA	NA	NA	NA	NA	NA	NA	NA
dd_Smed_v6_11898_0_1	455	2.18152	3.8077	7.30742e-23	0.780318	3.8077	0.000809332	1.4012	3.8077	2.01653e-10	-1.4012	3.8077	2.01653e-10	Q9HAF1	MEAF6	Chromatin modification-related protein MEAF6	4.73e-19	84	46.429	Q2VPQ9	Meaf6	Chromatin modification-related protein MEAF6	5.6e-19	84	46.429	Q6AZD3	meaf6	Chromatin modification-related protein MEAF6	2.68e-17	84	45.238	Q9VRN3	Eaf6	Esa1-associated factor 6	1.78e-14	80	48.75	NA	NA	NA	NA	NA	NA	Q9HAF1	MEAF6	Chromatin modification-related protein MEAF6	2.09e-18	84	46.429
dd_Smed_v6_8358_0_1	827	2.18116	6.17146	1.17171e-49	1.20214	6.17146	5.70393e-16	0.979021	6.17146	1.51339e-11	-0.979021	6.17146	1.51339e-11	Q9UBP6	METTL1	tRNA (guanine-N(7)-)-methyltransferase	6.23e-99	245	55.51	Q9Z120	Mettl1	tRNA (guanine-N(7)-)-methyltransferase	1.31e-98	245	55.51	Q5XJ57	mettl1	tRNA (guanine-N(7)-)-methyltransferase	8.39e-96	233	54.936	O77263	CG4045	tRNA (guanine-N(7)-)-methyltransferase	7.89e-96	229	55.895	Q23126	W02B12.10	tRNA (guanine-N(7)-)-methyltransferase	1.82e-101	229	58.079	Q23126	W02B12.10	tRNA (guanine-N(7)-)-methyltransferase	2.15e-100	229	58.079
dd_Smed_v6_6179_0_1	2837	2.1804	7.46495	2.4762e-67	1.21199	7.46495	6.09033e-22	0.968411	7.46495	5.20535e-15	-0.968411	7.46495	5.20535e-15	P11802	CDK4	Cyclin-dependent kinase 4	1.21e-32	104	55.769	P30285	Cdk4	Cyclin-dependent kinase 4	4.6e-33	104	55.769	F1RDQ7	cdk4	Cyclin-dependent kinase 4	3.4e-31	107	55.14	Q94877	Cdk4	CDK4/6 kinase	3.63e-27	98	52.041	Q9XTR1	cdk-4	Cyclin-dependent kinase 4 homolog	1.65e-27	101	50.495	P30285	Cdk4	Cyclin-dependent kinase 4	1.85e-32	104	55.769
dd_Smed_v6_17770_0_1	1106	2.17892	1.90361	2.42021e-11	0.48761	1.90361	0.186921	1.69131	1.90361	2.95976e-07	-1.69131	1.90361	2.95976e-07	P09543	CNP	2',3'-cyclic-nucleotide 3'-phosphodiesterase	4.76e-10	221	25.792	P16330	Cnp	2',3'-cyclic-nucleotide 3'-phosphodiesterase	9.79e-10	217	25.806	E7FE19	cnp	2',3'-cyclic nucleotide 3' phosphodiesterase	2.82e-07	212	24.057	NA	NA	NA	NA	NA	NA	NA	NA	NA	NA	NA	NA	P09543	CNP	2',3'-cyclic-nucleotide 3'-phosphodiesterase	2.11e-09	221	25.792
dd_Smed_v6_31726_0_1	674	2.17758	-0.0517934	1.73013e-05	1.49471	-0.0517934	0.00561168	0.682868	-0.0517934	0.180983	-0.682868	-0.0517934	0.180983	NA	NA	NA	NA	NA	NA	NA	NA	NA	NA	NA	NA	NA	NA	NA	NA	NA	NA	NA	NA	NA	NA	NA	NA	NA	NA	NA	NA	NA	NA	NA	NA	NA	NA	NA	NA
dd_Smed_v6_57444_0_1	1186	2.177	0.0390991	2.19581e-05	-0.780115	0.0390991	0.225809	2.95712	0.0390991	1.72819e-07	-2.95712	0.0390991	1.72819e-07	Q9UJP4	KLHL21	Kelch-like protein 21	6.35e-13	167	26.946	Q3U410	Klhl21	Kelch-like protein 21	6.8e-13	167	26.946	Q6NYM1	klhl21	Kelch-like protein 21	1.97e-12	219	21.918	Q04652	kel	Ring canal kelch protein	2.98e-09	126	26.19	G5ED84	kel-8	Kelch-like protein 8	5.36e-09	133	26.316	Q3U410	Klhl21	Kelch-like protein 21	2.73e-12	167	26.946
dd_Smed_v6_29468_0_1	1063	2.17648	1.41907	8.0736e-11	0.649217	1.41907	0.0849335	1.52726	1.41907	5.74183e-06	-1.52726	1.41907	5.74183e-06	Q5MJ70	SPDYA	Speedy protein A	1.85e-58	169	55.621	Q5IBH7	Spdya	Speedy protein A	2.22e-58	169	55.621	NA	NA	NA	NA	NA	NA	NA	NA	NA	NA	NA	NA	NA	NA	NA	NA	NA	NA	Q5MJ70	SPDYA	Speedy protein A	8.17e-58	169	55.621
dd_Smed_v6_4701_0_1	1036	2.17424	6.53479	1.8752e-57	0.939891	6.53479	8.35146e-12	1.23435	6.53479	3.56647e-20	-1.23435	6.53479	3.56647e-20	Q15024	EXOSC7	Exosome complex component RRP42	7.92e-14	283	22.261	Q9D0M0	Exosc7	Exosome complex exonuclease RRP42	1.77e-15	281	22.776	Q5XJQ5	exosc9	Exosc9 protein	2.31e-08	131	30.534	Q8T4A9	Rrp45	AT07738p	6.74e-07	129	27.907	G5EDS8	exos-7	EXOSome (Multiexonuclease complex) component	0.000284	90	28.889	Q9D0M0	Exosc7	Exosome complex exonuclease RRP42	7.12e-15	281	22.776
dd_Smed_v6_277_0_1	471	2.17314	9.26583	1.47966e-53	0.637677	9.26583	8.15695e-06	1.53546	9.26583	4.63426e-28	-1.53546	9.26583	4.63426e-28	P07919	UQCRH	Cytochrome b-c1 complex subunit 6, mitochondrial	4.36e-09	62	37.097	P99028	Uqcrh	Cytochrome b-c1 complex subunit 6, mitochondrial	1.38e-09	62	38.71	Q3B750	uqcrh	Cytochrome b-c1 complex subunit 6	9.73e-11	62	35.484	Q4QPY6	UQCR-11L	Cytochrome b-c1 complex subunit 6	5.6e-08	62	37.097	O45864	CELE_T27E9.2	Cytochrome b-c1 complex subunit 6	0.000625	61	31.148	Q3B750	uqcrh	Cytochrome b-c1 complex subunit 6	4.43e-10	62	35.484
dd_Smed_v6_3243_0_1	1312	2.16921	7.26232	6.48359e-61	0.886225	7.26232	2.47782e-11	1.28298	7.26232	5.5285e-23	-1.28298	7.26232	5.5285e-23	Q9Y2P8	RCL1	RNA 3'-terminal phosphate cyclase-like protein	2.01e-55	371	35.31	Q9JJT0	Rcl1	RNA 3'-terminal phosphate cyclase-like protein	3.3e-55	371	35.31	F1RAI8	rcl1	RNA terminal phosphate cyclase-like 1	7.52e-65	359	35.655	P56175	Rtc1	Probable RNA 3'-terminal phosphate cyclase-like protein	5.01e-60	365	33.151	Q23400	ZK1127.5	Probable RNA 3'-terminal phosphate cyclase-like protein	1.91e-55	365	32.055	F1RAI8	rcl1	RNA terminal phosphate cyclase-like 1	3.42e-64	359	35.655
dd_Smed_v6_14491_0_1	2048	2.1691	5.16295	1.08342e-31	0.535025	5.16295	0.0059962	1.63408	5.16295	8.87258e-19	-1.63408	5.16295	8.87258e-19	Q86XL3	ANKLE2	Ankyrin repeat and LEM domain-containing protein 2	3.78e-47	328	33.232	Q6P1H6	Ankle2	Ankyrin repeat and LEM domain-containing protein 2	1e-49	434	31.336	A2CEB2	ankle2	Ankle2 protein	2.01e-50	431	31.09	X2JCC5	Ankle2	ANKLE2 ortholog, isoform G	7.6e-23	264	30.303	H2KZB2	lem-4	Ankyrin repeat and LEM domain-containing protein 2 homolog	4.39e-37	377	30.504	A2CEB2	ankle2	Ankle2 protein	9.16e-50	431	31.09
dd_Smed_v6_4610_1_1	1911	2.16825	6.7521	2.57823e-38	0.503802	6.7521	0.00374013	1.66445	6.7521	1.96674e-23	-1.66445	6.7521	1.96674e-23	E7EQB3	TSEN34	tRNA-splicing endonuclease subunit Sen34	2.07e-06	100	29	Q8BMZ5	Tsen34	tRNA-splicing endonuclease subunit Sen34	1.03e-06	73	34.247	A2BIL9	tsen34	tRNA-splicing endonuclease subunit Sen34	1.03e-06	93	33.333	Q0E8E7	Dmel\CG33260	tRNA-splicing endonuclease subunit Sen34	1.5e-11	104	36.538	Q8MQ07	tsen-34	Trna (tRNA) Splicing ENdonuclease subunit related	0.00039	77	32.468	Q0E8E7	Dmel\CG33260	tRNA-splicing endonuclease subunit Sen34	6.78e-11	104	36.538
dd_Smed_v6_5695_0_1	591	2.16386	6.53904	1.10088e-45	0.977188	6.53904	2.31592e-10	1.18667	6.53904	3.49291e-15	-1.18667	6.53904	3.49291e-15	O95777	LSM8	U6 snRNA-associated Sm-like protein LSm8	2.92e-29	96	51.042	Q6ZWM4	Lsm8	U6 snRNA-associated Sm-like protein LSm8	3.21e-29	96	51.042	E7EZ02	lsm8	LSM8 homolog, U6 small nuclear RNA-associated	1.1e-29	96	50	Q9W087	Dmel\CG2021	CG2021	5.71e-24	94	43.617	Q95XD4	lsm-8	LSM Sm-like protein	1.47e-27	94	48.936	E7EZ02	lsm8	LSM8 homolog, U6 small nuclear RNA-associated	4.98e-29	96	50
dd_Smed_v6_8119_0_1	712	2.16335	5.02798	2.00368e-36	0.497421	5.02798	0.00616286	1.66593	5.02798	2.19365e-22	-1.66593	5.02798	2.19365e-22	Q15528	MED22	Mediator of RNA polymerase II transcription subunit 22	4.54e-14	122	30.328	Q62276	Med22	Mediator of RNA polymerase II transcription subunit 22	3.43e-14	122	31.148	A5WUL3	med22	Mediator of RNA polymerase II transcription subunit 22	1.89e-15	132	34.091	Q9V439	MED22	Mediator of RNA polymerase II transcription subunit 22	7.76e-14	132	32.576	Q23679	mdt-22	Mediator of RNA polymerase II transcription subunit 22	5.2e-07	120	25	A5WUL3	med22	Mediator of RNA polymerase II transcription subunit 22	8.6e-15	132	34.091
dd_Smed_v6_629_0_1	909	2.16314	9.71841	1.3886e-22	1.15964	9.71841	2.11701e-07	1.0035	9.71841	5.57862e-06	-1.0035	9.71841	5.57862e-06	NA	NA	NA	NA	NA	NA	NA	NA	NA	NA	NA	NA	NA	NA	NA	NA	NA	NA	NA	NA	NA	NA	NA	NA	NA	NA	NA	NA	NA	NA	NA	NA	NA	NA	NA	NA
dd_Smed_v6_11003_0_1	469	2.16241	4.66529	6.15807e-31	1.28193	4.66529	1.68231e-11	0.88048	4.66529	1.91357e-06	-0.88048	4.66529	1.91357e-06	NA	NA	NA	NA	NA	NA	A2BE28	Las1l	Ribosomal biogenesis protein LAS1L	0.000308	117	22.222	A2CF03	las1l	LAS1-like, ribosome biogenesis factor	0.000659	76	19.737	NA	NA	NA	NA	NA	NA	Q9U1T1	CELE_Y6B3B.9	Uncharacterized protein	2.12e-05	82	29.268	Q9U1T1	CELE_Y6B3B.9	Uncharacterized protein	0.00025	82	29.268
dd_Smed_v6_9131_0_1	492	2.16044	4.46971	2.41182e-22	0.741844	4.46971	0.00136915	1.4186	4.46971	1.47476e-10	-1.4186	4.46971	1.47476e-10	NA	NA	NA	NA	NA	NA	NA	NA	NA	NA	NA	NA	NA	NA	NA	NA	NA	NA	NA	NA	NA	NA	NA	NA	NA	NA	NA	NA	NA	NA	NA	NA	NA	NA	NA	NA
dd_Smed_v6_3623_0_1	641	2.15966	6.54048	4.11035e-48	0.740199	6.54048	9.32244e-07	1.41946	6.54048	3.92581e-22	-1.41946	6.54048	3.92581e-22	Q9H3J6	C12orf65	Probable peptide chain release factor C12orf65, mitochondrial	2.19e-28	86	53.488	Q80VP5	-	Probable peptide chain release factor C12orf65 homolog, mitochondrial	5.57e-27	86	50	A5WUX7	si:ch211-275j6.5	Probable peptide chain release factor C12orf65 homolog, mitochondrial	2.94e-24	103	46.602	A1ZAD7	CG42372-RA	AT22563p2	4.07e-21	77	55.844	E5QCJ3	CELE_T23B5.4	Uncharacterized protein	1.65e-15	96	39.583	Q9H3J6	C12orf65	Probable peptide chain release factor C12orf65, mitochondrial	9.67e-28	86	53.488
dd_Smed_v6_5519_0_1	477	2.15895	6.97532	1.26806e-60	1.29736	6.97532	7.68152e-23	0.861595	6.97532	2.96102e-11	-0.861595	6.97532	2.96102e-11	NA	NA	NA	NA	NA	NA	NA	NA	NA	NA	NA	NA	NA	NA	NA	NA	NA	NA	NA	NA	NA	NA	NA	NA	NA	NA	NA	NA	NA	NA	NA	NA	NA	NA	NA	NA
dd_Smed_v6_4961_0_1	1887	2.15861	4.42895	1.21052e-20	0.415938	4.42895	0.096554	1.74267	4.42895	6.93103e-14	-1.74267	4.42895	6.93103e-14	P49959	MRE11	Double-strand break repair protein MRE11	8.29e-164	505	47.327	Q61216	Mre11	Double-strand break repair protein MRE11	2.48e-165	511	47.554	NA	NA	NA	NA	NA	NA	Q9XYZ4	mre11	Endo/exonuclease Mre11	5.07e-121	511	40.705	Q23255	mre-11	Double-strand break repair protein mre-11	3.08e-105	412	42.476	Q61216	Mre11	Double-strand break repair protein MRE11	9.97e-165	511	47.554
dd_Smed_v6_10411_0_1	1495	2.1575	6.56251	1.07582e-47	0.946487	6.56251	3.08313e-10	1.21102	6.56251	1.71144e-16	-1.21102	6.56251	1.71144e-16	O60683	PEX10	Peroxisome biogenesis factor 10	1.53e-06	53	49.057	B1AUE5	Pex10	Peroxisome biogenesis factor 10	4.2e-07	53	47.17	Q5XJ92	pex10	Peroxisomal biogenesis factor 10	2.69e-08	82	35.366	Q9W0D7	Pex10	GM14467p	1.29e-11	210	30.476	NA	NA	NA	NA	NA	NA	Q9W0D7	Pex10	GM14467p	5.84e-11	210	30.476
dd_Smed_v6_691_0_1	464	2.15744	9.62292	1.31866e-55	0.990597	9.62292	6.12113e-13	1.16684	9.62292	8.12866e-18	-1.16684	9.62292	8.12866e-18	P60602	ROMO1	Reactive oxygen species modulator 1	4.68e-15	80	57.5	P60603	Romo1	Reactive oxygen species modulator 1	5.15e-15	80	57.5	Q6NYD1	romo1	Reactive oxygen species modulator 1	1.43e-16	80	58.75	Q9VUM2	Dmel\CG6878	CG6878	3.57e-19	80	63.75	NA	NA	NA	NA	NA	NA	Q9VUM2	Dmel\CG6878	CG6878	1.62e-18	80	63.75
dd_Smed_v6_9422_0_1	758	2.15737	5.35514	1.09589e-34	0.631683	5.35514	0.000536645	1.52569	5.35514	2.42461e-18	-1.52569	5.35514	2.42461e-18	Q969U7	PSMG2	Proteasome assembly chaperone 2	6.91e-10	118	29.661	Q9EST4	Psmg2	Proteasome assembly chaperone 2	5.71e-10	117	30.769	Q1LXS2	psmg2	Proteasome assembly chaperone 2	2.78e-13	177	23.729	Q9VEC2	CG12321-RA	Proteasome assembly chaperone 2	1.35e-09	113	31.858	NA	NA	NA	NA	NA	NA	Q1LXS2	psmg2	Proteasome assembly chaperone 2	1.26e-12	177	23.729
dd_Smed_v6_19641_0_1	2460	2.157	1.92854	1.38538e-10	0.641362	1.92854	0.0836928	1.51564	1.92854	7.58609e-06	-1.51564	1.92854	7.58609e-06	NA	NA	NA	NA	NA	NA	NA	NA	NA	NA	NA	NA	NA	NA	NA	NA	NA	NA	NA	NA	NA	NA	NA	NA	NA	NA	NA	NA	NA	NA	NA	NA	NA	NA	NA	NA
dd_Smed_v6_2502_1_1	804	2.15599	4.18892	2.53637e-26	0.635342	4.18892	0.00307615	1.52065	4.18892	5.91275e-14	-1.52065	4.18892	5.91275e-14	A8MX07	CEP19	Centrosomal protein of 19 kDa	6.46e-19	111	39.64	Q9CQA8	Cep19	Centrosomal protein of 19 kDa	4.79e-17	123	36.585	Q4V8Z3	cep19	Centrosomal protein of 19 kDa	9.85e-12	126	34.921	NA	NA	NA	NA	NA	NA	NA	NA	NA	NA	NA	NA	A8MX07	CEP19	Centrosomal protein of 19 kDa	2.86e-18	111	39.64
dd_Smed_v6_8688_0_1	2317	2.15505	6.59033	1.49975e-53	0.769022	6.59033	6.23516e-08	1.38603	6.59033	1.2887e-23	-1.38603	6.59033	1.2887e-23	O14744	PRMT5	Protein arginine N-methyltransferase 5	3.04e-160	656	40.701	Q8CIG8	Prmt5	Protein arginine N-methyltransferase 5	2.8e-157	656	40.396	Q503E3	prmt5	Protein arginine N-methyltransferase 5	5.39e-158	654	40.826	Q9U6Y9	csul	Protein arginine N-methyltransferase 5	1.48e-98	577	32.062	P46580	prmt-5	Protein arginine N-methyltransferase 5	5.09e-75	645	32.093	O14744	PRMT5	Protein arginine N-methyltransferase 5	1.34e-159	656	40.701
dd_Smed_v6_9440_0_1	569	2.15466	5.06416	1.27967e-33	0.964175	5.06416	1.21969e-07	1.19049	5.06416	1.50532e-11	-1.19049	5.06416	1.50532e-11	P55789	GFER	FAD-linked sulfhydryl oxidase ALR	3.7e-45	135	48.148	P56213	Gfer	FAD-linked sulfhydryl oxidase ALR	3.31e-49	135	50.37	A4QNU9	gfer	Sulfhydryl oxidase	3.9e-46	146	48.63	Q8SX43	Alr	Sulfhydryl oxidase	1.8e-39	114	51.754	O44975	CELE_F56C11.3	Sulfhydryl oxidase	3.1e-45	151	41.722	P56213	Gfer	FAD-linked sulfhydryl oxidase ALR	1.33e-48	135	50.37
dd_Smed_v6_13484_0_1	2580	2.15322	3.52947	2.64439e-17	0.232258	3.52947	0.4263	1.92096	3.52947	9.17917e-14	-1.92096	3.52947	9.17917e-14	NA	NA	NA	NA	NA	NA	NA	NA	NA	NA	NA	NA	NA	NA	NA	NA	NA	NA	NA	NA	NA	NA	NA	NA	NA	NA	NA	NA	NA	NA	NA	NA	NA	NA	NA	NA
dd_Smed_v6_2637_0_1	465	2.15316	5.07384	9.52654e-34	0.479508	5.07384	0.0109285	1.67365	5.07384	4.18264e-21	-1.67365	5.07384	4.18264e-21	NA	NA	NA	NA	NA	NA	NA	NA	NA	NA	NA	NA	NA	NA	NA	NA	NA	NA	NA	NA	NA	NA	NA	NA	NA	NA	NA	NA	NA	NA	NA	NA	NA	NA	NA	NA
dd_Smed_v6_8096_0_1	763	2.15304	3.8277	8.47638e-17	0.954977	3.8277	0.000379007	1.19806	3.8277	3.4235e-06	-1.19806	3.8277	3.4235e-06	Q96RJ6	FERD3L	Fer3-like protein	1.15e-21	69	78.261	Q923Z4	Ferd3l	Fer3-like protein	1.2e-22	77	72.727	Q7ZSX3	ptf1a	Pancreas transcription factor 1 subunit alpha	2.96e-11	44	59.091	Q9VGJ5	fer3	Protein Fer3	2.07e-21	66	80.303	Q20561	hlh-13	Helix-loop-helix protein 13	2.75e-08	44	56.818	Q923Z4	Ferd3l	Fer3-like protein	4.82e-22	77	72.727
dd_Smed_v6_1121_0_1	853	2.15235	9.5772	2.24767e-48	0.961207	9.5772	7.98436e-11	1.19114	9.5772	2.98275e-16	-1.19114	9.5772	2.98275e-16	P18124	RPL7	60S ribosomal protein L7	1.07e-40	235	31.489	P14148	Rpl7	60S ribosomal protein L7	5.19e-42	249	32.53	Q6Q417	rpl7	Ribosomal protein L7	3.58e-39	234	33.333	P32100	RpL7	60S ribosomal protein L7	5.92e-33	218	33.028	O01802	rpl-7	60S ribosomal protein L7	3.7e-44	207	36.715	O01802	rpl-7	60S ribosomal protein L7	4.37e-43	207	36.715
dd_Smed_v6_10448_0_1	3634	2.15103	5.93849	1.07876e-22	0.307074	5.93849	0.19651	1.84396	5.93849	6.00099e-17	-1.84396	5.93849	6.00099e-17	Q9H1A4	ANAPC1	Anaphase-promoting complex subunit 1	3.64e-35	691	24.602	P53995	Anapc1	Anaphase-promoting complex subunit 1	6.33e-45	1243	21.883	NA	NA	NA	NA	NA	NA	Q9VXV3	shtd	Shattered	2.79e-23	512	24.609	O18191	mat-2	Anaphase-promoting complex subunit 1	1.07e-07	168	29.762	P53995	Anapc1	Anaphase-promoting complex subunit 1	7.06e-39	907	23.264
dd_Smed_v6_5318_0_1	562	2.15075	6.37446	2.90077e-38	1.15514	6.37446	6.04272e-12	0.995614	6.37446	1.47682e-09	-0.995614	6.37446	1.47682e-09	Q9Y333	LSM2	U6 snRNA-associated Sm-like protein LSm2	2.43e-45	95	71.579	O35900	Lsm2	U6 snRNA-associated Sm-like protein LSm2	2.67e-45	95	71.579	Q5RKP8	smx5	Smx5	5.58e-46	95	71.579	Q9VTW6	BcDNA:GM14851	Uncharacterized protein	5.14e-44	90	73.333	P92022	gut-2	Uncharacterized protein	6.49e-41	94	65.957	Q5RKP8	smx5	Smx5	2.54e-45	95	71.579
dd_Smed_v6_11006_0_1	2851	2.15071	4.39508	5.05755e-18	0.737317	4.39508	0.00454241	1.41339	4.39508	1.27234e-08	-1.41339	4.39508	1.27234e-08	O75717	WDHD1	WD repeat and HMG-box DNA-binding protein 1	1.3e-48	903	23.588	P59328	Wdhd1	WD repeat and HMG-box DNA-binding protein 1	4.19e-45	890	22.472	E7F296	wdhd1	WD repeat and HMG-box DNA-binding protein 1	2.67e-55	892	22.87	Q2XY08	Ctf4	CG13350	2.99e-29	932	20.815	Q19520	CELE_F17C11.10	Uncharacterized protein	6.39e-22	453	22.958	E7F296	wdhd1	WD repeat and HMG-box DNA-binding protein 1	1.21e-54	892	22.87
dd_Smed_v6_892_0_1	576	2.15044	9.93143	1.39921e-56	1.07485	9.93143	2.44845e-15	1.0756	9.93143	1.03864e-15	-1.0756	9.93143	1.03864e-15	A9J4F5	ZNF593	Zinc finger protein 593	0.000318	72	29.167	NA	NA	NA	NA	NA	NA	E7FCM9	znf593	Zinc finger protein 593	3.8e-10	87	36.782	Q9W3Y0	CG3224	Zinc finger protein 593 homolog	0.00037	42	33.333	Q9U239	Y56A3A.18	Zinc finger protein 593 homolog	2.26e-13	89	39.326	Q9U239	Y56A3A.18	Zinc finger protein 593 homolog	2.67e-12	89	39.326
dd_Smed_v6_3061_0_1	655	2.14956	7.09379	1.97322e-56	0.590333	7.09379	2.1579e-05	1.55923	7.09379	5.4803e-31	-1.55923	7.09379	5.4803e-31	P49792	RANBP2	E3 SUMO-protein ligase RanBP2	1.29e-21	148	39.189	Q9ERU9	Ranbp2	E3 SUMO-protein ligase RanBP2	1.24e-20	155	36.774	X1WCS8	si:ch1073-55a19.2	Si:ch1073-55a19.2	1.23e-20	147	38.095	Q8SWV7	Nup358	LD43045p	3.49e-17	171	30.409	Q21021	npp-9	Nuclear Pore complex Protein	6.22e-15	143	31.469	P49792	RANBP2	E3 SUMO-protein ligase RanBP2	5.69e-21	148	39.189
dd_Smed_v6_12909_0_1	1049	2.14865	3.69762	8.3129e-17	0.878376	3.69762	0.00112498	1.27027	3.69762	8.11947e-07	-1.27027	3.69762	8.11947e-07	Q9Y5R4	HEMK1	HemK methyltransferase family member 1	2.96e-39	233	39.056	Q921L7	Hemk1	HemK methyltransferase family member 1	1.47e-38	237	40.084	F1QJH5	hemk1	HemK methyltransferase family member 1	9.87e-41	233	38.627	Q9VMD3	CG9531	CG9531, isoform A	1.77e-31	232	33.19	O16582	mtq-2	MethylTransferase modifying glutamine (Q)	3.25e-05	189	25.926	F1QJH5	hemk1	HemK methyltransferase family member 1	4.49e-40	233	38.627
dd_Smed_v6_13526_0_1	366	2.14825	2.99362	6.25435e-18	0.703265	2.99362	0.00862547	1.44498	2.99362	6.18392e-09	-1.44498	2.99362	6.18392e-09	Q96FX2	DPH3	DPH3 homolog	3.32e-29	69	68.116	Q8K0W9	Dph3	DPH3 homolog	4.03e-29	69	68.116	Q7SY41	dnajc24	DnaJ (Hsp40) homolog, subfamily C, member 24	0.000164	50	40	Q9VGQ9	CG14701	DPH3 homolog	3.16e-18	78	58.974	Q21102	K01H12.1	DPH3 homolog	4.45e-22	69	66.667	Q96FX2	DPH3	DPH3 homolog	1.47e-28	69	68.116
dd_Smed_v6_32761_0_1	902	2.14586	1.62523	8.03889e-11	1.38024	1.62523	6.74995e-05	0.765618	1.62523	0.0201256	-0.765618	1.62523	0.0201256	NA	NA	NA	NA	NA	NA	NA	NA	NA	NA	NA	NA	NA	NA	NA	NA	NA	NA	NA	NA	NA	NA	NA	NA	NA	NA	NA	NA	NA	NA	NA	NA	NA	NA	NA	NA
dd_Smed_v6_2060_0_1	621	2.14497	7.72162	5.15482e-57	0.731926	7.72162	7.79619e-08	1.41304	7.72162	3.20018e-26	-1.41304	7.72162	3.20018e-26	O60232	SSSCA1	Sjoegren syndrome/scleroderma autoantigen 1	2.99e-25	93	50.538	Q545N1	Sssca1	C184S protein	1.31e-23	82	51.22	Q5XJ32	sssca1	Sjogren syndrome/scleroderma autoantigen 1	9.6e-23	82	52.439	NA	NA	NA	NA	NA	NA	G5EEN7	CELE_Y39A1A.3	Uncharacterized protein	1.25e-06	55	43.636	O60232	SSSCA1	Sjoegren syndrome/scleroderma autoantigen 1	1.32e-24	93	50.538
dd_Smed_v6_4998_1_1	288	2.14283	6.31611	2.07623e-32	0.753122	6.31611	4.6721e-05	1.38971	6.31611	1.02293e-14	-1.38971	6.31611	1.02293e-14	Q7RTU7	SCX	Basic helix-loop-helix transcription factor scleraxis	1.33e-17	56	64.286	Q60756	Tcf15	Transcription factor 15	1.99e-17	55	63.636	Q6WIH0	tal2	T cell acute leukemia 2	7.94e-09	41	63.415	Q59E67	CG33557	Uncharacterized protein	2.43e-15	54	64.815	Q20561	hlh-13	Helix-loop-helix protein 13	3.7e-08	43	53.488	Q7RTU7	SCX	Basic helix-loop-helix transcription factor scleraxis	5.87e-17	56	64.286
dd_Smed_v6_6155_0_1	562	2.14055	5.208	4.34416e-31	1.06197	5.208	1.59888e-08	1.07857	5.208	3.68693e-09	-1.07857	5.208	3.68693e-09	Q8TBK6	ZCCHC10	Zinc finger CCHC domain-containing protein 10	1.5e-08	52	44.231	Q9CX48	Zcchc10	Zinc finger CCHC domain-containing protein 10	3.85e-08	40	55	NA	NA	NA	NA	NA	NA	NA	NA	NA	NA	NA	NA	NA	NA	NA	NA	NA	NA	Q8TBK6	ZCCHC10	Zinc finger CCHC domain-containing protein 10	6.62e-08	52	44.231
dd_Smed_v6_41719_0_1	880	2.13992	0.367045	9.85542e-07	1.12758	0.367045	0.0180699	1.01234	0.367045	0.0206957	-1.01234	0.367045	0.0206957	NA	NA	NA	NA	NA	NA	NA	NA	NA	NA	NA	NA	NA	NA	NA	NA	NA	NA	NA	NA	NA	NA	NA	NA	NA	NA	NA	NA	NA	NA	NA	NA	NA	NA	NA	NA
dd_Smed_v6_46127_0_1	409	2.1398	0.542446	6.64628e-08	0.765598	0.542446	0.088821	1.3742	0.542446	0.000565537	-1.3742	0.542446	0.000565537	NA	NA	NA	NA	NA	NA	NA	NA	NA	NA	NA	NA	NA	NA	NA	NA	NA	NA	NA	NA	NA	NA	NA	NA	G5EGT4	clh-5	Chloride channel protein	0.000851	23	65.217	NA	NA	NA	NA	NA	NA
dd_Smed_v6_11768_0_1	506	2.13963	3.94751	5.70463e-20	0.365412	3.94751	0.155628	1.77422	3.94751	4.8259e-14	-1.77422	3.94751	4.8259e-14	NA	NA	NA	NA	NA	NA	NA	NA	NA	NA	NA	NA	NA	NA	NA	NA	NA	NA	NA	NA	NA	NA	NA	NA	NA	NA	NA	NA	NA	NA	NA	NA	NA	NA	NA	NA
dd_Smed_v6_13991_0_1	1433	2.13962	5.77541	1.39883e-21	1.87639	5.77541	1.84898e-16	0.263231	5.77541	0.268465	-0.263231	5.77541	0.268465	P30279	CCND2	G1/S-specific cyclin-D2	3.18e-13	214	23.364	P30280	Ccnd2	G1/S-specific cyclin-D2	6.38e-13	227	23.348	F1R4K9	ccnd3	Cyclin D3	5.29e-19	246	26.016	P14785	CycA	G2/mitotic-specific cyclin-A	3.48e-05	102	29.412	O01501	cye-1	G1/S-specific cyclin-E	1.52e-07	127	27.559	F1R4K9	ccnd3	Cyclin D3	2.41e-18	246	26.016
dd_Smed_v6_2816_0_1	508	2.13953	7.57891	1.2144e-60	0.86271	7.57891	4.87445e-11	1.27682	7.57891	3.19508e-23	-1.27682	7.57891	3.19508e-23	Q5SXM8	DNLZ	DNL-type zinc finger protein	8.61e-15	66	45.455	Q9D113	Dnlz	DNL-type zinc finger protein	4.08e-13	65	46.154	A1L1P7	dnlz	DNL-type zinc finger protein	4.57e-13	60	46.667	Q9VXR1	CG12379	Uncharacterized protein	7.88e-16	65	52.308	Q9TXQ4	CELE_F53A3.7	Uncharacterized protein	7.54e-16	65	46.154	Q9VXR1	CG12379	Uncharacterized protein	3.57e-15	65	52.308
dd_Smed_v6_6274_0_1	607	2.13927	5.81979	9.95492e-45	0.977805	5.81979	2.73269e-10	1.16146	5.81979	1.2509e-14	-1.16146	5.81979	1.2509e-14	Q9NX38	FAM206A	Protein Simiate	3.16e-27	156	35.256	Q80ZQ9	Fam206a	Protein Simiate	3.83e-27	156	35.256	Q1LU93	fam206a	Protein Simiate	1.08e-27	161	37.267	Q9VFR1	CG9288	FAM206 family protein CG9288	1.07e-17	133	35.338	NA	NA	NA	NA	NA	NA	Q1LU93	fam206a	Protein Simiate	4.91e-27	161	37.267
dd_Smed_v6_27169_0_1	313	2.139	0.735969	3.80003e-06	1.21225	0.735969	0.0143906	0.926751	0.735969	0.0476613	-0.926751	0.735969	0.0476613	NA	NA	NA	NA	NA	NA	NA	NA	NA	NA	NA	NA	NA	NA	NA	NA	NA	NA	NA	NA	NA	NA	NA	NA	NA	NA	NA	NA	NA	NA	NA	NA	NA	NA	NA	NA
dd_Smed_v6_11935_0_1	1525	2.13865	4.6801	1.30693e-29	1.09478	4.6801	1.5129e-08	1.04386	4.6801	2.52322e-08	-1.04386	4.6801	2.52322e-08	P28347	TEAD1	Transcriptional enhancer factor TEF-1	8.95e-72	469	34.755	P30051	Tead1	Transcriptional enhancer factor TEF-1	5.8e-72	475	34.526	A9JSZ6	tead1a	Tead1 protein	2.37e-74	416	36.779	P30052	sd	Protein scalloped	7.52e-39	76	89.474	Q19849	egl-44	Transcription enhancer factor-like protein egl-44	1.09e-36	76	81.579	A9JSZ6	tead1a	Tead1 protein	1.08e-73	416	36.779
dd_Smed_v6_2278_0_1	427	2.1371	7.53028	1.33048e-57	1.11815	7.53028	7.58351e-17	1.01895	7.53028	1.11249e-14	-1.01895	7.53028	1.11249e-14	P84090	ERH	Enhancer of rudimentary homolog	5.12e-39	105	56.19	P84089	Erh	Enhancer of rudimentary homolog	5.64e-39	105	56.19	NA	NA	NA	NA	NA	NA	Q24337	e(r)	Protein enhancer of rudimentary	1.45e-36	105	53.333	Q22640	T21C9.4	Enhancer of rudimentary homolog	2.37e-26	101	46.535	P84090	ERH	Enhancer of rudimentary homolog	2.27e-38	105	56.19
dd_Smed_v6_13283_0_1	913	2.13303	1.79317	1.28204e-08	1.00658	1.79317	0.0118191	1.12645	1.79317	0.00282398	-1.12645	1.79317	0.00282398	Q9Y5R5	DMRT2	Doublesex- and mab-3-related transcription factor 2	2.22e-33	143	48.951	Q8BG36	Dmrt2	Doublesex- and mab-3-related transcription factor 2	1.38e-34	143	49.65	Q9W7K3	dmrt2a	Doublesex and mab-3 related transcription factor 2a	1.25e-35	143	51.049	Q9VYE0	dmrt11E	Doublesex-Mab related 11E	7.32e-28	58	79.31	Q9XWN9	dmd-3	DM (Doublesex/MAB-3) Domain family	5.28e-15	54	57.407	Q9W7K3	dmrt2a	Doublesex and mab-3 related transcription factor 2a	5.7e-35	143	51.049
dd_Smed_v6_47193_0_1	384	2.13288	0.156697	0.000598508	1.34092	0.156697	0.0429107	0.791954	0.156697	0.215626	-0.791954	0.156697	0.215626	NA	NA	NA	NA	NA	NA	NA	NA	NA	NA	NA	NA	NA	NA	NA	NA	NA	NA	NA	NA	NA	NA	NA	NA	NA	NA	NA	NA	NA	NA	NA	NA	NA	NA	NA	NA
dd_Smed_v6_6342_0_1	958	2.13252	5.7182	2.3759e-40	0.642789	5.7182	0.000106204	1.48973	5.7182	8.65467e-21	-1.48973	5.7182	8.65467e-21	Q96AT9	RPE	Ribulose-phosphate 3-epimerase	2.74e-96	217	62.673	Q8VEE0	Rpe	Ribulose-phosphate 3-epimerase	3.22e-96	217	62.212	Q6PBW9	rpe	Ribulose-phosphate 3-epimerase	8.3e-100	219	63.014	NA	NA	NA	NA	NA	NA	Q95ZW2	CELE_F08F8.7	Ribulose-phosphate 3-epimerase	1.03e-76	197	55.33	Q6PBW9	rpe	Ribulose-phosphate 3-epimerase	3.78e-99	219	63.014
dd_Smed_v6_22233_0_1	712	2.13201	1.54786	3.62013e-12	1.12893	1.54786	0.000584607	1.00309	1.54786	0.000957928	-1.00309	1.54786	0.000957928	NA	NA	NA	NA	NA	NA	NA	NA	NA	NA	NA	NA	NA	NA	NA	NA	NA	NA	NA	NA	NA	NA	NA	NA	NA	NA	NA	NA	NA	NA	NA	NA	NA	NA	NA	NA
dd_Smed_v6_4379_0_1	1209	2.12916	7.7689	4.95334e-58	1.10523	7.7689	9.86394e-17	1.02393	7.7689	5.3136e-15	-1.02393	7.7689	5.3136e-15	Q8N806	UBR7	Putative E3 ubiquitin-protein ligase UBR7	7.25e-45	173	47.399	Q8BU04	Ubr7	Putative E3 ubiquitin-protein ligase UBR7	1.31e-44	164	49.39	Q5TZA5	ubr7	Ubiquitin protein ligase E3 component n-recognin 7	6.2e-53	376	31.649	Q9VLT5	poe	Protein purity of essence	0.000375	64	39.062	NA	NA	NA	NA	NA	NA	Q5TZA5	ubr7	Ubiquitin protein ligase E3 component n-recognin 7	2.82e-52	376	31.649
dd_Smed_v6_3610_0_1	399	2.12692	6.6358	4.43251e-50	1.06347	6.6358	1.6673e-13	1.06345	6.6358	5.01555e-14	-1.06345	6.6358	5.01555e-14	Q9UK45	LSM7	U6 snRNA-associated Sm-like protein LSm7	1.94e-43	94	70.213	Q9CQQ8	Lsm7	U6 snRNA-associated Sm-like protein LSm7	1.27e-43	94	71.277	A4FVI7	lsm7	LSM7 homolog, U6 small nuclear RNA and mRNA degradation-associated	1.07e-42	94	68.085	Q9VJI7	LSm7	GEO08441p1	2.06e-38	95	64.211	Q23543	lsm-7	LSM Sm-like protein	4.03e-35	93	53.763	Q9CQQ8	Lsm7	U6 snRNA-associated Sm-like protein LSm7	5.12e-43	94	71.277
dd_Smed_v6_5872_0_1	811	2.12675	4.23137	1.08582e-20	0.402408	4.23137	0.104253	1.72435	4.23137	5.27965e-14	-1.72435	4.23137	5.27965e-14	Q96DE0	NUDT16	U8 snoRNA-decapping enzyme	2.92e-42	188	34.574	Q6P3D0	Nudt16	U8 snoRNA-decapping enzyme	4.52e-40	194	36.082	F1QFB9	zgc:103759	Zgc:103759	1.28e-34	179	35.754	NA	NA	NA	NA	NA	NA	NA	NA	NA	NA	NA	NA	Q96DE0	NUDT16	U8 snoRNA-decapping enzyme	1.29e-41	188	34.574
dd_Smed_v6_14516_0_1	1460	2.12619	1.63233	9.86463e-08	0.545523	1.63233	0.2217	1.58066	1.63233	9.15849e-05	-1.58066	1.63233	9.15849e-05	NA	NA	NA	NA	NA	NA	NA	NA	NA	NA	NA	NA	NA	NA	NA	NA	NA	NA	NA	NA	NA	NA	NA	NA	NA	NA	NA	NA	NA	NA	NA	NA	NA	NA	NA	NA
dd_Smed_v6_403_0_1	1019	2.12617	8.39498	5.74023e-59	1.01205	8.39498	1.53571e-14	1.11412	8.39498	8.74684e-18	-1.11412	8.39498	8.74684e-18	Q15843	NEDD8	NEDD8	1.27e-34	79	88.608	P29595	Nedd8	NEDD8	1.81e-28	68	89.706	B0R193	ubb	Ubiquitin B	8.46e-19	76	57.895	Q9VJ33	Nedd8	NEDD8	5.2e-35	79	87.342	Q93725	ned-8	NEDD8	2.94e-32	76	84.211	Q9VJ33	Nedd8	NEDD8	2.36e-34	79	87.342
dd_Smed_v6_3813_0_1	553	2.12506	6.91447	2.45424e-50	0.72636	6.91447	5.28305e-07	1.3987	6.91447	3.73657e-23	-1.3987	6.91447	3.73657e-23	NA	NA	NA	NA	NA	NA	NA	NA	NA	NA	NA	NA	NA	NA	NA	NA	NA	NA	NA	NA	NA	NA	NA	NA	NA	NA	NA	NA	NA	NA	NA	NA	NA	NA	NA	NA
dd_Smed_v6_672_0_1	656	2.12499	9.37551	7.12609e-53	1.10669	9.37551	1.83193e-15	1.0183	9.37551	1.24308e-13	-1.0183	9.37551	1.24308e-13	P68106	FKBP1B	Peptidyl-prolyl cis-trans isomerase FKBP1B	9.86e-52	108	69.444	Q9Z2I2	Fkbp1b	Peptidyl-prolyl cis-trans isomerase FKBP1B	3.09e-51	108	69.444	Q6PBJ8	fkbp1aa	Peptidylprolyl isomerase	1.5e-53	108	70.37	P48375	FK506-bp2	12 kDa FK506-binding protein	9.53e-54	108	73.148	Q9U2Q8	fkb-2	Peptidylprolyl isomerase	1.7e-39	107	58.879	P48375	FK506-bp2	12 kDa FK506-binding protein	4.32e-53	108	73.148
dd_Smed_v6_509_0_1	359	2.12473	8.55023	6.79561e-48	0.722493	8.55023	1.04003e-06	1.40224	8.55023	3.74193e-22	-1.40224	8.55023	3.74193e-22	P15954	COX7C	Cytochrome c oxidase subunit 7C, mitochondrial	5.34e-08	62	37.097	P17665	Cox7c	Cytochrome c oxidase subunit 7C, mitochondrial	9.29e-05	65	29.231	Q6PBP0	cox7c	Cytochrome c oxidase, subunit VIIc	0.000819	65	29.231	NA	NA	NA	NA	NA	NA	NA	NA	NA	NA	NA	NA	P15954	COX7C	Cytochrome c oxidase subunit 7C, mitochondrial	2.36e-07	62	37.097
dd_Smed_v6_8329_0_1	2087	2.12454	5.63423	1.90503e-25	0.311952	5.63423	0.157867	1.81258	5.63423	8.28181e-19	-1.81258	5.63423	8.28181e-19	Q9H1A4	ANAPC1	Anaphase-promoting complex subunit 1	7.71e-54	481	30.977	P53995	Anapc1	Anaphase-promoting complex subunit 1	1.49e-54	481	31.185	NA	NA	NA	NA	NA	NA	Q9VXV3	shtd	Shattered	3.45e-58	569	30.58	O18191	mat-2	Anaphase-promoting complex subunit 1	6.78e-30	536	25.187	Q9VXV3	shtd	Shattered	1.56e-57	569	30.58
dd_Smed_v6_1982_0_1	1350	2.12441	7.30213	7.45623e-60	0.833238	7.30213	2.32576e-10	1.29117	7.30213	1.05859e-23	-1.29117	7.30213	1.05859e-23	Q9Y2X3	NOP58	Nucleolar protein 58	4.87e-113	402	48.259	Q6DFW4	Nop58	Nucleolar protein 58	3.36e-112	402	48.01	Q6PH34	nop56	Nop56 protein	2.48e-88	413	38.499	Q9VM69	nop5	CG10206-PA	9.33e-125	404	52.475	O45012	nol-5	NucleOLar protein	5.81e-109	397	47.859	Q9VM69	nop5	CG10206-PA	4.23e-124	404	52.475
dd_Smed_v6_10525_0_1	1223	2.12414	5.30009	1.50784e-26	0.164725	5.30009	0.465793	1.95941	5.30009	1.72725e-22	-1.95941	5.30009	1.72725e-22	NA	NA	NA	NA	NA	NA	NA	NA	NA	NA	NA	NA	NA	NA	NA	NA	NA	NA	NA	NA	NA	NA	NA	NA	NA	NA	NA	NA	NA	NA	NA	NA	NA	NA	NA	NA
dd_Smed_v6_11848_0_1	752	2.12132	4.45147	8.73087e-18	0.611811	4.45147	0.0189867	1.50951	4.45147	1.03827e-09	-1.50951	4.45147	1.03827e-09	NA	NA	NA	NA	NA	NA	NA	NA	NA	NA	NA	NA	NA	NA	NA	NA	NA	NA	NA	NA	NA	NA	NA	NA	NA	NA	NA	NA	NA	NA	NA	NA	NA	NA	NA	NA
dd_Smed_v6_14865_0_1	1232	2.1212	3.79396	2.60294e-23	0.227226	3.79396	0.352009	1.89398	3.79396	1.64229e-18	-1.89398	3.79396	1.64229e-18	P56705	WNT4	Protein Wnt-4	1.83e-82	341	40.762	P22724	Wnt4	Protein Wnt-4	6.25e-82	341	40.469	P47793	wnt4a	Protein Wnt-4a	3.21e-82	315	41.27	P28465	Wnt2	Protein Wnt-2	9.95e-50	340	34.118	P34888	cwn-1	Protein Wnt-1	8.05e-64	356	34.551	P56705	WNT4	Protein Wnt-4	8.09e-82	341	40.762
dd_Smed_v6_17978_0_1	2896	2.12016	0.509338	1.22549e-07	0.730101	0.509338	0.109969	1.39006	0.509338	0.000572458	-1.39006	0.509338	0.000572458	NA	NA	NA	NA	NA	NA	NA	NA	NA	NA	NA	NA	NA	NA	NA	NA	NA	NA	NA	NA	NA	NA	NA	NA	NA	NA	NA	NA	NA	NA	NA	NA	NA	NA	NA	NA
dd_Smed_v6_606_1_1	3576	2.11933	6.40589	4.1971e-48	0.837832	6.40589	1.39632e-08	1.2815	6.40589	5.43021e-19	-1.2815	6.40589	5.43021e-19	Q32M88	PGGHG	Protein-glucosylgalactosylhydroxylysine glucosidase	1.2e-106	644	32.143	Q8BP56	Pgghg	Protein-glucosylgalactosylhydroxylysine glucosidase	1.19e-102	642	31.931	A0JMP0	pgghg	Protein-glucosylgalactosylhydroxylysine glucosidase	5.24e-88	589	31.579	Q9VKD9	CG16965-RB	MIP16835p1	2.19e-81	634	32.808	O18694	lsm-5	LSM Sm-like protein	1.44e-32	82	68.293	Q32M88	PGGHG	Protein-glucosylgalactosylhydroxylysine glucosidase	5.3e-106	644	32.143
dd_Smed_v6_8082_0_1	380	2.11802	5.05421	1.05908e-33	0.78836	5.05421	1.27644e-05	1.32966	5.05421	1.94665e-14	-1.32966	5.05421	1.94665e-14	NA	NA	NA	NA	NA	NA	NA	NA	NA	NA	NA	NA	NA	NA	NA	NA	NA	NA	NA	NA	NA	NA	NA	NA	NA	NA	NA	NA	NA	NA	NA	NA	NA	NA	NA	NA
dd_Smed_v6_9852_0_1	1170	2.1161	3.09624	8.22406e-18	-0.0516413	3.09624	0.869383	2.16774	3.09624	1.03294e-17	-2.16774	3.09624	1.03294e-17	O60218	AKR1B10	Aldo-keto reductase family 1 member B10	7.48e-87	309	44.66	P45376	Akr1b1	Aldose reductase	1.38e-83	309	45.955	Q6AZW2	akr1a1a	Alcohol dehydrogenase [NADP(+)] A	2.48e-89	322	44.41	Q8T492	CG6083	AT08919p	4.84e-83	308	41.234	Q966L2	CELE_E01A2.1	Uncharacterized protein	3.46e-06	45	40	Q6AZW2	akr1a1a	Alcohol dehydrogenase [NADP(+)] A	1.13e-88	322	44.41
dd_Smed_v6_2875_0_1	852	2.11599	8.02837	6.05299e-61	1.40442	8.02837	9.64843e-28	0.711567	8.02837	2.32784e-08	-0.711567	8.02837	2.32784e-08	Q13951	CBFB	Core-binding factor subunit beta	2.71e-20	135	37.778	Q08024	Cbfb	Core-binding factor subunit beta	9e-20	137	37.226	A0A0B4P506	cbfb	Core binding factor beta subunit isoform 2	2.48e-19	137	35.766	Q24039	Bro	Protein brother	6.1e-26	148	37.838	Q95ZL9	bro-1	BROther (Drosophila tx factor partner) homolog	2.55e-06	116	25	Q24039	Bro	Protein brother	2.77e-25	148	37.838
dd_Smed_v6_65_0_1	363	2.1159	10.4193	4.40265e-60	0.958412	10.4193	1.45434e-13	1.15748	10.4193	1.44961e-19	-1.15748	10.4193	1.44961e-19	P62857	RPS28	40S ribosomal protein S28	7.7e-22	49	77.551	P62858	Rps28	40S ribosomal protein S28	8.47e-22	49	77.551	Q6PBK3	rps28	40S ribosomal protein S28	7.56e-21	49	73.469	Q9VAB9	RpS28a	GEO11747p1	1.4e-19	52	76.923	Q95Y04	rps-28	40S ribosomal protein S28	2.87e-18	45	75.556	P62858	Rps28	40S ribosomal protein S28	3.4e-21	49	77.551
dd_Smed_v6_19619_0_1	385	2.11559	0.56228	1.16621e-07	1.39367	0.56228	0.00103051	0.721928	0.56228	0.069968	-0.721928	0.56228	0.069968	NA	NA	NA	NA	NA	NA	NA	NA	NA	NA	NA	NA	NA	NA	NA	NA	NA	NA	NA	NA	NA	NA	NA	NA	NA	NA	NA	NA	NA	NA	NA	NA	NA	NA	NA	NA
dd_Smed_v6_8326_0_1	1494	2.11537	4.05775	4.54073e-19	0.727691	4.05775	0.00347716	1.38768	4.05775	4.60749e-09	-1.38768	4.05775	4.60749e-09	P42574	CASP3	Caspase-3	1.11e-42	250	35.6	P97864	Casp7	Caspase-7	6.13e-41	241	38.589	F1Q7K7	casp3b	Caspase 3, apoptosis-related cysteine peptidase b	1.29e-43	228	37.281	O01382	Drice	Caspase	5.14e-27	193	33.679	D3YT61	ced-3	Uncharacterized protein	2.36e-18	219	25.571	F1Q7K7	casp3b	Caspase 3, apoptosis-related cysteine peptidase b	5.89e-43	228	37.281
dd_Smed_v6_9448_0_1	1358	2.11473	5.6536	4.68369e-34	0.543872	5.6536	0.00271644	1.57085	5.6536	1.23378e-19	-1.57085	5.6536	1.23378e-19	H0YCK3	ADAR	Double-stranded RNA-specific adenosine deaminase	1.76e-24	243	30.041	Q99MU3	Adar	Double-stranded RNA-specific adenosine deaminase	6.69e-24	254	31.102	F1R076	adat1	Adenosine deaminase, tRNA-specific 1	2.97e-25	270	29.63	Q9V3R6	Adat1	tRNA-specific adenosine deaminase 1	9.14e-29	230	36.087	Q22618	adr-2	Probable double-stranded RNA-specific adenosine deaminase	3.79e-20	215	35.814	Q9V3R6	Adat1	tRNA-specific adenosine deaminase 1	4.14e-28	230	36.087
dd_Smed_v6_5892_0_1	733	2.11423	6.33224	1.98864e-50	0.896833	6.33224	4.24049e-10	1.2174	6.33224	3.38498e-18	-1.2174	6.33224	3.38498e-18	Q9BUE0	MED18	Mediator of RNA polymerase II transcription subunit 18	7.8e-14	188	30.319	Q9CZ82	Med18	Mediator of RNA polymerase II transcription subunit 18	1.77e-13	188	29.787	Q7T3H7	med18	Mediator of RNA polymerase II transcription subunit 18	1.98e-16	189	32.275	Q9XZT1	MED18	Mediator of RNA polymerase II transcription subunit 18	6.76e-18	196	31.122	Q966M5	mdt-18	Mediator of RNA polymerase II transcription subunit 18	8.29e-05	202	25.743	Q9XZT1	MED18	Mediator of RNA polymerase II transcription subunit 18	3.06e-17	196	31.122
dd_Smed_v6_5676_0_1	1101	2.11052	5.78209	1.25998e-39	0.866825	5.78209	1.12052e-07	1.24369	5.78209	4.74452e-15	-1.24369	5.78209	4.74452e-15	Q8NFH4	NUP37	Nucleoporin Nup37	0.000382	159	27.044	Q9CWU9	Nup37	Nucleoporin Nup37	0.000297	155	27.097	NA	NA	NA	NA	NA	NA	NA	NA	NA	NA	NA	NA	NA	NA	NA	NA	NA	NA	NA	NA	NA	NA	NA	NA
dd_Smed_v6_6500_0_1	2835	2.10997	7.57428	7.84979e-47	0.608247	7.57428	5.08598e-05	1.50173	7.57428	7.34137e-25	-1.50173	7.57428	7.34137e-25	Q9Y253	POLH	DNA polymerase eta	3.7e-51	244	42.213	Q9JJN0	Polh	DNA polymerase eta	2.31e-46	245	41.633	F1R0I0	polh	Polymerase (DNA directed), eta	1.38e-56	247	44.534	Q9GNC0	DNApol-eta	DNA polymerase eta	4.01e-41	213	38.028	G5EFY1	polh-1	DNA polymerase eta	3.98e-33	198	33.333	F1R0I0	polh	Polymerase (DNA directed), eta	6.3e-56	247	44.534
dd_Smed_v6_1336_0_1	1261	2.10949	9.72798	1.16986e-39	1.08412	9.72798	1.6663e-11	1.02538	9.72798	1.08911e-10	-1.02538	9.72798	1.08911e-10	Q9NR22	PRMT8	Protein arginine N-methyltransferase 8	5.27e-57	314	36.624	Q6PAK3	Prmt8	Protein arginine N-methyltransferase 8	4.05e-57	314	36.943	Q6NWG4	prmt6	Protein arginine N-methyltransferase 6	1.25e-59	320	34.688	Q9VGW7	Art1	Arginine methyltransferase 1	1.31e-53	316	34.81	Q9U2X0	prmt-1	Protein arginine N-methyltransferase 1	3.37e-46	324	32.407	Q6NWG4	prmt6	Protein arginine N-methyltransferase 6	5.67e-59	320	34.688
dd_Smed_v6_29091_0_1	679	2.10914	1.01349	1.45989e-06	0.787504	1.01349	0.102531	1.32163	1.01349	0.00288376	-1.32163	1.01349	0.00288376	NA	NA	NA	NA	NA	NA	NA	NA	NA	NA	NA	NA	NA	NA	NA	NA	NA	NA	NA	NA	NA	NA	NA	NA	NA	NA	NA	NA	NA	NA	NA	NA	NA	NA	NA	NA
dd_Smed_v6_4485_0_1	331	2.10787	4.49395	4.21769e-27	0.507273	4.49395	0.0149879	1.6006	4.49395	2.71631e-16	-1.6006	4.49395	2.71631e-16	O75177	SS18L1	Calcium-responsive transactivator	7.04e-05	71	32.394	Q9D174	Ss18l2	SS18-like protein 2	1.38e-07	72	40.278	Q567E9	ss18l2	Synovial sarcoma translocation gene on chromosome 18-like 2	8.27e-10	73	34.247	NA	NA	NA	NA	NA	NA	NA	NA	NA	NA	NA	NA	Q567E9	ss18l2	Synovial sarcoma translocation gene on chromosome 18-like 2	3.76e-09	73	34.247
dd_Smed_v6_17897_0_1	1192	2.10736	0.44612	8.64629e-09	1.31774	0.44612	0.000839352	0.789616	0.44612	0.0283803	-0.789616	0.44612	0.0283803	NA	NA	NA	NA	NA	NA	NA	NA	NA	NA	NA	NA	NA	NA	NA	NA	NA	NA	NA	NA	NA	NA	NA	NA	NA	NA	NA	NA	NA	NA	NA	NA	NA	NA	NA	NA
dd_Smed_v6_6572_0_1	681	2.10691	6.1019	6.66772e-40	0.689739	6.1019	2.519e-05	1.41717	6.1019	3.51379e-19	-1.41717	6.1019	3.51379e-19	P19388	POLR2E	DNA-directed RNA polymerases I, II, and III subunit RPABC1	2.71e-64	207	43.478	Q80UW8	Polr2e	DNA-directed RNA polymerases I, II, and III subunit RPABC1	3.21e-66	207	44.444	Q6DEG5	polr2eb	Polymerase (RNA) II (DNA directed) polypeptide E	1.4e-66	207	44.928	Q7JZF5	Rpb5	RE34924p	1.14e-64	207	45.411	Q9N5K2	rpb-5	DNA-directed RNA polymerases I, II, and III subunit RPABC1	4.79e-69	207	46.86	Q9N5K2	rpb-5	DNA-directed RNA polymerases I, II, and III subunit RPABC1	5.65e-68	207	46.86
dd_Smed_v6_4525_0_1	1794	2.1059	6.9485	3.1356e-51	0.495391	6.9485	0.000614742	1.6105	6.9485	5.60574e-31	-1.6105	6.9485	5.60574e-31	NA	NA	NA	NA	NA	NA	Q8BRG8	Tmem209	Transmembrane protein 209	1.23e-47	254	33.465	NA	NA	NA	NA	NA	NA	M9PFY2	Dmel\CG6479	CG6479, isoform C	5.39e-25	249	30.522	NA	NA	NA	NA	NA	NA	Q8BRG8	Tmem209	Transmembrane protein 209	4.96e-47	254	33.465
dd_Smed_v6_11705_0_1	836	2.10356	4.42113	2.48766e-24	1.13764	4.42113	7.54104e-08	0.96592	4.42113	2.56403e-06	-0.96592	4.42113	2.56403e-06	Q7Z7C8	TAF8	Transcription initiation factor TFIID subunit 8	0.000321	135	22.963	Q9EQH4	Taf8	Transcription initiation factor TFIID subunit 8	0.000296	135	22.963	NA	NA	NA	NA	NA	NA	NA	NA	NA	NA	NA	NA	NA	NA	NA	NA	NA	NA	NA	NA	NA	NA	NA	NA
dd_Smed_v6_4087_0_1	1384	2.10335	7.86559	5.44657e-56	0.931049	7.86559	4.18788e-12	1.1723	7.86559	6.41298e-19	-1.1723	7.86559	6.41298e-19	O60832	DKC1	H/ACA ribonucleoprotein complex subunit 4	3.35e-157	356	64.045	Q9ESX5	Dkc1	H/ACA ribonucleoprotein complex subunit 4	4.54e-156	356	63.483	F1Q749	dkc1	Dyskeratosis congenita 1, dyskerin	1.35e-153	368	60.598	O44081	Nop60B	H/ACA ribonucleoprotein complex subunit 4	3.51e-165	355	67.042	O17919	K01G5.5	Putative H/ACA ribonucleoprotein complex subunit 4	1.65e-153	356	60.674	O44081	Nop60B	H/ACA ribonucleoprotein complex subunit 4	1.59e-164	355	67.042
dd_Smed_v6_1276_0_1	1858	2.1026	8.88088	2.37681e-68	1.19516	8.88088	3.02323e-23	0.907442	8.88088	2.31279e-14	-0.907442	8.88088	2.31279e-14	Q9UMS4	PRPF19	Pre-mRNA-processing factor 19	0	515	53.398	Q99KP6	Prpf19	Pre-mRNA-processing factor 19	0	515	53.398	Q7ZV92	prpf19	PRP19/PSO4 homolog (S. cerevisiae)	0	515	52.816	Q7KLW9	Prp19	BcDNA.LD02793	0	515	52.233	Q10051	prp-19	Pre-mRNA-processing factor 19	2.06e-150	516	43.605	Q9UMS4	PRPF19	Pre-mRNA-processing factor 19	0	515	53.398
dd_Smed_v6_1798_0_1	964	2.09943	4.61713	1.32143e-14	0.492324	4.61713	0.0911624	1.6071	4.61713	4.50237e-09	-1.6071	4.61713	4.50237e-09	P08247	SYP	Synaptophysin	2.27e-30	227	33.48	Q62277	Syp	Synaptophysin	6.7e-28	208	33.654	F1Q7F9	sypl2a	Synaptophysin-like 2a	7.18e-32	208	33.654	NA	NA	NA	NA	NA	NA	O44511	sph-1	SynaptoPHysin	1.22e-06	211	26.066	F1Q7F9	sypl2a	Synaptophysin-like 2a	3.27e-31	208	33.654
dd_Smed_v6_2884_0_1	549	2.09925	7.31738	2.76827e-54	1.14274	7.31738	4.4852e-17	0.956514	7.31738	8.71429e-13	-0.956514	7.31738	8.71429e-13	P25208	NFYB	Nuclear transcription factor Y subunit beta	1.3e-06	93	29.032	P63139	Nfyb	Nuclear transcription factor Y subunit beta	1.46e-06	93	29.032	NA	NA	NA	NA	NA	NA	Q8ST61	Nf-YB	Nuclear factor Y-box B, isoform A	3.4e-05	70	32.857	NA	NA	NA	NA	NA	NA	P25208	NFYB	Nuclear transcription factor Y subunit beta	5.74e-06	93	29.032
dd_Smed_v6_5801_0_1	593	2.09909	6.30891	3.86141e-50	1.18645	6.30891	7.52428e-17	0.91264	6.30891	5.69329e-11	-0.91264	6.30891	5.69329e-11	Q0P5N6	ARL16	ADP-ribosylation factor-like protein 16	1.2e-19	122	38.525	B1ATY8	Arl16	ADP-ribosylation factor-like 16	4.6e-19	180	33.889	Q803D1	arf1	ADP-ribosylation factor 1	1.71e-07	122	27.049	Q9VPP8	CG13692-RA	RT07631p	9.87e-15	193	28.497	O45379	arl-3	ADP-ribosylation factor-like protein 3	7.2e-09	129	29.457	Q0P5N6	ARL16	ADP-ribosylation factor-like protein 16	5.33e-19	122	38.525
dd_Smed_v6_5604_0_1	1295	2.09788	5.54078	4.0586e-32	0.746311	5.54078	4.58872e-05	1.35157	5.54078	2.0993e-14	-1.35157	5.54078	2.0993e-14	Q14684	RRP1B	Ribosomal RNA processing protein 1 homolog B	1.81e-28	213	30.986	P56183	Rrp1	Ribosomal RNA processing protein 1 homolog A	6.78e-27	173	32.948	A0A0G2L325	rrp1	Ribosomal RNA-processing 1	2.17e-21	179	29.609	Q9VJZ7	Nnp-1	Ribosomal RNA processing protein 1 homolog	1.69e-23	189	29.101	Q18674	C47E12.7	Ribosomal RNA processing protein 1 homolog	4.37e-22	171	30.409	Q14684	RRP1B	Ribosomal RNA processing protein 1 homolog B	8.01e-28	213	30.986
dd_Smed_v6_2065_0_1	1535	2.09629	9.41657	7.1495e-61	1.20751	9.41657	2.65712e-21	0.888786	9.41657	1.76052e-12	-0.888786	9.41657	1.76052e-12	Q09028	RBBP4	Histone-binding protein RBBP4	0	421	79.335	Q60972	Rbbp4	Histone-binding protein RBBP4	0	421	79.335	Q6P3H7	rbbp4	Histone-binding protein RBBP4	0	419	79.475	Q24572	Caf1	Probable histone-binding protein Caf1	0	419	78.759	P90916	lin-53	Probable histone-binding protein lin-53	0	407	69.779	Q60972	Rbbp4	Histone-binding protein RBBP4	0	421	79.335
dd_Smed_v6_9722_0_1	536	2.0962	5.10107	9.81385e-36	0.992612	5.10107	7.40299e-09	1.10359	5.10107	3.1847e-11	-1.10359	5.10107	3.1847e-11	Q9NPJ8	NXT2	NTF2-related export protein 2	3.15e-20	125	35.2	Q9QZV9	Nxt1	NTF2-related export protein 1	2.71e-19	124	33.065	E9QCN6	nxt2	Nuclear transport factor 2-like export factor 2	8.95e-15	126	28.571	Q9V3H8	Nxt1	NTF2-related export protein	4.9e-11	133	30.075	Q9U757	nxt-1	NTF2-related export protein	4.46e-12	126	28.571	Q9NPJ8	NXT2	NTF2-related export protein 2	1.39e-19	125	35.2
dd_Smed_v6_17106_0_1	6467	2.09588	1.014	1.6687e-08	0.654701	1.014	0.119125	1.44118	1.014	0.000121521	-1.44118	1.014	0.000121521	Q9ULT8	HECTD1	E3 ubiquitin-protein ligase HECTD1	2.45e-37	475	29.263	Q69ZR2	Hectd1	E3 ubiquitin-protein ligase HECTD1	6.39e-36	476	28.992	Q8JFV5	hectd1	HECT domain-containing 1	3.66e-38	475	29.263	Q6NR00	Ufd4	LP05936p	1.37e-33	487	27.515	V6CLA7	hecd-1	HECtD1 ubiquitin ligase homolog	5.01e-34	512	25.586	Q8JFV5	hectd1	HECT domain-containing 1	1.66e-37	475	29.263
dd_Smed_v6_2005_0_1	2499	2.09493	8.99664	7.21545e-62	1.20026	8.99664	2.05502e-21	0.894672	8.99664	7.71233e-13	-0.894672	8.99664	7.71233e-13	Q9UKF6	CPSF3	Cleavage and polyadenylation specificity factor subunit 3	0	685	58.978	Q9QXK7	Cpsf3	Cleavage and polyadenylation specificity factor subunit 3	0	685	58.54	Q503E1	cpsf3l	Integrator complex subunit 11	1.07e-102	504	36.905	Q9VE51	Cpsf73	Cleavage and polyadenylation specificity factor 73	0	679	57.879	O17403	cpsf-2	Probable cleavage and polyadenylation specificity factor subunit 2	4.03e-38	373	30.027	Q9UKF6	CPSF3	Cleavage and polyadenylation specificity factor subunit 3	0	685	58.978
dd_Smed_v6_25336_0_1	503	2.09205	0.511841	1.11672e-06	1.37038	0.511841	0.00267754	0.721673	0.511841	0.0955227	-0.721673	0.511841	0.0955227	NA	NA	NA	NA	NA	NA	NA	NA	NA	NA	NA	NA	NA	NA	NA	NA	NA	NA	NA	NA	NA	NA	NA	NA	NA	NA	NA	NA	NA	NA	NA	NA	NA	NA	NA	NA
dd_Smed_v6_5406_0_1	938	2.08748	6.02072	1.69205e-34	0.558888	6.02072	0.00159644	1.52859	6.02072	2.29312e-19	-1.52859	6.02072	2.29312e-19	NA	NA	NA	NA	NA	NA	NA	NA	NA	NA	NA	NA	NA	NA	NA	NA	NA	NA	M9NHC5	CG14207	Uncharacterized protein, isoform C	1.46e-07	72	38.889	P06582	hsp-16.2	Heat shock protein Hsp-16.2	4.24e-09	93	30.108	P06582	hsp-16.2	Heat shock protein Hsp-16.2	5.01e-08	93	30.108
dd_Smed_v6_2074_0_1	692	2.08731	7.76077	2.44925e-56	1.15208	7.76077	3.51671e-18	0.935234	7.76077	7.90543e-13	-0.935234	7.76077	7.90543e-13	J3KQ48	PTRH2	Peptidyl-tRNA hydrolase 2, mitochondrial	4.53e-43	118	61.017	Q8R2Y8	Ptrh2	Peptidyl-tRNA hydrolase 2, mitochondrial	1.35e-42	118	57.627	NA	NA	NA	NA	NA	NA	O97067	CG1307	Probable peptidyl-tRNA hydrolase 2	5.25e-33	118	48.305	NA	NA	NA	NA	NA	NA	J3KQ48	PTRH2	Peptidyl-tRNA hydrolase 2, mitochondrial	2.01e-42	118	61.017
dd_Smed_v6_17671_0_1	949	2.08597	3.31229	3.2648e-11	1.01349	3.31229	0.00200283	1.07248	3.31229	0.000700056	-1.07248	3.31229	0.000700056	O15315	RAD51B	DNA repair protein RAD51 homolog 2	1.03e-25	255	31.765	O35719	Rad51b	DNA repair protein RAD51 homolog 2	6.95e-25	256	30.469	F1QJ27	rad51b	RAD51 paralog B	1.38e-29	320	28.438	Q8SZ30	spn-D	RE19845p	2.08e-17	220	26.364	G5EGG8	rad-51	RAD51 short isoform	1.64e-15	262	25.191	F1QJ27	rad51b	RAD51 paralog B	6.3e-29	320	28.438
dd_Smed_v6_45479_0_1	577	2.08415	1.16003	3.65514e-10	1.26441	1.16003	0.000354236	0.819738	1.16003	0.0130644	-0.819738	1.16003	0.0130644	NA	NA	NA	NA	NA	NA	NA	NA	NA	NA	NA	NA	A0A0G2KXD1	-	Uncharacterized protein	3.96e-10	137	27.737	Q9NBX4	X-element\ORF2	Probable RNA-directed DNA polymerase from transposon X-element	0.000104	91	26.374	NA	NA	NA	NA	NA	NA	A0A0G2KXD1	-	Uncharacterized protein	1.8e-09	137	27.737
dd_Smed_v6_16234_0_1	464	2.08385	0.465747	0.00044472	0.347491	0.465747	0.61929	1.73636	0.465747	0.00449803	-1.73636	0.465747	0.00449803	NA	NA	NA	NA	NA	NA	NA	NA	NA	NA	NA	NA	NA	NA	NA	NA	NA	NA	NA	NA	NA	NA	NA	NA	NA	NA	NA	NA	NA	NA	NA	NA	NA	NA	NA	NA
dd_Smed_v6_7627_0_1	699	2.08309	7.59718	1.54664e-52	1.09806	7.59718	1.2843e-15	0.985033	7.59718	3.14674e-13	-0.985033	7.59718	3.14674e-13	NA	NA	NA	NA	NA	NA	NA	NA	NA	NA	NA	NA	NA	NA	NA	NA	NA	NA	NA	NA	NA	NA	NA	NA	NA	NA	NA	NA	NA	NA	NA	NA	NA	NA	NA	NA
dd_Smed_v6_7978_0_1	2978	2.08261	6.59008	9.99889e-34	0.819135	6.59008	2.96422e-06	1.26347	6.59008	1.47599e-13	-1.26347	6.59008	1.47599e-13	Q9UNX4	WDR3	WD repeat-containing protein 3	9.86e-90	972	26.955	Q8BHB4	Wdr3	WD repeat-containing protein 3	5.64e-91	995	26.332	B0S6A9	wdr3	WD repeat domain 3	8.39e-92	968	26.55	Q9VE98	CG8064	CG8064	6.49e-70	951	26.078	Q19433	CELE_F13H8.2	Uncharacterized protein	4.64e-52	968	23.14	B0S6A9	wdr3	WD repeat domain 3	3.82e-91	968	26.55
dd_Smed_v6_23539_0_1	805	2.08129	-0.179425	1.67077e-06	1.07659	-0.179425	0.026696	1.0047	-0.179425	0.0199682	-1.0047	-0.179425	0.0199682	NA	NA	NA	NA	NA	NA	NA	NA	NA	NA	NA	NA	NA	NA	NA	NA	NA	NA	NA	NA	NA	NA	NA	NA	NA	NA	NA	NA	NA	NA	NA	NA	NA	NA	NA	NA
dd_Smed_v6_38272_0_1	958	2.08096	0.630836	2.6246e-06	1.20132	0.630836	0.0114495	0.87964	0.630836	0.0491064	-0.87964	0.630836	0.0491064	NA	NA	NA	NA	NA	NA	NA	NA	NA	NA	NA	NA	NA	NA	NA	NA	NA	NA	NA	NA	NA	NA	NA	NA	NA	NA	NA	NA	NA	NA	NA	NA	NA	NA	NA	NA
dd_Smed_v6_3327_0_1	1431	2.08068	7.97815	3.52417e-42	0.847535	7.97815	4.16169e-08	1.23315	7.97815	4.39603e-16	-1.23315	7.97815	4.39603e-16	Q9UJA5	TRMT6	tRNA (adenine(58)-N(1))-methyltransferase non-catalytic subunit TRM6	2.46e-33	259	35.135	Q8CE96	Trmt6	tRNA (adenine(58)-N(1))-methyltransferase non-catalytic subunit TRM6	2.08e-60	447	33.11	NA	NA	NA	NA	NA	NA	Q8MS69	CG9596	CG9596, isoform B	7.09e-33	435	27.126	NA	NA	NA	NA	NA	NA	Q8CE96	Trmt6	tRNA (adenine(58)-N(1))-methyltransferase non-catalytic subunit TRM6	8.38e-60	447	33.11
dd_Smed_v6_12788_0_1	1858	2.08	6.09489	6.32765e-44	1.00319	6.09489	3.90143e-11	1.07681	6.09489	3.60761e-13	-1.07681	6.09489	3.60761e-13	NA	NA	NA	NA	NA	NA	NA	NA	NA	NA	NA	NA	NA	NA	NA	NA	NA	NA	NA	NA	NA	NA	NA	NA	NA	NA	NA	NA	NA	NA	NA	NA	NA	NA	NA	NA
dd_Smed_v6_802_0_1	1713	2.07963	8.46192	2.60555e-29	0.714261	8.46192	0.000158975	1.36537	8.46192	1.29704e-13	-1.36537	8.46192	1.29704e-13	P09429	HMGB1	High mobility group protein B1	7.61e-44	159	54.717	Q58EV5	Hmgb1	High mobility group box 1	8.37e-44	159	54.717	Q7ZVC6	hmgb1a	High-mobility group box 1	3.39e-43	158	54.43	Q24537	Dsp1	High mobility group protein DSP1	1.67e-50	171	51.462	Q09390	hmg-1.2	High mobility group protein 1.2	4.76e-36	159	45.912	Q24537	Dsp1	High mobility group protein DSP1	7.57e-50	171	51.462
dd_Smed_v6_6965_0_1	374	2.0791	5.02435	6.35596e-30	0.724498	5.02435	0.000135197	1.35461	5.02435	1.00915e-13	-1.35461	5.02435	1.00915e-13	NA	NA	NA	NA	NA	NA	NA	NA	NA	NA	NA	NA	NA	NA	NA	NA	NA	NA	NA	NA	NA	NA	NA	NA	NA	NA	NA	NA	NA	NA	NA	NA	NA	NA	NA	NA
dd_Smed_v6_6411_0_1	717	2.07814	6.81421	2.91242e-52	0.957789	6.81421	4.07219e-12	1.12035	6.81421	1.12492e-16	-1.12035	6.81421	1.12492e-16	P62487	POLR2G	DNA-directed RNA polymerase II subunit RPB7	3.1e-64	172	57.558	P62488	Polr2g	DNA-directed RNA polymerase II subunit RPB7	3.41e-64	172	57.558	Q7ZW41	polr2g	DNA-directed RNA polymerase II subunit RPB7	2.95e-64	172	57.558	Q9VFB5	Rpb7	IP02321p	1.53e-63	172	56.395	Q9N3C9	rpb-7	RNA Polymerase II (B) subunit	1.19e-61	172	55.233	Q7ZW41	polr2g	DNA-directed RNA polymerase II subunit RPB7	1.34e-63	172	57.558
dd_Smed_v6_18067_0_1	247	2.07789	1.05307	2.39087e-09	2.65991	1.05307	4.18492e-15	-0.582019	1.05307	0.0687761	0.582019	1.05307	0.0687761	NA	NA	NA	NA	NA	NA	NA	NA	NA	NA	NA	NA	NA	NA	NA	NA	NA	NA	NA	NA	NA	NA	NA	NA	NA	NA	NA	NA	NA	NA	NA	NA	NA	NA	NA	NA
dd_Smed_v6_1359_0_1	737	2.07682	6.99413	1.9046e-44	0.906314	6.99413	1.62804e-09	1.17051	6.99413	1.8493e-15	-1.17051	6.99413	1.8493e-15	P41223	BUD31	Protein BUD31 homolog	2.09e-74	144	67.361	Q6PGH1	Bud31	Protein BUD31 homolog	3.59e-40	144	47.222	Q567Z7	bud31	Protein BUD31 homolog	4.24e-76	144	68.056	O97454	l(1)10Bb	GEO08125p1	1.09e-71	144	65.972	P34313	C07A9.2	Protein BUD31 homolog	5.82e-65	141	58.865	Q567Z7	bud31	Protein BUD31 homolog	1.93e-75	144	68.056
dd_Smed_v6_11624_0_1	1039	2.0758	4.57548	3.05682e-24	0.498913	4.57548	0.0219888	1.57689	4.57548	1.31287e-14	-1.57689	4.57548	1.31287e-14	NA	NA	NA	NA	NA	NA	NA	NA	NA	NA	NA	NA	NA	NA	NA	NA	NA	NA	NA	NA	NA	NA	NA	NA	NA	NA	NA	NA	NA	NA	NA	NA	NA	NA	NA	NA
dd_Smed_v6_5543_0_1	1602	2.0748	7.06092	4.87244e-56	0.804673	7.06092	1.56299e-09	1.27012	7.06092	1.76528e-22	-1.27012	7.06092	1.76528e-22	Q13112	CHAF1B	Chromatin assembly factor 1 subunit B	1.62e-98	398	42.211	Q9D0N7	Chaf1b	Chromatin assembly factor 1 subunit B	4.29e-97	405	40	E7EYR2	chaf1b	Chromatin assembly factor 1, subunit B	6.26e-101	473	37.844	A1Z898	Caf1-105	Chromatin assembly factor 1, p105 subunit	6.85e-89	414	37.923	Q95XL8	chaf-2	CHromatin Assembly Factor	6.53e-40	419	28.64	E7EYR2	chaf1b	Chromatin assembly factor 1, subunit B	2.85e-100	473	37.844
dd_Smed_v6_12446_0_1	949	2.07415	4.99239	6.54718e-27	0.741881	4.99239	0.000211419	1.33227	4.99239	4.31653e-12	-1.33227	4.99239	4.31653e-12	Q9UI43	MRM2	rRNA methyltransferase 2, mitochondrial	1.14e-46	211	37.915	Q9CPY0	Mrm2	rRNA methyltransferase 2, mitochondrial	1.74e-48	216	37.037	X1WFE4	ftsj2	FtsJ RNA methyltransferase homolog 2 (E. coli)	2.91e-44	203	40.887	Q9VDT6	CG11447	rRNA methyltransferase 2, mitochondrial	4.05e-52	235	38.723	O62251	F45G2.9	rRNA methyltransferase 2, mitochondrial	2.5e-36	217	35.484	Q9VDT6	CG11447	rRNA methyltransferase 2, mitochondrial	1.84e-51	235	38.723
dd_Smed_v6_4859_0_1	618	2.07376	6.17645	1.24072e-42	0.805232	6.17645	1.86684e-07	1.26853	6.17645	3.18129e-17	-1.26853	6.17645	3.18129e-17	Q9P0P8	C6orf203	Uncharacterized protein C6orf203	4.26e-05	69	30.435	Q9CQF4	-	Uncharacterized protein C6orf203 homolog	2.68e-06	64	35.938	NA	NA	NA	NA	NA	NA	NA	NA	NA	NA	NA	NA	NA	NA	NA	NA	NA	NA	Q9CQF4	-	Uncharacterized protein C6orf203 homolog	1.08e-05	64	35.938
dd_Smed_v6_12521_0_1	941	2.07352	5.31395	6.85392e-40	0.224221	5.31395	0.19731	1.8493	5.31395	9.56635e-32	-1.8493	5.31395	9.56635e-32	P62701	RPS4X	40S ribosomal protein S4, X isoform	3.81e-65	226	43.805	Q3V1Z5	Rps4l	40S ribosomal protein S4	2.37e-65	226	45.133	Q642H9	rps4x	40S ribosomal protein S4, X isoform	5.02e-65	226	43.805	P41042	RpS4	40S ribosomal protein S4	4.13e-70	243	45.267	Q9N3X2	rps-4	40S ribosomal protein S4	1.15e-56	226	41.593	P41042	RpS4	40S ribosomal protein S4	1.87e-69	243	45.267
dd_Smed_v6_1040_0_1	761	2.07195	8.82889	1.00731e-28	0.075395	8.82889	0.729624	1.99655	8.82889	1.98005e-26	-1.99655	8.82889	1.98005e-26	NA	NA	NA	NA	NA	NA	NA	NA	NA	NA	NA	NA	NA	NA	NA	NA	NA	NA	Q9W2M4	CG10527	Uncharacterized protein	4.73e-29	141	41.844	NA	NA	NA	NA	NA	NA	Q9W2M4	CG10527	Uncharacterized protein	2.14e-28	141	41.844
dd_Smed_v6_7198_0_1	7857	2.0718	5.61389	3.3247e-41	0.486015	5.61389	0.00267463	1.58579	5.61389	6.00754e-25	-1.58579	5.61389	6.00754e-25	Q06136	KDSR	3-ketodihydrosphingosine reductase	4.16e-25	238	30.672	Q6GV12	Kdsr	3-ketodihydrosphingosine reductase	1.68e-26	238	31.092	F1QDB3	zgc:92630	Zgc:92630	1.94e-29	254	32.283	Q9VDC6	e	Ebony	3e-44	638	27.743	O18693	acs-2	Fatty Acid CoA Synthetase family	7.91e-18	374	26.203	Q9VDC6	e	Ebony	1.36e-43	638	27.743
dd_Smed_v6_15567_0_1	734	2.0713	3.7812	2.4014e-14	0.269357	3.7812	0.379326	1.80195	3.7812	5.49109e-11	-1.80195	3.7812	5.49109e-11	Q9NWW6	NMRK1	Nicotinamide riboside kinase 1	1.11e-19	155	34.194	Q91W63	Nmrk1	Nicotinamide riboside kinase 1	8.77e-19	155	30.968	Q5BJ19	nmrk1	Nicotinamide riboside kinase 1	2.17e-16	165	33.333	Q9VZR0	Dmel\CG12016	SD05789p2	1.66e-09	59	44.068	NA	NA	NA	NA	NA	NA	Q9NWW6	NMRK1	Nicotinamide riboside kinase 1	4.91e-19	155	34.194
dd_Smed_v6_15937_0_1	1089	2.06596	3.29766	4.11328e-15	-0.961934	3.29766	0.000950675	3.02789	3.29766	7.17928e-27	-3.02789	3.29766	7.17928e-27	O75821	EIF3G	Eukaryotic translation initiation factor 3 subunit G	4.02e-59	236	44.915	Q9Z1D1	Eif3g	Eukaryotic translation initiation factor 3 subunit G	4.2e-59	236	44.915	Q6DRC4	eif3g	Eukaryotic translation initiation factor 3 subunit G	7.43e-64	239	46.444	Q9W4X7	eIF3ga	Eukaryotic translation initiation factor 3 subunit G-A	1.13e-44	240	35	Q19706	eif-3.G	Eukaryotic translation initiation factor 3 subunit G	9.34e-30	239	31.381	Q6DRC4	eif3g	Eukaryotic translation initiation factor 3 subunit G	3.38e-63	239	46.444
dd_Smed_v6_15671_0_1	276	2.06524	1.11534	1.3937e-06	0.624738	1.11534	0.192014	1.4405	1.11534	0.000911859	-1.4405	1.11534	0.000911859	NA	NA	NA	NA	NA	NA	NA	NA	NA	NA	NA	NA	NA	NA	NA	NA	NA	NA	Q9V3J6	Best1	Bestrophin homolog	0.000219	19	73.684	NA	NA	NA	NA	NA	NA	Q9V3J6	Best1	Bestrophin homolog	0.001	19	73.684
dd_Smed_v6_3035_0_1	572	2.06503	7.28873	2.33375e-58	0.962063	7.28873	9.92868e-14	1.10297	7.28873	3.33081e-18	-1.10297	7.28873	3.33081e-18	Q15543	TAF13	Transcription initiation factor TFIID subunit 13	6.33e-32	95	47.368	P61216	Taf13	Transcription initiation factor TFIID subunit 13	6.96e-32	95	47.368	F1QBH2	taf13	TAF13 RNA polymerase II, TATA box-binding protein (TBP)-associated factor	9.59e-32	95	47.368	Q9VIP1	Taf13	GEO07843p1	5.91e-34	100	51	Q17957	taf-13	TAF (TBP-associated transcription factor) family	2.3e-26	93	45.161	Q9VIP1	Taf13	GEO07843p1	2.68e-33	100	51
dd_Smed_v6_9609_0_1	511	2.06469	4.78479	7.85873e-22	0.783798	4.78479	0.000444601	1.28089	4.78479	2.40857e-09	-1.28089	4.78479	2.40857e-09	Q4TT61	C16orf33	Chromosome 16 open reading frame 33	2.79e-10	109	33.028	Q8VIK1	Snrnp25	U11/U12 small nuclear ribonucleoprotein 25 kDa protein	3.24e-10	109	33.028	Q567J5	snrnp25	Small nuclear ribonucleoprotein 25	1.07e-08	109	30.275	NA	NA	NA	NA	NA	NA	NA	NA	NA	NA	NA	NA	Q4TT61	C16orf33	Chromosome 16 open reading frame 33	1.24e-09	109	33.028
dd_Smed_v6_4969_0_1	2030	2.06415	7.3627	5.04085e-42	0.555464	7.3627	0.000385884	1.50869	7.3627	2.02688e-23	-1.50869	7.3627	2.02688e-23	Q9NNW7	TXNRD2	Thioredoxin reductase 2, mitochondrial	2.81e-139	422	54.028	Q9JLT4	Txnrd2	Thioredoxin reductase 2, mitochondrial	2.19e-142	442	52.262	F1Q6Z6	si:ch1073-179p4.3	Si:ch1073-179p4.3	2.63e-136	422	52.844	P91938	Trxr-1	Thioredoxin reductase 1, mitochondrial	2.34e-130	422	53.555	Q17745	trxr-1	Thioredoxin reductase 1	2e-115	432	50	Q9JLT4	Txnrd2	Thioredoxin reductase 2, mitochondrial	8.82e-142	442	52.262
[truncated: 13,432 more rows]

## Sheet: S7b. Zeng_2018_PIWI_HI_LO_NEG
geneID	length	logFC_piwiHI_vs_piwiNEG	logCPM_piwiHI_vs_piwiNEG	FDR_piwiHI_vs_piwiNEG	logFC_piwiLO_vs_piwiNEG	logCPM_piwiLO_vs_piwiNEG	FDR_piwiLO_vs_piwiNEG	logFC_piwiHI_vs_piwiLO	logCPM_piwiHI_vs_piwiLO	FDR_piwiHI_vs_piwiLO	logFC_piwiLO_vs_piwiHI	logCPM_piwiLO_vs_piwiHI	FDR_piwiLO_vs_piwiHI	uniprot_acc_human	uniprot_id_human	uniprot_desc_human	eval_human	length_human	pct_ident_human	uniprot_acc_mouse	uniprot_id_mouse	uniprot_desc_mouse	eval_mouse	length_mouse	pct_ident_mouse	uniprot_acc_zfish	uniprot_id_zfish	uniprot_desc_zfish	eval_zfish	length_zfish	pct_ident_zfish	uniprot_acc_fly	uniprot_id_fly	uniprot_desc_fly	eval_fly	length_fly	pct_ident_fly	uniprot_acc_worm	uniprot_id_worm	uniprot_desc_worm	eval_worm	length_worm	pct_ident_worm	uniprot_acc_all5best	uniprot_id_all5best	uniprot_desc_all5best	eval_all5best	length_all5best	pct_ident_all5best
[truncated: 14,499 more rows]

[truncated: 2 more sheets: S7c. Zeng_2018_reg_time_course, S7d. Zeng_2018_24h_irradiated]
