# Supplementary material for: Intestine-enriched apolipoprotein b orthologs are required for stem cell progeny differentiation and regeneration in planarians
Source: Nat Commun. 2022 Jul 1;13:3803. doi: 10.1038/s41467-022-31385-2 (PMC9249923; doi:10.1038/s41467-022-31385-2)
Supplement: Supplementary file 12 — Source Data [file 41467_2022_31385_MOESM12_ESM.xlsx]

## Sheet: Supp. Fig. 1b Data
		Related to Figure 1a and Supplementary Figure 1b.
		Transcriptional profile similarity of intact/uninjured control (7dI-E1, 7dI-E2, and 7dI-E3) and nkx2.2(RNAi) (7dI-N1, 7dI-N2, and 7dI-N3) planarians.
		Multi-dimensional scaling plot showing similarity of control and RNAi sample libraries, using the logFC method to calculate distances between each library based on the 500 most variable transcripts across all samples.

## Sheet: Fig. 2 Data
2a. Viability
			no phenotype		moderate phenotype		severe phenotypes		very severe phenotypes
		total # animals	animals normal	percent	moderate depigmentation	percent	severe depigmentation / bloating	percent	head regression / curling / lysis	percent
0 days - egfp(RNAi)	1X feed - egfp(RNAi)	15	15	1		0		0		0
0 days - apob1+b2(RNAi)	1X feed - apob1+b2(RNAi)	15	15	1		0		0		0
4 days - egfp(RNAi)	2X feed - egfp(RNAi)	15	15	1		0		0		0
4 days - apob1+b2(RNAi)	2X feed - apob1+b2(RNAi)	15	15	1		0		0		0
7 days - egfp(RNAi)	3X feed - egfp(RNAi)	13	13	1		0		0		0
7 days - apob1+b2(RNAi)	3X feed - apob1+b2(RNAi)	15	15	1		0		0		0
11 days - egfp(RNAi)	4X feed - egfp(RNAi)	12	12	1		0		0		0
11 days - apob1+b2(RNAi)	4X feed - apob1+b2(RNAi)	15	11	0.733333	4	0.266667		0		0
14 days - egfp(RNAi)	5X feed - egfp(RNAi)	12	12	1		0		0		0
14 days - apob1+b2(RNAi)	5X feed - apob1+b2(RNAi)	15	5	0.333333	5	0.333333	4	0.266667	1	0.0666667
21 days - egfp(RNAi)	post-5X feed - egfp(RNAi)	11	11	1		0		0		0
21 days - apob1+b2(RNAi)	post-5X feed - apob1+b2(RNAi)	15	4	0.266667	3	0.2	2	0.133333	6	0.4
* all phenotypes scored PRIOR to feeding on that day; very severe phenotypes not mutually exclusive (e.g., animals with head regression or curling were sometimes also depigmented); control egfp(RNAi) animals were removed from the experiment if they refused food (days 4, 7, and 14); severe/very severe animals that refused food were not removed
2e. Thin layer chromatography - normalized peak areas
control CE	apob-M CE	control TG	apob-M TG	control DG	apob-M DG	control MG	apob-M MG
0.899098	5.56409	0.94256	1.06675	0.937132	0.934849	0.717355	0.677258
1.67568	5.92726	1.06624	1.11234	1.15352	0.949101	1.30281	0.887976
1.26764	9.37375	1.03877	1.25385	0.9295	1.22859	1.07648	1.05666
0.157586	10.525	0.952428	1.31851	0.979843	1.35606	0.903354	1.14733
2i. X1 BODIPY labeling - average fluorescence intensity
control	apob-M	apob-S
2856	2286	1860
2786	1757	1444
2407	2359	1663
2820	1995	1658
3128	2377	1935
2144	1864	1494
	1671	1587
	2267
2j. X2 BODIPY labeling - average fluorescence intensity
control	apob-M	apob-S
1088	988	890
1109	815	732
962	965	776
1137	895	842
1265	1027	886
848	802	677
	696	742
	907

## Sheet: Fig. 2 Statistics
2e. Thin layer chromatography - normalized peak areas
CE - unpaired t test (two-tailed)						TG - unpaired t test (two-tailed)						DG - unpaired t test (two-tailed)						MG - unpaired t test (two-tailed)
Column B	apob CE					Column D	apob TG					Column F	apob DG					Column H	apob MG
vs.	vs.					vs.	vs.					vs.	vs.					vs.	vs.
Column A	control CE					Column C	control TG					Column E	control DG					Column G	control MG
Unpaired t test						Unpaired t test						Unpaired t test						Unpaired t test
P value	0.0017					P value	0.0303					P value	0.3548					P value	0.734
P value summary	**					P value summary	*					P value summary	ns					P value summary	ns
Significantly different (P < 0.05)?	Yes					Significantly different (P < 0.05)?	Yes					Significantly different (P < 0.05)?	No					Significantly different (P < 0.05)?	No
One- or two-tailed P value?	Two-tailed					One- or two-tailed P value?	Two-tailed					One- or two-tailed P value?	Two-tailed					One- or two-tailed P value?	Two-tailed
t, df	t=5.351, df=6					t, df	t=2.820, df=6					t, df	t=1.002, df=6					t, df	t=0.3560, df=6
How big is the difference?						How big is the difference?						How big is the difference?						How big is the difference?
Mean of column A	1					Mean of column C	1					Mean of column E	1					Mean of column G	1
Mean of column B	7.848					Mean of column D	1.188					Mean of column F	1.117					Mean of column H	0.9423
Difference between means (B - A) ± SEM	6.848 ± 1.280					Difference between means (D - C) ± SEM	0.1879 ± 0.06661					Difference between means (F - E) ± SEM	0.1171 ± 0.1169					Difference between means (H - G) ± SEM	-0.05769 ± 0.1620
95% confidence interval	3.717 to 9.979					95% confidence interval	0.02487 to 0.3509					95% confidence interval	-0.1688 to 0.4031					95% confidence interval	-0.4542 to 0.3388
R squared (eta squared)	0.8268					R squared (eta squared)	0.57					R squared (eta squared)	0.1435					R squared (eta squared)	0.02069
F test to compare variances						F test to compare variances						F test to compare variances						F test to compare variances
F, DFn, Dfd	14.74, 3, 3					F, DFn, Dfd	3.649, 3, 3					F, DFn, Dfd	3.981, 3, 3					F, DFn, Dfd	1.456, 3, 3
P value	0.0533					P value	0.3159					P value	0.2863					P value	0.7651
P value summary	ns					P value summary	ns					P value summary	ns					P value summary	ns
Significantly different (P < 0.05)?	No					Significantly different (P < 0.05)?	No					Significantly different (P < 0.05)?	No					Significantly different (P < 0.05)?	No
Normality of Residuals						Normality of Residuals						Normality of Residuals						Normality of Residuals
Test name	Statistics	P value	Passed normality test (alpha=0.05)?	P value summary		Test name	Statistics	P value	Passed normality test (alpha=0.05)?	P value summary		Test name	Statistics	P value	Passed normality test (alpha=0.05)?	P value summary		Test name	Statistics	P value	Passed normality test (alpha=0.05)?	P value summary
Anderson-Darling (A2*)	0.1414	0.9499	Yes	ns		Anderson-Darling (A2*)	0.3084	0.4775	Yes	ns		Anderson-Darling (A2*)	0.2784	0.5455	Yes	ns		Anderson-Darling (A2*)	0.2013	0.815	Yes	ns
D'Agostino-Pearson omnibus (K2)	0.128	0.938	Yes	ns		D'Agostino-Pearson omnibus (K2)	1.013	0.6027	Yes	ns		D'Agostino-Pearson omnibus (K2)	0.9518	0.6213	Yes	ns		D'Agostino-Pearson omnibus (K2)	0.7097	0.7013	Yes	ns
Shapiro-Wilk (W)	0.9757	0.9387	Yes	ns		Shapiro-Wilk (W)	0.9394	0.6056	Yes	ns		Shapiro-Wilk (W)	0.9322	0.5363	Yes	ns		Shapiro-Wilk (W)	0.9505	0.7163	Yes	ns
Kolmogorov-Smirnov (distance)	0.1241	0.1	Yes	ns		Kolmogorov-Smirnov (distance)	0.2073	0.1	Yes	ns		Kolmogorov-Smirnov (distance)	0.1774	0.1	Yes	ns		Kolmogorov-Smirnov (distance)	0.1442	0.1	Yes	ns
Data analyzed						Data analyzed						Data analyzed						Data analyzed
Sample size, column A	4					Sample size, column C	4					Sample size, column E	4					Sample size, column G	4
Sample size, column B	4					Sample size, column D	4					Sample size, column F	4					Sample size, column H	4
2i. X1 BODIPY labeling - average fluorescence intensity
ANOVA results (one-way)
ANOVA summary
F	22.25
P value	<0.0001
P value summary	****
Significant diff. among means (P < 0.05)?	Yes
R squared	0.712
Brown-Forsythe test
F (DFn, DFd)	1.087 (2, 18)
P value	0.3585
P value summary	ns
Are SDs significantly different (P < 0.05)?	No
Bartlett's test
Bartlett's statistic (corrected)	2.235
P value	0.3271
P value summary	ns
Are SDs significantly different (P < 0.05)?	No
ANOVA table	SS	DF	MS	F (DFn, DFd)	P value
Treatment (between columns)	3429665	2	1714833	F (2, 18) = 22.25	P<0.0001
Residual (within columns)	1387271	18	77071
Total	4816936	20
Normality of Residuals
Test name	Statistics	P value	Passed normality test (alpha=0.05)?	P value summary
Anderson-Darling (A2*)	0.2945	0.5646	Yes	ns
D'Agostino-Pearson omnibus (K2)	1.096	0.578	Yes	ns
Shapiro-Wilk (W)	0.9677	0.6817	Yes	ns
Kolmogorov-Smirnov (distance)	0.1182	0.1	Yes	ns
Data summary
Number of treatments (columns)	3
Number of values (total)	21
Multiple comparisons
Number of families	1
Number of comparisons per family	3
Alpha	0.05
Tukey's multiple comparisons test	Mean Diff.	95.00% CI of diff.	Below threshold?	Summary	Adjusted P Value
Control vs. apobM	618.2	235.5 to 1001	Yes	**	0.0018	A-B
Control vs. apobS	1027	633.0 to 1421	Yes	****	<0.0001	A-C
apobM vs. apobS	409	42.31 to 775.7	Yes	*	0.0275	B-C
Test details	Mean 1	Mean 2	Mean Diff.	SE of diff.	n1	n2	q	DF
Control vs. apobM	2690	2072	618.2	149.9	6	8	5.831	18
Control vs. apobS	2690	1663	1027	154.5	6	7	9.405	18
apobM vs. apobS	2072	1663	409	143.7	8	7	4.026	18
2j. X2 BODIPY labeling - average fluorescence intensity
ANOVA results (one-way)
ANOVA summary
F	9.794
P value	0.0013
P value summary	**
Significant diff. among means (P < 0.05)?	Yes
R squared	0.5211
Brown-Forsythe test
F (DFn, DFd)	0.4142 (2, 18)
P value	0.667
P value summary	ns
Are SDs significantly different (P < 0.05)?	No
Bartlett's test
Bartlett's statistic (corrected)	1.624
P value	0.4439
P value summary	ns
Are SDs significantly different (P < 0.05)?	No
ANOVA table	SS	DF	MS	F (DFn, DFd)	P value
Treatment (between columns)	251433	2	125717	F (2, 18) = 9.794	P=0.0013
Residual (within columns)	231047	18	12836
Total	482480	20
Normality of Residuals
Test name	Statistics	P value	Passed normality test (alpha=0.05)?	P value summary
Anderson-Darling (A2*)	0.2074	0.8464	Yes	ns
D'Agostino-Pearson omnibus (K2)	0.5142	0.7733	Yes	ns
Shapiro-Wilk (W)	0.9785	0.9019	Yes	ns
Kolmogorov-Smirnov (distance)	0.1016	0.1	Yes	ns
Data summary
Number of treatments (columns)	3
Number of values (total)	21
Multiple comparisons
Number of families	1
Number of comparisons per family	3
Alpha	0.05
Tukey's multiple comparisons test	Mean Diff.	95.00% CI of diff.	Below threshold?	Summary	Adjusted P Value
Control vs. apobM	181.3	25.13 to 337.5	Yes	*	0.0216	A-B
Control vs. apobS	276	115.2 to 436.9	Yes	**	0.001	A-C
apobM vs. apobS	94.73	-54.92 to 244.4	No	ns	0.2648	B-C
Test details	Mean 1	Mean 2	Mean Diff.	SE of diff.	n1	n2	q	DF
Control vs. apobM	1068	886.9	181.3	61.19	6	8	4.19	18
Control vs. apobS	1068	792.1	276	63.03	6	7	6.193	18
apobM vs. apobS	886.9	792.1	94.73	58.64	8	7	2.285	18

## Sheet: Fig. 2b - WES Data
		Related to Fig. 2b
		Uncropped WES virtual blot lane view protein intensity data
		Lane 1	ladder
		Lane 2	anti-ApoB-1 labeling of water only control
		Lane 3	anti-ApoB-1 labeling of RIPA lysis buffer only control
		Lanes 4-6	anti-ApoB-1 labeling of independently generated control lysates
		Lanes 6-9	anti-ApoB-1 labeling of independently generated lysates from apoB(RNAi) "mild" animals
		Lanes 10-12	anti-ApoB-1 labeling of independently generated lysates from apoB(RNAi) "severe" animals
		Lane 13	ladder
		Lane 14	Total protein labeling of water only control
		Lane 15	Total protein labeling of RIPA lysis buffer only control
		Lanes 16-18	Total protein labeling of independently generated control lysates
		Lanes 19-21	Total protein labeling of independently generated lysates from apoB(RNAi) "mild" animals
		Lanes 22-24	Total protein labeling of independently generated lysates from apoB(RNAi) "severe" animals
		bands in lanes 14-15 show cross-reaction of Total Protein Labeling reagents with fluorescent size standards
		equivalent amounts of lysate (based on protein concentration measured by BCA assay) were loaded in each lane

## Sheet: Fig. 2e - TLC Data
		raw image:								inverted image:
		Related to Fig. 2e
		Uncropped non-polar TLC plate
		Lane 1	Standards - from top to bottom, CE (cholesteryl esters), TG (triglycerides), DG (diglycerides), and MG (monoglycerides)
		Lane 2	control RNAi, sample 1
		Lane 3	apob RNAi ("mild"), sample 1
		Lane 4	control RNAi, sample 2
		Lane 5	apob RNAi ("mild"), sample 2
		Lane 6	control RNAi, sample 3
		Lane 7	apob RNAi ("mild"), sample 3
		Lane 8	control RNAi, sample 4
		Lane 9	apob RNAi ("mild"), sample 4

## Sheet: Supp. Fig. 2 Data
S2a. apob-1 qPCR (head fragments) (2^-ddCt values)
0hr-H	1d-H	2d-H	3d-H	4d-H	5d-H
1.26711	0.764416	2.92953	2.55953	2.94569	2.65038
0.827932	0.875312	2.44547	1.32895	8.86596	3.10301
0.953214	0.871071	2.7058	1.25871	4.26389	5.67977
S2a. apob-1 qPCR (trunk fragments) (2^-ddCt values)
0hr-Tr	1d-Tr	2d-Tr	3d-Tr	4d-Tr	5d-Tr
1.16182	0.749727	2.14989	0.361794	2.63607	3.25332
1.55528	0.659789	6.42262	0.391574	3.41641	1.77761
0.553416	1.30168	1.75077	0.387647	3.94672	2.14699
S2b. apob-2 qPCR (head fragments) (2^-ddCt values)
0hr-H	1d-H	2d-H	3d-H	4d-H	5d-H
0.832128	3.12913	4.93826	1.74015	3.78932	5.69435
1.03592	2.85048	4.03744	1.66281	20.7007	5.84418
1.16006	2.95713	5.09608	1.24425	5.91961	13.1698
S2b. apob-2 qPCR (trunk fragments) (2^-ddCt values)
0hr-Tr	1d-Tr	2d-Tr	3d-Tr	4d-Tr	5d-Tr
1.42378	1.46183	1.92866	1.03999	2.5878	3.82443
1.05739	1.19202	12.5229	0.829717	4.18671	2.23964
0.664236	1.91019	2.16044	0.832862	4.29896	2.10767

## Sheet: Supp. Fig. 2 Statistics
S2a. apob-1 qPCR (head fragments) (2^-ddCt values)
ANOVA results (one-way)
ANOVA summary
F	4.293
P value	0.018
P value summary	*
Significant diff. among means (P < 0.05)?	Yes
R squared	0.6414
Brown-Forsythe test
F (DFn, DFd)	1.251 (5, 12)
P value	0.3455
P value summary	ns
Are SDs significantly different (P < 0.05)?	No
Bartlett's test
Bartlett's statistic (corrected)
P value
P value summary
Are SDs significantly different (P < 0.05)?
ANOVA table	SS	DF	MS	F (DFn, DFd)	P value
Treatment (between columns)	46.44	5	9.288	F (5, 12) = 4.293	P=0.0180
Residual (within columns)	25.96	12	2.163
Total	72.4	17
Normality of Residuals
Test name	Statistics	P value	Passed normality test (alpha=0.05)?	P value summary
Anderson-Darling (A2*)	1.03	0.0078	No	**
D'Agostino-Pearson omnibus (K2)	9.967	0.0068	No	**
Shapiro-Wilk (W)	0.8734	0.0202	No	*
Kolmogorov-Smirnov (distance)	0.2528	0.0035	No	**
Data summary
Number of treatments (columns)	6
Number of values (total)	18
Multiple comparisons
Number of families	1
Number of comparisons per family	5
Alpha	0.05
Dunnett's multiple comparisons test	Mean Diff.	95.00% CI of diff.	Below threshold?	Summary	Adjusted P Value	A-?
0hr-H vs. 1d-H	0.1792	-3.305 to 3.663	No	ns	0.9998	B	1d-H
0hr-H vs. 2d-H	-1.678	-5.162 to 1.807	No	ns	0.5205	C	2d-H
0hr-H vs. 3d-H	-0.6996	-4.184 to 2.785	No	ns	0.9634	D	3d-H
0hr-H vs. 4d-H	-4.342	-7.827 to -0.8581	Yes	*	0.0141	E	4d-H
0hr-H vs. 5d-H	-2.795	-6.279 to 0.6894	No	ns	0.1336	F	5d-H
Test details	Mean 1	Mean 2	Mean Diff.	SE of diff.	n1	n2	q	DF
0hr-H vs. 1d-H	1.016	0.8369	0.1792	1.201	3	3	0.1492	12
0hr-H vs. 2d-H	1.016	2.694	-1.678	1.201	3	3	1.397	12
0hr-H vs. 3d-H	1.016	1.716	-0.6996	1.201	3	3	0.5826	12
0hr-H vs. 4d-H	1.016	5.359	-4.342	1.201	3	3	3.616	12
0hr-H vs. 5d-H	1.016	3.811	-2.795	1.201	3	3	2.327	12
S2a. apob-1 qPCR (trunk fragments) (2^-ddCt values)
ANOVA results (one-way)
ANOVA summary
F	3.83
P value	0.0263
P value summary	*
Significant diff. among means (P < 0.05)?	Yes
R squared	0.6148
Brown-Forsythe test
F (DFn, DFd)	0.8502 (5, 12)
P value	0.5404
P value summary	ns
Are SDs significantly different (P < 0.05)?	No
Bartlett's test
Bartlett's statistic (corrected)
P value
P value summary
Are SDs significantly different (P < 0.05)?
ANOVA table	SS	DF	MS	F (DFn, DFd)	P value
Treatment (between columns)	25.88	5	5.175	F (5, 12) = 3.830	P=0.0263
Residual (within columns)	16.21	12	1.351
Total	42.09	17
Normality of Residuals
Test name	Statistics	P value	Passed normality test (alpha=0.05)?	P value summary
Anderson-Darling (A2*)	0.805	0.0298	No	*
D'Agostino-Pearson omnibus (K2)	13.53	0.0012	No	**
Shapiro-Wilk (W)	0.8714	0.0188	No	*
Kolmogorov-Smirnov (distance)	0.1882	0.0915	Yes	ns
Data summary
Number of treatments (columns)	6
Number of values (total)	18
Multiple comparisons
Number of families	1
Number of comparisons per family	5
Alpha	0.05
Dunnett's multiple comparisons test	Mean Diff.	95.00% CI of diff.	Below threshold?	Summary	Adjusted P Value	A-?
0hr-Tr vs. 1d-Tr	0.1864	-2.567 to 2.940	No	ns	0.9997	B	1d-Tr
0hr-Tr vs. 2d-Tr	-2.351	-5.105 to 0.4027	No	ns	0.104	C	2d-Tr
0hr-Tr vs. 3d-Tr	0.7098	-2.044 to 3.463	No	ns	0.908	D	3d-Tr
0hr-Tr vs. 4d-Tr	-2.243	-4.997 to 0.5107	No	ns	0.1259	E	4d-Tr
0hr-Tr vs. 5d-Tr	-1.302	-4.056 to 1.451	No	ns	0.5358	F	5d-Tr
Test details	Mean 1	Mean 2	Mean Diff.	SE of diff.	n1	n2	q	DF
0hr-Tr vs. 1d-Tr	1.09	0.9037	0.1864	0.9491	3	3	0.1964	12
0hr-Tr vs. 2d-Tr	1.09	3.441	-2.351	0.9491	3	3	2.477	12
0hr-Tr vs. 3d-Tr	1.09	0.3803	0.7098	0.9491	3	3	0.7479	12
0hr-Tr vs. 4d-Tr	1.09	3.333	-2.243	0.9491	3	3	2.363	12
0hr-Tr vs. 5d-Tr	1.09	2.393	-1.302	0.9491	3	3	1.372	12
S2b. apob-2 qPCR (head fragments) (2^-ddCt values)
ANOVA results (one-way)
ANOVA summary
F	2.383
P value	0.1011
P value summary	ns
Significant diff. among means (P < 0.05)?	No
R squared	0.4982
Brown-Forsythe test
F (DFn, DFd)	1.107 (5, 12)
P value	0.4066
P value summary	ns
Are SDs significantly different (P < 0.05)?	No
Bartlett's test
Bartlett's statistic (corrected)
P value
P value summary
Are SDs significantly different (P < 0.05)?
ANOVA table	SS	DF	MS	F (DFn, DFd)	P value
Treatment (between columns)	205.6	5	41.13	F (5, 12) = 2.383	P=0.1011
Residual (within columns)	207.1	12	17.26
Total	412.7	17
Normality of Residuals
Test name	Statistics	P value	Passed normality test (alpha=0.05)?	P value summary
Anderson-Darling (A2*)	1.793	<0.0001	No	****
D'Agostino-Pearson omnibus (K2)	14.07	0.0009	No	***
Shapiro-Wilk (W)	0.7859	0.001	No	***
Kolmogorov-Smirnov (distance)	0.3426	<0.0001	No	****
Data summary
Number of treatments (columns)	6
Number of values (total)	18
Multiple comparisons
Number of families	1
Number of comparisons per family	5
Alpha	0.05
Dunnett's multiple comparisons test	Mean Diff.	95.00% CI of diff.	Below threshold?	Summary	Adjusted P Value	A-?
0hr-H vs. 1d-H	-1.97	-11.81 to 7.871	No	ns	0.9639	B	1d-H
0hr-H vs. 2d-H	-3.681	-13.52 to 6.160	No	ns	0.7211	C	2d-H
0hr-H vs. 3d-H	-0.5397	-10.38 to 9.301	No	ns	0.9997	D	3d-H
0hr-H vs. 4d-H	-9.127	-18.97 to 0.7137	No	ns	0.0722	E	4d-H
0hr-H vs. 5d-H	-7.227	-17.07 to 2.614	No	ns	0.1839	F	5d-H
Test details	Mean 1	Mean 2	Mean Diff.	SE of diff.	n1	n2	q	DF
0hr-H vs. 1d-H	1.009	2.979	-1.97	3.392	3	3	0.5807	12
0hr-H vs. 2d-H	1.009	4.691	-3.681	3.392	3	3	1.085	12
0hr-H vs. 3d-H	1.009	1.549	-0.5397	3.392	3	3	0.1591	12
0hr-H vs. 4d-H	1.009	10.14	-9.127	3.392	3	3	2.691	12
0hr-H vs. 5d-H	1.009	8.236	-7.227	3.392	3	3	2.131	12
S2b. apob-2 qPCR (trunk fragments) (2^-ddCt values)
ANOVA results
ANOVA summary
F	1.514
P value	0.2571
P value summary	ns
Significant diff. among means (P < 0.05)?	No
R squared	0.3868
Brown-Forsythe test
F (DFn, DFd)	0.8515 (5, 12)
P value	0.5396
P value summary	ns
Are SDs significantly different (P < 0.05)?	No
Bartlett's test
Bartlett's statistic (corrected)
P value
P value summary
Are SDs significantly different (P < 0.05)?
ANOVA table	SS	DF	MS	F (DFn, DFd)	P value
Treatment (between columns)	48.86	5	9.772	F (5, 12) = 1.514	P=0.2571
Residual (within columns)	77.46	12	6.455
Total	126.3	17
Normality of Residuals
Test name	Statistics	P value	Passed normality test (alpha=0.05)?	P value summary
Anderson-Darling (A2*)	1.861	<0.0001	No	****
D'Agostino-Pearson omnibus (K2)	19.3	<0.0001	No	****
Shapiro-Wilk (W)	0.7394	0.0002	No	***
Kolmogorov-Smirnov (distance)	0.2768	0.0008	No	***
Data summary
Number of treatments (columns)	6
Number of values (total)	18
Multiple comparisons
Number of families	1
Number of comparisons per family	5
Alpha	0.05
Dunnett's multiple comparisons test	Mean Diff.	95.00% CI of diff.	Below threshold?	Summary	Adjusted P Value	A-?
0hr-Tr vs. 1d-Tr	-0.4729	-6.492 to 5.546	No	ns	0.9996	B	1d-Tr
0hr-Tr vs. 2d-Tr	-4.489	-10.51 to 1.530	No	ns	0.1744	C	2d-Tr
0hr-Tr vs. 3d-Tr	0.1476	-5.871 to 6.166	No	ns	>0.9999	D	3d-Tr
0hr-Tr vs. 4d-Tr	-2.643	-8.661 to 3.376	No	ns	0.5985	E	4d-Tr
0hr-Tr vs. 5d-Tr	-1.675	-7.694 to 4.343	No	ns	0.8811	F	5d-Tr
Test details	Mean 1	Mean 2	Mean Diff.	SE of diff.	n1	n2	q	DF
0hr-Tr vs. 1d-Tr	1.048	1.521	-0.4729	2.074	3	3	0.2279	12
0hr-Tr vs. 2d-Tr	1.048	5.537	-4.489	2.074	3	3	2.164	12
0hr-Tr vs. 3d-Tr	1.048	0.9009	0.1476	2.074	3	3	0.07116	12
0hr-Tr vs. 4d-Tr	1.048	3.691	-2.643	2.074	3	3	1.274	12
0hr-Tr vs. 5d-Tr	1.048	2.724	-1.675	2.074	3	3	0.8076	12

## Sheet: Fig. 3 Data
3c. wnt11-2 expression (head fragments)
	3 day head fragments - animal numbers						6 day head fragments - animal numbers
	5+ cells	1-4 cells	0 cells	total			5+ cells	1-4 cells	0 cells	total
control	4	2	2	8		control	5	0	0	5
apob-M	0	2	3	5		apob-M	4	5	4	13
apob-S	1	1	5	7		apob-S	0	5	2	7
	3 day head fragments - percentages						6 day head fragments - percentages
	5+ cells	1-4 cells	0 cells				5+ cells	1-4 cells	0 cells
control	0.5	0.25	0.25			control	1	0	0
apob-M	0	0.4	0.6			apob-M	0.307692	0.384615	0.307692
apob-S	0.142857	0.142857	0.714286			apob-S	0	0.714286	0.285714
3d. notum expression (trunk fragments)
	3 day trunk fragments - animal numbers						6 day trunk fragments - animal numbers
	5+ cells	1-4 cells	0 cells	total			5+ cells	1-4 cells	0 cells	total
control	3	5	1	9		control	7	0	0	7
apob-M	1	3	3	7		apob-M	11	4	0	15
apob-S	0	5	3	8		apob-S	2	4	0	6
	3 day trunk fragments - percentages						6 day trunk fragments - percentages
	5+ cells	1-4 cells	0 cells				5+ cells	1-4 cells	0 cells
control	0.333333	0.555556	0.111111			control	1	0	0
apob-M	0.142857	0.428571	0.428571			apob-M	0.733333	0.266667	0
apob-S	0	0.625	0.375			apob-S	0.333333	0.666667	0
3e. pharynx:body area ratios (head fragments)
control	apob-M	apob-S
0.0482996	0.0431147	0.0157511
0.0671779	0.0318234	0.000113639
0.0519984	0.0448278	0.0304002
0.0634407	0.045708	0.000266681
0.0528006	0.0467469	0.00152323
0.00389344	0.000459962	0.00291902
0.0235126	0.0514963	0.043594
0.0446705	0.0537064	0.0291997
0.0521309	0.00956876
0.0435045	0.0402927
0.0489876	0.000379524
0.0690869
3f. brain:body area ratios (trunk fragments)
control	apob-M	apob-S
0.113654	0.0864608	0.063084
0.0710211	0.081744	0.0542125
0.0707285	0.115967	0.0731972
0.0993466	0.0628961	0.0376225
0.114283	0.0697709	0.0673253
0.0745811	0.0628961	0.0564972
0.101794	0.0697709	0.0665754
0.110837	0.115033	0.141081
0.12148	0.111375	0.0986172
0.113442	0.0816551	0.0761804
0.147305	0.0979059	0.0593172
0.0899185		0.0534028
3g. average posterior gut length:anterior gut length ratio (head fragments)
control	apob-M	apob-S
0.744817	0.58927	0.16692
0.749237	0.573536	0.261012
0.6854	0.601453	0.295617
0.70482	0.513035	0.345489
0.756228	0.378052	0.586915
0.707876	0.528087	0.402929
0.657344	0.501395
3h. anterior gut length:average posterior gut length ratio (tail fragments)
control	apob-M	apob-S
0.353813	0.358573	0.361713
0.332364	0.307051	0.34023
0.320423	0.394262	0.379382
0.347141	0.418075	0.355915
0.303956	0.361562	0.471326
0.300749	0.391528	0.393452
0.333703	0.356321
0.32395

## Sheet: Fig. 3 Statistics
3e. pharynx:body area ratios
ANOVA results (one-way)
ANOVA summary
F	7.038
P value	0.0033
P value summary	**
Significant diff. among means (P < 0.05)?	Yes
R squared	0.3345
Brown-Forsythe test
F (DFn, DFd)	0.1118 (2, 28)
P value	0.8946
P value summary	ns
Are SDs significantly different (P < 0.05)?	No
Bartlett's test
Bartlett's statistic (corrected)	0.2471
P value	0.8838
P value summary	ns
Are SDs significantly different (P < 0.05)?	No
ANOVA table	SS	DF	MS	F (DFn, DFd)	P value
Treatment (between columns)	0.004922	2	0.002461	F (2, 28) = 7.038	P=0.0033
Residual (within columns)	0.00979	28	0.0003496
Total	0.01471	30
Normality of Residuals
Test name	Statistics	P value	Passed normality test (alpha=0.05)?	P value summary
Anderson-Darling (A2*)	0.6477	0.0826	Yes	ns
D'Agostino-Pearson omnibus (K2)	3.112	0.211	Yes	ns
Shapiro-Wilk (W)	0.9419	0.0929	Yes	ns
Kolmogorov-Smirnov (distance)	0.123	0.1	Yes	ns
Data summary
Number of treatments (columns)	3
Number of values (total)	31
Multiple comparisons
Number of families	1
Number of comparisons per family	3
Alpha	0.05
Tukey's multiple comparisons test	Mean Diff.	95.00% CI of diff.	Below threshold?	Summary	Adjusted P Value
Control vs. apob1+b2(RNAi) - Mild	0.01399	-0.005320 to 0.03331	No	ns	0.1904	A-B
Control vs. apob1+b2(RNAi) - Severe	0.03199	0.01087 to 0.05311	Yes	**	0.0023	A-C
apob1+b2(RNAi) - Mild vs. apob1+b2(RNAi) - Severe	0.01799	-0.003504 to 0.03949	No	ns	0.1143	B-C
Test details	Mean 1	Mean 2	Mean Diff.	SE of diff.	n1	n2	q	DF
Control vs. apob1+b2(RNAi) - Mild	0.04746	0.03347	0.01399	0.007805	12	11	2.535	28
Control vs. apob1+b2(RNAi) - Severe	0.04746	0.01547	0.03199	0.008535	12	8	5.3	28
apob1+b2(RNAi) - Mild vs. apob1+b2(RNAi) - Severe	0.03347	0.01547	0.01799	0.008689	11	8	2.929	28
3f. brain:body area ratios
ANOVA results (one-way)
ANOVA summary
F	5.455
P value	0.0092
P value summary	**
Significant diff. among means (P < 0.05)?	Yes
R squared	0.2542
Brown-Forsythe test
F (DFn, DFd)	0.02689 (2, 32)
P value	0.9735
P value summary	ns
Are SDs significantly different (P < 0.05)?	No
Bartlett's test
Bartlett's statistic (corrected)	0.7499
P value	0.6873
P value summary	ns
Are SDs significantly different (P < 0.05)?	No
ANOVA table	SS	DF	MS	F (DFn, DFd)	P value
Treatment (between columns)	0.006058	2	0.003029	F (2, 32) = 5.455	P=0.0092
Residual (within columns)	0.01777	32	0.0005553
Total	0.02383	34
Normality of Residuals
Test name	Statistics	P value	Passed normality test (alpha=0.05)?	P value summary
Anderson-Darling (A2*)	0.4622	0.243	Yes	ns
D'Agostino-Pearson omnibus (K2)	7.78	0.0204	No	*
Shapiro-Wilk (W)	0.9425	0.0668	Yes	ns
Kolmogorov-Smirnov (distance)	0.107	0.1	Yes	ns
Data summary
Number of treatments (columns)	3
Number of values (total)	35
Multiple comparisons
Number of families	1
Number of comparisons per family	3
Alpha	0.05
Tukey's multiple comparisons test	Mean Diff.	95.00% CI of diff.	Below threshold?	Summary	Adjusted P Value
Control vs. apob1+b2(RNAi) - Mild	0.0155	-0.008668 to 0.03968	No	ns	0.2704	A-B
Control vs. apob1+b2(RNAi) - Severe	0.03177	0.008132 to 0.05541	Yes	**	0.0065	A-C
apob1+b2(RNAi) - Mild vs. apob1+b2(RNAi) - Severe	0.01627	-0.007904 to 0.04044	No	ns	0.2384	B-C
Test details	Mean 1	Mean 2	Mean Diff.	SE of diff.	n1	n2	q	DF
Control vs. apob1+b2(RNAi) - Mild	0.1024	0.08686	0.0155	0.009837	12	11	2.229	32
Control vs. apob1+b2(RNAi) - Severe	0.1024	0.07059	0.03177	0.00962	12	12	4.671	32
apob1+b2(RNAi) - Mild vs. apob1+b2(RNAi) - Severe	0.08686	0.07059	0.01627	0.009837	11	12	2.339	32
3g. average posterior gut length:anterior gut length ratio (head fragments)
ANOVA results (one-way)
ANOVA summary
F	26.14
P value	<0.0001
P value summary	****
Significant diff. among means (P < 0.05)?	Yes
R squared	0.7546
Brown-Forsythe test
F (DFn, DFd)	2.447 (2, 17)
P value	0.1164
P value summary	ns
Are SDs significantly different (P < 0.05)?	No
Bartlett's test
Bartlett's statistic (corrected)	8.41
P value	0.0149
P value summary	*
Are SDs significantly different (P < 0.05)?	Yes
ANOVA table	SS	DF	MS	F (DFn, DFd)	P value
Treatment (between columns)	0.4483	2	0.2242	F (2, 17) = 26.14	P<0.0001
Residual (within columns)	0.1458	17	0.008576
Total	0.5941	19
Normality of Residuals
Test name	Statistics	P value	Passed normality test (alpha=0.05)?	P value summary
Anderson-Darling (A2*)	0.5628	0.1262	Yes	ns
D'Agostino-Pearson omnibus (K2)	5.393	0.0674	Yes	ns
Shapiro-Wilk (W)	0.9258	0.1283	Yes	ns
Kolmogorov-Smirnov (distance)	0.1458	0.1	Yes	ns
Data summary
Number of treatments (columns)	3
Number of values (total)	20
Multiple comparisons
Number of families	1
Number of comparisons per family	3
Alpha	0.05
Tukey's multiple comparisons test	Mean Diff.	95.00% CI of diff.	Below threshold?	Summary	Adjusted P Value
EGFP vs. apobM	0.1887	0.06171 to 0.3157	Yes	**	0.0038	A-B
EGFP vs. apobS	0.372	0.2398 to 0.5041	Yes	****	<0.0001	A-C
apobM vs. apobS	0.1833	0.05108 to 0.3154	Yes	**	0.0065	B-C
Test details	Mean 1	Mean 2	Mean Diff.	SE of diff.	n1	n2	q	DF
EGFP vs. apobM	0.7151	0.5264	0.1887	0.0495	7	7	5.391	17
EGFP vs. apobS	0.7151	0.3431	0.372	0.05152	7	6	10.21	17
apobM vs. apobS	0.5264	0.3431	0.1833	0.05152	7	6	5.03	17
3h. anterior gut length:average posterior gut length ratio (tail fragments)
ANOVA results (one-way)
ANOVA summary
F	2.404
P value	0.1187
P value summary	ns
Significant diff. among means (P < 0.05)?	No
R squared	0.2108
Brown-Forsythe test
F (DFn, DFd)	0.9561 (2, 18)
P value	0.4031
P value summary	ns
Are SDs significantly different (P < 0.05)?	No
Bartlett's test
Bartlett's statistic (corrected)	11.05
P value	0.004
P value summary	**
Are SDs significantly different (P < 0.05)?	Yes
ANOVA table	SS	DF	MS	F (DFn, DFd)	P value
Treatment (between columns)	0.06351	2	0.03175	F (2, 18) = 2.404	P=0.1187
Residual (within columns)	0.2377	18	0.01321
Total	0.3012	20
Normality of Residuals
Test name	Statistics	P value	Passed normality test (alpha=0.05)?	P value summary
Anderson-Darling (A2*)	1.164	0.0037	No	**
D'Agostino-Pearson omnibus (K2)	23.77	<0.0001	No	****
Shapiro-Wilk (W)	0.806	0.0008	No	***
Kolmogorov-Smirnov (distance)	0.1891	0.0483	No	*
Data summary
Number of treatments (columns)	3
Number of values (total)	21
Multiple comparisons
Number of families	1
Number of comparisons per family	3
Alpha	0.05
Tukey's multiple comparisons test	Mean Diff.	95.00% CI of diff.	Below threshold?	Summary	Adjusted P Value
EGFP vs. apobM	-0.1105	-0.2623 to 0.04134	No	ns	0.1799	A-B
EGFP vs. apobS	-0.1163	-0.2747 to 0.04213	No	ns	0.1751	A-C
apobM vs. apobS	-0.005812	-0.1690 to 0.1574	No	ns	0.9955	B-C
Test details	Mean 1	Mean 2	Mean Diff.	SE of diff.	n1	n2	q	DF
EGFP vs. apobM	0.5575	0.668	-0.1105	0.05948	8	7	2.626	18
EGFP vs. apobS	0.5575	0.6738	-0.1163	0.06206	8	6	2.649	18
apobM vs. apobS	0.668	0.6738	-0.005812	0.06394	7	6	0.1286	18

## Sheet: Fig. 4a-b Data
4a. uninjured animals (mitoses per mm^2)
control	apob-M	apob-S
660.221	699.361	304.144
633.096	666.912	510.033
475.885	593.532	619.454
541.396	731.133	416.711
676.676	676.632	549.086
625.846	707.277	527.684
572.09	737.043	457.315
564.618	572.449	630.074
634.336	537.307	405.509
669.174	745.787	552.594
493.444	540.663	553.106
443.778	713.463	349.274
610.864	544.399	441.866
492.048	677.893	607.108
453.306	809.102	646.12
491.584	508.832	574.48
444.558	569.474	494.873
	583.624	373.568
	527.171	388.375
	576.338	568.073
	635.413
	516.072
	565.452
4b. 2 day regenerates (mitoses per mm^2)
head fragments				trunk fragments
control	apob-M	apob-S		control	apob-M	apob-S
577.127	577.752	586.51		358.509	436.598	394.452
425.5	546.846	361.486		404.861	538.512	658.697
478.159	529.248	364.44		505.693	599.841	543.592
398.579	578.072	309.013		455.963	487.682	430.035
307.97	663.387	260.092		394.23	618.428	486.557
497.538	479.091	472.185		428.934	615.036	352.353
474.089	528.499	694.696		307.467	679.948	588.956
386.586	451.227	358.865		537.64	508.877	511.06
399.773	598.362	447.081		469.493	578.761	492.77
548.397	555.998	508.089		256.292	668.617	476.406
561.751	531.056	328.147		338.514	518.565	584.498
411.783	497.441	334.488		390.738	412.579	494.02
	437.276	279.543		489.785	564.809	443.693
	517.12	370.541		408.053	601.301	529.995
	491.693	401.399		443.388	561.164	466.057
	595.059	486.668		537.253	720.789	373.269
	525.575	262.066		366.871	657.237	289.209
		324.797		447.754	620.225	569.552
		381.403		456.751	595.412	513.158
		500.011			587.553	592.807
		284.707			617.088	522.493
		450.349			718.822	451.462
					373.403	652.393
					437.056	201.294
						524.986

[truncated: 15 more sheets: Fig. 4a-b Statistics, Fig. 4e-f Data, Fig. 4e-f Statistics, Fig. 4h-i Data, Fig. 4h-i Statistics, Supp. Fig. 4c Data, Supp. Fig. 4c Statistics, Fig. 5 Data, Fig. 5 Statistics, Supp. Fig. 8 Data, Supp. Fig. 8 Statistics, Fig. 6 Data, Fig. 6 Statistics, Supp. Fig.9 Data, Supp. Fig.9 Statistics]
